# Supplementary material for: First Principles Modeling of Nonlinear Incidence Rates in Seasonal Epidemics
Source: PLoS Comput Biol. 2011 Feb 17;7(2):e1001079. doi: 10.1371/journal.pcbi.1001079 (PMC3040644; doi:10.1371/journal.pcbi.1001079)
Supplement: Dataset S1 — Dataset and Python program files. In this directory you will fine all the python code needed to reproduce the calculations in the paper, including the figures. (2.90 MB ZIP) [file pcbi.1001079.s001.zip]

Archive with 724 entries (679 files):
- computations/
- computations/.DS_Store
- __MACOSX/
- __MACOSX/computations/
- __MACOSX/computations/._.DS_Store
- computations/README.rtf
- __MACOSX/computations/._README.rtf
- computations/seir/
- computations/seir/.DS_Store
- __MACOSX/computations/seir/
- __MACOSX/computations/seir/._.DS_Store
- computations/seir/classic_birmingham/
- computations/seir/classic_birmingham/60measles.xls
- __MACOSX/computations/seir/classic_birmingham/
- __MACOSX/computations/seir/classic_birmingham/._60measles.xls
- computations/seir/classic_birmingham/clas_birmingham1.txt
- __MACOSX/computations/seir/classic_birmingham/._clas_birmingham1.txt
- computations/seir/classic_birmingham/clas_birmingham2.txt
- __MACOSX/computations/seir/classic_birmingham/._clas_birmingham2.txt
- computations/seir/classic_birmingham/clas_birmingham3.txt
- __MACOSX/computations/seir/classic_birmingham/._clas_birmingham3.txt
- computations/seir/classic_birmingham/clas_birmingham4.txt
- __MACOSX/computations/seir/classic_birmingham/._clas_birmingham4.txt
- computations/seir/classic_birmingham/classic_seir.py
- __MACOSX/computations/seir/classic_birmingham/._classic_seir.py
- computations/seir/classic_birmingham/nohup.out
- __MACOSX/computations/seir/classic_birmingham/._nohup.out
- computations/seir/classic_birmingham/run_classic_seir.pl
- __MACOSX/computations/seir/classic_birmingham/._run_classic_seir.pl
- __MACOSX/computations/seir/._classic_birmingham
- computations/seir/classic_london/
- computations/seir/classic_london/60measles.xls
- __MACOSX/computations/seir/classic_london/
- __MACOSX/computations/seir/classic_london/._60measles.xls
- computations/seir/classic_london/clas_bir_pois_hess.txt
- __MACOSX/computations/seir/classic_london/._clas_bir_pois_hess.txt
- computations/seir/classic_london/clas_lon_pois_ySoln.txt
- __MACOSX/computations/seir/classic_london/._clas_lon_pois_ySoln.txt
- computations/seir/classic_london/clas_london1.txt
- __MACOSX/computations/seir/classic_london/._clas_london1.txt
- computations/seir/classic_london/clas_london2.txt
- __MACOSX/computations/seir/classic_london/._clas_london2.txt
- computations/seir/classic_london/clas_london3.txt
- __MACOSX/computations/seir/classic_london/._clas_london3.txt
- computations/seir/classic_london/clas_london4.txt
- __MACOSX/computations/seir/classic_london/._clas_london4.txt
- computations/seir/classic_london/classic_seir.py
- __MACOSX/computations/seir/classic_london/._classic_seir.py
- computations/seir/classic_london/classic_seir.py~
- __MACOSX/computations/seir/classic_london/._classic_seir.py~
- computations/seir/classic_london/london.txt
- __MACOSX/computations/seir/classic_london/._london.txt
- computations/seir/classic_london/nohup.out
- __MACOSX/computations/seir/classic_london/._nohup.out
- computations/seir/classic_london/run_classic_seir.pl
- computations/seir/classic_london/scores_clas_lon.txt
- __MACOSX/computations/seir/classic_london/._scores_clas_lon.txt
- __MACOSX/computations/seir/._classic_london
- computations/seir/lhd_birmingham/
- computations/seir/lhd_birmingham/60measles.xls
- __MACOSX/computations/seir/lhd_birmingham/
- __MACOSX/computations/seir/lhd_birmingham/._60measles.xls
- computations/seir/lhd_birmingham/lhd_birmingham1.txt
- __MACOSX/computations/seir/lhd_birmingham/._lhd_birmingham1.txt
- computations/seir/lhd_birmingham/lhd_birmingham2.txt
- __MACOSX/computations/seir/lhd_birmingham/._lhd_birmingham2.txt
- computations/seir/lhd_birmingham/lhd_birmingham3.txt
- __MACOSX/computations/seir/lhd_birmingham/._lhd_birmingham3.txt
- computations/seir/lhd_birmingham/lhd_birmingham4.txt
- __MACOSX/computations/seir/lhd_birmingham/._lhd_birmingham4.txt
- computations/seir/lhd_birmingham/lhd_seir.py
- __MACOSX/computations/seir/lhd_birmingham/._lhd_seir.py
- computations/seir/lhd_birmingham/mytest.py
- __MACOSX/computations/seir/lhd_birmingham/._mytest.py
- computations/seir/lhd_birmingham/nohup.out
- __MACOSX/computations/seir/lhd_birmingham/._nohup.out
- computations/seir/lhd_birmingham/run_lhd_seir.pl
- __MACOSX/computations/seir/lhd_birmingham/._run_lhd_seir.pl
- computations/seir/lhd_birmingham/scores_lhd_bir.txt
- __MACOSX/computations/seir/lhd_birmingham/._scores_lhd_bir.txt
- __MACOSX/computations/seir/._lhd_birmingham
- computations/seir/lhd_london/
- computations/seir/lhd_london/60measles.xls
- __MACOSX/computations/seir/lhd_london/
- __MACOSX/computations/seir/lhd_london/._60measles.xls
- computations/seir/lhd_london/lhd_london1.txt
- __MACOSX/computations/seir/lhd_london/._lhd_london1.txt
- computations/seir/lhd_london/lhd_london2.txt
- __MACOSX/computations/seir/lhd_london/._lhd_london2.txt
- computations/seir/lhd_london/lhd_london3.txt
- __MACOSX/computations/seir/lhd_london/._lhd_london3.txt
- computations/seir/lhd_london/lhd_london4.txt
- __MACOSX/computations/seir/lhd_london/._lhd_london4.txt
- computations/seir/lhd_london/lhd_seir.py
- __MACOSX/computations/seir/lhd_london/._lhd_seir.py
- computations/seir/lhd_london/nohup.out
- __MACOSX/computations/seir/lhd_london/._nohup.out
- computations/seir/lhd_london/run_lhd_seir.pl
- __MACOSX/computations/seir/lhd_london/._run_lhd_seir.pl
- computations/seir/lhd_london/scores_lhd_lon.txt
- __MACOSX/computations/seir/lhd_london/._scores_lhd_lon.txt
- __MACOSX/computations/seir/._lhd_london
- computations/seir/show_seir/
- computations/seir/show_seir/60measles.xls
- __MACOSX/computations/seir/show_seir/
- __MACOSX/computations/seir/show_seir/._60measles.xls
- computations/seir/show_seir/birmingham.txt
- __MACOSX/computations/seir/show_seir/._birmingham.txt
- computations/seir/show_seir/ci_isq_bir.py
- __MACOSX/computations/seir/show_seir/._ci_isq_bir.py
- computations/seir/show_seir/ci_isq_bir.txt
- __MACOSX/computations/seir/show_seir/._ci_isq_bir.txt
- computations/seir/show_seir/ci_isq_lon.py
- __MACOSX/computations/seir/show_seir/._ci_isq_lon.py
- computations/seir/show_seir/ci_isq_lon.txt
- __MACOSX/computations/seir/show_seir/._ci_isq_lon.txt
- computations/seir/show_seir/clas_bir.py
- __MACOSX/computations/seir/show_seir/._clas_bir.py
- computations/seir/show_seir/clas_bir.py~
- __MACOSX/computations/seir/show_seir/._clas_bir.py~
- computations/seir/show_seir/clas_bir_chapuz.py
- __MACOSX/computations/seir/show_seir/._clas_bir_chapuz.py
- computations/seir/show_seir/clas_bir_pois_hess.txt
- __MACOSX/computations/seir/show_seir/._clas_bir_pois_hess.txt
- computations/seir/show_seir/clas_bir_pois_parameters
- computations/seir/show_seir/clas_bir_pois_ySoln.txt
- computations/seir/show_seir/clas_lon.py
- __MACOSX/computations/seir/show_seir/._clas_lon.py
- computations/seir/show_seir/clas_lon.py~
- __MACOSX/computations/seir/show_seir/._clas_lon.py~
- computations/seir/show_seir/clas_lon_pois_parameters
- __MACOSX/computations/seir/show_seir/._clas_lon_pois_parameters
- computations/seir/show_seir/clas_lon_pois_ySoln.txt
- __MACOSX/computations/seir/show_seir/._clas_lon_pois_ySoln.txt
- computations/seir/show_seir/Figure3.eps
- computations/seir/show_seir/Figure7.eps
- __MACOSX/computations/seir/show_seir/._Figure7.eps
- computations/seir/show_seir/lhd_bir.py
- __MACOSX/computations/seir/show_seir/._lhd_bir.py
- computations/seir/show_seir/lhd_bir.py~
- __MACOSX/computations/seir/show_seir/._lhd_bir.py~
- computations/seir/show_seir/lhd_bir_pois_hess.txt
- __MACOSX/computations/seir/show_seir/._lhd_bir_pois_hess.txt
- computations/seir/show_seir/lhd_bir_pois_parameters
- __MACOSX/computations/seir/show_seir/._lhd_bir_pois_parameters
- computations/seir/show_seir/lhd_bir_pois_ySoln.txt
- __MACOSX/computations/seir/show_seir/._lhd_bir_pois_ySoln.txt
- computations/seir/show_seir/lhd_lon.py
- __MACOSX/computations/seir/show_seir/._lhd_lon.py
- computations/seir/show_seir/lhd_lon.py~
- __MACOSX/computations/seir/show_seir/._lhd_lon.py~
- computations/seir/show_seir/lhd_lon_pois_hess.txt
- __MACOSX/computations/seir/show_seir/._lhd_lon_pois_hess.txt
- computations/seir/show_seir/lhd_lon_pois_parameters
- __MACOSX/computations/seir/show_seir/._lhd_lon_pois_parameters
- computations/seir/show_seir/lhd_lon_pois_ySoln.txt
- __MACOSX/computations/seir/show_seir/._lhd_lon_pois_ySoln.txt
- computations/seir/show_seir/london.txt
- __MACOSX/computations/seir/show_seir/._london.txt
- computations/seir/show_seir/poinc_map_clas_bir.py
- __MACOSX/computations/seir/show_seir/._poinc_map_clas_bir.py
- computations/seir/show_seir/poinc_map_clas_bir.py~
- __MACOSX/computations/seir/show_seir/._poinc_map_clas_bir.py~
- computations/seir/show_seir/poinc_map_isq_bir.py
- __MACOSX/computations/seir/show_seir/._poinc_map_isq_bir.py
- computations/seir/show_seir/poinc_map_isq_bir.py~
- __MACOSX/computations/seir/show_seir/._poinc_map_isq_bir.py~
- computations/seir/show_seir/S0_seir.txt
- __MACOSX/computations/seir/show_seir/._S0_seir.txt
- computations/seir/show_seir/scores_clas_bir.txt
- computations/seir/show_seir/scores_clas_lon.txt
- __MACOSX/computations/seir/show_seir/._scores_clas_lon.txt
- computations/seir/show_seir/scores_lhd_bir.txt
- __MACOSX/computations/seir/show_seir/._scores_lhd_bir.txt
- computations/seir/show_seir/scores_lhd_lon.txt
- __MACOSX/computations/seir/show_seir/._scores_lhd_lon.txt
- computations/seir/show_seir/scores_seir.txt
- __MACOSX/computations/seir/show_seir/._scores_seir.txt
- computations/seir/show_seir/sens_isq_bir
- __MACOSX/computations/seir/show_seir/._sens_isq_bir
- computations/seir/show_seir/sens_isq_lon
- __MACOSX/computations/seir/show_seir/._sens_isq_lon
- computations/seir/show_seir/sens_lhd_bir.py
- __MACOSX/computations/seir/show_seir/._sens_lhd_bir.py
- computations/seir/show_seir/sens_lhd_lon.py
- __MACOSX/computations/seir/show_seir/._sens_lhd_lon.py
- computations/seir/show_seir/test.py
- __MACOSX/computations/seir/._show_seir
- computations/seir/show_seir-R2/
- computations/seir/show_seir-R2/60measles.xls
- __MACOSX/computations/seir/show_seir-R2/
- __MACOSX/computations/seir/show_seir-R2/._60measles.xls
- computations/seir/show_seir-R2/BICcalc.R
- computations/seir/show_seir-R2/BICcalcSEIR.R
- computations/seir/show_seir-R2/birmingham.txt
- __MACOSX/computations/seir/show_seir-R2/._birmingham.txt
- computations/seir/show_seir-R2/ci_isq_bir.py
- __MACOSX/computations/seir/show_seir-R2/._ci_isq_bir.py
- computations/seir/show_seir-R2/ci_isq_bir.txt
- __MACOSX/computations/seir/show_seir-R2/._ci_isq_bir.txt
- computations/seir/show_seir-R2/ci_isq_lon.py
- __MACOSX/computations/seir/show_seir-R2/._ci_isq_lon.py
- computations/seir/show_seir-R2/ci_isq_lon.txt
- __MACOSX/computations/seir/show_seir-R2/._ci_isq_lon.txt
- computations/seir/show_seir-R2/clas_bir.py
- __MACOSX/computations/seir/show_seir-R2/._clas_bir.py
- computations/seir/show_seir-R2/clas_bir.py~
- __MACOSX/computations/seir/show_seir-R2/._clas_bir.py~
- computations/seir/show_seir-R2/clas_bir_pois_hess.txt
- __MACOSX/computations/seir/show_seir-R2/._clas_bir_pois_hess.txt
- computations/seir/show_seir-R2/clas_bir_pois_parameters
- __MACOSX/computations/seir/show_seir-R2/._clas_bir_pois_parameters
- computations/seir/show_seir-R2/clas_bir_pois_ySoln.txt
- __MACOSX/computations/seir/show_seir-R2/._clas_bir_pois_ySoln.txt
- computations/seir/show_seir-R2/clas_lon.py
- __MACOSX/computations/seir/show_seir-R2/._clas_lon.py
- computations/seir/show_seir-R2/clas_lon.py~
- __MACOSX/computations/seir/show_seir-R2/._clas_lon.py~
- computations/seir/show_seir-R2/clas_lon_pois_parameters
- __MACOSX/computations/seir/show_seir-R2/._clas_lon_pois_parameters
- computations/seir/show_seir-R2/clas_lon_pois_ySoln.txt
- __MACOSX/computations/seir/show_seir-R2/._clas_lon_pois_ySoln.txt
- computations/seir/show_seir-R2/Figure3.eps
- __MACOSX/computations/seir/show_seir-R2/._Figure3.eps
- computations/seir/show_seir-R2/Figure7.eps
- computations/seir/show_seir-R2/lhd_bir.py
- __MACOSX/computations/seir/show_seir-R2/._lhd_bir.py
- computations/seir/show_seir-R2/lhd_bir.py~
- __MACOSX/computations/seir/show_seir-R2/._lhd_bir.py~
- computations/seir/show_seir-R2/lhd_bir_pois_hess.txt
- __MACOSX/computations/seir/show_seir-R2/._lhd_bir_pois_hess.txt
- computations/seir/show_seir-R2/lhd_bir_pois_parameters
- __MACOSX/computations/seir/show_seir-R2/._lhd_bir_pois_parameters
- computations/seir/show_seir-R2/lhd_bir_pois_ySoln.txt
- computations/seir/show_seir-R2/lhd_lon.py
- __MACOSX/computations/seir/show_seir-R2/._lhd_lon.py
- computations/seir/show_seir-R2/lhd_lon.py~
- __MACOSX/computations/seir/show_seir-R2/._lhd_lon.py~
- computations/seir/show_seir-R2/lhd_lon_pois_hess.txt
- __MACOSX/computations/seir/show_seir-R2/._lhd_lon_pois_hess.txt
- computations/seir/show_seir-R2/lhd_lon_pois_parameters
- __MACOSX/computations/seir/show_seir-R2/._lhd_lon_pois_parameters
- computations/seir/show_seir-R2/lhd_lon_pois_ySoln.txt
- __MACOSX/computations/seir/show_seir-R2/._lhd_lon_pois_ySoln.txt
- computations/seir/show_seir-R2/london.txt
- __MACOSX/computations/seir/show_seir-R2/._london.txt
- computations/seir/show_seir-R2/poinc_map_clas_bir.py
- __MACOSX/computations/seir/show_seir-R2/._poinc_map_clas_bir.py
- computations/seir/show_seir-R2/poinc_map_clas_bir.py~
- __MACOSX/computations/seir/show_seir-R2/._poinc_map_clas_bir.py~
- computations/seir/show_seir-R2/poinc_map_isq_bir.py
- __MACOSX/computations/seir/show_seir-R2/._poinc_map_isq_bir.py
- computations/seir/show_seir-R2/poinc_map_isq_bir.py~
- __MACOSX/computations/seir/show_seir-R2/._poinc_map_isq_bir.py~
- computations/seir/show_seir-R2/scores_clas_bir.txt
- __MACOSX/computations/seir/show_seir-R2/._scores_clas_bir.txt
- computations/seir/show_seir-R2/scores_clas_lon.txt
- __MACOSX/computations/seir/show_seir-R2/._scores_clas_lon.txt
- computations/seir/show_seir-R2/scores_lhd_bir.txt
- __MACOSX/computations/seir/show_seir-R2/._scores_lhd_bir.txt
- computations/seir/show_seir-R2/scores_lhd_lon.txt
- __MACOSX/computations/seir/show_seir-R2/._scores_lhd_lon.txt
- computations/seir/show_seir-R2/scores_seir.txt
- __MACOSX/computations/seir/show_seir-R2/._scores_seir.txt
- computations/seir/show_seir-R2/sens_isq_bir
- __MACOSX/computations/seir/show_seir-R2/._sens_isq_bir
- computations/seir/show_seir-R2/sens_isq_lon
- __MACOSX/computations/seir/show_seir-R2/._sens_isq_lon
- computations/seir/show_seir-R2/sens_lhd_bir.py
- __MACOSX/computations/seir/show_seir-R2/._sens_lhd_bir.py
- computations/seir/show_seir-R2/sens_lhd_lon.py
- __MACOSX/computations/seir/show_seir-R2/._sens_lhd_lon.py
- __MACOSX/computations/seir/._show_seir-R2
- __MACOSX/computations/._seir
- computations/sirs/
- computations/sirs/.DS_Store
- __MACOSX/computations/sirs/
- __MACOSX/computations/sirs/._.DS_Store
- computations/sirs/classic_finland/
- computations/sirs/classic_finland/clas_fin_pois_hess.txt
- __MACOSX/computations/sirs/classic_finland/
- __MACOSX/computations/sirs/classic_finland/._clas_fin_pois_hess.txt
- computations/sirs/classic_finland/clas_fin_pois_ySoln.txt
- __MACOSX/computations/sirs/classic_finland/._clas_fin_pois_ySoln.txt
- computations/sirs/classic_finland/clas_finland1.txt
- __MACOSX/computations/sirs/classic_finland/._clas_finland1.txt
- computations/sirs/classic_finland/clas_finland2.txt
- __MACOSX/computations/sirs/classic_finland/._clas_finland2.txt
- computations/sirs/classic_finland/clas_finland3.txt
- __MACOSX/computations/sirs/classic_finland/._clas_finland3.txt
- computations/sirs/classic_finland/clas_finland4.txt
- __MACOSX/computations/sirs/classic_finland/._clas_finland4.txt
- computations/sirs/classic_finland/clas_finland5.txt
- __MACOSX/computations/sirs/classic_finland/._clas_finland5.txt
- computations/sirs/classic_finland/clas_finland6.txt
- __MACOSX/computations/sirs/classic_finland/._clas_finland6.txt
- computations/sirs/classic_finland/clas_finland7.txt
- __MACOSX/computations/sirs/classic_finland/._clas_finland7.txt
- computations/sirs/classic_finland/clas_finland8.txt
- __MACOSX/computations/sirs/classic_finland/._clas_finland8.txt
[truncated: 424 more entries]
