# Supplementary material for: First Principles Modeling of Nonlinear Incidence Rates in Seasonal Epidemics
Source: PLoS Comput Biol. 2011 Feb 17;7(2):e1001079. doi: 10.1371/journal.pcbi.1001079 (PMC3040644; doi:10.1371/journal.pcbi.1001079)
Supplement: Dataset S1 — Dataset and Python program files. In this directory you will fine all the python code needed to reproduce the calculations in the paper, including the figures. (2.90 MB ZIP) [file pcbi.1001079.s001.zip › computations/seir/classic_birmingham/60measles.xls]

## Sheet: 60measles
year	week	Bath	Birkenhead	Birmingham	Blackburn	Blackpool	Bolton	Bournemouth	Bradford	Brighton	Bristol	Cambridge	Cardiff	Chester	Colchester	Coventry	Derby	Exeter	Gateshead	Great Yarmouth	Huddersfield	Hull	Ipswich	Kings Lynn	Leeds	Leicester	Liverpool	London	Luton	Macclesfield	Manchester	Newcastle	Newport	Nortmpton	Norwich	Nottingham	Oldham	Oxford	Plymouth	Portsmouth	Preston	Reading	S Shields	Salford	Sheffield	Shrewsbury	Southampton	Southend	St Helens
44	2	0	1	7	0	1	0	0	21	3	2	1	4	0	0	4	2	0	2	0	2	3	1	0	6	0	15	180	0	0	18	9	0	2	0	16	7	0	0	1	27	0	75	1	6	1	0	1	2
44	4	0	0	7	0	6	0	0	10	23	6	3	6	0	0	2	2	0	2	0	0	2	0	1	7	1	16	271	0	0	20	17	1	0	2	20	13	1	4	4	62	0	84	7	1	0	0	0	1
44	6	0	0	14	2	10	1	1	7	37	4	1	8	1	0	8	3	2	0	1	1	4	0	0	9	0	38	423	0	0	35	27	2	1	2	10	11	1	4	1	73	1	83	5	5	0	5	4	2
44	8	0	1	25	5	13	0	4	3	22	2	5	17	0	2	16	1	0	3	0	0	1	0	0	8	0	53	465	0	0	45	30	0	0	15	22	18	0	1	3	67	2	122	6	6	3	10	3	2
44	10	0	0	29	1	7	1	3	6	25	5	4	12	2	0	13	0	0	4	0	0	8	3	2	4	2	42	523	1	0	86	46	6	1	12	34	20	0	3	12	83	2	80	6	9	0	13	10	3
44	12	0	1	42	0	10	11	4	7	27	11	1	23	0	9	20	0	1	5	0	5	8	1	0	12	2	83	649	4	2	83	51	3	0	38	23	31	3	7	5	99	1	78	20	8	0	9	15	5
44	14	1	3	57	2	23	4	6	8	20	8	5	30	1	7	16	1	4	4	2	5	7	4	0	21	3	123	624	1	1	91	64	7	2	32	31	84	8	4	20	101	6	52	17	19	2	6	10	4
44	16	0	2	113	1	15	4	4	10	17	5	14	22	0	1	9	2	1	5	4	6	16	2	1	32	2	153	556	1	0	89	112	15	3	50	16	94	9	3	6	69	5	45	37	23	1	4	7	11
44	18	0	3	59	1	11	2	12	8	10	1	1	21	2	0	11	7	0	5	1	4	12	1	0	25	8	108	420	1	1	68	106	5	2	55	5	81	6	1	17	26	3	45	40	19	0	0	4	7
44	20	2	5	62	0	21	6	38	5	17	1	0	22	3	0	10	0	4	1	3	7	6	0	0	17	13	105	423	0	0	31	104	0	11	32	2	134	2	7	22	23	0	55	35	19	0	2	0	18
44	22	3	8	100	1	31	3	97	7	21	3	2	18	0	0	8	0	12	6	0	7	20	3	0	26	11	151	488	2	0	53	107	2	3	12	3	259	2	4	49	21	2	35	48	20	0	5	0	10
44	24	1	5	115	6	26	2	145	18	34	3	1	8	0	0	9	1	25	7	0	7	7	3	1	29	18	176	441	0	0	67	126	2	1	5	4	213	4	5	64	25	0	17	62	24	1	2	4	6
44	26	1	3	68	2	84	4	114	9	31	4	1	8	0	0	12	0	58	2	0	1	4	2	0	20	14	179	268	2	0	92	156	6	2	2	4	91	2	2	108	49	1	7	24	26	1	16	5	8
44	28	1	2	64	5	96	5	62	8	27	3	1	7	2	1	18	0	61	6	0	5	8	8	0	26	12	256	260	0	1	152	132	0	4	3	3	47	9	0	71	24	0	7	44	26	1	23	1	12
44	30	1	3	72	5	106	1	78	6	23	3	1	2	3	0	8	3	62	4	1	3	1	2	0	10	11	207	163	2	2	157	125	0	2	0	2	21	3	0	86	19	0	11	50	21	0	10	0	17
44	32	1	13	60	5	93	4	44	2	21	6	0	3	0	0	2	2	81	7	0	2	3	1	0	12	16	158	83	9	0	190	118	0	0	1	7	10	2	2	75	15	2	10	29	21	0	2	0	13
44	34	0	8	52	7	32	1	28	1	14	1	1	1	3	0	6	4	28	7	0	5	4	1	0	6	5	122	60	1	0	137	105	0	0	1	8	12	8	1	25	8	0	9	14	33	1	1	0	11
44	36	1	10	30	17	24	1	11	2	7	1	2	1	1	1	3	2	9	13	0	2	1	0	0	3	6	133	41	0	0	135	87	0	0	0	6	5	5	0	26	16	0	8	22	20	1	1	0	19
44	38	2	21	53	27	28	2	4	13	1	9	0	2	1	0	5	0	10	44	0	12	2	0	0	1	2	173	48	1	0	191	135	0	0	0	9	4	6	2	17	6	1	9	31	23	0	0	6	37
44	40	0	22	114	26	46	5	6	17	3	16	0	0	0	0	7	1	7	27	2	19	1	0	0	3	1	304	65	1	0	312	156	0	0	0	12	7	8	0	21	10	0	15	82	27	0	4	7	92
44	42	0	58	171	57	98	6	2	15	2	53	1	0	2	1	47	0	9	53	0	65	3	1	0	10	1	429	82	4	1	439	164	3	1	1	27	14	4	1	29	18	0	23	76	28	0	1	5	179
44	44	0	77	224	84	121	23	0	23	2	80	1	6	3	0	138	1	14	58	0	97	16	0	0	40	2	447	145	2	1	722	156	3	1	0	76	7	5	2	15	46	0	15	229	70	0	1	6	188
44	46	1	123	297	120	160	72	6	40	1	107	3	4	15	2	562	3	19	83	0	148	39	0	1	56	2	675	122	4	0	817	119	1	3	1	153	8	6	0	25	30	2	19	217	84	0	2	20	287
44	48	0	194	454	227	201	194	7	106	0	151	28	8	15	13	727	1	14	111	0	207	34	1	0	65	31	710	194	6	14	821	118	1	1	0	232	23	4	4	41	45	1	18	279	113	4	5	17	343
44	50	1	193	719	325	147	317	7	95	1	151	40	47	7	2	603	3	32	217	1	199	37	1	0	179	53	765	237	8	2	1001	149	1	3	1	527	18	5	2	73	130	1	18	261	211	7	1	18	302
44	52	5	146	1049	271	102	386	0	104	9	189	23	52	4	1	443	3	33	199	3	292	71	3	12	133	45	560	318	8	1	910	111	0	0	1	509	20	22	9	69	83	0	27	116	275	2	1	14	137
45	2	17	108	1792	175	75	473	2	185	4	299	115	171	6	3	346	6	87	299	0	154	133	0	22	289	104	486	450	9	7	959	167	2	3	1	711	42	18	14	74	60	1	38	120	343	1	7	53	185
45	4	26	57	1959	87	79	392	20	283	8	440	59	166	34	4	187	38	71	138	1	132	217	0	20	525	142	471	671	26	10	813	158	5	3	0	422	64	37	64	43	205	12	31	89	505	3	37	40	87
45	6	102	43	1848	33	61	158	32	516	9	454	48	380	33	2	118	127	79	97	0	116	500	2	8	1263	430	374	1387	44	38	761	183	34	14	1	296	84	59	108	86	159	9	24	91	870	7	83	115	81
45	8	118	11	1698	10	79	112	66	712	28	501	34	324	54	12	46	171	97	44	0	76	845	0	22	1777	757	373	1617	126	31	635	174	18	19	5	122	37	109	220	174	123	9	29	47	1080	25	114	127	44
45	10	114	21	1536	5	69	41	77	859	34	591	17	313	151	39	58	217	82	36	0	49	693	1	22	1963	1303	297	2058	132	20	597	200	26	28	4	88	16	286	487	306	111	12	68	61	1225	35	144	158	17
45	12	81	14	1199	3	37	38	101	786	33	459	12	341	147	47	48	359	40	27	0	23	730	0	12	1778	1295	261	3099	118	28	531	258	79	36	7	79	44	423	565	278	102	27	104	50	1010	53	349	123	7
45	14	67	11	779	2	71	12	121	560	54	337	10	231	78	53	49	374	29	36	2	17	463	2	5	845	880	260	3340	104	98	325	270	212	49	3	50	22	401	447	203	47	14	120	41	885	35	314	120	12
45	16	17	14	555	3	59	13	79	261	225	213	9	205	55	59	44	372	10	23	4	11	123	9	5	489	318	220	2965	84	72	215	268	337	91	5	45	28	274	270	170	69	30	120	13	516	32	490	93	3
45	18	12	7	238	1	66	11	62	100	242	121	2	161	28	53	55	362	4	15	1	16	115	7	9	207	86	215	1873	71	172	166	172	381	157	4	30	15	225	144	82	31	98	134	3	344	30	216	102	2
45	20	3	8	180	1	28	7	49	75	334	84	9	134	20	84	56	324	5	11	9	15	57	8	7	151	64	183	1641	58	86	157	188	205	327	4	15	7	231	104	38	40	239	103	8	198	49	234	82	7
45	22	1	10	105	2	13	14	86	30	274	55	4	55	5	36	34	185	5	16	26	4	39	11	7	80	31	155	1122	48	45	93	139	136	284	17	11	1	123	72	25	43	356	77	6	127	18	132	49	2
45	24	1	17	75	0	13	16	60	23	116	41	1	47	2	17	33	82	1	20	51	6	21	10	14	24	25	124	884	42	30	61	101	59	190	49	6	8	26	55	17	24	207	50	7	80	10	71	37	10
45	26	1	13	42	0	24	5	40	17	103	36	2	28	1	21	22	48	1	16	34	13	8	14	28	20	22	92	591	25	4	61	74	52	82	80	3	10	32	33	12	37	148	28	6	36	3	39	23	2
45	28	0	2	23	2	12	10	31	7	44	17	5	11	0	14	18	35	1	3	15	19	2	14	13	8	16	81	427	11	5	37	83	10	42	92	0	13	14	26	7	28	88	15	9	24	0	22	9	4
45	30	2	1	14	1	14	9	16	11	41	22	0	11	1	21	11	11	1	4	7	4	6	19	14	13	5	58	282	5	3	43	54	10	32	114	4	23	16	18	6	15	60	14	17	18	0	10	5	6
45	32	1	1	11	1	6	1	12	2	6	9	0	21	1	7	6	5	0	11	3	6	4	19	27	8	7	23	174	9	1	25	29	4	20	79	2	19	8	11	2	13	22	6	5	12	0	9	8	1
45	34	1	0	16	0	0	8	5	3	3	10	2	12	0	5	12	9	0	8	8	7	2	17	0	2	5	29	127	2	2	15	23	1	9	80	2	10	4	1	6	6	18	2	6	6	0	5	5	1
45	36	3	0	14	0	0	0	2	3	1	6	0	5	1	0	6	3	0	2	9	0	5	8	1	4	1	68	84	1	0	15	17	0	0	25	0	3	1	3	3	5	1	7	1	7	1	5	2	1
45	38	2	2	10	1	1	1	3	2	0	3	1	6	0	1	0	4	0	2	0	2	0	9	4	3	1	34	97	1	1	8	11	2	0	16	3	3	0	1	2	0	4	0	0	3	0	0	1	5
45	40	0	1	3	0	0	0	1	2	0	2	0	5	0	0	3	2	1	9	0	0	1	4	0	7	1	43	68	0	0	18	7	0	1	16	0	2	1	0	3	0	1	4	2	8	0	0	0	4
45	42	0	1	10	0	1	0	1	2	0	0	0	1	0	1	4	2	0	5	2	2	1	7	2	4	2	42	88	1	1	19	4	1	1	12	2	2	0	0	0	0	2	3	1	1	0	0	5	6
45	44	0	1	6	1	0	0	0	2	0	5	0	0	0	1	6	0	2	6	0	1	0	8	1	2	0	54	79	0	0	16	8	1	1	24	4	0	1	5	2	3	0	3	0	3	0	0	10	10
45	46	0	0	13	2	3	0	2	2	0	3	0	1	0	1	1	0	0	8	0	0	1	6	1	3	1	45	58	1	0	13	3	1	5	83	4	1	0	6	2	0	0	4	1	2	0	0	3	9
45	48	0	2	13	0	5	1	1	2	0	0	0	0	1	0	1	1	0	3	0	1	7	38	0	4	2	41	85	1	0	15	5	1	1	101	5	0	1	1	1	3	3	8	2	5	0	1	2	6
45	50	0	0	11	0	1	1	0	3	0	9	0	0	0	0	0	2	0	3	1	0	1	77	0	2	1	76	75	1	0	11	0	0	1	163	2	2	0	3	3	3	1	4	3	2	0	0	1	8
45	52	0	2	12	0	2	1	2	1	1	3	1	1	0	0	3	1	0	2	1	0	1	104	0	3	2	88	121	1	0	4	3	1	0	146	0	1	0	0	1	1	0	0	1	5	0	0	1	10
46	2	0	0	18	0	2	1	0	2	2	4	1	1	0	1	2	0	0	4	10	0	0	104	0	10	0	78	174	1	0	51	2	0	0	181	0	1	0	4	0	4	0	0	0	3	0	0	0	9
46	4	0	1	19	1	0	1	1	0	2	2	2	1	0	1	13	0	0	2	13	0	0	147	0	3	2	124	209	0	0	10	2	0	0	83	3	0	0	1	4	0	1	1	1	3	0	0	0	10
46	6	0	0	26	0	0	1	0	2	2	5	1	0	0	1	9	0	1	4	44	2	7	287	0	3	0	148	458	0	0	14	2	0	0	99	3	2	0	0	2	2	0	1	2	6	0	2	0	39
46	8	0	2	17	0	1	0	1	0	0	0	2	0	0	0	47	0	2	4	35	0	18	202	0	2	0	170	742	0	0	30	2	0	1	75	0	1	1	2	0	0	0	1	3	6	2	0	1	66
46	10	0	3	38	0	4	0	1	0	0	4	3	3	3	1	48	2	0	7	30	0	27	135	7	15	2	228	929	0	0	21	4	0	1	20	0	0	2	0	3	0	2	1	1	5	0	1	17	34
46	12	1	4	30	1	1	1	3	2	2	4	9	19	1	2	86	1	0	7	20	1	16	83	9	9	6	253	1027	0	1	20	6	1	1	17	11	0	1	0	3	0	0	0	1	10	0	1	31	29
46	14	1	10	47	0	3	1	38	2	6	3	12	17	0	2	76	3	0	21	8	0	17	22	14	14	14	477	1411	1	0	36	8	0	0	12	35	2	2	0	8	2	2	4	2	7	0	3	37	32
46	16	2	8	46	0	2	2	32	2	7	2	4	19	3	0	101	2	0	18	2	2	28	8	24	11	16	528	1885	0	0	49	7	1	0	2	44	2	2	0	2	6	2	6	1	7	0	2	39	18
46	18	2	10	68	1	2	4	9	5	5	3	4	21	1	4	129	0	0	7	4	3	39	8	10	17	4	529	2110	0	0	71	13	0	1	1	83	0	0	4	3	9	0	2	6	12	1	1	31	10
46	20	1	7	110	0	2	0	14	2	5	8	2	10	0	4	98	1	0	1	0	1	28	1	1	14	7	406	1764	3	0	83	13	0	0	0	58	1	2	1	4	7	1	3	12	13	0	1	27	14
46	22	2	21	127	0	17	0	20	5	7	11	2	24	3	3	113	0	0	4	1	0	35	12	0	26	1	494	2001	0	0	94	6	0	1	0	68	1	3	0	13	10	1	2	28	18	0	3	28	15
46	24	1	18	122	0	7	1	46	7	3	12	0	39	0	0	84	3	0	12	1	1	40	19	0	29	2	511	2154	3	0	112	10	0	1	1	82	0	3	2	19	7	0	2	22	38	0	2	51	7
46	26	2	54	231	0	13	0	14	5	4	11	1	47	2	2	68	10	0	7	1	1	31	1	1	60	2	434	1843	1	1	93	28	1	10	3	105	3	5	6	17	8	1	3	21	53	0	2	28	7
46	28	0	37	334	2	14	0	8	5	11	8	4	88	3	3	63	13	0	2	3	4	27	4	2	48	9	350	1427	0	0	124	17	0	45	0	90	8	4	4	31	9	0	13	8	52	1	2	43	9
46	30	1	36	332	0	44	4	7	1	5	5	5	110	2	2	39	19	0	8	0	1	20	0	1	40	11	284	970	10	0	103	58	1	30	0	76	5	10	5	21	7	1	15	5	51	1	2	44	5
46	32	0	37	277	4	41	3	6	7	12	5	1	110	6	5	12	17	0	3	2	1	10	0	0	42	24	144	726	4	0	149	71	0	35	4	44	8	17	23	17	6	1	56	4	77	0	3	57	7
46	34	1	19	235	0	47	10	5	3	18	6	1	66	2	2	15	16	2	5	1	4	8	4	0	20	21	86	416	3	1	113	88	0	6	2	32	21	10	17	18	0	8	53	10	65	1	3	18	8
46	36	1	10	113	3	19	2	5	0	5	9	0	9	2	0	12	10	2	7	0	1	4	1	0	19	10	55	218	2	0	114	90	0	8	2	11	26	7	29	15	2	3	74	0	32	3	1	3	5
46	38	2	11	104	5	3	12	6	3	11	3	0	6	1	0	5	7	6	11	0	1	19	1	0	17	1	79	160	2	0	115	96	1	2	0	3	18	0	6	8	1	2	33	1	45	4	1	11	2
46	40	0	12	99	11	12	7	1	5	2	16	0	5	0	0	8	2	1	29	1	17	24	2	2	51	2	82	160	8	0	107	222	0	2	1	40	43	3	13	6	2	2	16	2	89	1	7	2	1
46	42	0	15	115	7	19	10	3	1	7	7	0	4	0	1	9	4	0	66	0	38	33	3	0	55	4	105	188	25	0	113	318	0	0	1	18	66	2	10	5	0	1	23	1	110	0	1	1	2
46	44	1	35	167	27	47	28	13	2	7	9	2	7	1	0	6	12	3	143	0	97	59	0	0	54	4	55	224	53	2	121	443	0	0	1	52	202	0	8	27	4	9	59	5	114	0	0	4	4
46	46	3	55	214	36	79	31	78	2	17	34	2	31	0	0	8	28	19	128	0	174	68	0	1	48	39	84	298	109	0	194	491	1	0	2	67	335	1	8	16	6	11	132	3	157	1	3	2	3
46	48	28	47	312	127	152	36	79	1	50	41	0	49	1	0	7	47	41	173	0	167	96	2	0	78	31	96	436	127	0	392	494	1	1	1	90	448	2	10	19	15	1	290	28	163	0	4	1	7
46	50	21	56	404	133	189	41	170	2	66	50	2	71	0	11	6	41	118	177	0	137	84	1	3	121	52	151	482	86	1	568	469	1	1	1	138	379	6	25	11	91	2	312	24	230	8	11	0	3
46	52	37	53	634	121	122	37	149	0	85	32	0	72	0	15	6	62	271	255	0	95	104	3	1	95	32	120	468	90	1	679	482	0	0	8	184	298	16	29	13	192	1	246	52	249	7	7	4	22
47	2	22	52	1144	182	179	84	199	12	61	71	0	146	5	35	18	109	285	278	0	98	148	19	0	145	116	156	650	109	1	1004	412	1	4	1	431	326	44	107	37	428	2	174	104	332	17	27	9	20
47	4	15	42	1371	157	180	126	163	48	47	148	10	82	1	15	34	104	211	149	1	61	204	12	11	230	140	153	796	90	4	1257	342	5	1	4	256	234	47	155	53	544	4	98	201	297	10	70	48	23
47	6	9	108	2066	123	157	276	109	31	73	274	9	62	0	28	51	110	221	93	1	110	131	34	27	347	198	155	1065	90	2	2146	246	7	3	4	260	126	61	189	128	478	25	35	421	488	31	158	28	94
47	8	7	120	2113	84	94	343	100	53	49	368	6	51	3	36	79	162	128	44	0	48	183	55	18	571	316	185	1241	78	22	1699	207	4	2	26	232	49	53	277	149	130	67	24	361	637	40	264	49	202
47	10	5	112	1279	27	36	308	171	53	39	313	7	71	7	19	105	118	61	15	0	28	148	41	41	531	415	221	1230	14	22	1014	100	2	3	17	131	17	54	349	212	67	55	5	218	552	18	303	120	186
47	12	10	69	841	43	40	244	118	56	58	376	8	71	8	18	182	127	38	11	0	29	191	18	40	560	589	230	1012	9	30	482	91	6	1	6	105	5	33	286	191	16	38	5	142	487	9	402	148	192
47	14	1	62	623	16	22	157	68	71	89	372	10	55	2	21	185	118	19	8	0	29	129	15	18	562	504	345	981	9	21	383	64	4	3	1	61	1	19	250	187	6	62	3	123	434	11	230	164	92
47	16	2	22	394	14	15	163	41	105	42	333	9	78	11	15	269	133	17	8	1	20	149	10	16	580	625	245	1015	12	7	274	37	10	3	1	40	1	16	164	208	4	57	6	121	329	9	166	204	125
47	18	1	20	308	8	11	93	34	197	15	240	14	63	9	7	240	177	12	11	0	15	129	11	34	447	329	264	771	5	2	178	21	10	5	2	33	2	17	163	166	6	81	3	47	276	5	76	169	97
47	20	3	5	267	3	25	69	43	409	40	340	17	60	17	6	456	237	31	0	1	43	101	11	58	652	265	421	1031	6	3	165	16	13	11	0	36	2	34	100	205	7	109	3	30	308	4	67	40	112
47	22	3	15	262	4	25	78	64	638	37	311	25	122	23	14	490	205	13	3	0	94	79	6	65	680	124	538	1093	2	3	88	34	26	33	4	33	3	94	62	186	6	130	10	11	351	19	52	53	118
47	24	7	8	259	3	51	41	68	645	67	279	101	91	20	2	382	233	13	5	1	112	111	19	8	524	112	550	1196	8	26	88	35	46	75	4	38	4	130	73	118	4	159	10	8	355	27	35	70	54
47	26	29	7	185	2	57	42	52	677	57	176	188	78	39	7	241	212	12	9	2	89	82	20	4	314	46	479	1076	3	25	83	30	109	44	0	25	1	103	32	89	3	132	10	6	219	34	30	55	55
47	28	40	13	126	4	36	21	25	717	48	75	141	84	35	8	163	140	19	0	1	90	108	17	2	205	23	438	1029	5	57	74	47	184	58	18	36	9	55	34	39	3	95	6	14	213	12	40	59	125
47	30	30	12	147	1	25	19	11	457	46	33	109	94	45	1	140	124	13	5	8	45	87	5	2	148	19	302	828	6	41	80	33	127	111	8	28	13	63	28	16	5	32	9	8	177	14	20	48	92
47	32	21	16	113	13	26	5	22	291	41	40	63	46	38	3	47	51	27	8	15	28	36	3	0	105	17	229	669	4	28	56	22	129	132	18	36	11	56	44	7	4	18	8	2	126	3	23	31	69
47	34	14	8	79	6	7	0	5	151	20	29	17	41	26	9	29	38	5	2	6	12	33	3	0	72	11	148	372	3	24	41	36	68	60	14	20	2	40	15	19	1	5	9	3	85	7	6	17	15
47	36	1	5	35	2	6	1	12	61	2	19	2	33	8	5	12	6	2	1	2	3	18	1	0	32	15	45	171	5	28	34	15	30	28	4	12	4	10	15	4	5	0	1	1	61	2	3	9	9
47	38	0	0	31	1	2	1	7	28	2	9	2	12	2	3	4	14	0	0	0	1	18	2	0	11	4	41	84	4	7	24	11	8	24	0	2	1	3	4	3	11	0	2	2	18	4	1	5	4
47	40	6	2	26	0	1	0	0	8	6	13	5	10	1	0	3	25	1	0	2	0	11	1	0	14	1	38	71	0	4	18	12	1	19	5	9	10	3	15	5	16	0	2	4	16	0	1	1	1
47	42	4	3	22	2	1	4	1	9	5	13	16	18	0	0	4	27	2	1	5	1	11	2	0	8	2	49	113	0	0	17	23	9	41	11	10	11	5	20	2	16	0	4	0	8	0	0	0	0
47	44	8	7	33	1	2	4	1	14	6	7	3	30	0	0	9	46	0	1	8	1	7	0	0	13	2	39	108	0	0	16	60	14	126	15	54	15	0	19	1	10	1	1	0	6	0	0	1	0
47	46	5	2	52	0	1	8	4	20	31	9	0	18	3	1	10	32	0	23	5	3	8	1	19	2	9	30	188	0	0	13	97	16	131	13	48	24	0	39	0	10	1	4	0	10	1	0	0	0
47	48	4	11	78	0	1	2	0	13	21	8	0	21	2	0	14	18	1	14	5	0	23	1	1	7	29	41	241	0	0	22	81	21	252	21	60	10	1	52	1	6	2	5	3	13	1	1	0	1
47	50	15	7	84	2	0	0	2	29	48	8	2	59	0	0	27	20	2	13	5	2	13	0	5	5	16	85	305	0	0	26	92	24	458	37	87	25	4	30	2	1	0	3	4	7	3	0	0	2
47	52	19	5	73	3	2	1	0	15	106	9	0	84	2	0	27	26	0	23	8	1	4	0	1	9	6	62	248	0	0	27	93	30	247	71	141	23	4	28	3	2	2	3	0	9	0	0	1	8
48	2	16	29	162	2	3	0	1	14	72	7	1	66	5	1	46	47	2	26	3	4	5	1	1	8	18	91	466	1	1	41	110	39	141	93	168	7	4	10	1	6	2	9	4	20	1	2	1	16
48	4	13	98	171	1	3	0	6	7	25	8	1	41	13	1	65	48	2	28	7	4	29	4	0	8	9	108	624	1	0	56	59	42	58	112	185	25	7	33	4	12	8	15	5	15	1	1	1	1
48	6	16	172	285	2	1	0	6	4	17	4	11	47	14	3	117	54	1	44	25	2	20	0	0	17	8	162	1160	1	0	126	74	45	69	168	266	25	18	60	6	3	9	17	2	10	0	0	2	10
48	8	39	259	399	0	6	0	8	8	21	18	9	33	17	0	221	105	1	48	11	0	47	13	1	25	8	381	1698	2	0	148	112	21	65	241	245	24	17	65	13	0	15	40	2	15	2	1	7	5
48	10	29	208	600	0	4	0	15	10	20	19	8	37	6	0	266	193	0	45	32	4	42	52	1	27	5	568	2560	3	0	135	139	14	31	144	232	12	49	116	10	4	7	106	10	17	0	1	6	0
48	12	77	171	906	0	5	2	24	20	25	12	0	31	9	12	201	205	0	39	52	3	75	189	0	34	19	703	3141	5	0	148	186	3	27	144	172	23	74	119	2	1	6	150	4	15	1	0	1	2
48	14	65	114	968	1	3	0	34	74	46	12	0	69	7	6	297	241	2	35	30	9	71	427	2	47	51	829	3528	3	0	240	203	28	22	132	152	25	108	89	5	4	6	175	6	21	3	3	10	6
48	16	50	82	930	4	8	10	26	74	27	18	1	58	9	11	396	163	4	80	27	4	56	445	2	76	47	796	2507	5	2	298	172	10	17	95	101	41	62	62	5	3	17	224	9	24	0	3	16	14
48	18	34	21	945	4	4	16	30	69	26	17	2	46	20	13	449	92	9	110	21	21	102	401	1	95	97	836	2037	6	2	318	239	7	17	32	60	44	70	31	7	4	69	312	20	35	1	4	13	20
48	20	31	30	1413	10	5	14	51	71	54	48	4	36	41	70	470	65	8	133	16	39	118	298	1	93	192	794	2034	3	1	452	237	5	8	27	50	45	223	43	7	5	56	327	30	59	3	1	33	20
48	22	20	23	1235	11	13	15	35	55	139	67	2	91	66	98	363	94	26	157	9	37	158	139	0	140	218	684	1952	5	0	635	293	9	3	14	72	64	210	44	4	7	41	208	65	76	3	3	45	29
48	24	9	15	1032	19	11	10	11	49	161	101	7	78	71	134	157	110	18	159	24	54	308	55	8	218	217	441	1838	8	3	951	321	12	4	10	68	76	168	70	16	14	16	119	50	83	2	29	70	14
48	26	10	10	802	19	25	6	29	40	107	116	15	85	38	113	79	104	27	78	31	43	225	26	11	229	189	261	1560	44	0	986	300	15	8	8	51	36	235	75	23	3	11	77	60	71	7	39	74	15
48	28	13	7	616	13	29	11	12	43	67	201	12	40	25	56	47	75	24	55	56	52	329	11	9	318	163	173	1187	132	3	923	261	4	12	2	68	61	101	79	30	7	31	28	67	115	6	60	115	17
48	30	17	12	487	13	59	16	30	45	67	372	12	27	21	20	42	37	38	62	77	39	306	45	10	323	179	93	1009	209	6	823	229	9	2	1	40	56	116	86	33	3	33	27	87	190	6	95	102	43
48	32	7	3	198	17	61	26	18	39	73	310	15	18	6	16	22	26	21	39	29	27	267	9	3	267	140	82	717	149	24	605	211	7	3	3	37	60	53	71	25	1	14	11	87	233	3	112	66	42
48	34	3	2	121	14	65	85	27	28	43	179	2	27	7	10	19	14	3	35	14	19	158	8	5	190	120	83	338	81	24	312	130	18	11	1	36	89	22	48	22	5	15	10	24	212	2	57	32	37
48	36	1	0	64	10	33	75	14	25	24	141	5	9	3	2	6	28	1	29	10	14	106	4	3	115	68	46	208	36	60	227	72	3	6	0	20	60	11	18	5	9	10	6	32	143	4	25	6	27
48	38	0	1	62	9	22	90	5	28	19	106	4	25	3	0	11	35	0	19	1	12	128	3	3	82	45	70	174	38	105	228	57	10	4	1	12	38	15	23	3	35	6	8	34	147	4	20	6	21
48	40	1	0	53	27	31	153	4	22	18	175	1	63	0	0	10	31	0	16	1	29	119	1	3	125	43	63	173	55	100	306	43	21	5	0	9	48	3	11	6	75	7	8	68	339	10	18	5	44
48	42	1	0	54	54	63	212	2	30	18	237	2	62	0	2	17	31	2	11	0	55	215	2	1	195	51	74	164	52	66	302	44	47	12	0	23	73	2	24	13	107	10	12	85	493	56	45	3	79
48	44	2	0	57	89	106	282	0	26	31	442	2	51	3	1	11	34	3	8	1	28	250	4	2	229	82	52	242	66	44	321	35	64	6	0	37	72	3	22	27	163	20	19	115	726	71	142	10	126
48	46	1	0	62	110	166	406	3	44	29	629	5	62	2	1	41	32	3	4	0	19	386	3	4	219	92	103	243	31	21	328	16	45	16	0	32	109	6	43	38	241	56	11	212	943	34	187	5	85
48	48	1	1	60	95	249	382	1	46	37	814	9	50	1	0	54	10	30	3	0	21	517	0	7	274	118	115	284	38	10	495	20	32	51	2	88	86	2	62	94	327	125	8	235	1183	23	202	12	160
48	50	2	1	61	88	329	338	2	66	50	817	3	61	1	1	52	9	11	1	0	7	434	0	3	308	124	149	356	47	6	633	14	56	48	2	115	81	2	136	173	394	126	2	253	1455	32	318	56	297
48	52	0	12	99	131	284	277	1	87	84	643	0	59	0	0	25	12	10	11	0	17	291	0	1	293	191	107	404	55	0	624	24	30	17	0	147	117	5	136	442	276	135	3	216	1328	28	591	86	306
49	2	3	12	131	232	334	185	14	112	42	883	3	126	1	11	52	11	8	12	2	30	227	0	0	758	316	149	638	99	0	782	9	51	24	0	203	78	15	148	636	223	98	4	180	1172	30	624	65	269
49	4	3	14	184	215	195	117	38	161	48	468	18	72	0	28	39	10	21	5	0	66	160	1	2	551	329	106	844	97	1	780	30	52	22	1	134	74	32	136	801	137	101	2	103	601	27	592	109	139
49	6	14	25	453	202	144	75	54	308	69	531	23	191	0	27	59	38	30	1	0	255	154	1	1	618	491	113	1305	170	0	916	101	71	67	1	169	140	85	410	923	64	90	3	64	447	76	592	320	127
49	8	12	39	710	191	117	56	179	554	77	449	34	252	2	49	62	57	78	1	0	379	187	1	1	691	642	228	1608	245	1	870	158	88	83	4	279	111	113	503	764	39	87	3	54	317	102	371	647	114
49	10	36	53	930	117	80	32	211	504	43	339	57	289	4	40	48	63	104	5	0	224	136	3	1	540	648	215	2115	133	0	657	134	70	76	1	286	170	107	494	372	37	100	1	58	259	65	169	546	64
49	12	75	46	794	74	51	14	259	300	81	189	49	264	6	18	48	146	223	10	0	172	116	10	0	490	582	223	2505	88	3	535	182	40	34	0	251	79	140	340	172	18	72	5	43	180	22	59	312	34
49	14	38	40	840	64	54	2	352	293	87	166	135	279	28	28	41	227	230	15	2	95	102	3	0	370	335	264	3240	47	0	395	291	44	13	1	217	56	151	287	100	9	72	6	39	84	13	31	151	24
49	16	49	40	1017	35	25	11	301	389	76	76	74	244	43	40	46	279	227	12	2	76	116	7	2	285	197	282	3334	35	6	213	312	43	6	1	236	22	202	135	49	4	52	5	23	108	5	27	81	27
49	18	31	65	953	20	24	4	130	287	47	73	93	174	43	13	60	206	128	22	5	28	104	3	2	210	112	217	2711	13	2	200	337	19	11	0	256	31	94	93	31	6	18	7	15	72	4	27	56	6
49	20	18	35	882	5	22	2	84	147	45	72	25	94	14	8	34	193	59	14	4	20	43	5	1	215	90	221	2213	9	7	128	278	13	12	1	180	9	41	86	15	0	15	7	20	64	1	15	10	3
49	22	51	27	983	8	15	3	59	128	66	60	41	113	13	18	47	203	80	41	0	10	53	3	0	189	85	283	2036	24	3	128	291	15	42	0	164	14	46	80	1	2	9	3	19	64	5	5	6	6
49	24	51	48	1070	7	11	2	24	94	58	64	22	79	15	11	45	205	52	53	8	8	43	2	1	139	74	325	1709	25	0	140	385	19	71	0	163	11	63	32	3	2	1	9	5	88	7	8	2	6
49	26	28	26	708	8	9	1	13	51	37	50	18	58	5	6	51	152	26	60	28	5	42	6	0	49	38	437	1327	8	1	161	244	10	52	2	103	8	23	15	5	4	4	22	1	104	5	3	9	0
49	28	4	30	535	3	5	1	8	22	6	66	10	44	2	10	57	81	22	63	56	1	39	4	0	42	37	501	1013	13	1	138	224	8	53	33	57	4	11	8	12	6	3	11	4	100	3	0	7	1
49	30	8	62	438	5	10	4	6	22	7	89	6	28	1	10	93	45	18	60	62	6	41	2	1	33	20	369	682	12	0	96	113	7	41	36	29	4	7	9	6	2	5	10	6	69	0	3	5	1
49	32	4	66	358	2	11	5	10	4	1	51	4	21	1	5	64	9	7	29	94	5	29	3	1	18	13	209	496	21	0	98	92	18	23	29	28	11	4	5	10	4	5	28	6	35	0	2	2	4
49	34	1	30	139	4	2	6	3	7	0	17	1	6	0	5	34	5	2	15	51	2	11	2	1	10	6	148	278	3	1	39	32	8	1	31	14	7	1	9	3	3	1	36	5	38	2	0	4	8
49	36	1	21	59	1	0	4	4	6	2	15	0	6	0	1	17	3	1	12	36	3	7	2	0	9	4	126	158	3	0	33	40	5	3	15	2	4	0	5	2	4	4	17	2	15	2	0	1	1
49	38	0	4	39	0	1	1	3	0	4	6	0	9	2	0	18	2	0	3	21	0	7	4	0	9	3	109	92	3	1	19	27	1	2	10	0	7	1	3	0	1	4	15	1	13	0	1	1	3
49	40	1	7	51	2	1	2	2	0	2	9	0	2	1	1	11	2	2	2	24	0	6	1	2	8	1	131	68	0	0	16	30	4	4	17	5	9	0	3	0	0	3	22	3	15	0	1	3	2
49	42	2	1	63	3	2	0	1	2	0	3	0	1	0	0	12	1	0	1	54	1	1	1	3	5	10	161	77	1	0	12	18	0	1	62	1	14	1	2	3	0	1	92	0	17	0	0	0	1
49	44	1	1	57	3	3	3	0	2	0	4	0	0	0	0	9	0	1	0	71	1	3	1	3	5	9	168	96	1	0	10	10	0	1	61	2	11	0	3	3	0	1	86	0	17	0	0	0	0
49	46	1	4	71	4	1	1	1	3	0	1	1	2	0	1	5	0	0	3	67	1	8	2	1	3	13	173	51	5	0	7	6	1	3	99	9	32	1	0	1	1	0	220	2	10	0	0	3	1
49	48	0	4	63	1	1	2	1	6	0	1	0	0	0	0	2	0	0	0	102	9	3	30	2	3	29	155	59	0	0	11	10	1	2	252	7	46	0	3	0	0	1	376	4	21	1	2	2	1
49	50	1	2	105	2	0	3	3	2	0	5	0	1	0	1	1	2	0	2	61	0	3	21	4	8	55	298	60	0	0	37	25	0	0	324	4	52	0	2	2	0	0	238	3	45	0	0	1	1
49	52	1	5	167	0	1	0	2	3	1	6	1	6	0	0	0	2	0	2	68	0	6	124	0	8	38	367	79	1	0	21	36	0	1	308	1	38	0	3	2	0	2	184	0	45	0	1	0	2
50	2	1	3	200	0	2	1	3	0	0	1	1	3	0	0	1	0	0	10	44	0	2	223	0	20	65	550	97	0	1	22	57	3	0	308	5	42	0	0	3	1	0	127	0	52	0	1	2	3
50	4	1	6	160	1	3	1	2	5	1	12	4	2	0	2	26	4	0	8	29	1	8	189	1	30	72	592	60	0	0	14	34	0	0	328	4	64	3	1	2	1	1	150	2	33	1	1	2	1
50	6	0	11	162	2	5	1	2	4	0	6	0	1	1	1	46	2	0	8	23	1	4	384	0	43	111	868	80	0	1	9	63	5	0	279	1	60	15	1	22	0	1	140	0	44	3	0	0	0
50	8	0	23	262	1	5	1	3	14	0	3	0	4	0	3	108	2	2	22	20	0	6	348	2	69	148	947	116	1	0	23	68	5	0	190	5	30	64	0	44	4	0	106	4	88	7	1	1	1
50	10	0	30	354	0	5	0	1	32	0	11	1	4	0	7	173	1	0	52	13	1	3	231	1	74	141	997	135	3	0	34	86	3	0	83	4	79	125	1	69	1	2	103	2	103	3	2	1	2
50	12	1	102	567	0	2	1	0	57	0	7	0	22	0	5	238	2	0	88	6	1	2	162	2	138	161	867	152	0	1	60	78	2	2	50	4	111	102	1	94	4	9	64	6	168	0	2	5	4
50	14	2	160	635	2	1	1	2	130	0	9	0	30	0	12	375	2	0	139	2	0	2	71	1	149	181	723	209	1	0	111	98	5	2	18	2	79	83	2	70	1	7	62	33	150	1	2	2	5
50	16	1	169	596	0	2	2	3	150	3	9	1	34	0	7	661	8	3	234	2	2	4	74	23	214	183	610	345	2	1	133	127	4	4	16	2	67	69	2	136	0	0	72	47	207	0	1	1	17
50	18	4	138	572	3	7	1	3	156	7	27	2	40	0	13	664	5	1	347	2	0	1	17	154	237	135	434	344	23	8	106	147	4	14	4	7	45	39	5	119	0	0	69	41	138	0	2	5	13
50	20	0	142	607	1	0	1	2	178	26	16	3	47	4	3	680	4	0	369	0	1	8	5	341	344	112	408	628	67	8	102	220	15	32	7	5	38	93	1	169	0	0	48	45	167	0	3	6	26
50	22	0	123	876	0	2	0	1	261	32	19	2	98	9	5	813	7	1	344	0	2	20	10	226	374	76	326	941	54	10	155	261	7	36	7	42	39	116	3	182	0	0	57	42	238	2	20	3	22
50	24	3	185	935	4	11	4	7	304	45	17	0	83	18	14	432	24	0	236	2	2	43	9	55	366	95	304	1142	89	42	254	348	6	57	4	62	45	88	3	170	0	6	42	48	215	10	18	6	13
50	26	5	171	781	5	17	6	2	307	45	37	2	125	33	14	279	17	0	139	5	8	83	7	26	293	64	207	1271	120	85	271	277	20	70	1	38	29	51	13	145	1	14	41	22	181	11	10	6	9
50	28	41	150	579	12	47	5	5	311	69	45	7	187	47	59	159	31	2	57	3	24	143	4	37	322	23	171	1296	128	141	389	234	117	87	2	96	22	26	11	114	15	17	32	38	166	5	24	10	16
50	30	29	148	505	14	34	13	14	258	60	46	6	217	40	45	102	23	5	35	9	31	125	10	24	313	18	155	1181	142	106	479	153	100	76	1	97	24	39	7	71	20	15	29	14	223	25	18	10	9
50	32	14	67	421	27	59	41	9	176	55	59	6	187	19	42	49	15	5	21	11	33	94	4	4	277	15	97	1138	32	59	447	92	44	74	2	163	34	25	5	53	22	2	20	31	258	18	31	11	11
50	34	6	50	240	35	34	52	13	115	53	76	6	120	12	26	42	11	5	7	3	16	72	6	1	218	9	81	678	19	19	314	69	43	59	5	115	47	6	11	30	14	4	9	28	187	14	30	11	25
50	36	3	20	109	15	20	52	6	44	34	56	4	65	6	11	19	13	12	7	0	19	78	6	1	150	18	65	361	9	11	237	40	21	37	1	70	53	4	7	13	9	1	8	15	124	3	22	14	13
50	38	4	9	104	28	16	21	4	36	7	76	2	19	6	7	15	3	3	0	1	20	118	2	0	83	8	40	347	11	16	268	33	21	31	2	56	43	9	4	5	22	1	6	14	91	2	14	3	6
50	40	0	6	75	22	24	21	4	19	4	226	3	42	6	7	13	6	1	1	3	49	271	3	1	73	12	46	506	5	22	437	18	36	70	2	51	20	5	7	9	21	4	4	22	120	4	2	1	7
50	42	0	6	121	173	48	88	1	30	2	226	2	49	22	32	12	21	0	2	0	87	523	0	0	132	10	18	669	33	9	671	10	55	174	1	56	29	8	3	6	67	6	5	35	256	3	6	1	10
50	44	18	2	186	268	31	122	0	37	2	207	9	79	33	21	6	36	0	4	0	95	999	0	0	218	24	24	983	34	2	774	10	60	256	1	90	14	4	11	22	77	3	2	66	264	0	1	5	8
50	46	82	3	268	310	23	160	7	63	2	233	24	176	22	12	21	31	1	8	3	177	1210	1	1	316	26	27	1310	45	2	847	4	101	190	0	80	9	5	24	79	123	0	2	109	409	1	6	2	18
50	48	90	2	324	382	54	271	39	86	6	338	27	306	41	9	12	36	2	3	0	229	1230	1	1	335	45	35	2037	50	1	1032	8	90	139	1	193	9	2	44	28	136	3	3	233	439	0	47	3	31
50	50	120	7	405	255	131	477	45	136	8	458	28	384	27	3	8	42	5	4	0	198	968	1	1	415	45	26	2770	81	5	1261	8	113	146	1	399	40	2	58	32	109	2	1	343	600	3	164	3	22
50	52	251	26	537	227	134	539	44	109	11	617	69	375	39	13	7	49	2	1	1	190	613	2	0	456	46	23	3478	112	14	1346	10	107	95	1	652	101	3	50	80	94	5	1	332	633	0	198	5	8
51	2	309	15	553	136	169	632	26	116	62	649	67	423	24	3	9	86	4	0	0	217	403	3	0	553	146	21	5178	122	20	1533	9	106	141	1	1168	153	2	107	170	129	28	6	245	845	4	328	22	27
51	4	192	4	405	95	278	264	65	41	69	418	83	293	34	17	32	110	9	1	1	154	254	3	0	426	49	65	4395	110	25	994	14	111	82	0	709	203	12	98	146	75	27	8	229	570	4	250	29	64
51	6	133	20	440	53	211	143	242	95	49	419	147	249	25	21	38	123	20	0	2	147	78	5	0	509	63	87	5297	167	11	898	31	65	65	0	540	137	38	343	191	79	39	6	248	588	1	445	48	154
51	8	161	18	691	30	232	153	326	129	117	673	213	309	54	43	76	310	43	7	3	110	79	6	5	691	76	119	6924	134	8	825	53	103	70	0	462	178	106	692	338	109	82	24	226	591	3	766	130	254
51	10	64	34	1152	29	182	211	339	133	126	839	300	403	50	32	46	407	76	9	0	90	80	2	4	939	205	193	6816	54	6	601	81	136	45	1	351	160	150	1070	393	109	101	41	174	531	7	747	472	273
51	12	39	51	1705	34	124	141	351	174	256	797	279	395	55	67	47	527	78	11	0	66	70	7	3	1144	309	298	5654	64	7	710	192	114	36	2	373	246	136	1247	346	141	106	38	99	590	2	507	793	310
51	14	44	55	1720	26	95	72	281	351	408	840	119	380	54	76	47	452	135	51	2	59	111	21	4	1069	646	502	4443	48	1	643	179	127	33	1	307	156	113	1016	294	176	175	54	95	653	7	354	855	389
51	16	24	36	1703	23	39	36	198	408	404	505	68	206	38	78	52	309	105	108	0	23	105	39	2	792	597	515	2821	67	4	478	209	46	30	4	256	161	81	548	169	113	215	86	143	434	16	207	566	299
51	18	11	69	1688	8	19	47	132	474	356	428	19	109	32	85	20	167	122	100	0	25	65	116	2	421	565	616	1888	54	2	426	261	68	16	4	217	133	133	275	155	76	334	99	105	370	66	122	295	240
51	20	19	136	1563	10	13	25	68	416	263	354	18	89	12	110	24	156	235	116	0	29	76	217	0	345	560	928	1582	42	0	319	480	47	42	2	156	93	130	212	152	62	346	134	74	421	89	113	305	200
51	22	15	210	1397	13	57	24	41	348	276	316	17	35	12	70	69	151	313	120	1	29	62	196	0	132	467	1018	1288	68	0	246	613	76	55	5	126	56	137	124	170	23	237	203	66	356	86	64	265	140
51	24	5	217	1064	19	38	6	20	273	145	226	14	27	9	39	48	156	310	114	2	18	58	127	0	156	396	980	846	44	0	224	536	72	49	0	77	35	217	88	72	23	134	206	34	293	100	22	92	49
51	26	3	219	608	28	30	35	15	189	73	112	12	35	10	25	43	107	321	73	1	10	43	92	2	94	285	858	565	22	1	216	495	34	18	0	63	27	105	31	75	28	66	161	24	280	74	39	60	33
51	28	5	138	379	4	51	7	16	81	12	91	14	25	13	10	91	35	219	52	2	7	29	40	1	66	119	629	413	12	1	110	374	28	20	1	33	29	49	31	57	13	31	134	22	308	67	21	26	21
51	30	18	122	265	0	22	6	17	123	2	51	9	27	9	5	69	22	63	22	3	12	43	38	1	50	87	533	269	6	2	49	223	16	7	4	24	23	18	10	37	0	10	84	22	218	48	12	19	17
51	32	11	57	154	3	35	3	14	139	5	34	2	21	1	2	62	16	55	25	2	0	28	30	5	32	55	434	162	10	0	40	140	20	5	7	27	10	8	6	17	0	11	60	5	150	48	7	12	10
51	34	4	34	98	0	19	8	14	61	8	13	1	12	1	2	50	8	33	15	1	1	38	15	8	32	52	285	109	3	1	30	64	16	5	4	24	15	11	4	6	2	1	38	8	79	40	8	9	7
51	36	2	17	62	1	8	6	3	30	5	8	3	11	3	4	37	12	23	7	0	2	16	2	5	6	12	220	118	0	1	17	44	10	2	5	18	5	8	4	2	3	1	29	9	31	22	9	4	17
51	38	1	15	36	0	3	3	2	23	1	9	2	2	4	2	18	2	6	39	0	2	25	0	4	23	4	182	76	1	0	20	33	2	5	6	16	8	2	3	6	0	2	22	0	11	3	8	7	6
51	40	0	19	20	0	1	2	0	9	1	3	3	6	0	0	35	3	1	59	1	12	10	0	3	16	2	243	40	0	1	30	15	5	0	2	11	2	1	2	2	0	1	28	0	9	2	3	4	16
51	42	0	13	33	0	3	2	0	13	0	40	1	8	4	0	107	1	1	40	1	45	4	1	14	13	3	270	103	0	1	54	15	3	1	39	6	3	2	3	2	2	0	37	4	6	0	1	4	20
51	44	1	26	61	0	2	1	0	5	0	45	0	8	0	1	191	1	0	39	0	5	23	1	10	23	4	263	118	3	0	58	18	18	1	38	9	2	0	0	1	0	0	39	0	7	0	2	5	24
51	46	0	27	52	2	9	1	4	5	0	46	0	2	3	0	169	1	0	56	3	8	49	2	24	12	3	274	97	0	0	85	19	9	0	18	5	0	0	0	2	0	3	40	2	7	0	5	1	19
51	48	1	29	61	2	32	0	0	16	6	53	0	8	2	0	268	1	0	69	0	2	54	0	12	6	5	266	50	0	2	87	19	10	0	16	8	3	0	2	2	0	11	43	4	4	0	8	0	9
51	50	0	36	66	1	36	1	1	11	0	80	1	13	4	0	328	0	1	99	0	6	87	1	11	8	1	288	46	2	0	93	38	3	0	17	13	5	2	1	2	0	1	29	5	4	0	11	2	6
51	52	0	59	81	2	18	2	1	9	0	41	1	20	5	1	362	1	0	44	1	5	118	1	15	5	1	320	47	0	0	77	12	4	0	40	16	3	0	1	3	0	2	31	5	3	0	9	3	6
52	2	0	64	66	2	84	1	0	6	1	27	1	26	3	0	504	1	0	50	0	8	334	2	35	9	4	469	79	6	0	147	28	1	1	108	22	2	1	2	2	3	5	18	16	7	1	20	3	11
52	4	0	96	95	0	75	3	0	5	0	10	0	25	11	0	438	1	1	37	0	3	368	1	54	7	1	391	85	6	0	190	30	1	3	109	30	4	1	2	9	3	7	34	10	17	0	15	3	10
52	6	0	52	122	1	42	4	6	12	1	21	0	15	2	1	497	7	1	34	0	2	497	0	98	11	1	482	115	10	1	354	19	0	0	229	39	3	0	0	4	1	12	44	9	23	1	5	4	26
52	8	0	102	175	4	57	3	14	50	2	25	0	9	10	3	542	5	2	38	0	0	665	10	120	6	1	563	226	19	2	375	49	1	0	406	42	4	0	7	3	4	15	94	13	18	2	8	0	49
52	10	1	189	294	0	104	6	11	95	1	55	1	8	13	1	528	3	2	35	1	3	959	14	97	4	5	700	371	34	0	443	99	3	0	501	38	16	0	3	8	3	17	127	17	16	2	7	1	75
52	12	0	207	350	3	127	1	5	188	0	41	1	20	10	7	515	4	3	36	0	2	804	2	57	10	7	730	457	110	1	447	119	2	4	545	54	13	2	10	10	12	15	162	32	31	3	11	1	98
52	14	0	162	356	4	140	1	5	221	5	50	2	22	18	12	310	5	0	45	2	2	664	2	55	15	0	653	501	142	1	590	130	1	0	501	65	6	0	5	3	24	7	168	54	79	2	6	6	97
52	16	0	113	319	8	123	6	0	257	6	61	1	18	8	8	203	4	0	29	9	1	386	2	54	22	3	468	504	137	2	571	193	1	2	244	38	3	2	3	5	25	4	127	64	161	12	11	5	109
52	18	0	122	241	21	131	8	3	232	18	59	1	8	5	6	88	1	3	34	39	3	300	0	33	56	2	529	497	122	9	453	261	3	2	145	48	2	1	6	7	36	18	100	75	200	4	5	5	114
52	20	1	80	183	15	78	18	8	272	24	80	2	6	7	2	36	5	4	32	280	15	157	1	44	80	17	517	560	59	4	380	188	0	10	59	34	6	2	9	2	42	6	107	93	204	5	5	4	99
52	22	0	68	277	37	81	11	1	319	32	131	2	20	5	2	29	2	2	45	525	54	81	9	29	123	17	657	849	48	0	382	255	2	5	38	62	5	2	17	1	69	10	113	127	348	4	4	1	99
52	24	1	47	188	78	66	31	3	279	38	152	1	68	7	1	18	0	0	89	368	95	87	23	28	253	27	597	1298	63	0	386	329	0	7	21	75	4	1	2	1	171	7	65	176	440	4	3	9	63
52	26	1	37	216	63	30	45	6	348	43	200	2	93	6	2	7	2	2	137	164	123	41	32	17	260	31	639	1353	49	0	444	371	2	0	12	107	4	4	1	1	185	13	48	165	433	10	4	25	48
52	28	2	27	182	113	30	33	7	301	88	237	1	178	3	6	16	5	1	102	69	268	27	13	6	384	22	296	1396	61	1	507	353	4	0	9	114	9	4	1	3	296	23	38	174	389	23	1	57	40
52	30	0	24	205	114	53	59	11	255	72	178	12	235	4	2	3	18	0	59	39	258	34	12	6	399	30	346	1574	43	2	501	227	8	0	6	111	28	13	1	2	228	8	35	133	400	7	0	50	17
52	32	1	24	244	101	67	72	15	133	79	155	34	272	4	6	1	19	1	41	21	164	25	17	2	375	19	127	1870	23	2	490	234	3	1	7	151	26	10	3	5	142	5	25	114	405	10	4	38	15
52	34	5	13	218	47	33	75	14	62	35	92	33	221	0	7	12	14	1	47	16	79	22	25	0	267	23	77	1324	13	4	345	155	3	5	8	165	27	5	6	3	76	7	41	84	314	18	5	28	12
52	36	20	9	128	26	13	49	15	56	26	91	6	141	1	5	17	13	5	25	3	37	7	39	4	132	29	54	692	6	22	152	110	6	4	11	86	19	3	4	5	78	3	24	53	146	5	5	15	10
52	38	2	1	77	4	23	40	4	26	4	32	3	112	0	0	13	18	2	21	0	25	4	38	2	105	8	31	512	0	53	138	67	3	6	1	71	31	7	9	10	35	3	16	70	87	3	2	5	5
52	40	0	1	144	4	47	63	7	26	21	44	25	81	2	0	13	33	1	33	2	49	16	100	0	101	31	55	908	3	164	146	34	13	15	2	76	59	13	12	10	56	3	17	86	56	0	8	10	11
52	42	1	11	167	3	32	65	13	42	1	73	92	108	1	1	8	36	2	23	0	88	25	215	0	166	108	72	1646	4	191	225	55	25	62	0	124	95	30	32	38	55	2	19	145	67	2	33	3	4
52	44	0	6	303	4	52	125	46	66	0	54	95	135	1	2	37	80	0	24	0	103	30	275	0	272	297	41	2346	27	207	311	62	56	143	4	149	145	40	53	159	72	15	16	144	73	3	64	28	2
52	46	0	6	489	5	67	258	56	40	0	20	35	149	0	0	38	115	0	42	0	85	36	326	0	411	580	48	2197	33	192	390	73	74	343	1	206	220	73	104	220	35	22	53	153	96	3	47	78	0
52	48	8	2	705	4	87	327	39	29	1	15	32	236	0	0	35	231	0	64	5	70	22	404	0	335	690	55	2689	12	147	417	118	120	480	4	337	164	53	164	345	43	21	33	81	172	8	45	105	0
52	50	21	2	1285	3	50	377	61	24	1	40	25	221	0	2	43	508	0	92	13	141	8	462	0	504	767	80	2892	9	106	462	132	260	532	2	633	255	90	264	654	28	35	57	94	197	20	163	167	3
52	52	10	3	1752	3	30	375	155	57	17	69	14	198	2	2	22	495	0	102	9	107	2	297	0	370	599	71	2793	3	58	512	189	311	448	1	570	291	57	296	571	19	40	63	62	194	55	271	219	2
53	2	70	4	2113	14	76	393	288	181	41	140	31	319	5	3	44	348	20	91	3	68	30	117	0	544	636	125	3682	6	34	817	381	320	169	2	648	258	184	440	839	35	187	136	86	300	59	847	303	11
53	4	95	9	2119	20	115	369	354	187	56	215	38	324	8	9	46	310	57	106	4	65	8	39	1	647	433	123	2891	39	18	598	260	180	85	2	399	146	158	640	533	30	381	134	111	365	66	761	348	37
53	6	198	10	2850	27	89	198	481	289	109	428	70	248	17	23	123	348	108	147	7	52	25	26	0	773	410	194	3168	37	16	668	304	177	31	11	365	131	353	1000	534	43	386	143	81	577	59	520	364	74
53	8	308	10	2340	19	119	107	287	261	152	706	109	193	23	60	211	247	203	144	8	58	18	18	1	950	358	258	3456	113	6	678	230	117	7	38	341	40	497	784	295	37	318	127	59	623	62	207	480	96
53	10	201	25	1707	44	76	34	282	202	187	697	169	145	22	122	272	129	308	132	9	64	24	17	0	763	257	420	2992	146	5	597	228	67	7	28	327	24	451	707	223	23	157	76	52	601	108	71	339	108
53	12	198	26	1312	84	34	34	226	235	264	927	218	85	22	204	284	77	429	152	15	19	21	19	0	773	232	681	2572	253	5	549	222	37	10	64	303	10	323	533	93	24	60	72	48	760	77	26	264	156
53	14	173	23	986	87	25	20	104	192	353	1101	123	57	31	181	378	25	423	181	7	20	45	23	0	693	198	930	1985	195	2	605	275	11	1	67	170	47	191	221	71	11	27	65	61	649	49	15	231	151
53	16	120	38	546	101	18	24	53	153	213	1004	64	45	32	227	231	19	231	168	0	30	111	31	2	502	201	951	1464	142	3	693	199	12	3	39	160	35	93	97	35	17	13	57	65	611	36	9	105	157
53	18	77	30	298	183	10	21	28	198	140	778	29	26	45	127	118	6	67	82	2	15	137	22	2	298	77	751	788	72	1	362	161	7	0	36	115	17	64	33	12	8	13	20	65	372	12	4	53	121
53	20	29	79	163	161	13	4	17	177	160	607	29	45	21	95	192	2	40	49	0	10	293	9	2	194	56	853	650	33	2	365	101	6	1	17	69	27	14	29	10	14	6	53	75	319	11	1	39	90
53	22	43	97	116	191	7	3	2	143	99	334	39	27	16	43	167	2	21	43	0	20	339	2	0	146	40	863	566	17	2	277	89	5	1	17	54	10	12	9	11	13	5	53	56	283	8	1	7	62
53	24	34	77	112	141	11	10	6	122	90	212	33	30	29	31	157	2	21	27	11	35	333	4	1	75	13	1033	498	33	1	234	73	6	0	8	40	3	5	7	6	4	2	79	44	218	4	3	17	81
53	26	67	120	88	121	8	10	3	115	54	151	10	25	38	7	109	3	4	22	4	50	535	8	1	62	12	941	318	24	1	133	70	8	8	4	36	5	5	2	7	4	2	91	36	234	2	2	16	74
53	28	20	80	72	87	16	9	3	86	32	76	2	27	23	10	69	12	1	10	1	27	461	5	0	38	6	600	217	18	0	99	46	6	16	10	18	3	2	5	3	2	8	54	22	161	0	1	2	54
53	30	16	44	33	45	8	7	5	70	40	36	4	11	17	3	19	3	2	13	3	24	307	6	0	19	8	472	145	11	0	66	28	4	4	6	38	3	1	8	3	5	8	25	25	87	3	0	0	42
53	32	5	45	18	32	13	13	6	50	29	29	4	8	16	4	13	3	2	7	0	17	185	1	0	11	7	253	117	6	2	30	21	2	1	3	27	7	5	1	0	13	0	37	22	60	1	0	1	24
53	34	3	25	31	8	4	20	2	29	12	7	4	7	3	1	9	0	7	9	0	7	104	0	0	10	7	90	49	4	10	32	12	5	2	2	14	4	0	2	1	6	1	20	15	18	0	1	2	6
53	36	2	11	21	5	4	10	0	11	2	5	2	8	5	0	5	3	0	3	0	3	73	1	0	9	5	73	46	2	0	26	8	0	0	2	5	1	1	2	2	1	0	7	2	16	0	0	0	3
53	38	1	2	12	17	3	5	0	10	0	4	2	1	0	0	3	0	0	1	0	1	27	0	0	5	5	41	29	8	1	9	4	0	0	0	3	2	0	1	1	5	0	2	4	6	0	1	0	13
53	40	1	1	10	4	4	5	2	5	1	7	0	2	0	0	3	2	2	3	0	1	28	4	0	14	0	68	22	14	0	17	3	0	0	0	4	1	0	0	1	1	1	4	1	8	0	4	0	18
53	42	0	1	7	13	0	4	0	2	0	0	2	3	0	0	2	0	1	0	0	2	15	6	0	14	2	53	32	19	0	5	0	1	0	2	2	1	0	1	1	0	2	2	0	3	1	2	0	25
53	44	0	3	7	5	4	4	0	2	0	3	0	1	1	0	2	0	1	1	0	1	13	2	1	30	2	52	43	12	0	11	2	3	2	4	0	0	0	3	0	1	0	2	3	6	1	2	0	32
53	46	0	0	6	4	13	2	1	2	0	0	0	2	0	0	0	0	4	1	0	2	36	1	0	38	3	55	39	2	0	9	5	0	0	10	5	0	1	0	1	2	0	2	1	3	0	1	2	13
53	48	0	3	10	4	14	1	0	1	0	1	0	8	0	0	4	0	3	1	0	0	31	0	0	27	3	50	32	5	0	6	26	0	0	130	3	0	0	0	0	0	0	3	0	12	0	22	6	7
53	50	0	4	10	11	9	0	0	2	0	2	0	1	0	0	2	0	1	13	0	0	39	2	0	17	7	38	29	3	1	5	8	0	0	105	1	0	0	0	3	0	0	3	2	6	0	7	3	30
53	52	0	0	7	0	6	1	0	1	0	1	1	0	0	0	4	0	3	0	0	0	52	0	0	14	0	75	10	0	0	7	6	1	0	164	4	2	0	1	1	0	0	3	1	7	0	1	2	115
54	2	0	3	9	0	2	1	2	2	0	0	0	0	0	0	6	2	6	0	1	1	42	0	0	6	5	63	31	1	0	6	6	0	0	164	2	1	0	2	1	1	1	4	0	7	0	0	1	176
54	4	0	5	9	0	5	2	0	0	3	6	0	0	0	0	31	2	9	1	18	1	31	1	0	2	0	50	23	0	0	7	2	0	0	189	1	1	0	1	2	0	1	36	4	4	0	0	5	139
54	6	0	10	9	0	46	0	0	2	1	2	1	0	0	0	88	1	20	1	27	0	43	3	0	3	1	61	35	0	0	9	1	0	0	335	0	2	0	2	0	0	1	57	1	8	0	0	1	138
54	8	1	24	10	2	121	2	0	0	0	6	0	0	1	0	149	7	16	0	14	0	44	2	0	10	11	96	62	0	0	12	1	0	0	371	1	2	0	2	1	0	0	38	0	12	0	3	1	89
54	10	0	20	14	0	80	0	3	2	0	6	1	2	0	0	95	5	16	2	26	0	59	6	1	8	60	129	74	0	0	18	3	0	0	371	2	0	0	1	0	2	0	19	3	8	0	2	1	82
54	12	1	18	8	0	55	3	4	2	4	2	1	0	0	0	146	6	9	0	27	0	56	8	1	6	43	196	89	1	3	17	1	1	0	246	0	1	0	1	1	2	0	19	3	8	0	3	7	45
54	14	0	23	10	0	241	14	2	1	4	0	0	1	0	2	133	9	9	1	54	1	96	5	1	7	22	241	112	1	2	18	5	1	1	202	0	2	1	2	2	1	1	22	1	9	0	1	2	43
54	16	3	15	2	0	257	7	0	0	1	0	0	1	0	1	91	7	1	2	48	2	83	3	0	8	13	223	160	1	1	9	3	0	0	105	2	1	2	3	0	0	0	31	1	9	0	0	1	25
54	18	1	13	14	1	161	3	2	11	1	3	3	6	1	5	47	2	0	7	44	0	76	4	1	9	7	249	143	0	2	10	12	0	0	50	2	0	2	1	0	0	0	42	7	7	0	2	1	18
54	20	0	53	14	1	127	5	1	2	2	0	2	0	3	2	46	7	0	12	78	0	75	13	1	5	6	251	119	1	26	23	12	2	1	18	1	3	2	1	2	3	0	30	5	11	0	0	1	11
54	22	1	106	14	2	209	1	2	8	0	0	1	1	0	1	57	7	0	43	49	1	53	26	0	13	6	277	110	2	50	52	37	0	0	8	4	1	0	5	4	8	0	53	7	9	0	1	0	3
54	24	1	168	18	19	113	9	2	13	3	2	0	3	1	1	61	10	0	59	75	1	57	8	8	9	5	424	176	1	38	106	80	0	1	5	8	0	0	1	6	12	4	68	14	16	0	5	0	2
54	26	0	249	14	13	77	9	2	10	1	15	0	1	0	0	41	4	0	64	46	1	48	13	5	23	7	443	175	3	42	122	110	0	1	1	3	0	0	0	10	21	1	64	7	18	0	1	2	3
54	28	0	248	20	13	110	7	2	12	3	15	5	0	0	0	22	4	0	52	45	2	73	7	16	19	27	467	312	1	15	152	80	1	0	3	4	2	0	2	3	24	0	82	10	22	0	0	1	4
54	30	1	316	11	11	54	26	2	11	5	20	6	1	2	0	38	0	0	47	40	1	73	3	32	22	17	552	316	2	8	153	78	5	3	3	2	2	0	2	3	29	1	146	12	32	2	1	0	1
54	32	0	257	25	11	30	32	2	9	1	20	3	1	2	0	23	4	2	39	22	9	68	7	50	28	14	477	249	1	3	209	71	2	2	2	6	1	0	12	2	32	1	132	3	32	0	0	3	0
54	34	1	101	15	6	6	27	1	21	8	13	4	2	0	1	20	7	2	22	16	7	42	8	124	38	6	358	186	1	0	157	36	0	0	0	1	2	3	2	2	25	1	73	7	23	0	0	3	6
54	36	4	52	22	1	6	21	0	16	2	9	0	1	1	0	20	0	0	19	8	4	24	0	53	22	5	272	120	1	0	149	29	1	2	1	3	2	1	5	1	48	1	68	16	18	4	1	1	5
54	38	1	35	15	1	3	21	0	15	1	5	0	0	4	0	12	1	2	12	3	2	30	1	25	22	0	345	167	3	0	294	12	1	0	1	4	19	0	2	1	80	0	52	40	17	2	1	0	7
54	40	0	24	21	1	3	42	0	35	2	2	1	4	14	0	23	0	3	6	0	7	72	0	58	22	1	331	284	1	0	665	20	0	0	0	12	70	1	0	1	130	0	68	66	17	1	9	0	6
54	42	0	55	12	3	4	41	2	61	0	2	1	1	15	0	25	2	12	27	0	9	93	0	54	46	2	428	389	0	0	850	42	1	1	0	27	58	0	0	0	193	0	97	101	46	0	1	1	7
54	44	1	93	18	28	1	58	0	100	0	1	1	0	10	0	64	1	8	33	1	25	145	3	35	83	0	471	539	0	0	1163	53	0	1	0	86	151	0	0	0	212	0	52	156	81	0	2	0	1
54	46	0	50	27	12	1	51	0	113	2	4	0	0	19	0	92	8	9	68	1	31	145	0	11	89	0	581	471	0	0	1224	42	0	0	2	148	144	1	0	0	222	0	67	199	67	0	0	3	5
54	48	0	33	35	27	3	98	0	111	0	16	0	4	53	0	131	11	11	94	0	69	148	11	9	85	5	589	663	0	2	1739	52	1	0	0	144	133	0	0	2	216	0	82	397	54	0	0	4	7
54	50	2	34	36	48	18	100	0	120	1	31	0	1	85	0	219	31	32	61	0	138	139	35	4	65	5	612	1021	0	2	1603	44	1	0	0	106	208	0	1	0	157	0	78	410	80	0	1	2	5
54	52	5	30	51	50	23	99	0	210	2	37	0	2	104	1	343	86	30	60	0	194	201	39	2	53	12	446	1538	1	8	1189	45	0	1	0	112	403	0	3	2	113	0	71	346	147	0	2	1	2
55	2	5	55	77	46	32	118	1	360	3	58	1	0	111	1	385	131	14	94	2	192	257	37	1	127	8	484	1795	3	37	1125	60	5	4	11	288	491	1	1	9	135	2	54	272	166	1	8	8	8
55	4	3	33	212	147	21	186	3	556	1	31	2	2	129	3	248	192	2	55	0	185	176	59	8	177	11	371	1793	2	39	770	94	29	6	1	361	453	0	2	6	119	3	57	148	185	1	12	25	5
55	6	0	60	643	277	29	343	14	979	1	77	12	15	111	8	318	359	0	67	0	342	148	108	21	522	35	383	3240	0	60	906	326	25	0	0	838	405	0	1	34	135	9	73	195	330	5	39	101	20
55	8	4	72	1285	260	15	310	24	944	6	108	21	61	96	18	591	719	0	75	0	282	281	148	8	774	26	523	5096	0	66	985	591	143	0	1	1017	275	0	6	38	74	35	62	188	594	22	89	265	26
55	10	4	87	2254	230	10	189	28	807	2	118	19	167	75	38	517	866	0	96	2	331	317	133	11	1517	33	502	6038	1	65	666	573	124	1	0	1345	81	0	28	36	50	67	58	207	1025	28	110	417	21
55	12	7	80	3285	200	48	164	56	718	1	143	32	454	113	30	475	525	0	145	1	118	396	155	5	1906	70	366	7022	4	28	404	613	144	2	5	1218	35	6	44	78	34	116	127	173	1324	75	129	434	10
55	14	3	76	4227	176	72	170	101	507	14	231	54	611	41	28	394	388	1	129	5	208	418	276	8	2083	193	384	7192	1	39	298	463	170	1	6	916	19	21	18	140	44	201	98	76	1573	133	227	334	12
55	16	7	125	4204	150	59	123	121	198	29	421	52	785	32	67	384	302	2	118	0	63	313	336	9	1603	579	397	5905	8	25	200	429	307	0	2	428	14	76	53	354	27	217	99	65	1374	106	422	303	14
55	18	12	45	2586	99	56	133	80	116	66	514	24	818	33	63	187	122	8	161	0	59	232	243	13	1010	538	417	3025	7	29	147	341	177	21	3	224	4	61	94	423	23	200	82	29	798	70	285	218	12
55	20	27	45	1996	66	76	110	81	68	134	927	35	1233	9	113	145	73	10	212	1	39	184	248	6	623	857	398	2025	3	19	121	294	158	149	4	74	9	61	251	558	19	175	35	17	566	82	527	242	43
55	22	126	54	1415	32	89	102	84	61	336	1511	34	1146	5	199	102	54	22	192	4	37	182	209	4	396	1489	291	1715	3	5	87	185	129	309	4	66	3	61	619	738	22	212	20	15	474	68	667	259	52
55	24	178	43	1066	20	83	105	206	45	473	1471	46	789	3	179	76	62	33	143	5	37	167	127	6	290	1289	291	1428	14	9	136	142	149	386	7	50	0	96	890	823	35	241	12	16	574	23	502	198	102
55	26	184	44	649	7	57	54	143	13	335	1394	126	391	1	142	38	47	68	96	18	7	129	93	6	93	950	280	848	38	3	89	102	91	386	8	26	1	139	873	580	13	132	11	8	265	26	338	131	126
55	28	192	78	351	3	56	39	141	9	445	901	106	176	1	108	14	37	148	52	24	7	116	50	15	56	559	249	652	96	4	83	51	29	323	6	9	4	158	736	359	7	88	15	5	184	32	173	68	97
55	30	145	25	165	13	57	38	263	9	373	745	98	107	2	51	13	4	131	28	45	6	72	38	9	11	301	154	358	168	8	68	25	22	266	15	6	2	82	491	149	5	29	21	3	105	13	109	28	90
55	32	169	20	85	11	81	16	229	5	166	325	85	47	0	18	20	6	74	12	25	4	32	17	7	10	124	103	254	165	9	51	14	14	109	20	14	3	42	273	91	3	5	12	7	54	6	76	11	48
55	34	101	11	40	2	52	4	140	4	70	105	45	23	1	11	21	3	56	6	33	4	23	15	7	14	64	66	158	57	1	59	9	9	28	15	21	4	38	164	32	2	11	13	5	24	7	20	15	28
55	36	18	29	11	6	21	4	53	2	24	40	9	23	0	2	7	3	38	2	7	4	13	8	0	11	2	41	96	18	0	54	6	6	12	9	6	1	15	45	18	2	1	6	2	13	6	6	10	8
55	38	28	9	21	2	10	4	4	3	7	15	8	3	0	0	2	0	27	4	1	0	5	6	0	7	6	41	46	7	0	26	5	5	0	1	1	1	6	16	2	4	2	4	4	7	1	5	1	4
55	40	40	32	17	5	7	0	3	0	8	8	6	12	1	0	1	0	32	1	1	2	4	1	0	5	4	40	61	7	0	34	3	2	1	0	0	1	27	3	1	3	0	0	1	3	1	23	0	24
55	42	19	30	24	2	9	0	9	1	15	5	13	4	0	0	2	1	103	0	2	1	1	0	1	2	6	27	74	24	0	19	0	4	2	0	1	0	27	7	2	3	2	1	1	2	0	0	0	40
55	44	28	20	14	2	5	2	6	4	14	3	14	5	0	0	1	0	108	0	0	1	4	0	1	5	3	29	61	52	0	23	0	0	0	3	1	0	8	5	1	6	0	6	0	5	1	0	0	66
55	46	20	21	16	2	0	3	12	2	10	1	7	5	0	0	3	0	141	8	1	1	2	0	0	7	1	141	66	62	0	27	5	2	0	1	1	3	7	2	0	3	0	10	0	5	0	2	0	50
55	48	22	20	15	1	3	1	33	1	12	5	16	3	0	0	1	0	215	0	0	0	1	2	0	1	1	35	51	112	0	16	3	4	0	1	3	3	7	10	2	0	0	1	0	22	1	0	1	63
55	50	29	23	18	1	0	1	20	1	5	4	19	14	0	1	2	0	381	0	0	4	5	1	0	3	0	42	33	108	0	6	13	9	1	1	6	3	29	0	6	0	0	4	0	13	0	1	0	58
55	52	9	34	42	0	2	1	7	1	1	1	83	27	2	0	7	1	326	1	0	1	2	0	0	1	2	31	37	193	0	21	7	8	0	5	2	3	19	1	1	1	1	0	1	21	0	1	0	56
56	2	26	36	12	1	2	1	3	2	3	5	81	24	2	0	0	1	170	0	0	5	2	2	1	3	1	19	52	285	0	51	15	4	4	8	1	7	12	4	7	1	0	2	0	13	0	11	1	64
56	4	18	30	14	15	0	6	2	1	10	2	46	24	1	0	2	2	75	1	0	0	4	4	0	4	0	37	42	213	0	19	20	7	5	16	8	3	0	7	16	0	3	7	0	5	0	11	2	46
56	6	2	83	6	11	0	2	1	0	24	2	84	18	9	0	1	1	44	0	0	5	1	0	0	6	5	66	77	105	0	32	16	41	8	26	6	5	0	22	33	2	6	2	5	8	0	21	0	33
56	8	4	37	6	12	0	1	0	2	46	0	121	5	6	0	3	0	23	1	0	2	25	0	0	2	19	93	110	152	0	34	17	42	17	83	10	13	4	16	26	0	20	2	3	16	0	9	0	14
56	10	2	69	11	20	0	1	1	6	50	10	100	1	2	0	2	0	27	1	0	4	18	0	0	4	10	66	130	87	0	32	22	30	31	164	15	18	7	17	30	0	29	2	2	2	0	15	1	13
56	12	1	87	5	16	2	1	13	2	56	1	86	6	0	0	3	0	22	2	0	3	13	2	1	6	3	55	122	34	0	28	19	20	30	332	3	8	2	3	67	0	22	1	2	4	0	9	0	4
56	14	1	83	7	38	3	2	27	1	52	3	89	3	1	1	1	0	59	4	0	1	23	1	0	3	8	48	151	26	0	22	4	28	78	255	8	6	1	6	66	1	26	7	2	3	0	13	3	4
56	16	0	75	13	32	3	0	28	1	19	5	59	1	1	1	4	3	47	5	0	1	25	1	2	3	5	108	197	15	0	18	8	34	94	154	12	1	1	20	62	2	9	7	2	15	0	12	4	5
56	18	0	38	9	18	4	6	11	2	22	15	27	5	1	1	5	2	33	2	1	0	30	0	0	4	5	176	174	17	1	18	11	44	27	84	7	1	2	14	77	0	2	10	1	4	0	7	0	4
56	20	2	56	10	31	4	2	3	6	33	31	42	4	1	1	6	2	8	7	0	0	46	0	0	4	2	239	372	20	1	15	5	62	10	109	16	2	44	7	127	0	5	11	0	3	0	14	2	13
56	22	2	29	18	17	3	0	3	4	60	34	22	3	0	1	3	0	4	3	0	0	99	0	0	10	7	394	565	4	0	18	5	57	25	158	7	0	33	3	57	0	0	11	2	4	2	27	7	5
56	24	4	45	12	8	8	4	4	1	83	44	16	3	0	0	4	1	6	7	1	0	133	1	0	8	8	414	599	16	1	42	7	49	24	219	3	3	27	1	54	1	0	33	1	2	2	25	5	8
56	26	3	41	14	5	7	0	14	4	75	34	9	0	0	1	4	1	2	9	0	1	166	1	0	12	4	467	654	9	2	26	18	57	45	164	10	0	27	0	15	1	1	40	0	5	0	20	7	17
56	28	2	24	26	8	5	0	51	6	79	44	15	2	0	0	1	3	0	3	3	0	91	3	1	5	9	468	634	21	2	29	7	84	12	82	16	0	26	2	30	0	0	34	1	6	1	18	2	10
56	30	0	12	13	25	3	2	60	15	46	30	26	2	1	0	9	0	1	4	1	0	157	15	1	14	1	532	650	2	1	31	4	79	21	73	3	0	34	1	36	1	1	35	1	6	1	30	3	0
56	32	1	9	20	22	8	6	52	7	73	24	7	0	1	0	3	1	0	4	0	1	218	43	0	8	7	381	483	1	0	44	2	30	17	63	4	0	21	1	33	2	0	16	0	4	0	59	3	1
56	34	2	12	13	12	2	6	67	4	32	33	1	3	2	1	1	3	1	3	2	1	147	31	0	9	9	285	431	0	0	50	4	14	9	36	3	3	17	1	30	7	1	4	6	4	0	53	1	4
56	36	0	7	17	7	3	1	22	5	7	8	3	2	0	0	3	1	2	4	0	3	127	35	1	5	0	202	276	3	1	47	3	6	1	10	5	0	3	2	4	20	1	8	4	3	0	16	4	3
56	38	0	2	15	3	4	4	11	8	6	6	0	2	0	0	2	0	0	3	0	4	65	12	0	7	1	196	183	0	2	51	6	10	0	3	0	3	7	1	7	20	2	11	8	5	0	11	2	2
56	40	0	2	13	8	1	10	2	11	4	2	2	6	3	0	3	1	0	4	0	12	51	16	0	13	3	213	240	0	16	66	7	35	1	1	11	0	7	3	0	48	0	15	9	9	0	2	5	3
56	42	1	5	19	24	1	25	0	12	0	1	1	4	0	2	3	2	0	0	0	15	69	25	0	24	5	260	336	0	17	105	35	41	0	0	1	0	29	5	0	142	0	18	30	3	1	0	9	3
56	44	5	1	20	30	1	36	0	6	3	2	1	1	0	0	1	0	2	5	0	11	129	38	0	74	1	329	388	0	13	148	35	33	0	0	2	0	58	5	0	156	1	10	70	13	2	11	10	5
56	46	5	5	53	54	3	39	0	8	2	1	1	2	0	0	2	2	3	12	0	15	232	62	0	75	1	347	452	1	19	115	37	21	0	0	6	1	40	0	0	192	0	3	76	6	7	1	9	3
56	48	2	1	69	77	0	89	0	10	0	3	3	0	0	0	2	5	0	35	0	26	359	86	0	132	1	357	580	0	8	191	47	36	0	3	2	0	97	2	2	206	2	8	164	10	10	0	16	6
56	50	1	4	73	60	8	187	3	29	2	2	3	1	3	1	17	1	0	51	0	59	409	110	0	192	0	400	787	1	12	412	94	58	1	7	2	9	146	2	5	228	0	53	261	16	21	2	14	7
56	52	22	9	72	56	5	262	4	79	4	7	0	0	0	4	48	1	0	74	0	57	559	176	0	311	0	455	835	3	4	485	151	37	1	5	1	21	243	10	0	176	2	77	342	9	12	1	34	16
57	2	16	12	158	78	45	323	1	148	9	10	11	2	7	4	211	4	0	190	0	54	771	161	0	443	8	680	1472	0	5	755	466	28	0	31	6	53	313	14	3	207	2	122	376	29	36	7	141	26
57	4	8	26	124	77	111	250	2	174	9	21	37	9	7	3	97	12	2	192	0	12	478	94	1	309	2	538	1362	11	5	695	633	11	2	16	18	118	170	25	6	151	4	336	222	31	49	1	209	21
57	6	27	55	194	77	225	371	0	221	8	46	102	90	14	3	176	20	0	313	0	14	459	59	2	578	1	875	2324	5	22	1082	920	10	36	7	17	378	162	33	6	177	19	747	157	45	91	0	373	35
57	8	29	70	374	105	371	399	4	328	15	52	147	223	75	1	190	22	1	499	0	9	496	68	6	740	6	948	3453	6	24	1349	1172	20	72	2	52	483	157	61	9	224	35	758	192	124	76	14	660	84
57	10	13	153	685	97	523	479	6	515	10	126	162	289	78	1	370	11	1	514	1	7	322	54	10	982	13	1003	4101	4	20	1432	915	63	40	15	76	401	99	151	7	123	100	637	167	218	112	52	628	103
57	12	12	204	1183	89	578	314	26	740	11	137	150	492	107	4	651	39	2	279	0	18	278	95	55	1400	24	1300	3866	14	18	1378	668	116	109	28	167	395	106	226	21	97	270	281	157	288	113	102	407	198
57	14	11	248	1480	76	419	251	43	828	53	223	82	621	134	4	760	38	1	161	2	62	109	91	59	1198	51	1032	3731	33	29	1222	346	101	75	50	212	340	53	317	29	67	243	96	134	343	97	126	187	238
57	16	10	224	2038	58	260	145	32	742	143	430	34	543	68	19	756	41	2	81	1	205	78	44	60	1208	67	706	3783	47	51	1031	142	53	81	55	276	242	21	398	31	42	256	47	86	447	57	106	105	359
57	18	17	211	2214	27	182	72	72	588	205	675	18	493	26	47	879	33	1	64	2	223	60	35	174	983	83	474	3420	56	45	905	123	52	77	38	637	105	12	296	52	22	183	33	80	509	32	197	67	351
57	20	11	108	1510	11	74	59	85	331	151	555	16	301	11	33	617	23	3	21	6	190	47	18	214	532	57	453	2038	29	40	456	58	51	19	17	562	38	5	210	84	8	126	21	59	567	10	120	24	218
57	22	16	88	1811	37	50	28	146	325	148	780	14	382	39	71	609	89	0	5	28	321	30	20	303	500	105	412	1964	90	53	417	22	50	45	85	413	23	1	303	81	8	109	16	43	1040	24	158	42	214
57	24	31	36	1954	16	25	11	272	215	267	797	10	431	32	63	539	130	3	5	201	283	24	23	81	337	152	391	1820	74	44	307	35	44	103	114	769	12	24	381	131	6	96	29	40	1349	13	252	69	192
57	26	22	30	1725	17	26	7	367	110	200	926	2	367	39	66	313	202	0	11	340	469	16	22	94	297	245	292	1336	104	36	272	21	44	125	80	484	8	12	382	133	6	113	23	27	1385	2	213	53	109
57	28	34	41	854	18	29	4	225	105	160	730	15	179	35	37	180	193	0	9	369	358	19	20	38	207	421	274	771	83	28	194	24	29	83	50	464	3	20	248	108	6	57	25	12	863	1	209	11	77
57	30	35	79	834	7	18	4	143	79	69	562	22	184	20	37	66	120	1	5	208	190	23	9	7	128	459	193	474	88	10	138	15	28	95	42	297	10	7	160	163	4	27	14	11	640	2	230	10	49
57	32	34	45	489	7	33	5	103	33	81	389	17	122	13	62	50	72	6	1	85	107	16	3	10	91	488	162	378	49	7	64	18	24	49	40	184	9	4	110	142	8	15	9	4	305	0	261	10	36
57	34	41	78	226	7	11	7	66	16	75	180	8	48	15	27	16	32	3	2	23	28	8	4	9	32	387	126	238	21	6	41	10	28	40	18	122	10	9	64	116	4	2	9	7	172	1	156	6	19
57	36	25	20	128	4	14	5	15	15	8	53	4	20	7	10	13	10	4	7	12	16	7	0	0	25	125	90	113	8	1	15	11	6	26	10	43	3	4	33	41	2	5	4	5	52	1	69	1	1
57	38	5	6	31	3	9	0	4	14	3	59	1	4	3	3	26	10	2	1	0	6	9	0	0	10	60	47	56	0	7	18	5	14	3	1	11	0	1	19	21	0	3	4	4	14	0	19	2	2
57	40	3	1	44	1	5	1	3	6	9	70	6	6	0	9	24	11	2	0	1	1	2	1	0	4	16	20	43	2	3	14	3	12	11	10	12	0	6	27	10	0	1	2	1	6	0	4	1	0
57	42	1	2	13	2	7	0	0	7	0	46	2	2	0	11	2	7	7	2	0	0	4	0	0	1	27	15	51	1	3	16	0	7	43	30	6	0	12	39	26	1	0	1	1	15	0	10	1	1
57	44	0	3	11	3	35	6	2	11	0	66	0	2	0	10	6	4	0	0	0	0	0	2	0	7	40	26	46	0	0	38	1	7	19	86	20	1	11	17	52	0	2	0	2	6	0	5	0	0
57	46	0	3	29	1	26	5	1	14	0	55	1	1	0	9	0	9	2	0	0	0	0	0	0	2	62	28	66	0	0	61	1	17	6	78	10	0	8	70	87	0	0	3	0	2	0	7	0	0
57	48	0	4	20	1	20	3	1	23	0	42	1	1	1	6	1	21	5	0	1	0	3	1	0	0	110	42	68	4	0	30	0	26	2	72	11	1	2	68	63	1	0	0	1	0	1	10	0	1
57	50	0	2	24	0	9	3	0	33	1	46	0	0	3	16	0	10	9	0	1	0	1	3	0	1	200	50	84	3	0	37	2	32	1	47	6	0	1	93	133	2	0	1	0	1	0	18	0	0
57	52	0	1	12	1	7	0	1	11	0	33	1	1	0	15	4	17	4	0	0	0	0	0	0	1	155	68	58	5	0	26	1	16	0	34	5	0	1	71	152	0	1	0	1	4	0	23	1	0
58	2	1	5	20	3	21	4	11	14	0	23	5	7	0	11	9	59	3	1	0	0	1	3	0	6	315	71	66	9	0	32	1	26	1	141	4	1	2	45	220	0	0	4	0	2	1	55	2	0
58	4	1	2	33	1	29	0	16	8	2	15	1	6	6	10	0	61	0	0	0	1	4	11	0	3	203	54	57	0	1	39	3	22	7	81	20	0	2	53	110	0	2	2	1	2	0	55	2	1
58	6	0	1	68	9	22	1	41	4	2	18	1	14	27	54	4	96	2	0	0	0	0	26	0	9	363	111	120	0	9	52	2	35	24	99	116	0	5	100	127	1	1	1	5	4	0	46	3	1
58	8	12	0	50	16	32	0	64	2	3	32	6	19	37	47	0	190	19	0	4	2	2	74	3	0	407	221	242	0	9	69	2	58	52	157	172	1	2	80	190	0	0	1	20	3	0	120	2	0
58	10	17	4	59	8	28	0	103	8	3	58	21	32	38	43	4	120	7	0	0	0	1	93	2	5	431	307	320	1	0	56	2	69	46	94	140	0	3	39	185	1	2	0	56	1	0	131	0	1
58	12	48	5	78	5	10	0	142	1	2	63	6	18	24	12	22	125	28	1	0	0	2	109	0	6	382	312	372	0	2	43	2	54	43	106	133	0	7	76	178	3	4	0	44	5	1	93	8	8
58	14	61	11	173	5	7	1	137	3	9	78	0	20	23	4	6	111	66	0	1	1	3	103	0	4	313	314	415	1	1	86	1	47	92	134	132	1	5	82	215	8	1	0	101	1	2	35	27	7
58	16	126	23	191	24	3	0	70	6	6	116	2	18	13	2	13	140	175	0	5	0	3	151	0	3	388	304	725	0	1	97	4	54	204	128	206	0	9	42	254	12	3	0	89	11	1	51	51	5
58	18	61	14	222	27	4	0	37	5	7	104	1	16	4	7	23	81	150	0	3	0	2	74	0	5	190	275	577	0	0	86	2	28	193	102	136	1	8	25	147	3	0	1	61	6	1	27	22	14
58	20	99	28	182	53	4	0	12	13	0	137	0	9	2	20	17	117	135	4	10	1	11	76	0	5	119	255	785	3	1	71	6	47	115	161	191	0	3	17	143	0	0	1	42	3	0	10	10	9
58	22	200	28	174	126	2	1	10	12	0	190	0	22	7	52	6	120	252	3	21	0	40	146	1	3	109	320	1145	0	0	79	0	83	167	77	254	4	3	20	106	0	1	0	42	4	1	24	11	8
58	24	233	44	233	218	5	1	15	25	11	260	0	8	0	26	12	128	244	4	12	2	73	168	12	7	76	354	1049	0	0	101	8	102	143	57	261	17	4	32	37	2	5	1	40	16	0	50	35	6
58	26	205	39	250	347	3	1	14	27	4	280	4	5	1	36	2	103	176	2	31	4	79	124	15	8	105	455	990	2	0	136	8	81	116	11	233	41	2	30	30	1	6	1	35	22	1	69	53	16
58	28	173	23	348	207	2	5	16	62	1	188	0	11	0	57	3	127	118	1	26	2	141	43	1	8	96	563	1020	1	0	196	6	45	85	6	174	68	9	28	42	2	6	1	37	23	0	112	61	47
58	30	125	56	487	119	8	2	11	57	1	228	2	23	0	25	5	102	81	3	14	4	177	19	1	14	43	510	1076	1	2	175	4	48	66	0	125	36	3	31	47	4	13	0	31	31	0	83	50	47
58	32	79	57	431	82	5	8	7	60	1	203	6	20	0	23	5	53	65	1	39	4	206	32	0	12	19	437	779	5	3	211	4	44	57	1	71	39	4	41	21	3	28	2	23	20	1	82	74	45
58	34	35	46	263	45	8	7	16	31	3	178	1	17	2	7	11	44	10	1	46	1	134	15	0	11	9	295	504	5	3	149	9	40	31	5	33	50	8	18	9	11	14	8	11	37	0	83	35	27
58	36	14	19	128	24	9	3	4	25	5	71	0	19	0	6	9	20	4	0	15	3	85	18	0	24	7	147	317	4	1	115	14	33	9	6	27	27	5	18	7	14	8	3	12	23	0	28	25	22
58	38	4	9	74	20	9	3	6	14	1	34	1	25	4	1	16	9	0	1	10	5	89	10	0	16	2	111	194	1	0	92	8	20	5	6	18	9	1	9	1	8	3	0	7	7	1	9	18	6
58	40	0	7	60	15	7	10	0	7	3	50	0	26	3	2	27	4	1	1	4	1	88	1	0	30	1	97	242	0	0	148	5	14	1	2	12	22	2	3	1	14	1	0	10	10	1	5	6	3
58	42	3	17	69	6	19	8	1	5	5	48	0	77	27	0	46	2	1	4	6	1	278	0	0	44	3	123	362	2	1	152	7	10	1	1	11	59	2	3	1	38	1	5	14	24	0	1	5	1
58	44	5	33	93	2	4	13	0	10	11	67	0	54	26	0	65	5	0	11	3	4	421	3	0	95	0	187	543	27	1	121	3	8	1	2	28	82	5	1	0	50	1	2	30	35	4	19	0	0
58	46	2	35	92	2	0	15	2	14	12	54	0	73	38	0	66	12	1	14	3	1	635	4	0	71	3	239	633	69	7	150	5	14	0	0	39	82	11	2	4	97	1	2	49	56	4	23	2	2
58	48	1	64	105	2	2	9	1	43	12	54	0	155	32	0	49	23	2	69	0	2	686	4	0	62	1	237	785	61	22	188	4	15	2	1	75	74	19	2	20	107	0	3	53	85	2	77	5	3
58	50	6	114	154	3	9	0	0	70	29	69	7	161	16	0	160	38	4	118	1	0	587	14	0	105	3	279	1194	184	39	233	41	19	0	0	98	111	10	12	39	115	2	1	60	101	1	98	1	3
58	52	4	135	125	2	23	6	1	50	63	116	41	108	17	0	128	34	0	156	0	1	304	3	0	153	3	350	1283	196	18	147	48	32	0	0	115	87	5	17	40	184	1	0	42	157	11	88	29	4
59	2	10	294	293	8	31	11	5	132	153	76	46	190	28	2	355	94	4	247	0	2	354	2	1	357	4	573	2069	350	38	283	178	47	1	1	95	137	4	30	58	265	3	13	77	394	1	144	49	10
59	4	8	234	472	7	26	56	46	176	171	83	63	232	33	22	361	68	5	232	1	50	314	1	0	464	6	415	2285	301	26	397	152	47	0	2	136	168	19	36	71	289	8	23	49	409	12	145	112	62
59	6	8	289	907	18	54	92	58	349	220	146	121	297	18	45	697	131	26	271	0	126	276	6	2	822	7	430	2838	194	30	518	407	53	3	0	125	235	27	75	109	295	10	72	50	637	66	328	276	161
59	8	11	278	1183	10	71	87	56	515	268	290	146	370	23	76	713	168	44	194	2	127	140	5	5	992	17	504	2980	183	59	439	579	71	5	2	112	149	43	120	217	340	31	82	69	760	142	303	337	244
59	10	4	147	1113	8	81	85	60	531	227	328	164	454	8	73	644	148	44	154	0	158	54	3	12	1050	15	268	2845	74	79	583	570	88	8	0	114	124	99	180	177	113	53	102	58	686	135	268	314	262
59	12	3	66	1088	6	90	106	113	331	141	308	259	428	13	66	397	82	37	111	7	230	43	2	13	953	14	309	2622	42	38	506	739	67	17	9	103	63	232	193	160	53	153	144	30	679	58	182	456	278
59	14	3	51	1464	22	124	160	96	368	206	425	202	442	26	93	307	103	70	50	5	228	12	2	5	1103	28	345	2764	25	45	651	759	60	18	28	134	64	261	390	206	57	270	267	48	545	104	194	622	265
59	16	4	27	918	24	75	142	67	214	125	340	102	238	27	61	282	44	42	42	1	235	10	4	19	718	18	258	1667	10	15	580	512	43	11	66	117	36	155	299	104	19	198	295	30	355	70	83	284	216
59	18	6	15	717	26	115	187	78	226	60	631	130	160	15	52	99	41	25	42	1	185	14	8	57	512	10	246	1313	1	11	500	452	24	22	79	83	39	52	377	110	15	134	515	21	319	26	77	98	153
59	20	6	16	762	34	146	182	161	289	75	624	208	209	13	27	100	63	32	50	21	146	14	9	93	470	11	304	1392	2	33	541	356	11	8	244	81	20	64	540	138	7	238	505	10	453	29	38	60	150
59	22	15	7	724	18	172	142	132	191	50	491	268	208	31	39	94	72	23	38	56	67	7	8	25	375	15	295	1259	3	29	467	251	3	9	209	93	28	67	540	137	11	275	313	20	529	22	50	36	158
59	24	10	7	524	23	97	142	187	139	80	407	200	104	34	42	81	59	20	34	54	97	4	26	30	234	6	288	990	1	50	379	170	6	20	126	58	24	33	471	61	5	147	166	31	547	20	41	21	98
59	26	16	5	440	36	65	150	119	94	33	429	139	49	20	32	96	79	14	21	60	77	8	48	90	158	12	280	746	1	27	328	296	4	28	106	95	12	28	299	19	4	245	85	44	493	12	19	18	33
59	28	14	2	307	84	41	87	74	116	32	292	41	40	5	34	48	66	17	25	45	29	8	60	6	122	42	294	507	0	9	242	149	3	23	64	73	10	21	196	14	1	148	55	41	366	7	18	23	38
59	30	10	0	238	51	26	37	77	87	30	208	20	27	3	22	10	35	36	13	70	12	5	100	0	68	60	201	313	2	8	170	52	5	11	39	68	9	3	92	4	0	60	23	42	252	3	14	16	31
59	32	7	2	128	22	30	24	37	63	11	113	10	9	1	1	13	49	53	5	68	13	9	29	0	35	22	141	230	1	0	106	35	2	1	16	84	11	5	49	6	3	22	11	40	111	1	13	12	24
59	34	1	1	83	8	17	18	13	34	0	59	3	4	2	2	18	25	27	7	29	7	8	15	0	25	16	83	158	5	2	62	23	4	3	9	65	4	0	20	7	1	12	8	28	56	0	6	9	9
59	36	3	0	39	7	8	4	6	24	15	24	2	6	0	1	11	4	4	4	7	3	4	2	0	18	7	68	75	1	5	17	13	6	6	3	12	2	0	5	12	2	7	8	3	22	0	9	1	0
59	38	6	1	38	15	18	3	3	26	0	13	0	2	0	0	4	7	1	3	3	1	5	1	27	6	3	36	49	1	2	25	10	7	1	4	14	1	0	2	3	0	13	4	3	7	0	3	0	5
59	40	12	1	18	9	40	3	3	9	2	19	0	0	0	0	2	13	2	1	3	4	1	0	0	19	4	61	62	0	6	49	11	12	0	1	22	1	1	2	1	1	1	2	14	24	1	2	0	0
59	42	5	0	24	2	25	8	3	6	1	10	0	3	0	0	0	21	2	0	3	0	10	0	0	18	6	95	51	0	12	30	2	13	1	0	23	0	0	4	2	0	2	2	11	23	0	5	2	1
59	44	1	0	47	0	42	12	1	9	0	2	3	0	0	0	2	31	4	1	0	1	14	0	0	26	6	163	37	0	4	33	4	15	0	0	6	0	0	0	1	0	1	2	39	24	0	1	2	0
59	46	1	1	28	2	20	14	0	12	0	4	1	1	1	0	0	23	2	1	0	0	16	0	0	30	16	148	35	0	0	19	3	7	0	0	42	0	1	1	1	0	1	3	20	9	0	0	0	0
59	48	6	0	36	1	18	9	1	14	1	5	9	2	2	0	0	29	18	1	4	0	11	2	0	16	19	168	45	0	2	22	2	1	1	1	41	0	0	1	1	1	0	1	32	29	0	2	2	2
59	50	1	0	11	0	20	11	3	6	2	4	10	2	1	0	3	19	47	0	0	0	12	0	0	13	31	155	39	0	5	28	3	0	1	1	22	1	0	1	0	0	0	1	41	23	0	0	1	2
59	52	2	1	23	4	42	13	6	13	3	3	1	3	0	0	4	21	55	0	0	0	5	1	0	18	30	115	37	0	8	28	7	0	3	0	30	0	0	3	0	0	0	0	80	20	0	3	4	0
60	2	1	1	32	0	41	18	9	2	0	5	2	2	0	0	1	18	96	0	0	0	6	1	0	16	40	117	34	0	8	34	10	0	2	0	31	2	2	5	4	0	1	2	54	11	1	1	0	0
60	4	1	33	7	6	38	1	1	8	1	2	0	9	0	0	1	14	105	3	0	2	2	1	0	21	17	107	45	0	4	32	4	0	3	0	29	1	0	1	4	0	1	1	84	6	2	0	0	0
60	6	0	30	10	9	119	3	0	22	0	6	0	0	0	0	1	15	190	0	0	6	0	1	0	22	72	121	78	0	8	44	2	1	0	1	36	1	0	1	11	1	0	1	115	2	1	1	2	1
60	8	0	20	9	2	110	4	28	28	0	2	0	0	0	1	2	13	263	1	0	2	4	2	3	14	94	219	107	0	5	98	1	0	0	3	28	1	0	1	40	0	1	2	87	19	1	0	0	5
60	10	0	2	11	2	119	14	25	27	1	5	0	2	0	5	0	11	204	1	0	6	4	2	1	50	98	270	185	0	1	115	3	0	5	1	70	2	0	2	22	0	0	2	95	12	0	1	5	16
60	12	0	2	11	2	85	1	29	31	0	6	0	4	1	11	3	3	164	0	0	0	1	4	0	72	105	284	183	0	2	104	2	1	1	0	26	1	0	2	24	2	0	2	70	13	0	1	0	6
60	14	1	14	8	22	63	0	34	38	1	10	2	7	0	7	0	4	80	0	1	1	4	4	0	85	168	406	156	0	0	164	0	0	0	0	81	5	0	2	71	3	2	0	91	1	0	0	0	5
60	16	1	35	7	28	61	3	25	47	2	12	1	2	0	5	0	7	55	1	0	1	1	3	0	105	223	341	177	0	1	166	2	0	0	4	103	10	0	2	37	1	2	1	51	1	0	3	1	10
60	18	5	63	7	32	31	4	7	46	3	6	1	4	0	3	1	5	24	1	0	0	2	0	2	126	178	345	218	1	2	138	2	1	0	2	105	11	0	2	34	4	0	1	47	3	0	3	7	13
60	20	9	81	14	54	15	17	3	33	0	8	0	2	0	2	6	5	4	5	0	1	1	2	0	117	122	369	181	0	0	174	7	0	3	0	137	5	1	0	8	6	0	0	74	7	0	1	0	12
60	22	18	83	11	90	19	21	16	21	1	4	2	5	1	1	3	10	8	4	1	1	1	11	1	122	254	479	236	0	0	211	5	0	0	0	193	15	0	1	20	6	1	1	59	12	0	1	1	9
60	24	5	135	15	68	17	15	11	11	0	13	0	5	1	4	4	2	12	0	0	0	2	11	0	95	187	604	268	0	0	206	7	0	0	1	318	27	0	2	46	8	2	2	67	10	0	0	6	6
60	26	5	128	8	47	10	18	5	8	2	19	0	8	1	1	7	8	5	2	2	0	1	30	0	100	209	528	268	0	0	227	9	0	0	0	245	16	2	0	16	39	0	0	55	20	0	0	0	7
60	28	0	139	26	42	2	13	2	4	0	25	0	7	1	6	2	19	2	1	1	2	4	35	4	93	190	548	208	1	1	248	10	1	2	0	287	11	0	2	13	37	1	7	41	25	5	2	1	8
60	30	0	74	33	54	8	11	4	7	5	27	6	12	1	4	1	26	2	1	1	2	15	19	10	103	165	464	302	1	0	233	4	1	1	0	173	26	0	5	8	54	1	5	26	59	0	2	9	6
60	32	0	43	15	28	4	38	3	11	2	35	0	8	1	6	1	18	1	1	2	4	44	33	11	64	101	388	280	8	1	193	8	1	2	2	132	38	0	4	3	53	2	8	24	45	1	2	20	6
60	34	0	27	21	24	3	20	1	9	1	16	2	8	10	7	2	13	1	1	17	2	29	48	5	35	81	247	194	14	1	159	5	1	4	3	66	32	0	3	6	40	0	3	11	50	0	3	9	4
60	36	0	14	20	5	3	8	1	14	1	6	0	8	5	0	4	13	4	4	11	1	26	24	1	34	18	155	107	12	0	114	5	0	0	4	45	38	0	12	5	13	0	6	7	32	0	3	1	6
60	38	0	4	17	5	6	4	2	21	1	14	6	4	17	1	8	14	4	2	8	2	18	43	0	43	8	142	102	7	0	102	8	2	1	8	25	61	1	1	1	13	0	1	2	30	0	3	2	5
60	40	0	6	37	5	2	8	3	95	2	22	2	1	8	15	17	16	1	5	21	2	6	57	0	109	13	173	198	22	0	117	5	0	2	22	55	151	1	3	2	18	0	1	8	22	0	3	2	41
60	42	1	3	46	19	1	22	0	215	2	22	1	6	20	48	45	24	13	0	36	0	12	120	0	125	34	288	356	28	0	140	0	0	0	69	19	163	2	2	2	68	1	3	13	18	1	6	2	63
60	44	0	3	78	60	3	45	2	251	1	48	1	2	61	40	62	32	12	5	28	2	24	165	2	124	53	410	549	38	1	238	2	2	0	97	54	298	1	2	2	94	0	5	5	18	1	12	3	47
60	46	0	3	95	61	8	48	0	234	0	28	1	2	60	27	65	23	3	3	24	0	40	160	1	108	112	421	603	103	1	234	1	1	1	59	118	341	3	3	2	73	1	6	5	19	4	11	7	28
60	48	2	14	139	77	4	123	1	293	0	27	1	1	104	42	73	39	4	2	13	0	32	263	0	188	91	450	800	89	1	194	7	0	1	103	185	294	20	1	1	101	0	57	13	37	35	12	32	38
60	50	0	17	191	97	0	213	2	335	0	45	12	11	81	34	94	61	1	3	11	2	85	286	0	247	114	484	1120	68	20	301	14	2	0	107	136	218	89	3	4	66	0	120	16	69	56	33	74	36
60	52	0	41	424	222	8	381	2	319	1	140	24	23	59	72	188	114	1	5	45	17	96	266	0	315	74	468	1636	57	43	370	45	0	0	115	330	175	287	1	1	77	1	168	16	98	64	56	69	11
61	2	26	146	747	271	5	406	6	306	3	172	18	95	51	92	299	199	5	14	36	39	269	372	1	454	79	538	2700	203	39	564	102	3	4	231	311	128	407	3	4	98	2	186	61	171	50	169	59	43
61	4	23	160	682	175	8	370	21	257	10	134	12	146	57	64	320	167	6	21	34	16	368	155	1	262	82	389	2639	164	26	422	84	7	4	144	238	75	302	19	30	62	10	210	62	293	38	226	41	60
61	6	32	154	1349	147	32	454	146	305	31	199	8	294	45	166	500	326	3	35	77	40	745	94	3	334	140	321	4805	197	34	450	344	24	6	276	395	64	195	31	58	155	21	289	53	477	54	464	149	88
61	8	20	210	2200	133	66	414	186	352	102	324	38	522	45	77	977	371	2	96	44	165	1062	121	13	474	182	363	6543	308	130	629	430	52	30	430	502	52	222	136	174	158	80	257	55	692	58	735	206	89
61	10	36	172	2682	90	93	381	191	365	100	382	50	786	38	80	1278	294	2	162	44	275	1146	145	24	509	187	370	6389	202	143	613	484	67	235	290	498	31	176	286	310	106	110	272	55	708	89	854	257	60
61	12	69	114	2663	44	86	194	327	277	103	499	53	1108	18	67	1230	215	0	303	42	271	1096	148	66	517	293	268	5545	120	124	617	526	146	612	217	478	23	116	306	407	70	199	232	112	763	78	666	261	103
61	14	110	143	2367	43	95	128	259	193	231	789	40	1044	10	58	697	155	4	385	39	651	856	60	45	569	187	302	5374	66	109	516	431	206	740	119	364	26	99	324	640	42	192	164	128	806	55	506	332	164
61	16	171	87	2375	36	92	53	170	220	195	1070	45	863	3	46	707	156	5	497	12	503	571	59	14	627	222	345	4272	54	39	464	653	297	776	97	450	25	59	367	847	36	172	114	125	763	44	591	243	134
61	18	146	90	1174	27	38	41	97	124	189	998	36	539	4	16	240	128	7	361	18	265	251	47	13	459	130	187	2322	23	19	301	321	419	288	41	141	17	34	246	555	13	109	77	119	555	36	112	178	46
61	20	303	56	1020	11	65	27	127	118	201	1024	33	303	4	21	140	72	21	346	8	214	133	20	9	575	112	242	1810	7	25	264	561	583	287	103	98	18	16	388	523	7	179	85	101	346	34	23	88	57
61	22	362	81	724	3	71	33	98	95	436	979	37	191	0	29	96	64	17	208	6	124	96	16	24	524	125	272	1409	0	19	265	318	415	164	149	196	9	16	510	337	17	118	76	106	611	38	38	115	84
61	24	248	73	533	4	68	36	127	63	335	654	55	167	4	16	64	32	25	155	9	63	69	9	10	462	115	321	1037	1	36	160	361	322	74	109	77	6	11	554	242	10	146	17	101	595	22	24	207	114
61	26	229	61	473	4	42	45	123	69	410	525	48	60	1	14	54	33	64	79	7	75	23	34	29	349	182	339	767	3	20	217	253	177	50	81	61	5	5	422	144	8	115	7	65	387	10	12	199	97
61	28	161	42	222	3	18	27	82	56	182	334	93	29	1	7	44	28	88	37	2	21	20	31	51	295	159	358	514	5	9	182	109	95	12	40	110	10	4	336	91	6	57	6	71	279	12	12	156	68
61	30	70	40	220	6	31	27	63	46	90	232	108	37	0	9	40	25	96	11	3	31	40	38	36	275	150	294	375	0	12	152	62	38	18	14	40	14	36	223	29	7	46	8	43	163	11	5	135	44
61	32	23	31	110	4	33	34	56	48	76	193	91	20	1	7	15	13	92	5	1	11	10	18	12	172	106	212	265	2	2	120	31	16	6	7	17	6	2	190	21	3	40	0	27	94	11	1	91	30
61	34	8	23	95	6	11	9	38	9	11	102	58	7	2	7	11	17	54	3	0	4	19	17	13	115	48	121	199	2	6	105	12	3	3	4	13	2	5	68	25	0	21	3	13	44	6	2	34	20
61	36	1	9	40	2	7	6	10	20	15	38	14	6	2	8	10	11	18	0	1	6	10	9	6	66	25	89	121	1	1	57	27	3	0	3	74	2	2	25	28	1	11	3	9	22	1	7	33	11
61	38	2	9	27	5	1	9	8	4	12	9	4	3	0	4	6	1	5	0	2	0	8	0	2	36	2	45	86	1	0	67	3	0	0	6	7	0	1	4	13	2	5	0	4	10	0	4	30	7
61	40	0	9	19	5	5	3	1	11	4	5	2	4	0	2	6	5	5	0	0	0	3	4	4	95	5	39	76	1	0	63	2	0	0	0	0	0	3	1	5	1	3	4	11	9	3	3	1	9
61	42	0	3	29	4	10	5	1	12	2	10	1	4	0	2	12	0	2	0	1	7	2	1	0	201	0	28	89	0	0	54	14	0	0	0	0	0	0	6	2	0	3	3	9	13	0	5	0	12
61	44	0	5	13	7	15	2	0	5	14	4	2	7	0	0	17	2	6	0	0	6	30	0	0	148	3	32	87	2	0	37	1	0	0	0	0	0	0	15	1	0	11	2	19	15	3	6	17	7
61	46	0	0	6	10	15	3	1	2	18	2	1	1	0	0	10	0	8	0	0	25	0	2	1	152	0	18	73	6	0	77	0	0	0	0	0	0	0	8	2	0	12	5	18	9	1	7	11	8
61	48	0	0	16	9	1	1	1	4	26	1	0	2	0	0	10	1	1	1	0	47	0	5	1	181	3	11	70	4	0	85	6	1	0	0	0	1	0	6	0	2	22	11	13	17	7	0	18	7
61	50	0	0	20	5	0	0	0	4	31	2	0	0	0	0	5	2	3	0	1	9	8	9	0	198	8	27	59	8	0	73	1	0	0	0	1	14	0	9	2	0	17	19	15	14	9	0	12	8
61	52	0	1	21	1	0	0	1	9	30	1	0	0	1	0	1	0	1	0	0	3	5	21	0	138	7	14	45	5	0	35	0	0	0	0	5	15	0	3	0	0	27	16	6	16	8	2	6	0
62	2	0	0	12	3	0	0	1	31	25	2	0	0	0	0	4	1	2	0	0	0	7	23	0	89	32	16	54	9	1	65	0	0	1	1	5	25	2	23	2	0	10	8	11	16	6	1	5	6
62	4	0	0	11	9	1	0	1	23	4	1	0	0	0	3	3	1	5	2	0	0	2	16	0	44	23	43	61	1	2	30	3	0	4	0	6	22	0	17	1	0	7	22	5	14	10	1	4	5
62	6	0	1	20	4	0	0	0	17	3	2	0	3	0	0	7	1	0	4	0	0	1	12	0	63	32	33	93	0	1	38	0	0	9	1	3	12	29	13	3	3	4	28	0	4	4	1	7	13
62	8	1	3	25	5	0	0	0	15	4	2	0	1	0	1	4	0	0	1	0	3	7	23	1	86	16	52	121	0	0	52	4	0	4	0	2	11	26	15	0	10	31	24	3	4	3	3	8	14
62	10	1	1	37	4	0	1	0	19	1	2	0	1	0	1	0	3	0	1	0	0	2	21	1	234	39	49	142	0	2	76	4	0	3	0	0	5	8	26	2	10	31	12	1	4	3	0	4	7
62	12	1	5	42	4	2	1	0	6	3	0	1	0	0	1	3	6	0	5	0	1	8	16	0	239	24	70	203	3	0	91	1	0	0	1	3	4	2	17	1	4	10	6	2	3	2	2	4	5
62	14	0	4	39	7	2	0	0	18	12	5	0	0	0	1	2	2	4	1	0	2	10	13	0	195	35	123	255	0	0	80	1	0	2	0	4	2	2	8	1	15	31	6	3	5	0	0	10	12
62	16	0	3	57	3	1	0	1	31	12	3	1	0	0	1	1	1	3	4	0	0	13	19	0	167	34	86	273	5	0	66	2	0	8	0	1	19	3	5	1	16	22	5	5	5	0	1	3	9
62	18	1	8	70	5	1	2	0	37	6	2	0	2	0	1	0	0	9	3	0	2	11	53	2	166	46	90	227	0	0	63	6	0	6	0	4	21	0	10	2	6	5	1	2	9	0	3	2	6
62	20	0	2	63	1	1	3	3	23	6	5	1	0	1	0	0	1	1	2	0	0	11	38	0	131	42	59	216	1	1	57	3	0	1	2	8	25	2	4	0	9	11	0	2	2	0	4	0	5
62	22	0	6	32	0	0	0	0	32	17	2	2	2	0	0	0	2	4	0	0	0	4	37	1	131	75	72	132	0	2	66	3	0	1	1	25	40	0	1	0	16	9	4	6	12	0	1	5	2
62	24	0	6	37	0	0	1	3	35	7	0	0	0	0	0	0	14	3	2	0	1	9	27	0	109	127	90	122	0	16	46	1	0	0	24	49	44	1	1	1	9	41	3	12	1	0	3	4	1
62	26	0	3	45	0	2	0	3	63	3	1	3	3	1	0	0	25	0	1	1	0	23	24	1	98	148	144	138	12	6	90	5	0	1	28	71	46	2	2	7	12	35	4	8	20	0	0	1	4
62	28	0	4	37	1	4	0	1	81	12	2	30	4	0	0	3	15	7	0	7	0	13	20	3	89	125	233	143	6	10	113	2	1	1	16	111	16	2	1	0	14	21	8	10	8	1	4	20	6
62	30	2	4	71	1	1	7	2	147	12	1	63	4	0	3	7	4	11	2	23	1	7	23	5	76	197	401	265	29	7	132	7	0	0	43	187	10	0	2	0	18	12	14	4	13	1	5	53	4
62	32	0	4	48	1	4	20	6	152	10	0	51	1	0	1	12	6	14	2	6	3	7	9	27	92	165	474	242	62	8	151	1	1	0	48	154	5	0	3	3	32	25	8	15	10	1	6	55	9
62	34	0	4	33	2	5	29	2	151	4	1	33	0	0	1	13	14	27	3	24	5	15	5	23	57	159	511	208	43	2	108	10	2	0	18	125	6	0	2	1	45	18	3	9	19	1	7	46	11
62	36	0	8	20	12	4	15	4	74	2	2	22	2	0	0	9	5	9	2	17	11	11	2	3	51	56	364	177	18	7	47	9	0	1	11	56	4	2	4	3	39	7	3	17	18	0	6	7	13
62	38	0	2	22	14	16	6	2	77	0	4	9	4	0	1	10	5	1	0	3	6	11	3	1	29	36	198	128	11	3	43	8	0	1	6	47	3	0	1	5	124	1	1	5	19	1	2	8	4
62	40	0	7	42	92	22	24	0	140	1	6	7	7	0	0	12	1	1	5	7	14	4	1	3	33	17	350	279	12	1	66	11	1	0	2	46	2	0	2	2	169	1	6	23	48	0	4	3	2
62	42	0	21	119	145	74	55	2	278	8	4	2	11	0	1	25	8	0	2	17	37	6	0	1	38	14	658	380	79	8	77	11	0	0	11	60	5	2	15	1	262	1	42	20	147	0	4	12	4
62	44	0	33	179	100	147	31	2	409	2	3	2	17	0	2	35	7	2	21	25	36	4	1	1	21	9	1159	588	76	27	107	9	1	0	9	82	18	4	41	1	299	0	33	85	214	0	17	56	13
62	46	1	37	250	187	135	48	3	320	3	4	2	125	0	1	34	3	1	18	65	39	26	2	1	30	33	1382	770	122	15	138	21	0	2	7	100	37	10	81	6	209	3	45	105	241	1	11	146	13
62	48	1	66	432	243	163	66	0	388	25	14	1	169	3	1	23	13	1	57	110	89	48	2	1	34	52	1458	1025	215	4	183	28	1	0	16	139	43	60	52	4	172	5	21	80	281	1	10	232	49
62	50	3	163	655	261	167	97	6	355	43	41	4	257	9	4	113	55	3	56	137	99	26	1	3	42	28	1362	1560	331	1	280	76	0	0	25	234	64	128	118	2	110	8	86	143	576	0	23	378	73
62	52	2	168	715	235	269	130	3	224	35	31	3	384	22	14	164	57	1	60	62	172	63	4	5	78	48	966	1481	400	3	357	125	0	8	16	294	84	142	116	14	75	10	73	235	559	1	16	391	136
63	2	2	262	1444	233	276	214	19	258	93	150	6	389	21	53	326	87	7	184	35	180	165	45	45	160	136	1183	2473	477	1	680	482	1	59	18	427	189	366	178	32	75	20	95	257	965	6	63	319	537
63	4	3	224	1161	116	112	176	25	119	27	190	10	192	7	49	369	48	22	157	35	302	139	34	33	206	81	539	1697	259	13	507	361	5	25	11	392	145	210	127	24	36	20	105	179	651	25	47	146	325
63	6	6	441	1684	91	127	280	25	121	52	419	12	180	29	74	715	56	39	182	7	227	266	42	11	404	94	368	2091	63	53	686	868	33	36	44	666	135	190	199	11	23	76	149	153	827	45	121	210	239
63	8	11	398	1783	50	52	295	14	109	74	371	18	138	27	166	1085	101	80	232	0	240	474	46	5	591	90	314	2300	132	47	824	698	45	66	81	434	88	85	294	24	12	80	187	117	906	42	270	322	195
63	10	8	243	1528	10	45	208	61	108	138	486	107	155	37	178	983	85	177	192	1	92	464	69	4	611	113	170	2211	34	21	634	384	70	105	98	387	96	102	492	107	8	50	176	82	764	44	313	197	150
63	12	15	162	1510	15	27	246	64	102	91	431	160	156	31	177	750	63	184	160	5	76	458	51	2	434	124	133	1999	14	22	410	188	32	78	48	255	111	137	462	188	9	43	168	66	640	53	428	114	70
63	14	13	85	1373	5	44	146	53	74	80	495	338	183	40	236	482	136	234	96	6	53	429	69	3	422	162	106	2486	7	60	386	211	28	156	77	320	103	113	252	257	3	52	241	42	420	51	565	62	29
63	16	30	35	750	11	14	210	43	67	96	568	322	193	102	198	436	209	402	88	10	115	537	79	1	292	180	123	2625	12	79	306	72	28	174	31	170	118	84	287	458	5	85	176	15	300	38	380	86	26
63	18	43	39	632	18	21	113	62	63	138	640	189	243	73	114	319	332	294	97	11	41	522	99	9	390	164	136	2434	34	55	350	64	49	239	57	140	129	78	170	551	5	170	176	23	278	25	282	70	34
63	20	88	18	444	8	19	60	44	41	77	606	85	203	45	57	152	305	214	87	15	28	365	108	3	338	136	101	1469	9	29	205	48	18	239	110	113	71	42	135	613	2	85	106	25	172	14	172	44	26
63	22	236	9	458	14	22	56	129	44	76	696	131	238	48	70	104	303	277	84	12	40	305	207	3	452	114	118	1447	23	68	253	24	59	334	238	72	60	45	113	807	7	177	91	21	176	26	186	46	20
63	24	273	11	394	21	19	11	201	23	155	625	100	156	23	34	51	354	185	168	16	20	359	251	0	380	102	84	1525	9	53	203	35	89	129	234	107	43	52	83	607	13	211	89	32	157	48	128	41	30
63	26	167	8	273	10	21	12	170	31	147	441	57	155	34	22	47	202	148	148	11	43	371	144	2	333	76	117	1159	25	19	245	35	119	130	194	64	17	31	46	301	19	144	86	23	161	56	76	26	18
63	28	160	16	173	16	15	1	191	47	126	305	22	184	15	40	31	135	81	99	24	17	333	63	4	305	150	99	948	8	41	151	51	124	73	147	70	30	28	110	138	20	98	55	18	194	47	39	20	10
63	30	96	5	162	4	22	6	116	44	94	220	12	178	14	19	19	64	28	58	22	2	216	54	40	267	100	103	960	23	14	131	32	192	21	112	88	17	10	52	83	11	52	32	25	152	57	26	11	12
63	32	96	5	91	2	20	14	129	38	76	182	13	71	8	13	30	29	28	17	12	2	92	64	20	278	57	87	569	11	6	128	36	166	5	104	75	10	8	61	53	30	57	17	17	110	13	24	10	10
63	34	55	0	136	8	22	11	71	18	183	65	11	61	1	20	25	12	40	21	4	2	143	56	20	179	30	74	358	8	4	85	8	133	16	46	45	11	6	41	59	15	15	24	7	52	8	20	19	10
63	36	32	3	58	2	10	10	34	13	30	76	14	44	2	16	52	9	11	9	1	0	60	18	17	100	14	58	151	10	0	31	43	65	1	15	28	9	5	23	20	10	4	27	10	28	3	14	4	11
63	38	15	9	50	3	3	2	22	9	14	38	0	56	0	2	8	5	7	7	1	1	32	12	8	50	9	63	88	4	1	26	30	50	1	5	5	1	1	19	10	5	7	18	0	25	0	5	1	2
63	40	2	0	25	0	9	6	16	4	12	19	2	42	0	0	11	5	3	3	0	0	10	1	12	45	8	66	85	9	0	39	19	86	3	2	7	0	0	12	2	5	6	1	1	69	0	6	3	0
63	42	6	2	29	0	48	9	11	2	22	27	2	57	0	2	8	5	0	5	2	0	32	1	28	31	5	104	65	0	0	61	39	91	6	7	5	0	0	14	2	0	6	14	0	63	1	2	1	1
63	44	0	9	38	0	48	31	11	1	47	15	6	51	1	0	1	13	2	5	0	1	31	2	8	51	7	121	81	1	0	44	111	72	4	14	7	0	0	29	4	0	2	12	2	66	1	0	3	0
63	46	0	5	68	0	15	28	31	2	65	53	6	36	2	2	4	4	0	1	0	1	14	0	19	92	24	127	104	0	2	36	104	97	1	10	8	2	0	52	0	2	0	8	3	70	0	3	1	2
63	48	0	9	61	0	9	12	35	7	33	45	2	21	1	0	2	3	1	2	2	0	18	0	16	94	35	175	90	0	0	24	59	89	1	6	15	0	0	67	1	0	0	11	3	68	0	1	2	0
63	50	0	4	70	1	13	12	17	6	26	39	0	77	0	0	5	4	2	2	1	3	31	2	21	107	41	213	78	0	0	25	53	104	0	4	2	0	0	66	5	0	1	11	1	52	0	0	4	2
63	52	0	11	35	0	7	19	7	12	48	47	1	55	0	1	2	7	0	4	0	0	16	2	16	107	23	198	55	0	0	15	79	37	2	37	2	0	0	44	1	0	3	5	0	29	0	1	2	3
64	2	1	29	167	0	25	38	5	21	42	44	2	113	0	0	37	39	3	3	1	3	15	13	27	104	35	331	76	0	0	35	59	68	3	72	3	0	2	66	5	2	0	12	3	75	0	3	40	13
64	4	10	19	104	1	27	44	2	25	14	27	1	38	0	1	130	36	2	3	2	3	19	23	4	87	37	234	77	3	1	71	45	20	2	57	4	4	0	33	5	4	1	5	0	37	6	3	36	17
64	6	34	32	123	3	10	33	2	40	62	87	8	61	0	14	211	56	2	25	18	1	10	22	12	241	70	267	135	1	0	100	24	7	5	79	3	31	1	37	5	1	0	12	10	61	9	9	45	18
64	8	42	73	146	4	12	28	9	98	104	117	41	115	1	18	274	72	0	29	12	0	18	21	7	263	60	373	135	7	0	74	48	12	8	88	5	47	1	43	3	1	1	23	38	73	2	5	46	24
64	10	30	71	213	1	25	22	3	101	66	92	26	144	1	41	327	53	0	22	21	0	28	55	25	426	88	461	160	16	0	64	32	6	11	103	13	28	4	37	1	0	2	27	25	48	4	6	25	26
64	12	39	41	282	0	69	16	3	130	29	95	10	177	2	5	272	42	2	26	22	0	33	30	30	489	151	516	248	32	0	58	40	8	3	55	20	17	6	17	5	3	2	24	30	59	13	10	35	40
64	14	26	33	323	1	55	11	7	99	19	48	6	96	0	4	216	39	0	22	30	1	27	26	4	346	195	412	291	19	0	46	31	13	4	24	30	17	17	15	3	1	0	6	24	42	3	19	37	18
64	16	14	44	351	2	31	2	14	81	26	67	3	173	10	1	163	24	0	44	5	0	20	31	3	409	245	389	246	90	0	48	41	6	11	71	52	46	5	18	2	2	10	7	19	23	18	43	31	17
64	18	10	10	316	0	20	1	9	67	18	45	2	87	9	1	105	25	0	29	9	1	11	27	0	390	211	301	210	60	0	55	43	7	4	40	58	39	0	23	2	3	22	15	46	18	7	11	19	34
64	20	2	8	389	0	19	1	8	130	21	60	0	61	9	1	104	20	2	18	2	1	5	17	0	569	227	287	326	20	1	104	85	2	4	15	88	21	2	52	3	1	19	22	87	26	0	13	14	44
64	22	4	5	493	0	24	4	21	110	13	59	0	75	14	0	123	1	4	32	8	17	6	8	0	392	324	325	414	43	3	239	59	1	3	8	191	43	1	43	6	1	19	38	73	68	4	18	10	39
64	24	2	13	551	0	18	0	17	110	18	41	2	48	4	0	139	6	21	37	1	28	15	19	4	336	185	373	485	13	6	191	81	6	18	5	127	114	5	37	3	1	20	56	92	80	2	43	14	32
64	26	1	10	501	1	16	17	35	127	25	31	3	55	5	0	161	6	37	45	10	58	26	18	4	269	207	452	565	16	15	250	90	3	22	4	205	139	8	23	9	16	37	63	81	115	1	72	12	51
64	28	2	18	436	0	58	16	59	161	18	38	2	46	13	1	162	7	22	63	24	50	31	18	3	292	153	515	702	15	33	313	110	21	28	10	253	153	8	26	11	36	30	61	75	204	3	153	16	71
64	30	4	39	307	1	85	11	21	153	29	59	2	81	21	3	89	4	19	74	15	64	39	7	0	182	128	339	741	21	17	244	44	7	34	7	207	74	3	35	4	36	41	60	102	206	1	77	15	61
64	32	1	89	402	2	83	26	42	153	18	134	20	95	21	7	80	10	16	58	23	113	48	8	4	229	193	365	920	21	41	339	82	2	56	4	244	59	8	106	5	87	37	73	70	345	3	102	10	73
64	34	1	58	215	5	34	45	53	122	23	116	9	41	9	34	42	5	10	40	5	94	37	2	2	117	42	168	607	43	14	248	63	2	39	15	127	65	1	83	5	71	43	57	38	260	4	65	16	55
64	36	2	42	80	10	11	47	25	76	29	68	7	24	8	23	23	3	8	33	2	59	32	2	1	60	18	136	367	15	18	154	43	2	20	7	49	62	6	35	2	46	9	56	19	126	4	34	5	62
64	38	1	21	53	3	9	24	8	57	13	28	1	19	5	12	19	6	1	25	1	64	31	3	1	46	7	52	309	10	25	94	13	3	7	10	33	29	10	18	4	47	4	12	24	111	2	37	6	31
64	40	0	22	95	10	14	16	7	78	15	47	3	14	5	8	26	2	0	73	2	168	48	0	0	26	7	82	264	19	9	98	3	6	9	23	40	27	3	2	17	82	2	5	21	86	0	21	5	34
64	42	0	29	69	17	29	30	8	79	5	52	0	21	13	30	44	1	4	36	0	246	68	0	0	52	8	75	432	81	17	119	4	1	7	28	132	25	3	10	43	111	0	9	14	205	6	34	19	42
64	44	0	62	98	19	47	21	20	105	16	48	6	17	12	10	29	3	17	50	0	175	72	0	0	82	14	111	546	156	21	166	14	3	2	14	91	87	10	3	46	137	0	22	29	313	3	64	25	54
64	46	2	70	113	27	54	34	33	124	7	72	1	21	0	31	52	2	37	16	0	268	90	1	0	88	17	101	785	142	29	180	10	3	39	10	101	66	8	2	49	188	0	24	78	300	4	141	35	56
64	48	1	116	186	77	46	85	55	109	12	47	5	21	2	16	36	5	91	25	0	184	158	2	0	124	17	130	1102	120	43	273	23	1	55	3	127	84	40	3	69	202	2	28	32	336	3	77	44	85
64	50	0	179	298	105	47	86	22	128	27	70	9	21	6	8	41	8	128	25	0	120	163	2	0	137	20	146	1374	203	50	305	20	0	43	2	153	91	64	2	142	191	7	38	31	417	2	122	27	68
64	52	15	191	234	95	32	150	49	109	12	76	21	30	20	15	79	4	98	23	1	172	182	4	0	176	7	112	1476	238	68	303	41	1	29	3	218	83	60	4	136	172	5	48	43	347	0	177	69	49
65	2	62	250	403	98	42	312	35	185	30	90	68	39	18	48	91	65	170	66	1	73	422	8	15	239	16	206	2214	162	72	464	90	3	56	2	305	112	55	17	146	157	14	114	43	462	8	185	152	87
65	4	32	86	283	130	19	145	45	140	25	219	69	21	17	37	77	79	111	45	0	58	435	13	9	194	7	211	2030	139	63	403	124	8	51	7	220	93	51	28	157	88	30	102	34	321	11	106	88	63
65	6	90	74	452	97	10	150	112	204	59	406	136	29	27	52	67	75	113	65	2	100	625	42	0	272	9	204	3194	124	27	506	311	2	85	1	259	118	31	45	199	36	23	117	65	535	53	221	72	128
65	8	130	69	585	56	21	163	111	200	46	387	169	57	22	62	89	76	99	123	0	92	781	93	2	294	1	313	3593	166	53	401	479	0	125	12	305	67	52	90	219	21	26	193	56	654	38	241	77	104
65	10	122	53	591	90	17	174	236	186	45	402	97	40	28	80	120	62	70	71	6	29	739	139	1	489	7	271	3344	107	66	354	342	6	101	9	193	64	95	176	214	15	60	182	55	435	4	186	122	74
65	12	123	54	612	61	13	151	214	183	80	489	40	47	56	55	139	102	49	98	0	12	381	133	2	379	21	234	2629	66	65	278	278	17	119	6	123	42	129	193	299	6	92	116	83	292	2	127	175	22
65	14	106	21	644	52	19	115	130	195	48	626	36	25	62	69	218	123	17	66	0	9	221	139	0	402	22	255	7098	108	88	245	243	38	149	20	117	22	193	330	441	5	100	76	55	222	6	117	114	25
65	16	67	14	610	74	26	89	105	153	154	475	11	25	23	48	239	140	14	52	1	7	159	112	1	273	55	190	4789	51	38	168	220	34	116	56	75	19	179	339	319	6	94	21	29	180	25	117	101	25
65	18	42	9	630	72	39	81	132	161	145	421	26	17	14	81	280	148	12	53	0	5	137	106	0	275	61	233	4045	43	7	152	228	19	84	71	85	18	193	387	178	5	154	14	49	118	13	145	102	22
65	20	23	9	466	11	33	30	67	120	200	304	7	29	10	67	243	86	10	27	0	24	57	109	3	228	133	223	2483	43	1	141	119	26	35	71	53	32	85	496	114	3	65	10	54	131	14	47	174	9
65	22	4	15	447	26	54	12	89	93	287	324	7	66	13	122	455	78	7	21	2	28	52	80	18	253	226	330	1950	9	0	171	131	23	21	104	51	47	65	554	128	2	96	14	68	181	38	81	264	18
65	24	6	12	400	25	55	22	151	126	319	403	24	60	17	101	386	93	12	27	7	25	43	116	16	260	398	322	1628	26	1	137	97	6	12	57	31	35	39	493	109	2	100	10	23	157	36	24	248	12
65	26	7	4	366	49	31	11	152	97	288	300	37	83	10	85	366	48	9	45	7	27	38	96	36	219	364	402	1339	28	1	187	183	13	26	46	35	15	43	409	98	4	101	11	18	193	43	18	224	13
65	28	9	3	375	17	24	14	60	103	117	249	17	113	4	48	363	23	21	36	4	10	33	95	60	192	246	431	1023	17	4	164	83	17	53	91	16	13	38	179	69	2	68	12	42	108	28	9	153	29
65	30	14	2	294	17	17	4	45	79	69	131	24	82	1	36	275	12	9	67	11	3	38	118	50	178	218	490	815	22	1	129	75	20	43	96	25	11	5	104	57	0	65	14	50	105	12	8	106	32
65	32	19	4	222	30	16	12	33	57	88	133	21	74	4	16	161	28	7	43	7	10	29	83	57	57	83	335	712	34	1	62	91	33	17	93	32	19	10	80	59	9	34	20	15	111	32	7	98	40
65	34	14	3	90	6	9	8	23	65	23	65	24	27	0	3	38	20	7	35	7	14	12	45	48	66	45	198	432	13	0	34	45	10	11	65	57	4	5	35	38	6	37	9	16	80	1	6	54	30
65	36	11	0	97	1	3	14	8	33	10	47	5	34	0	7	20	15	1	33	10	5	4	8	8	60	19	193	256	2	2	30	28	6	6	23	13	5	1	12	10	5	18	5	1	36	3	0	11	2
65	38	4	3	74	0	4	24	6	18	11	20	7	12	0	8	11	19	0	5	2	0	7	9	5	42	4	184	212	3	2	18	16	9	0	24	5	5	3	4	9	5	5	6	6	34	1	4	2	7
65	40	54	6	66	6	10	21	5	23	5	17	43	16	0	6	15	20	1	15	21	1	13	4	2	35	40	198	242	2	0	19	25	4	1	32	26	2	3	3	1	15	14	5	15	18	1	0	1	13
65	42	6	5	96	4	18	15	0	22	4	16	53	24	1	2	10	34	12	13	32	0	6	1	0	44	94	254	299	2	0	36	6	15	0	37	31	1	4	4	1	13	13	7	23	20	0	0	1	11
65	44	5	2	82	2	16	14	0	14	3	11	35	28	1	0	11	47	18	9	106	0	2	1	1	13	86	216	431	1	0	57	3	78	1	80	72	1	1	2	1	8	4	6	15	35	1	0	2	3
65	46	2	4	70	0	11	4	2	14	7	10	34	61	0	1	18	44	18	13	236	0	7	1	0	37	48	345	337	3	0	90	4	110	1	75	74	0	2	2	1	1	2	11	3	34	3	1	0	14
65	48	1	8	59	2	4	3	1	8	12	3	84	66	0	0	32	36	10	11	221	0	7	0	0	32	83	351	284	3	0	146	12	104	2	186	124	0	2	6	0	0	2	32	1	31	0	1	0	29
65	50	10	2	79	0	1	1	0	4	12	5	115	114	1	5	69	24	40	9	176	0	1	2	8	27	59	389	325	0	0	121	11	151	3	208	159	1	0	5	2	2	0	28	1	36	3	2	1	14
65	52	7	11	119	0	1	1	0	2	3	11	115	107	1	4	60	34	40	40	148	1	2	0	1	25	41	367	413	0	1	96	0	145	1	225	119	0	1	3	0	3	2	32	4	49	14	1	0	68
66	2	32	24	127	1	1	10	1	5	9	23	105	179	0	2	81	34	68	31	52	1	1	1	0	48	86	429	511	2	1	103	5	272	2	193	169	0	1	0	0	2	0	57	7	96	9	7	0	46
66	4	23	34	188	1	1	5	2	5	8	15	24	142	2	6	65	11	54	30	21	1	3	0	1	23	111	379	454	12	3	61	10	93	8	138	67	3	0	1	4	3	1	31	6	54	5	4	2	39
66	6	25	75	202	4	2	12	0	7	2	32	32	184	1	4	82	22	93	23	24	2	1	0	1	101	140	346	771	1	0	44	26	189	51	181	86	2	2	3	17	0	5	59	7	50	15	6	0	57
66	8	42	62	243	17	1	17	1	9	5	33	46	126	4	34	102	20	100	23	9	2	2	3	2	55	162	267	824	2	0	40	15	149	51	149	108	1	3	0	10	5	10	60	2	32	4	12	0	68
66	10	26	104	252	4	0	18	2	46	7	29	19	90	8	20	108	8	62	24	5	1	1	0	2	79	179	206	853	7	0	51	25	111	48	90	119	4	2	0	8	2	11	14	1	45	7	5	1	56
66	12	27	79	283	3	0	13	1	60	2	119	26	94	4	3	108	23	26	19	7	16	3	1	0	86	354	243	810	5	0	44	19	79	37	52	203	0	2	5	0	10	19	65	9	77	3	2	1	33
66	14	52	99	213	4	0	8	0	72	20	183	24	72	16	9	130	51	25	3	9	12	4	3	0	74	405	230	920	3	0	45	17	54	45	22	151	1	11	0	2	8	7	85	8	120	4	2	6	54
66	16	65	158	267	9	7	26	3	92	3	250	14	72	21	4	86	42	17	15	3	11	16	62	0	82	359	211	1115	1	0	67	12	42	57	8	180	6	30	2	2	15	30	74	7	143	2	2	17	43
66	18	61	113	167	5	15	15	1	49	1	300	3	52	15	7	69	23	23	18	1	2	24	57	1	113	339	207	984	0	0	58	18	33	59	7	140	3	31	4	0	10	19	69	9	168	0	2	26	35
66	20	62	112	183	6	6	13	5	54	2	175	8	128	1	1	48	26	5	13	0	6	13	39	3	107	133	158	885	19	2	37	11	24	35	9	85	4	35	0	33	8	21	59	25	103	0	2	25	18
66	22	72	87	199	23	32	24	15	101	1	238	1	86	0	0	76	21	1	5	0	6	25	57	0	201	147	151	1100	79	1	28	12	33	79	2	84	20	39	4	86	22	26	58	14	124	2	1	58	1
66	24	72	87	224	23	45	30	61	152	2	225	0	100	2	2	109	27	9	8	3	6	31	42	0	245	110	185	1361	96	5	81	15	34	84	4	142	83	41	4	106	29	50	63	16	214	0	5	154	3
66	26	56	44	185	22	45	26	79	117	1	273	1	55	4	4	97	34	19	16	2	31	43	39	0	388	68	101	1431	85	32	113	32	33	132	4	105	79	29	4	87	58	87	86	23	320	6	2	57	5
66	28	51	67	258	23	60	17	93	135	8	210	0	53	2	6	190	29	36	14	7	36	28	62	0	466	62	126	1620	54	31	113	55	33	85	5	88	114	35	32	121	72	63	73	49	322	0	6	53	3
66	30	26	40	307	13	59	49	72	163	18	245	5	65	4	5	172	22	32	26	2	29	49	43	3	517	52	129	1667	85	26	151	81	19	53	2	139	78	22	35	81	37	62	110	64	342	0	10	79	6
66	32	16	19	211	29	57	100	37	165	18	182	1	26	4	7	167	27	21	56	0	17	59	26	0	445	29	128	1943	116	50	141	85	26	74	1	187	165	41	25	112	51	53	86	48	316	3	21	77	10
66	34	8	4	175	19	64	135	52	78	31	109	1	37	2	5	51	24	15	55	3	19	48	47	9	372	18	126	1428	77	12	135	57	13	14	5	50	128	7	35	85	58	39	58	89	211	0	25	71	8
66	36	10	14	93	13	25	73	8	90	21	49	0	6	6	10	60	14	5	16	0	12	31	19	5	152	12	69	804	53	17	114	49	4	21	4	26	91	8	9	39	44	27	25	26	123	4	13	17	4
66	38	1	8	56	37	26	32	7	39	10	40	1	18	1	1	30	5	7	18	1	33	17	6	17	107	8	68	667	16	33	96	32	6	0	2	28	51	1	16	11	36	12	19	30	74	0	8	9	4
66	40	1	4	98	77	69	73	3	50	23	36	5	17	0	0	80	10	8	29	0	69	24	3	30	108	3	99	793	34	56	125	55	0	6	3	40	64	9	17	14	76	6	13	82	125	0	31	5	18
66	42	3	8	177	114	88	95	2	80	20	28	6	24	7	0	155	18	13	58	3	64	55	13	27	190	17	105	1583	42	85	182	93	4	9	0	20	71	20	21	40	155	9	29	120	187	24	55	27	34
66	44	1	25	324	133	160	101	1	104	21	82	3	19	9	0	180	17	10	80	2	97	100	14	11	336	15	144	2089	58	131	304	155	1	6	2	35	119	8	39	26	209	18	17	148	165	18	80	55	36
66	46	0	16	466	189	97	90	0	116	63	64	17	29	21	0	201	27	37	139	2	80	119	11	8	443	42	200	2581	97	149	332	149	0	1	6	51	149	16	51	34	182	28	23	115	211	31	225	106	36
66	48	25	30	597	128	145	130	6	139	68	115	13	28	20	1	230	23	31	177	2	206	91	6	2	611	34	245	3904	204	149	285	141	0	5	10	18	163	10	48	81	163	11	27	105	226	35	355	90	35
66	50	57	6	705	141	216	135	6	211	52	183	18	39	25	1	237	25	36	140	1	358	78	3	8	555	32	247	5025	247	116	308	157	6	15	4	19	192	8	87	62	186	21	44	73	284	28	282	82	28
66	52	31	12	639	83	238	172	6	149	78	292	38	25	19	3	216	29	29	111	0	401	73	19	13	537	25	295	6222	281	109	333	203	12	13	3	31	313	35	167	93	127	37	30	105	275	34	366	73	19
[truncated: 12 more columns]

## Sheet: 60cities
CITY	SIZE	B44	B45	B46	B47	B48	B49	B50	B51	B52	B53	B54	B55	B56	B57	B58	B59	B60	B61	B62	B63	B64	B65	B66
Bath	79550	1365	1248	1343	1522	1251	1166	1143	1137	1110	1123	1043	1059	1084	1112	1149	1191	1270	1277	1341	1322	1265	1367	1186
Birkenhead	141850	2795	2453	3094	3331	3011	2779	2686	2590	2629	2647	2594	2433	2492	2570	2631	2639	2681	2870	2863	3013	2943	2795	2712
Birmingham	1106465	22643	19859	22909	24141	21541	20220	18988	18525	18431	18686	18387	17859	18585	18975	19373	19399	20855	21757	22433	22581	22586	21707	21190
Blackburn	107150	1722	1466	1795	2063	1824	1658	1555	1488	1511	1420	1434	1460	1502	1488	1566	1575	1698	1657	1814	1735	1805	1771	1806
Blackpool	147400	2048	1797	2050	2318	1992	1815	1720	1623	1589	1635	1583	1601	1719	1715	1694	1733	1870	1897	1989	2075	2067	1949	1954
Bolton	162200	2909	2468	3065	3419	2881	2720	2554	2490	2376	2453	2388	2254	2508	2387	2539	2429	2660	2699	2743	2712	2769	2798	2691
Bournemouth	141450	1986	1852	2153	2175	1911	1684	1659	1528	1543	1605	1579	1537	1572	1645	1638	1660	1717	1744	1824	1870	1969	1984	1861
Bradford	288250	4677	4095	5457	6271	5421	5041	4961	4745	4597	4576	4633	4563	4797	4982	5005	5075	5494	5546	5782	5788	5837	5686	5486
Brighton	158250	2237	2270	2774	2922	2503	2234	2191	2034	2109	2023	2073	2004	2043	2123	2185	2063	2246	2375	2330	2440	2494	2380	2441
Bristol	436300	7808	6960	8094	9079	7808	7501	7150	6812	6773	6976	6703	6534	6703	6958	7010	6648	6877	7129	7288	7561	7571	7535	7319
Cambridge	91300	1559	1329	1525	1589	1388	1341	1317	1257	1300	1305	1179	1169	1202	1261	1313	1353	1430	1437	1462	1479	1575	1495	1437
Cardiff	248200	4514	4025	4976	5291	4836	4761	4456	4303	4386	4436	4495	4199	4451	4633	4610	4516	4859	5018	4930	5281	5106	4792	4636
Chester	57180	838	794	914	1050	872	871	799	795	854	824	928	947	1004	977	973	1044	1087	1040	1133	1111	1151	1101	1114
Colchester	61225	914	819	1095	1049	941	858	813	841	845	836	871	929	967	1024	1048	1061	1125	1152	1231	1285	1277	1325	1277
Coventry	265950	5585	4857	5226	5624	5083	4729	4480	4313	4160	4248	4196	4303	4649	4940	5223	5424	5988	6318	6487	6594	6406	6609	6609
Derby	136500	2930	2468	2772	3068	2642	2510	2224	2115	2076	2162	2078	2109	2146	2090	2100	2017	2089	2255	2357	2326	2369	2407	2388
Exeter	76900	1337	1236	1439	1412	1316	1197	1137	1087	1114	1144	1112	1102	1094	1173	1164	1135	1160	1212	1233	1314	1277	1376	1403
Gateshead	111400	2237	2075	2605	2759	2444	2257	2125	2173	2002	2044	1944	1919	1957	2047	1992	1990	1981	2000	2026	1988	1974	1902	1832
Great Yarmouth	51355	664	683	1028	1082	945	816	773	730	735	730	786	687	739	743	702	745	770	765	797	817	796	819	701
Huddersfield	127800	2209	1800	2291	2537	2187	1957	1962	1916	1862	1828	1838	1832	1857	1968	2010	2125	2190	2294	2476	2475	2497	2494	2411
Hull	299800	5031	5057	7145	7751	6612	6217	5884	5613	5590	5715	5504	5468	5564	5512	5702	5637	5840	5946	5975	5954	6001	5777	5525
Ipswich	108750	1813	1771	2212	2181	1848	1936	1869	1767	1780	1903	1949	1808	1901	1998	1961	1956	2121	2106	2121	2235	2320	2255	2144
Kings Lynn	26125	491	439	541	539	468	435	449	408	462	480	464	434	484	428	458	476	488	486	484	519	538	529	504
Leeds	508000	8601	7678	9922	10821	9256	8406	8224	7987	7764	7987	7584	7654	8109	8403	8427	8317	8804	9032	9404	9526	9633	9207	9103
Leicester	276550	5281	4906	5616	6014	5369	5044	4750	4576	4571	4597	4441	4233	4363	4420	4501	4542	4540	4722	5057	5015	5099	5002	5145
Liverpool	763850	15623	14708	18673	19685	17677	16520	16266	15543	15839	16167	15720	15309	16006	16006	15673	15535	16034	16697	16310	15681	15639	14495	13455
London	3249440	44850	45838	66014	70694	60814	56550	53664	52390	51454	50986	50752	49816	52182	52728	54158	55198	57356	60060	62530	63492	63492	142766	140894
Luton	113150	2306	1885	2113	2290	1892	1825	1715	1718	1667	1639	1585	1616	1774	1928	2197	2422	2605	2777	3081	3323	3570	3520	3520
Macclesfield	36170	535	512	583	692	631	470	489	474	467	490	473	467	514	536	573	487	551	599	603	642	665	710	743
Manchester	677300	12332	11253	14069	15717	13751	13091	12519	12433	12407	12298	11840	11778	11965	12464	12316	12303	12667	13159	13507	13255	13315	12485	11976
Newcastle	276100	5421	4761	6094	6414	5712	5348	5101	4787	4792	4922	4870	4719	4927	5008	5088	5164	5078	4828	4774	4672	4529	4449	4212
Newport	104795	2021	1752	2239	2277	2119	1858	1873	1789	1768	1800	1622	1555	1759	1642	1771	1824	2067	2079	2094	2178	2101	2107	2126
Nortmpton	103700	2097	1765	2125	2253	1823	1639	1518	1515	1459	1499	1379	1364	1417	1500	1577	1651	1677	1833	1918	2006	2025	2316	2245
Norwich	119185	2119	2134	2490	2458	2128	2031	1869	1906	1843	1846	1797	1697	1833	1779	1770	1825	1909	1857	1874	1827	1913	1936	1823
Nottingham	311501	5733	5187	6245	6913	5866	5728	5379	5197	5179	5262	4971	4935	5171	5481	5530	5637	5743	5902	6219	6378	6235	6053	6019
Oldham	118550	2031	1874	2176	2482	2222	1971	1884	1914	1831	1862	1732	1755	1828	1911	1808	1922	1946	2082	2013	2098	2200	2039	2036
Oxford	105950	1906	1670	1823	1880	1645	1635	1554	1540	1564	1574	1471	1399	1432	1458	1443	1564	1537	1707	1719	1831	1885	1790	1707
Plymouth	213290	3526	3801	4264	4467	4007	3770	3567	3580	3502	3637	3583	3526	3559	3606	3687	3622	3695	3710	3778	3853	3858	3739	3830
Portsmouth	223850	3754	4173	4831	5135	4547	4160	3674	3648	3762	3739	3721	3401	3471	3559	3494	3492	3689	3726	3926	4025	3809	3749	3526
Preston	115620	2032	1936	2390	2563	2229	2163	2105	1953	1964	1925	1840	1812	1835	1946	1869	1988	2017	2050	2200	2060	2154	2046	1941
Reading	117900	2174	2037	2230	2345	2050	1858	1783	1781	1722	1686	1666	1694	1766	1819	1968	1982	2081	2210	2215	2324	2531	2465	2520
S Shields	108200	2068	1857	2203	2428	2122	2111	2034	1922	2016	1998	2040	1956	1957	2093	2076	2183	2008	2036	1987	2010	1976	1941	1748
Salford	166350	3182	2974	3861	4212	3757	3611	3344	3099	3099	2969	2844	2699	2839	2982	2886	2904	3011	3078	3146	3141	3078	3021	2740
Sheffield	499505	10111	8567	10049	10481	9110	8044	7428	7194	7025	7080	6877	6776	7049	7550	7613	7719	7829	8263	8577	8346	8447	8484	8312
Shrewsbury	46825	886	743	795	786	786	679	672	660	657	720	698	690	722	737	773	793	806	898	839	911	953	950	911
Southampton	191425	3185	3346	3799	4170	3702	3396	3268	3003	2967	2847	3172	3318	3336	3546	3604	3468	3476	3687	3853	3916	3944	3812	3793
Southend	154500	1822	2064	2896	3169	2491	2345	2174	2078	2067	2049	2026	1924	1991	2061	2177	2085	2232	2338	2380	2491	2429	2429	2415
St Helens	109250	2056	1988	2310	2647	2353	2003	2039	1826	1963	1886	1902	1775	1880	1893	1866	1889	1927	1932	1966	1876	1820	1827	1767
Stockport	141200	2399	2139	2717	3006	2466	2265	2169	2049	2132	2162	2090	2065	2305	2274	2306	2226	2446	2573	2696	2594	2675	2626	2523
Stoke	271450	5444	4909	5863	6318	5486	5114	4740	4274	4464	4537	4287	4183	4264	4274	4360	4215	4199	4308	4425	4345	4441	4524	4386
Sunderland	181900	3656	3268	4157	4311	3861	3614	3463	3471	3624	3552	3541	3554	3757	3965	3900	3786	3879	3890	3848	3791	3682	3466	3513
Swansea	161600	2678	2247	2917	3323	2868	2709	2572	2449	2452	2447	2390	2365	2523	2634	2725	2714	2748	2787	2863	2956	2907	2894	2735
Teignmouth	10530	126	119	171	178	162	126	121	137	127	134	123	115	128	111	118	113	131	124	112	137	169	146	143
Wakefield	59720	1035	967	1177	1192	1024	1010	985	901	902	944	930	860	863	947	897	893	940	939	979	907	983	972	938
Wallasey	102450	1815	1689	2069	2130	1782	1797	1725	1698	1661	1655	1721	1614	1771	1848	1761	1845	1874	1871	1939	1908	2007	1846	1777
Walsall	114750	2206	1986	2417	2511	2326	2201	2073	2016	2045	2081	1956	1891	2020	1975	2129	1917	2274	2288	2334	2382	2356	2344	3198
Warrington	78820	1550	1415	1637	1747	1532	1503	1469	1386	1341	1395	1347	1310	1311	1408	1323	1268	1302	1324	1417	1433	1504	1433	1397
Wigan	81900	1502	1355	1674	1871	1581	1437	1383	1326	1340	1314	1227	1148	1301	1228	1239	1276	1329	1254	1290	1344	1278	1270	1343
Wolverhampton	151220	3172	2683	3045	3370	3130	2902	2751	2769	2618	2567	2458	2295	2363	2264	2450	2391	2572	2808	3102	3037	3320	3193	4758
York	105050	2035	1803	2121	2304	1903	1810	1740	1549	1560	1557	1558	1546	1590	1608	1660	1679	1716	1800	1724	1771	1829	1703	1646
