# Supplementary material for: First Principles Modeling of Nonlinear Incidence Rates in Seasonal Epidemics
Source: PLoS Comput Biol. 2011 Feb 17;7(2):e1001079. doi: 10.1371/journal.pcbi.1001079 (PMC3040644; doi:10.1371/journal.pcbi.1001079)
Supplement: Dataset S1 — Dataset and Python program files. In this directory you will fine all the python code needed to reproduce the calculations in the paper, including the figures. (2.90 MB ZIP) [file pcbi.1001079.s001.zip › computations/seir/classic_birmingham/clas_birmingham1.txt]

1.490681452073610672e+03 1.302993849703001084e-01 2.411105764544201058e-01 -6.106284324727855856e+05
1.529331305282592439e+03 1.495465663183566107e-01 2.141720416831947027e-01 -6.058309072420799639e+05
1.519939741941833290e+03 1.545230549222453842e-01 2.326012749746667607e-01 -6.064639137237416580e+05
1.285287449027982802e+03 1.741113458007118586e-01 2.356470968592577764e-01 2.590000000000000000e+02
