# Supplementary material for: First Principles Modeling of Nonlinear Incidence Rates in Seasonal Epidemics
Source: PLoS Comput Biol. 2011 Feb 17;7(2):e1001079. doi: 10.1371/journal.pcbi.1001079 (PMC3040644; doi:10.1371/journal.pcbi.1001079)
Supplement: Dataset S1 — Dataset and Python program files. In this directory you will fine all the python code needed to reproduce the calculations in the paper, including the figures. (2.90 MB ZIP) [file pcbi.1001079.s001.zip › computations/seir/classic_birmingham/clas_birmingham2.txt]

1.258155359649800857e+03 1.291144441275287047e-01 1.622772023735872260e-01 -6.103463589500433300e+05
1.544521375182341217e+03 1.102674671911391124e-01 2.195861945989028285e-01 -6.089040460700889817e+05
1.323473834125968779e+03 1.753240820844787218e-01 2.171452489382688089e-01 -4.426391268469707575e+05
1.550428505763150497e+03 1.588736549705172252e-01 1.623288989066133392e-01 1.490228456739452564e+27
