# Supplementary material for: First Principles Modeling of Nonlinear Incidence Rates in Seasonal Epidemics
Source: PLoS Comput Biol. 2011 Feb 17;7(2):e1001079. doi: 10.1371/journal.pcbi.1001079 (PMC3040644; doi:10.1371/journal.pcbi.1001079)
Supplement: Dataset S1 — Dataset and Python program files. In this directory you will fine all the python code needed to reproduce the calculations in the paper, including the figures. (2.90 MB ZIP) [file pcbi.1001079.s001.zip › computations/seir/classic_birmingham/clas_birmingham3.txt]

1.313977181674601297e+03 8.266117399576300429e-02 3.632102716850811319e-01 3.398433135421693315e+67
1.359921476180685886e+03 1.814055777733790675e-01 2.973434177523854860e-01 2.590000000000000000e+02
1.330709570824566526e+03 1.503290997639274984e-01 2.308747223029045115e-01 -6.158842448938058224e+05
1.299100226047146634e+03 1.841516865248168378e-01 1.939484602581875716e-01 -6.119292186881412053e+05
