# Supplementary material for: First Principles Modeling of Nonlinear Incidence Rates in Seasonal Epidemics
Source: PLoS Comput Biol. 2011 Feb 17;7(2):e1001079. doi: 10.1371/journal.pcbi.1001079 (PMC3040644; doi:10.1371/journal.pcbi.1001079)
Supplement: Dataset S1 — Dataset and Python program files. In this directory you will fine all the python code needed to reproduce the calculations in the paper, including the figures. (2.90 MB ZIP) [file pcbi.1001079.s001.zip › computations/seir/classic_birmingham/clas_birmingham4.txt]

1.539401715529808826e+03 1.110881301726824588e-01 2.266361460013391615e-01 -3.728856773284574738e+05
1.387484909705053724e+03 8.398727772747409392e-02 3.091092435465457866e-01 -6.119946008789909538e+05
1.410535104335663391e+03 1.823581309191605326e-01 2.433050626705182129e-01 -6.092570945318667218e+05
1.583079287768714039e+03 1.163458255167187927e-01 2.594106599052352635e-01 -6.063946167703185929e+05
