# Supplementary material for: First Principles Modeling of Nonlinear Incidence Rates in Seasonal Epidemics
Source: PLoS Comput Biol. 2011 Feb 17;7(2):e1001079. doi: 10.1371/journal.pcbi.1001079 (PMC3040644; doi:10.1371/journal.pcbi.1001079)
Supplement: Dataset S1 — Dataset and Python program files. In this directory you will fine all the python code needed to reproduce the calculations in the paper, including the figures. (2.90 MB ZIP) [file pcbi.1001079.s001.zip › computations/seir/classic_birmingham/classic_seir.py]

from numpy import hstack,vstack,linspace,cos,exp,log,where,ones
from scipy import pi,array,zeros,loadtxt,eye,special
from scipy import integrate,linalg,optimize,interpolate
from numpy import random,mean,nonzero
from pylab import plot,show,subplot,xlabel,ylabel,title,grid,text
from numpy import load,where,savetxt,copy
import sys
import xlrd

book = xlrd.open_workbook("60measles.xls")
sheet1 = book.sheet_by_index(0)
data_set = 3 #Birmingham
#data_set = 26 #Liverpool
#data_set = 27 #Londres
#data_set = 30 #Manchester
rowValues = sheet1.col_values(data_set+1, start_rowx=1)
sheet2 = book.sheet_by_index(1)    
colValues = sheet2.row_values(data_set, start_colx=2)
N = sheet2.row_values(data_set, start_colx=1, end_colx=2)[0]
city_name = str(sheet2.row_values(data_set, start_colx=0, end_colx=1)[0])

# functions

def func(y, t, p):
    f = zeros([4])
    betaIS = p[0]*(1.0 + p[1]*cos(2.0*pi*t))*y[0]*y[2]
    f[0] = mu - betaIS - mu*y[0]
    f[1] = betaIS - (sigma + mu)*y[1]
    f[2] = sigma*y[1] - (nu + mu)*y[2]
    f[3] = nu*y[2] - mu*y[3]
    return f
                    
# classes

class ForwardMapping(object):
    
    def __init__(self,pl,pu):
        self.data = rowValues[157:416]
        self.n = len(self.data)
        self.tdata = linspace(1.0/26.0,self.n/26.0,self.n)
        self.pl = pl
        self.pu = pu
        
    def evaluate(self,p): 
        k = 4
        dt = p[2]/(12.0*2.0**k)*ones([self.n])
        n_romb = (2**k)*(self.n) + 1		
        y0 =[S0,E0,I0,R0]
        y0 = integrate.odeint(func,y0,linspace(0.0,200.0,2000),args=(p,))[-1,:]
        t_romb = linspace(0.0,self.tdata[-1],n_romb)
        ySoln_romb = integrate.odeint(func,y0,t_romb,args=(p,))*N
        ee = copy(ySoln_romb[0:-1,1])
        ee.shape = self.n,2**k
        een = copy(ee[:,0])
        een.shape = self.n,1
        een[0:-1] = een[1:]
        een[-1] = ySoln_romb[-1,1]
        ee = hstack((ee,een))
        result = array(map(integrate.romb,sigma*ee,dt))
        result.shape = self.n
        return result

    def residue(self,p):
        ySoln = self.evaluate(p)
        ind1 = where(ySoln < 10**-8)
        ySoln[ind1] = ones(len(ind1))
        res = ySoln - self.data*log(ySoln)
        return res

    def error(self,p):
        try:
            abserror = sum(self.residue(p))
        except ValueError:
            abserror = 10.0**10
        return abserror

    def ShowSoln(self,p):
        subplot(222)
        title('Birmingham')
        ySoln = self.evaluate(p)
        plot(self.tdata+1950.0,self.data,'k.-')
        plot(self.tdata+1950.0,ySoln,'k')
        grid()
        show()

# procedural part

Ninit = 2000
sigma = 365.0/8.0
nu = 365.0/5.0
mu = 0.02
S0 = 0.8
E0 = 0.05
I0 = 0.05
R0 = 1.0-S0-E0-I0

pl = array([1000.0, 0.0, 0.0])
pu = array([2000.0, 1.0, 1.0])
bounds=[(1000.0, 2000.0),(0.0, 1.0),(0.0, 1.0)]

mysearch = ForwardMapping(pl,pu)

# aaa = loadtxt('scores_clas_bir.txt')
# index = where(aaa[:,-1]==aaa[:,-1].min())
# q = aaa[index[0][0],:]
# ySoln = mysearch.evaluate(q)
# mysearch.ShowSoln(q)
# print q[-1]
# print ' '
# print mysearch.error(q)

# savetxt("birmingham.txt",mysearch.data,fmt='%12.8e')
# savetxt("clas_bir_pois_ySoln.txt",ySoln,fmt='%12.8e')

# bbb = optimize.leastsq(mysearch.residue,q[0:3],full_output=1,maxfev=1)

# print bbb[0]
# print bbb[1]

# savetxt("clas_bir_pois_hess.txt",bbb[1],fmt='%12.8e')

nrows = 4
myscores = zeros([nrows,4])
for k in range(nrows):
    pmat = pl + abs(random.uniform(size = (Ninit,len(pl))))*(pu-pl)
    rop = map(mysearch.error,pmat)
    bestguessindex = nonzero(rop==min(rop))
    p = pmat[bestguessindex,:][0][0]
    q_temp = optimize.fmin_l_bfgs_b(mysearch.error,p,approx_grad=1,bounds=bounds)
    myscores[k,0:3] = q_temp[0]
    myscores[k,-1] = q_temp[1]
    
fnum = sys.argv[1]
fnam = "clas_birmingham" + str(fnum) + ".txt"
savetxt(fnam, myscores)
