# Supplementary material for: First Principles Modeling of Nonlinear Incidence Rates in Seasonal Epidemics
Source: PLoS Comput Biol. 2011 Feb 17;7(2):e1001079. doi: 10.1371/journal.pcbi.1001079 (PMC3040644; doi:10.1371/journal.pcbi.1001079)
Supplement: Dataset S1 — Dataset and Python program files. In this directory you will fine all the python code needed to reproduce the calculations in the paper, including the figures. (2.90 MB ZIP) [file pcbi.1001079.s001.zip › computations/seir/classic_birmingham/nohup.out]

Excess work done on this call (perhaps wrong Dfun type).
Run with full_output = 1 to get quantitative information.
Excess work done on this call (perhaps wrong Dfun type).
Run with full_output = 1 to get quantitative information.
Excess work done on this call (perhaps wrong Dfun type).
Run with full_output = 1 to get quantitative information.
Excess work done on this call (perhaps wrong Dfun type).
Run with full_output = 1 to get quantitative information.
Excess work done on this call (perhaps wrong Dfun type).
Run with full_output = 1 to get quantitative information.
Excess work done on this call (perhaps wrong Dfun type).
Run with full_output = 1 to get quantitative information.
Excess work done on this call (perhaps wrong Dfun type).
Run with full_output = 1 to get quantitative information.
Excess work done on this call (perhaps wrong Dfun type).
Run with full_output = 1 to get quantitative information.
Excess work done on this call (perhaps wrong Dfun type).
Run with full_output = 1 to get quantitative information.
Excess work done on this call (perhaps wrong Dfun type).
Run with full_output = 1 to get quantitative information.
Excess work done on this call (perhaps wrong Dfun type).
Run with full_output = 1 to get quantitative information.
Excess work done on this call (perhaps wrong Dfun type).
Run with full_output = 1 to get quantitative information.
Excess work done on this call (perhaps wrong Dfun type).
Run with full_output = 1 to get quantitative information.
Excess work done on this call (perhaps wrong Dfun type).
Run with full_output = 1 to get quantitative information.
Excess work done on this call (perhaps wrong Dfun type).
Run with full_output = 1 to get quantitative information.
Excess work done on this call (perhaps wrong Dfun type).
Run with full_output = 1 to get quantitative information.
Excess work done on this call (perhaps wrong Dfun type).
Run with full_output = 1 to get quantitative information.
Excess work done on this call (perhaps wrong Dfun type).
Run with full_output = 1 to get quantitative information.
Excess work done on this call (perhaps wrong Dfun type).
Run with full_output = 1 to get quantitative information.
Excess work done on this call (perhaps wrong Dfun type).
Run with full_output = 1 to get quantitative information.
Excess work done on this call (perhaps wrong Dfun type).
Run with full_output = 1 to get quantitative information.
Excess work done on this call (perhaps wrong Dfun type).
Run with full_output = 1 to get quantitative information.
Excess work done on this call (perhaps wrong Dfun type).
Run with full_output = 1 to get quantitative information.
Excess work done on this call (perhaps wrong Dfun type).
Run with full_output = 1 to get quantitative information.
Excess work done on this call (perhaps wrong Dfun type).
Run with full_output = 1 to get quantitative information.
Excess work done on this call (perhaps wrong Dfun type).
Run with full_output = 1 to get quantitative information.
Excess work done on this call (perhaps wrong Dfun type).
Run with full_output = 1 to get quantitative information.
Excess work done on this call (perhaps wrong Dfun type).
Run with full_output = 1 to get quantitative information.
Excess work done on this call (perhaps wrong Dfun type).
Run with full_output = 1 to get quantitative information.
Excess work done on this call (perhaps wrong Dfun type).
Run with full_output = 1 to get quantitative information.
Excess work done on this call (perhaps wrong Dfun type).
Run with full_output = 1 to get quantitative information.
Excess work done on this call (perhaps wrong Dfun type).
Run with full_output = 1 to get quantitative information.
Excess work done on this call (perhaps wrong Dfun type).
Run with full_output = 1 to get quantitative information.
Excess work done on this call (perhaps wrong Dfun type).
Run with full_output = 1 to get quantitative information.
Excess work done on this call (perhaps wrong Dfun type).
Run with full_output = 1 to get quantitative information.
Excess work done on this call (perhaps wrong Dfun type).
Run with full_output = 1 to get quantitative information.
Excess work done on this call (perhaps wrong Dfun type).
Run with full_output = 1 to get quantitative information.
Excess work done on this call (perhaps wrong Dfun type).
Run with full_output = 1 to get quantitative information.
Excess work done on this call (perhaps wrong Dfun type).
Run with full_output = 1 to get quantitative information.
Excess work done on this call (perhaps wrong Dfun type).
Run with full_output = 1 to get quantitative information.
Excess work done on this call (perhaps wrong Dfun type).
Run with full_output = 1 to get quantitative information.
Excess work done on this call (perhaps wrong Dfun type).
Run with full_output = 1 to get quantitative information.
Excess work done on this call (perhaps wrong Dfun type).
Run with full_output = 1 to get quantitative information.
Excess work done on this call (perhaps wrong Dfun type).
Run with full_output = 1 to get quantitative information.
Excess work done on this call (perhaps wrong Dfun type).
Run with full_output = 1 to get quantitative information.
Excess work done on this call (perhaps wrong Dfun type).
Run with full_output = 1 to get quantitative information.
Excess work done on this call (perhaps wrong Dfun type).
Run with full_output = 1 to get quantitative information.
Excess work done on this call (perhaps wrong Dfun type).
Run with full_output = 1 to get quantitative information.
Excess work done on this call (perhaps wrong Dfun type).
Run with full_output = 1 to get quantitative information.
Excess work done on this call (perhaps wrong Dfun type).
Run with full_output = 1 to get quantitative information.
Excess work done on this call (perhaps wrong Dfun type).
Run with full_output = 1 to get quantitative information.
Excess work done on this call (perhaps wrong Dfun type).
Run with full_output = 1 to get quantitative information.
Excess work done on this call (perhaps wrong Dfun type).
Run with full_output = 1 to get quantitative information.
Excess work done on this call (perhaps wrong Dfun type).
Run with full_output = 1 to get quantitative information.
Excess work done on this call (perhaps wrong Dfun type).
Run with full_output = 1 to get quantitative information.
Excess work done on this call (perhaps wrong Dfun type).
Run with full_output = 1 to get quantitative information.
Excess work done on this call (perhaps wrong Dfun type).
Run with full_output = 1 to get quantitative information.
Excess work done on this call (perhaps wrong Dfun type).
Run with full_output = 1 to get quantitative information.
Excess work done on this call (perhaps wrong Dfun type).
Run with full_output = 1 to get quantitative information.
Excess work done on this call (perhaps wrong Dfun type).
Run with full_output = 1 to get quantitative information.
Excess work done on this call (perhaps wrong Dfun type).
Run with full_output = 1 to get quantitative information.
Excess work done on this call (perhaps wrong Dfun type).
Run with full_output = 1 to get quantitative information.
Excess work done on this call (perhaps wrong Dfun type).
Run with full_output = 1 to get quantitative information.
Excess work done on this call (perhaps wrong Dfun type).
Run with full_output = 1 to get quantitative information.
Excess work done on this call (perhaps wrong Dfun type).
Run with full_output = 1 to get quantitative information.
Excess work done on this call (perhaps wrong Dfun type).
Run with full_output = 1 to get quantitative information.
Excess work done on this call (perhaps wrong Dfun type).
Run with full_output = 1 to get quantitative information.
Excess work done on this call (perhaps wrong Dfun type).
Run with full_output = 1 to get quantitative information.
Excess work done on this call (perhaps wrong Dfun type).
Run with full_output = 1 to get quantitative information.
Excess work done on this call (perhaps wrong Dfun type).
Run with full_output = 1 to get quantitative information.
Excess work done on this call (perhaps wrong Dfun type).
Run with full_output = 1 to get quantitative information.
Excess work done on this call (perhaps wrong Dfun type).
Run with full_output = 1 to get quantitative information.
Excess work done on this call (perhaps wrong Dfun type).
Run with full_output = 1 to get quantitative information.
Excess work done on this call (perhaps wrong Dfun type).
Run with full_output = 1 to get quantitative information.
Excess work done on this call (perhaps wrong Dfun type).
Run with full_output = 1 to get quantitative information.
Excess work done on this call (perhaps wrong Dfun type).
Run with full_output = 1 to get quantitative information.
Excess work done on this call (perhaps wrong Dfun type).
Run with full_output = 1 to get quantitative information.
Excess work done on this call (perhaps wrong Dfun type).
Run with full_output = 1 to get quantitative information.
Excess work done on this call (perhaps wrong Dfun type).
Run with full_output = 1 to get quantitative information.
Excess work done on this call (perhaps wrong Dfun type).
Run with full_output = 1 to get quantitative information.
Excess work done on this call (perhaps wrong Dfun type).
Run with full_output = 1 to get quantitative information.
Excess work done on this call (perhaps wrong Dfun type).
Run with full_output = 1 to get quantitative information.
Excess work done on this call (perhaps wrong Dfun type).
Run with full_output = 1 to get quantitative information.
 lsoda--  at current t (=r1), mxstep (=i1) steps   
       taken on this call before reaching tout     
      In above message,  I1 =       500
      In above message,  R1 =  0.1005341803583E+02
 lsoda--  at current t (=r1), mxstep (=i1) steps   
       taken on this call before reaching tout     
      In above message,  I1 =       500
      In above message,  R1 =  0.3379595197992-136
 lsoda--  at current t (=r1), mxstep (=i1) steps   
       taken on this call before reaching tout     
      In above message,  I1 =       500
      In above message,  R1 =  0.2718069151820E+02
 lsoda--  at current t (=r1), mxstep (=i1) steps   
       taken on this call before reaching tout     
      In above message,  I1 =       500
      In above message,  R1 =  0.7204770244165E+01
 lsoda--  at current t (=r1), mxstep (=i1) steps   
       taken on this call before reaching tout     
      In above message,  I1 =       500
      In above message,  R1 =  0.4094512012644E+01
 lsoda--  at current t (=r1), mxstep (=i1) steps   
       taken on this call before reaching tout     
      In above message,  I1 =       500
      In above message,  R1 =  0.4982225788811E+01
 lsoda--  at current t (=r1), mxstep (=i1) steps   
       taken on this call before reaching tout     
      In above message,  I1 =       500
      In above message,  R1 =  0.2087443790068E+00
 lsoda--  at current t (=r1), mxstep (=i1) steps   
       taken on this call before reaching tout     
      In above message,  I1 =       500
      In above message,  R1 =  0.1222017854160E+02
 lsoda--  at current t (=r1), mxstep (=i1) steps   
       taken on this call before reaching tout     
      In above message,  I1 =       500
      In above message,  R1 =  0.9150760219844E-01
 lsoda--  at current t (=r1), mxstep (=i1) steps   
       taken on this call before reaching tout     
      In above message,  I1 =       500
      In above message,  R1 =  0.1032946176030E+02
 lsoda--  at current t (=r1), mxstep (=i1) steps   
       taken on this call before reaching tout     
      In above message,  I1 =       500
      In above message,  R1 =  0.1521421417626E+00
 lsoda--  at current t (=r1), mxstep (=i1) steps   
       taken on this call before reaching tout     
      In above message,  I1 =       500
      In above message,  R1 =  0.5100442081973E+01
 lsoda--  at current t (=r1), mxstep (=i1) steps   
       taken on this call before reaching tout     
      In above message,  I1 =       500
      In above message,  R1 =  0.1030557352197E+00
 lsoda--  at current t (=r1), mxstep (=i1) steps   
       taken on this call before reaching tout     
      In above message,  I1 =       500
      In above message,  R1 =  0.4190914389549E+01
 lsoda--  at current t (=r1), mxstep (=i1) steps   
       taken on this call before reaching tout     
      In above message,  I1 =       500
      In above message,  R1 =  0.1192148104517E+00
 lsoda--  at current t (=r1), mxstep (=i1) steps   
       taken on this call before reaching tout     
      In above message,  I1 =       500
      In above message,  R1 =  0.4986147697265E+01
 lsoda--  at current t (=r1), mxstep (=i1) steps   
       taken on this call before reaching tout     
      In above message,  I1 =       500
      In above message,  R1 =  0.1488326536723E+00
 lsoda--  at current t (=r1), mxstep (=i1) steps   
       taken on this call before reaching tout     
      In above message,  I1 =       500
      In above message,  R1 =  0.4243868799780E+01
 lsoda--  at current t (=r1), mxstep (=i1) steps   
       taken on this call before reaching tout     
      In above message,  I1 =       500
      In above message,  R1 =  0.5088474020643E+01
 lsoda--  at current t (=r1), mxstep (=i1) steps   
       taken on this call before reaching tout     
      In above message,  I1 =       500
      In above message,  R1 =  0.4761371284613E+01
 lsoda--  at current t (=r1), mxstep (=i1) steps   
       taken on this call before reaching tout     
      In above message,  I1 =       500
      In above message,  R1 =  0.1895663272357E+02
 lsoda--  at current t (=r1), mxstep (=i1) steps   
       taken on this call before reaching tout     
      In above message,  I1 =       500
      In above message,  R1 =  0.5831110657532E+01
 lsoda--  at current t (=r1), mxstep (=i1) steps   
       taken on this call before reaching tout     
      In above message,  I1 =       500
      In above message,  R1 =  0.6963923928758E+01
 lsoda--  at current t (=r1), mxstep (=i1) steps   
       taken on this call before reaching tout     
      In above message,  I1 =       500
      In above message,  R1 =  0.4256488197362E+01
 lsoda--  at current t (=r1), mxstep (=i1) steps   
       taken on this call before reaching tout     
      In above message,  I1 =       500
      In above message,  R1 =  0.3072416878025E+01
 lsoda--  at current t (=r1), mxstep (=i1) steps   
       taken on this call before reaching tout     
      In above message,  I1 =       500
      In above message,  R1 =  0.7971591020471E+01
 lsoda--  at current t (=r1), mxstep (=i1) steps   
       taken on this call before reaching tout     
      In above message,  I1 =       500
      In above message,  R1 =  0.6953261850156E+01
 lsoda--  at current t (=r1), mxstep (=i1) steps   
       taken on this call before reaching tout     
      In above message,  I1 =       500
      In above message,  R1 =  0.4088277766716E+01
 lsoda--  at current t (=r1), mxstep (=i1) steps   
       taken on this call before reaching tout     
      In above message,  I1 =       500
      In above message,  R1 =  0.7167975348786E+01
 lsoda--  at current t (=r1), mxstep (=i1) steps   
       taken on this call before reaching tout     
      In above message,  I1 =       500
      In above message,  R1 =  0.8252334107606E+01
 lsoda--  at current t (=r1), mxstep (=i1) steps   
       taken on this call before reaching tout     
      In above message,  I1 =       500
      In above message,  R1 =  0.4298786920067E+01
 lsoda--  at current t (=r1), mxstep (=i1) steps   
       taken on this call before reaching tout     
      In above message,  I1 =       500
      In above message,  R1 =  0.1002629120302E+02
 lsoda--  at current t (=r1), mxstep (=i1) steps   
       taken on this call before reaching tout     
      In above message,  I1 =       500
      In above message,  R1 =  0.1093505847247E+02
 lsoda--  at current t (=r1), mxstep (=i1) steps   
       taken on this call before reaching tout     
      In above message,  I1 =       500
      In above message,  R1 =  0.1291638555756E+02
 lsoda--  at current t (=r1), mxstep (=i1) steps   
       taken on this call before reaching tout     
      In above message,  I1 =       500
      In above message,  R1 =  0.6305309381900E+01
 lsoda--  at current t (=r1), mxstep (=i1) steps   
       taken on this call before reaching tout     
      In above message,  I1 =       500
      In above message,  R1 =  0.4086425634493E+01
 lsoda--  at current t (=r1), mxstep (=i1) steps   
       taken on this call before reaching tout     
      In above message,  I1 =       500
      In above message,  R1 =  0.8084635102967E+01
 lsoda--  at current t (=r1), mxstep (=i1) steps   
       taken on this call before reaching tout     
      In above message,  I1 =       500
      In above message,  R1 =  0.8070841176217E+01
 lsoda--  at current t (=r1), mxstep (=i1) steps   
       taken on this call before reaching tout     
      In above message,  I1 =       500
      In above message,  R1 =  0.5111555640006E+01
 lsoda--  at current t (=r1), mxstep (=i1) steps   
       taken on this call before reaching tout     
      In above message,  I1 =       500
      In above message,  R1 =  0.3213787512915E+01
 lsoda--  at current t (=r1), mxstep (=i1) steps   
       taken on this call before reaching tout     
      In above message,  I1 =       500
      In above message,  R1 =  0.1909077844166E+02
 lsoda--  at current t (=r1), mxstep (=i1) steps   
       taken on this call before reaching tout     
      In above message,  I1 =       500
      In above message,  R1 =  0.5086157609398E+01
Excess work done on this call (perhaps wrong Dfun type).
Run with full_output = 1 to get quantitative information.
Excess work done on this call (perhaps wrong Dfun type).
Run with full_output = 1 to get quantitative information.
Excess work done on this call (perhaps wrong Dfun type).
Run with full_output = 1 to get quantitative information.
Excess work done on this call (perhaps wrong Dfun type).
Run with full_output = 1 to get quantitative information.
Excess work done on this call (perhaps wrong Dfun type).
Run with full_output = 1 to get quantitative information.
Excess work done on this call (perhaps wrong Dfun type).
Run with full_output = 1 to get quantitative information.
Excess work done on this call (perhaps wrong Dfun type).
Run with full_output = 1 to get quantitative information.
Excess work done on this call (perhaps wrong Dfun type).
Run with full_output = 1 to get quantitative information.
Excess work done on this call (perhaps wrong Dfun type).
Run with full_output = 1 to get quantitative information.
Excess work done on this call (perhaps wrong Dfun type).
Run with full_output = 1 to get quantitative information.
Excess work done on this call (perhaps wrong Dfun type).
Run with full_output = 1 to get quantitative information.
Excess work done on this call (perhaps wrong Dfun type).
Run with full_output = 1 to get quantitative information.
Excess work done on this call (perhaps wrong Dfun type).
Run with full_output = 1 to get quantitative information.
Excess work done on this call (perhaps wrong Dfun type).
Run with full_output = 1 to get quantitative information.
Excess work done on this call (perhaps wrong Dfun type).
Run with full_output = 1 to get quantitative information.
Excess work done on this call (perhaps wrong Dfun type).
Run with full_output = 1 to get quantitative information.
Excess work done on this call (perhaps wrong Dfun type).
Run with full_output = 1 to get quantitative information.
Excess work done on this call (perhaps wrong Dfun type).
Run with full_output = 1 to get quantitative information.
Excess work done on this call (perhaps wrong Dfun type).
Run with full_output = 1 to get quantitative information.
Excess work done on this call (perhaps wrong Dfun type).
Run with full_output = 1 to get quantitative information.
Excess work done on this call (perhaps wrong Dfun type).
Run with full_output = 1 to get quantitative information.
Excess work done on this call (perhaps wrong Dfun type).
Run with full_output = 1 to get quantitative information.
Excess work done on this call (perhaps wrong Dfun type).
Run with full_output = 1 to get quantitative information.
Excess work done on this call (perhaps wrong Dfun type).
Run with full_output = 1 to get quantitative information.
Excess work done on this call (perhaps wrong Dfun type).
Run with full_output = 1 to get quantitative information.
Excess work done on this call (perhaps wrong Dfun type).
Run with full_output = 1 to get quantitative information.
Excess work done on this call (perhaps wrong Dfun type).
Run with full_output = 1 to get quantitative information.
Excess work done on this call (perhaps wrong Dfun type).
Run with full_output = 1 to get quantitative information.
Excess work done on this call (perhaps wrong Dfun type).
Run with full_output = 1 to get quantitative information.
Excess work done on this call (perhaps wrong Dfun type).
Run with full_output = 1 to get quantitative information.
Excess work done on this call (perhaps wrong Dfun type).
Run with full_output = 1 to get quantitative information.
Excess work done on this call (perhaps wrong Dfun type).
Run with full_output = 1 to get quantitative information.
Excess work done on this call (perhaps wrong Dfun type).
Run with full_output = 1 to get quantitative information.
Excess work done on this call (perhaps wrong Dfun type).
Run with full_output = 1 to get quantitative information.
Excess work done on this call (perhaps wrong Dfun type).
Run with full_output = 1 to get quantitative information.
Excess work done on this call (perhaps wrong Dfun type).
Run with full_output = 1 to get quantitative information.
Excess work done on this call (perhaps wrong Dfun type).
Run with full_output = 1 to get quantitative information.
Excess work done on this call (perhaps wrong Dfun type).
Run with full_output = 1 to get quantitative information.
Excess work done on this call (perhaps wrong Dfun type).
Run with full_output = 1 to get quantitative information.
Excess work done on this call (perhaps wrong Dfun type).
Run with full_output = 1 to get quantitative information.
Excess work done on this call (perhaps wrong Dfun type).
Run with full_output = 1 to get quantitative information.
Excess work done on this call (perhaps wrong Dfun type).
Run with full_output = 1 to get quantitative information.
Excess work done on this call (perhaps wrong Dfun type).
Run with full_output = 1 to get quantitative information.
Excess work done on this call (perhaps wrong Dfun type).
Run with full_output = 1 to get quantitative information.
Excess work done on this call (perhaps wrong Dfun type).
Run with full_output = 1 to get quantitative information.
Excess work done on this call (perhaps wrong Dfun type).
Run with full_output = 1 to get quantitative information.
Excess work done on this call (perhaps wrong Dfun type).
Run with full_output = 1 to get quantitative information.
Excess work done on this call (perhaps wrong Dfun type).
Run with full_output = 1 to get quantitative information.
Excess work done on this call (perhaps wrong Dfun type).
Run with full_output = 1 to get quantitative information.
Excess work done on this call (perhaps wrong Dfun type).
Run with full_output = 1 to get quantitative information.
Excess work done on this call (perhaps wrong Dfun type).
Run with full_output = 1 to get quantitative information.
Excess work done on this call (perhaps wrong Dfun type).
Run with full_output = 1 to get quantitative information.
Excess work done on this call (perhaps wrong Dfun type).
Run with full_output = 1 to get quantitative information.
Excess work done on this call (perhaps wrong Dfun type).
Run with full_output = 1 to get quantitative information.
Excess work done on this call (perhaps wrong Dfun type).
Run with full_output = 1 to get quantitative information.
Excess work done on this call (perhaps wrong Dfun type).
Run with full_output = 1 to get quantitative information.
Excess work done on this call (perhaps wrong Dfun type).
Run with full_output = 1 to get quantitative information.
Excess work done on this call (perhaps wrong Dfun type).
Run with full_output = 1 to get quantitative information.
Excess work done on this call (perhaps wrong Dfun type).
Run with full_output = 1 to get quantitative information.
Excess work done on this call (perhaps wrong Dfun type).
Run with full_output = 1 to get quantitative information.
Excess work done on this call (perhaps wrong Dfun type).
Run with full_output = 1 to get quantitative information.
Excess work done on this call (perhaps wrong Dfun type).
Run with full_output = 1 to get quantitative information.
Excess work done on this call (perhaps wrong Dfun type).
Run with full_output = 1 to get quantitative information.
Excess work done on this call (perhaps wrong Dfun type).
Run with full_output = 1 to get quantitative information.
Excess work done on this call (perhaps wrong Dfun type).
Run with full_output = 1 to get quantitative information.
Excess work done on this call (perhaps wrong Dfun type).
Run with full_output = 1 to get quantitative information.
Excess work done on this call (perhaps wrong Dfun type).
Run with full_output = 1 to get quantitative information.
Excess work done on this call (perhaps wrong Dfun type).
Run with full_output = 1 to get quantitative information.
Excess work done on this call (perhaps wrong Dfun type).
Run with full_output = 1 to get quantitative information.
Excess work done on this call (perhaps wrong Dfun type).
Run with full_output = 1 to get quantitative information.
Excess work done on this call (perhaps wrong Dfun type).
Run with full_output = 1 to get quantitative information.
Excess work done on this call (perhaps wrong Dfun type).
Run with full_output = 1 to get quantitative information.
Excess work done on this call (perhaps wrong Dfun type).
Run with full_output = 1 to get quantitative information.
Excess work done on this call (perhaps wrong Dfun type).
Run with full_output = 1 to get quantitative information.
Excess work done on this call (perhaps wrong Dfun type).
Run with full_output = 1 to get quantitative information.
Excess work done on this call (perhaps wrong Dfun type).
Run with full_output = 1 to get quantitative information.
Excess work done on this call (perhaps wrong Dfun type).
Run with full_output = 1 to get quantitative information.
Excess work done on this call (perhaps wrong Dfun type).
Run with full_output = 1 to get quantitative information.
Excess work done on this call (perhaps wrong Dfun type).
Run with full_output = 1 to get quantitative information.
Excess work done on this call (perhaps wrong Dfun type).
Run with full_output = 1 to get quantitative information.
Excess work done on this call (perhaps wrong Dfun type).
Run with full_output = 1 to get quantitative information.
Excess work done on this call (perhaps wrong Dfun type).
Run with full_output = 1 to get quantitative information.
Excess work done on this call (perhaps wrong Dfun type).
Run with full_output = 1 to get quantitative information.
Excess work done on this call (perhaps wrong Dfun type).
Run with full_output = 1 to get quantitative information.
Excess work done on this call (perhaps wrong Dfun type).
Run with full_output = 1 to get quantitative information.
Excess work done on this call (perhaps wrong Dfun type).
Run with full_output = 1 to get quantitative information.
Excess work done on this call (perhaps wrong Dfun type).
Run with full_output = 1 to get quantitative information.
Excess work done on this call (perhaps wrong Dfun type).
Run with full_output = 1 to get quantitative information.
Excess work done on this call (perhaps wrong Dfun type).
Run with full_output = 1 to get quantitative information.
Excess work done on this call (perhaps wrong Dfun type).
Run with full_output = 1 to get quantitative information.
Excess work done on this call (perhaps wrong Dfun type).
Run with full_output = 1 to get quantitative information.
Excess work done on this call (perhaps wrong Dfun type).
Run with full_output = 1 to get quantitative information.
Excess work done on this call (perhaps wrong Dfun type).
Run with full_output = 1 to get quantitative information.
Excess work done on this call (perhaps wrong Dfun type).
Run with full_output = 1 to get quantitative information.
Excess work done on this call (perhaps wrong Dfun type).
Run with full_output = 1 to get quantitative information.
Excess work done on this call (perhaps wrong Dfun type).
Run with full_output = 1 to get quantitative information.
Excess work done on this call (perhaps wrong Dfun type).
Run with full_output = 1 to get quantitative information.
Excess work done on this call (perhaps wrong Dfun type).
Run with full_output = 1 to get quantitative information.
 lsoda--  at current t (=r1), mxstep (=i1) steps   
       taken on this call before reaching tout     
      In above message,  I1 =       500
      In above message,  R1 =  0.1236721283399E+02
 lsoda--  at current t (=r1), mxstep (=i1) steps   
       taken on this call before reaching tout     
      In above message,  I1 =       500
      In above message,  R1 =  0.6272339615270E+01
 lsoda--  at current t (=r1), mxstep (=i1) steps   
       taken on this call before reaching tout     
      In above message,  I1 =       500
      In above message,  R1 =  0.2145898447610E+02
 lsoda--  at current t (=r1), mxstep (=i1) steps   
       taken on this call before reaching tout     
      In above message,  I1 =       500
      In above message,  R1 =  0.3130113594867E+01
 lsoda--  at current t (=r1), mxstep (=i1) steps   
       taken on this call before reaching tout     
      In above message,  I1 =       500
      In above message,  R1 =  0.5113608854381E+01
 lsoda--  at current t (=r1), mxstep (=i1) steps   
       taken on this call before reaching tout     
      In above message,  I1 =       500
      In above message,  R1 =  0.1425175609670E+02
 lsoda--  at current t (=r1), mxstep (=i1) steps   
       taken on this call before reaching tout     
      In above message,  I1 =       500
      In above message,  R1 =  0.7117533704355E+01
 lsoda--  at current t (=r1), mxstep (=i1) steps   
       taken on this call before reaching tout     
      In above message,  I1 =       500
      In above message,  R1 =  0.2397696735903E+02
 lsoda--  at current t (=r1), mxstep (=i1) steps   
       taken on this call before reaching tout     
      In above message,  I1 =       500
      In above message,  R1 =  0.6789712647560E+01
 lsoda--  at current t (=r1), mxstep (=i1) steps   
       taken on this call before reaching tout     
      In above message,  I1 =       500
      In above message,  R1 =  0.6965630950056E+01
 lsoda--  at current t (=r1), mxstep (=i1) steps   
       taken on this call before reaching tout     
      In above message,  I1 =       500
      In above message,  R1 =  0.4091926348875E+01
 lsoda--  at current t (=r1), mxstep (=i1) steps   
       taken on this call before reaching tout     
      In above message,  I1 =       500
      In above message,  R1 =  0.7005634483996E+01
 lsoda--  at current t (=r1), mxstep (=i1) steps   
       taken on this call before reaching tout     
      In above message,  I1 =       500
      In above message,  R1 =  0.4527785542606E+01
 lsoda--  at current t (=r1), mxstep (=i1) steps   
       taken on this call before reaching tout     
      In above message,  I1 =       500
      In above message,  R1 =  0.5108028565316E+01
 lsoda--  at current t (=r1), mxstep (=i1) steps   
       taken on this call before reaching tout     
      In above message,  I1 =       500
      In above message,  R1 =  0.1529639241521E+02
 lsoda--  at current t (=r1), mxstep (=i1) steps   
       taken on this call before reaching tout     
      In above message,  I1 =       500
      In above message,  R1 =  0.7125984739210E+01
 lsoda--  at current t (=r1), mxstep (=i1) steps   
       taken on this call before reaching tout     
      In above message,  I1 =       500
      In above message,  R1 =  0.3302227207071E+01
 lsoda--  at current t (=r1), mxstep (=i1) steps   
       taken on this call before reaching tout     
      In above message,  I1 =       500
      In above message,  R1 =  0.7376227012597E+01
 lsoda--  at current t (=r1), mxstep (=i1) steps   
       taken on this call before reaching tout     
      In above message,  I1 =       500
      In above message,  R1 =  0.4151698015154E+01
 lsoda--  at current t (=r1), mxstep (=i1) steps   
       taken on this call before reaching tout     
      In above message,  I1 =       500
      In above message,  R1 =  0.1872643821944E+02
 lsoda--  at current t (=r1), mxstep (=i1) steps   
       taken on this call before reaching tout     
      In above message,  I1 =       500
      In above message,  R1 =  0.1004575315777E+02
 lsoda--  at current t (=r1), mxstep (=i1) steps   
       taken on this call before reaching tout     
      In above message,  I1 =       500
      In above message,  R1 =  0.4854670593347E+02
 lsoda--  at current t (=r1), mxstep (=i1) steps   
       taken on this call before reaching tout     
      In above message,  I1 =       500
      In above message,  R1 =  0.7960435352266E+01
 lsoda--  at current t (=r1), mxstep (=i1) steps   
       taken on this call before reaching tout     
      In above message,  I1 =       500
      In above message,  R1 =  0.4978293461033E+01
 lsoda--  at current t (=r1), mxstep (=i1) steps   
       taken on this call before reaching tout     
      In above message,  I1 =       500
      In above message,  R1 =  0.4320094361892E+02
 lsoda--  at current t (=r1), mxstep (=i1) steps   
       taken on this call before reaching tout     
      In above message,  I1 =       500
      In above message,  R1 =  0.1145742310824E+02
 lsoda--  at current t (=r1), mxstep (=i1) steps   
       taken on this call before reaching tout     
      In above message,  I1 =       500
      In above message,  R1 =  0.9098148758667E+01
 lsoda--  at current t (=r1), mxstep (=i1) steps   
       taken on this call before reaching tout     
      In above message,  I1 =       500
      In above message,  R1 =  0.4030999649169E+01
 lsoda--  at current t (=r1), mxstep (=i1) steps   
       taken on this call before reaching tout     
      In above message,  I1 =       500
      In above message,  R1 =  0.6010141573769E+01
 lsoda--  at current t (=r1), mxstep (=i1) steps   
       taken on this call before reaching tout     
      In above message,  I1 =       500
      In above message,  R1 =  0.1183217848706E+02
 lsoda--  at current t (=r1), mxstep (=i1) steps   
       taken on this call before reaching tout     
      In above message,  I1 =       500
      In above message,  R1 =  0.1184004540882E+00
 lsoda--  at current t (=r1), mxstep (=i1) steps   
       taken on this call before reaching tout     
      In above message,  I1 =       500
      In above message,  R1 =  0.4282301179604E+01
 lsoda--  at current t (=r1), mxstep (=i1) steps   
       taken on this call before reaching tout     
      In above message,  I1 =       500
      In above message,  R1 =  0.9439883361404E-01
 lsoda--  at current t (=r1), mxstep (=i1) steps   
       taken on this call before reaching tout     
      In above message,  I1 =       500
      In above message,  R1 =  0.1897007967214E+02
 lsoda--  at current t (=r1), mxstep (=i1) steps   
       taken on this call before reaching tout     
      In above message,  I1 =       500
      In above message,  R1 =  0.9955031531847E-01
 lsoda--  at current t (=r1), mxstep (=i1) steps   
       taken on this call before reaching tout     
      In above message,  I1 =       500
      In above message,  R1 =  0.1722252904405E+02
 lsoda--  at current t (=r1), mxstep (=i1) steps   
       taken on this call before reaching tout     
      In above message,  I1 =       500
      In above message,  R1 =  0.7994309502564E-01
 lsoda--  at current t (=r1), mxstep (=i1) steps   
       taken on this call before reaching tout     
      In above message,  I1 =       500
      In above message,  R1 =  0.4391963326239E+01
 lsoda--  at current t (=r1), mxstep (=i1) steps   
       taken on this call before reaching tout     
      In above message,  I1 =       500
      In above message,  R1 =  0.9442772372483E-01
 lsoda--  at current t (=r1), mxstep (=i1) steps   
       taken on this call before reaching tout     
      In above message,  I1 =       500
      In above message,  R1 =  0.4846938519414E+01
 lsoda--  at current t (=r1), mxstep (=i1) steps   
       taken on this call before reaching tout     
      In above message,  I1 =       500
      In above message,  R1 =  0.4936562198080E+01
 lsoda--  at current t (=r1), mxstep (=i1) steps   
       taken on this call before reaching tout     
      In above message,  I1 =       500
      In above message,  R1 =  0.7014719081303E+01
Excess work done on this call (perhaps wrong Dfun type).
Run with full_output = 1 to get quantitative information.
Excess work done on this call (perhaps wrong Dfun type).
Run with full_output = 1 to get quantitative information.
Excess work done on this call (perhaps wrong Dfun type).
Run with full_output = 1 to get quantitative information.
Excess work done on this call (perhaps wrong Dfun type).
Run with full_output = 1 to get quantitative information.
Excess work done on this call (perhaps wrong Dfun type).
Run with full_output = 1 to get quantitative information.
 lsoda--  at current t (=r1), mxstep (=i1) steps   
       taken on this call before reaching tout     
      In above message,  I1 =       500
      In above message,  R1 =  0.4258095921613E+01
 lsoda--  at current t (=r1), mxstep (=i1) steps   
       taken on this call before reaching tout     
      In above message,  I1 =       500
      In above message,  R1 =  0.3379595197992-136
 lsoda--  at current t (=r1), mxstep (=i1) steps   
       taken on this call before reaching tout     
      In above message,  I1 =       500
      In above message,  R1 =  0.6208081561661E+01
 lsoda--  at current t (=r1), mxstep (=i1) steps   
       taken on this call before reaching tout     
      In above message,  I1 =       500
      In above message,  R1 =  0.2196737333459E+02
 lsoda--  at current t (=r1), mxstep (=i1) steps   
       taken on this call before reaching tout     
      In above message,  I1 =       500
      In above message,  R1 =  0.3698364768539E+02
 lsoda--  at current t (=r1), mxstep (=i1) steps   
       taken on this call before reaching tout     
      In above message,  I1 =       500
      In above message,  R1 =  0.4021632305614E+01
 lsoda--  at current t (=r1), mxstep (=i1) steps   
       taken on this call before reaching tout     
      In above message,  I1 =       500
      In above message,  R1 =  0.4213316423129E+01
 lsoda--  at current t (=r1), mxstep (=i1) steps   
       taken on this call before reaching tout     
      In above message,  I1 =       500
      In above message,  R1 =  0.1298549419326E+02
 lsoda--  at current t (=r1), mxstep (=i1) steps   
       taken on this call before reaching tout     
      In above message,  I1 =       500
      In above message,  R1 =  0.6098351304538E+01
 lsoda--  at current t (=r1), mxstep (=i1) steps   
       taken on this call before reaching tout     
      In above message,  I1 =       500
      In above message,  R1 =  0.3994037130689E+01
 lsoda--  at current t (=r1), mxstep (=i1) steps   
       taken on this call before reaching tout     
      In above message,  I1 =       500
      In above message,  R1 =  0.6122396694144E+01
 lsoda--  at current t (=r1), mxstep (=i1) steps   
       taken on this call before reaching tout     
      In above message,  I1 =       500
      In above message,  R1 =  0.7873124306856E+01
 lsoda--  at current t (=r1), mxstep (=i1) steps   
       taken on this call before reaching tout     
      In above message,  I1 =       500
      In above message,  R1 =  0.3354126039722E+02
 lsoda--  at current t (=r1), mxstep (=i1) steps   
       taken on this call before reaching tout     
      In above message,  I1 =       500
      In above message,  R1 =  0.6985539867676E+01
 lsoda--  at current t (=r1), mxstep (=i1) steps   
       taken on this call before reaching tout     
      In above message,  I1 =       500
      In above message,  R1 =  0.1784363263675E+00
 lsoda--  at current t (=r1), mxstep (=i1) steps   
       taken on this call before reaching tout     
      In above message,  I1 =       500
      In above message,  R1 =  0.4659214413205E+01
 lsoda--  at current t (=r1), mxstep (=i1) steps   
       taken on this call before reaching tout     
      In above message,  I1 =       500
      In above message,  R1 =  0.1574439549977E+00
 lsoda--  at current t (=r1), mxstep (=i1) steps   
       taken on this call before reaching tout     
      In above message,  I1 =       500
      In above message,  R1 =  0.8079905822814E+01
 lsoda--  at current t (=r1), mxstep (=i1) steps   
       taken on this call before reaching tout     
      In above message,  I1 =       500
      In above message,  R1 =  0.1582420066711E+00
 lsoda--  at current t (=r1), mxstep (=i1) steps   
       taken on this call before reaching tout     
      In above message,  I1 =       500
      In above message,  R1 =  0.5237959387451E+01
 lsoda--  at current t (=r1), mxstep (=i1) steps   
       taken on this call before reaching tout     
      In above message,  I1 =       500
      In above message,  R1 =  0.1053638963072E+00
 lsoda--  at current t (=r1), mxstep (=i1) steps   
       taken on this call before reaching tout     
      In above message,  I1 =       500
      In above message,  R1 =  0.1714494890168E+02
 lsoda--  at current t (=r1), mxstep (=i1) steps   
       taken on this call before reaching tout     
      In above message,  I1 =       500
      In above message,  R1 =  0.1047847089351E+00
 lsoda--  at current t (=r1), mxstep (=i1) steps   
       taken on this call before reaching tout     
      In above message,  I1 =       500
      In above message,  R1 =  0.4151904286341E+01
 lsoda--  at current t (=r1), mxstep (=i1) steps   
       taken on this call before reaching tout     
      In above message,  I1 =       500
      In above message,  R1 =  0.1070342974030E+00
 lsoda--  at current t (=r1), mxstep (=i1) steps   
       taken on this call before reaching tout     
      In above message,  I1 =       500
      In above message,  R1 =  0.4558120530897E+01
 lsoda--  at current t (=r1), mxstep (=i1) steps   
       taken on this call before reaching tout     
      In above message,  I1 =       500
      In above message,  R1 =  0.1638832032215E+00
 lsoda--  at current t (=r1), mxstep (=i1) steps   
       taken on this call before reaching tout     
      In above message,  I1 =       500
      In above message,  R1 =  0.4165515028353E+01
 lsoda--  at current t (=r1), mxstep (=i1) steps   
       taken on this call before reaching tout     
      In above message,  I1 =       500
      In above message,  R1 =  0.1102060271097E+00
 lsoda--  at current t (=r1), mxstep (=i1) steps   
       taken on this call before reaching tout     
      In above message,  I1 =       500
      In above message,  R1 =  0.1411884813809E+02
 lsoda--  at current t (=r1), mxstep (=i1) steps   
       taken on this call before reaching tout     
      In above message,  I1 =       500
      In above message,  R1 =  0.3210650127592E+02
 lsoda--  at current t (=r1), mxstep (=i1) steps   
       taken on this call before reaching tout     
      In above message,  I1 =       500
      In above message,  R1 =  0.4401191584930E+01
 lsoda--  at current t (=r1), mxstep (=i1) steps   
       taken on this call before reaching tout     
      In above message,  I1 =       500
      In above message,  R1 =  0.2094063786612E+02
 lsoda--  at current t (=r1), mxstep (=i1) steps   
       taken on this call before reaching tout     
      In above message,  I1 =       500
      In above message,  R1 =  0.4130844597714E+01
 lsoda--  at current t (=r1), mxstep (=i1) steps   
       taken on this call before reaching tout     
      In above message,  I1 =       500
      In above message,  R1 =  0.7945260846800E+01
 lsoda--  at current t (=r1), mxstep (=i1) steps   
       taken on this call before reaching tout     
      In above message,  I1 =       500
      In above message,  R1 =  0.1227612461092E+02
 lsoda--  at current t (=r1), mxstep (=i1) steps   
       taken on this call before reaching tout     
      In above message,  I1 =       500
      In above message,  R1 =  0.9100248412222E+01
 lsoda--  at current t (=r1), mxstep (=i1) steps   
       taken on this call before reaching tout     
      In above message,  I1 =       500
      In above message,  R1 =  0.1347959320327E+00
 lsoda--  at current t (=r1), mxstep (=i1) steps   
       taken on this call before reaching tout     
      In above message,  I1 =       500
      In above message,  R1 =  0.1807708691317E+02
 lsoda--  at current t (=r1), mxstep (=i1) steps   
       taken on this call before reaching tout     
      In above message,  I1 =       500
      In above message,  R1 =  0.8797433382482E-01
 lsoda--  at current t (=r1), mxstep (=i1) steps   
       taken on this call before reaching tout     
      In above message,  I1 =       500
      In above message,  R1 =  0.5093949625986E+01
 lsoda--  at current t (=r1), mxstep (=i1) steps   
       taken on this call before reaching tout     
      In above message,  I1 =       500
      In above message,  R1 =  0.1035801979418E+00
Excess work done on this call (perhaps wrong Dfun type).
Run with full_output = 1 to get quantitative information.
Excess work done on this call (perhaps wrong Dfun type).
Run with full_output = 1 to get quantitative information.
Excess work done on this call (perhaps wrong Dfun type).
Run with full_output = 1 to get quantitative information.
Excess work done on this call (perhaps wrong Dfun type).
Run with full_output = 1 to get quantitative information.
Excess work done on this call (perhaps wrong Dfun type).
Run with full_output = 1 to get quantitative information.
Excess work done on this call (perhaps wrong Dfun type).
Run with full_output = 1 to get quantitative information.
Excess work done on this call (perhaps wrong Dfun type).
Run with full_output = 1 to get quantitative information.
Excess work done on this call (perhaps wrong Dfun type).
Run with full_output = 1 to get quantitative information.
Excess work done on this call (perhaps wrong Dfun type).
Run with full_output = 1 to get quantitative information.
Excess work done on this call (perhaps wrong Dfun type).
Run with full_output = 1 to get quantitative information.
Excess work done on this call (perhaps wrong Dfun type).
Run with full_output = 1 to get quantitative information.
Excess work done on this call (perhaps wrong Dfun type).
Run with full_output = 1 to get quantitative information.
Excess work done on this call (perhaps wrong Dfun type).
Run with full_output = 1 to get quantitative information.
Excess work done on this call (perhaps wrong Dfun type).
Run with full_output = 1 to get quantitative information.
Excess work done on this call (perhaps wrong Dfun type).
Run with full_output = 1 to get quantitative information.
Excess work done on this call (perhaps wrong Dfun type).
Run with full_output = 1 to get quantitative information.
Excess work done on this call (perhaps wrong Dfun type).
Run with full_output = 1 to get quantitative information.
Excess work done on this call (perhaps wrong Dfun type).
Run with full_output = 1 to get quantitative information.
Excess work done on this call (perhaps wrong Dfun type).
Run with full_output = 1 to get quantitative information.
Excess work done on this call (perhaps wrong Dfun type).
Run with full_output = 1 to get quantitative information.
Excess work done on this call (perhaps wrong Dfun type).
Run with full_output = 1 to get quantitative information.
Excess work done on this call (perhaps wrong Dfun type).
Run with full_output = 1 to get quantitative information.
Excess work done on this call (perhaps wrong Dfun type).
Run with full_output = 1 to get quantitative information.
Excess work done on this call (perhaps wrong Dfun type).
Run with full_output = 1 to get quantitative information.
Excess work done on this call (perhaps wrong Dfun type).
Run with full_output = 1 to get quantitative information.
Excess work done on this call (perhaps wrong Dfun type).
Run with full_output = 1 to get quantitative information.
Excess work done on this call (perhaps wrong Dfun type).
Run with full_output = 1 to get quantitative information.
Excess work done on this call (perhaps wrong Dfun type).
Run with full_output = 1 to get quantitative information.
Excess work done on this call (perhaps wrong Dfun type).
Run with full_output = 1 to get quantitative information.
Excess work done on this call (perhaps wrong Dfun type).
Run with full_output = 1 to get quantitative information.
Excess work done on this call (perhaps wrong Dfun type).
Run with full_output = 1 to get quantitative information.
Excess work done on this call (perhaps wrong Dfun type).
Run with full_output = 1 to get quantitative information.
Excess work done on this call (perhaps wrong Dfun type).
Run with full_output = 1 to get quantitative information.
Excess work done on this call (perhaps wrong Dfun type).
Run with full_output = 1 to get quantitative information.
Excess work done on this call (perhaps wrong Dfun type).
Run with full_output = 1 to get quantitative information.
Excess work done on this call (perhaps wrong Dfun type).
Run with full_output = 1 to get quantitative information.
Excess work done on this call (perhaps wrong Dfun type).
Run with full_output = 1 to get quantitative information.
Excess work done on this call (perhaps wrong Dfun type).
Run with full_output = 1 to get quantitative information.
Excess work done on this call (perhaps wrong Dfun type).
Run with full_output = 1 to get quantitative information.
Excess work done on this call (perhaps wrong Dfun type).
Run with full_output = 1 to get quantitative information.
Excess work done on this call (perhaps wrong Dfun type).
Run with full_output = 1 to get quantitative information.
Excess work done on this call (perhaps wrong Dfun type).
Run with full_output = 1 to get quantitative information.
Excess work done on this call (perhaps wrong Dfun type).
Run with full_output = 1 to get quantitative information.
Excess work done on this call (perhaps wrong Dfun type).
Run with full_output = 1 to get quantitative information.
Excess work done on this call (perhaps wrong Dfun type).
Run with full_output = 1 to get quantitative information.
Excess work done on this call (perhaps wrong Dfun type).
Run with full_output = 1 to get quantitative information.
Excess work done on this call (perhaps wrong Dfun type).
Run with full_output = 1 to get quantitative information.
Excess work done on this call (perhaps wrong Dfun type).
Run with full_output = 1 to get quantitative information.
Excess work done on this call (perhaps wrong Dfun type).
Run with full_output = 1 to get quantitative information.
Excess work done on this call (perhaps wrong Dfun type).
Run with full_output = 1 to get quantitative information.
Excess work done on this call (perhaps wrong Dfun type).
Run with full_output = 1 to get quantitative information.
Excess work done on this call (perhaps wrong Dfun type).
Run with full_output = 1 to get quantitative information.
Excess work done on this call (perhaps wrong Dfun type).
Run with full_output = 1 to get quantitative information.
Excess work done on this call (perhaps wrong Dfun type).
Run with full_output = 1 to get quantitative information.
Excess work done on this call (perhaps wrong Dfun type).
Run with full_output = 1 to get quantitative information.
Excess work done on this call (perhaps wrong Dfun type).
Run with full_output = 1 to get quantitative information.
Excess work done on this call (perhaps wrong Dfun type).
Run with full_output = 1 to get quantitative information.
Excess work done on this call (perhaps wrong Dfun type).
Run with full_output = 1 to get quantitative information.
Excess work done on this call (perhaps wrong Dfun type).
Run with full_output = 1 to get quantitative information.
Excess work done on this call (perhaps wrong Dfun type).
Run with full_output = 1 to get quantitative information.
Excess work done on this call (perhaps wrong Dfun type).
Run with full_output = 1 to get quantitative information.
Excess work done on this call (perhaps wrong Dfun type).
Run with full_output = 1 to get quantitative information.
Excess work done on this call (perhaps wrong Dfun type).
Run with full_output = 1 to get quantitative information.
Excess work done on this call (perhaps wrong Dfun type).
Run with full_output = 1 to get quantitative information.
Excess work done on this call (perhaps wrong Dfun type).
Run with full_output = 1 to get quantitative information.
Excess work done on this call (perhaps wrong Dfun type).
Run with full_output = 1 to get quantitative information.
Excess work done on this call (perhaps wrong Dfun type).
Run with full_output = 1 to get quantitative information.
Excess work done on this call (perhaps wrong Dfun type).
Run with full_output = 1 to get quantitative information.
Excess work done on this call (perhaps wrong Dfun type).
Run with full_output = 1 to get quantitative information.
Excess work done on this call (perhaps wrong Dfun type).
Run with full_output = 1 to get quantitative information.
Excess work done on this call (perhaps wrong Dfun type).
Run with full_output = 1 to get quantitative information.
Excess work done on this call (perhaps wrong Dfun type).
Run with full_output = 1 to get quantitative information.
Excess work done on this call (perhaps wrong Dfun type).
Run with full_output = 1 to get quantitative information.
Excess work done on this call (perhaps wrong Dfun type).
Run with full_output = 1 to get quantitative information.
Excess work done on this call (perhaps wrong Dfun type).
Run with full_output = 1 to get quantitative information.
Excess work done on this call (perhaps wrong Dfun type).
Run with full_output = 1 to get quantitative information.
 lsoda--  at current t (=r1), mxstep (=i1) steps   
       taken on this call before reaching tout     
      In above message,  I1 =       500
      In above message,  R1 =  0.4112266670906E+01
 lsoda--  at current t (=r1), mxstep (=i1) steps   
       taken on this call before reaching tout     
      In above message,  I1 =       500
      In above message,  R1 =  0.3071213724253E+01
 lsoda--  at current t (=r1), mxstep (=i1) steps   
       taken on this call before reaching tout     
      In above message,  I1 =       500
      In above message,  R1 =  0.1527582420191E+02
 lsoda--  at current t (=r1), mxstep (=i1) steps   
       taken on this call before reaching tout     
      In above message,  I1 =       500
      In above message,  R1 =  0.4289036302552E+01
 lsoda--  at current t (=r1), mxstep (=i1) steps   
       taken on this call before reaching tout     
      In above message,  I1 =       500
      In above message,  R1 =  0.3320601782576E+01
 lsoda--  at current t (=r1), mxstep (=i1) steps   
       taken on this call before reaching tout     
      In above message,  I1 =       500
      In above message,  R1 =  0.1436750178150E+02
 lsoda--  at current t (=r1), mxstep (=i1) steps   
       taken on this call before reaching tout     
      In above message,  I1 =       500
      In above message,  R1 =  0.2699630578356E+02
 lsoda--  at current t (=r1), mxstep (=i1) steps   
       taken on this call before reaching tout     
      In above message,  I1 =       500
      In above message,  R1 =  0.9090390113236E+01
 lsoda--  at current t (=r1), mxstep (=i1) steps   
       taken on this call before reaching tout     
      In above message,  I1 =       500
      In above message,  R1 =  0.1508646813449E+02
 lsoda--  at current t (=r1), mxstep (=i1) steps   
       taken on this call before reaching tout     
      In above message,  I1 =       500
      In above message,  R1 =  0.6254117866357E+01
 lsoda--  at current t (=r1), mxstep (=i1) steps   
       taken on this call before reaching tout     
      In above message,  I1 =       500
      In above message,  R1 =  0.5147570915094E+01
 lsoda--  at current t (=r1), mxstep (=i1) steps   
       taken on this call before reaching tout     
      In above message,  I1 =       500
      In above message,  R1 =  0.8177452929350E+01
 lsoda--  at current t (=r1), mxstep (=i1) steps   
       taken on this call before reaching tout     
      In above message,  I1 =       500
      In above message,  R1 =  0.1000000864555E+02
 lsoda--  at current t (=r1), mxstep (=i1) steps   
       taken on this call before reaching tout     
      In above message,  I1 =       500
      In above message,  R1 =  0.3262229429851E+01
 lsoda--  at current t (=r1), mxstep (=i1) steps   
       taken on this call before reaching tout     
      In above message,  I1 =       500
      In above message,  R1 =  0.3876354550534E+01
 lsoda--  at current t (=r1), mxstep (=i1) steps   
       taken on this call before reaching tout     
      In above message,  I1 =       500
      In above message,  R1 =  0.3701880172362E+01
 lsoda--  at current t (=r1), mxstep (=i1) steps   
       taken on this call before reaching tout     
      In above message,  I1 =       500
      In above message,  R1 =  0.3381506699655E+01
 lsoda--  at current t (=r1), mxstep (=i1) steps   
       taken on this call before reaching tout     
      In above message,  I1 =       500
      In above message,  R1 =  0.3240963629496E+01
 lsoda--  at current t (=r1), mxstep (=i1) steps   
       taken on this call before reaching tout     
      In above message,  I1 =       500
      In above message,  R1 =  0.1512275144603E+00
 lsoda--  at current t (=r1), mxstep (=i1) steps   
       taken on this call before reaching tout     
      In above message,  I1 =       500
      In above message,  R1 =  0.2823605795258E+02
 lsoda--  at current t (=r1), mxstep (=i1) steps   
       taken on this call before reaching tout     
      In above message,  I1 =       500
      In above message,  R1 =  0.2330904629419E+02
 lsoda--  at current t (=r1), mxstep (=i1) steps   
       taken on this call before reaching tout     
      In above message,  I1 =       500
      In above message,  R1 =  0.6168633055814E+01
 lsoda--  at current t (=r1), mxstep (=i1) steps   
       taken on this call before reaching tout     
      In above message,  I1 =       500
      In above message,  R1 =  0.4145541179385E+01
 lsoda--  at current t (=r1), mxstep (=i1) steps   
       taken on this call before reaching tout     
      In above message,  I1 =       500
      In above message,  R1 =  0.7077927806335E+01
 lsoda--  at current t (=r1), mxstep (=i1) steps   
       taken on this call before reaching tout     
      In above message,  I1 =       500
      In above message,  R1 =  0.5175868623000E+01
 lsoda--  at current t (=r1), mxstep (=i1) steps   
       taken on this call before reaching tout     
      In above message,  I1 =       500
      In above message,  R1 =  0.1295276766951E+02
 lsoda--  at current t (=r1), mxstep (=i1) steps   
       taken on this call before reaching tout     
      In above message,  I1 =       500
      In above message,  R1 =  0.6922946151999E+01
 lsoda--  at current t (=r1), mxstep (=i1) steps   
       taken on this call before reaching tout     
      In above message,  I1 =       500
      In above message,  R1 =  0.6102580502195E+01
 lsoda--  at current t (=r1), mxstep (=i1) steps   
       taken on this call before reaching tout     
      In above message,  I1 =       500
      In above message,  R1 =  0.4403892649807E+01
 lsoda--  at current t (=r1), mxstep (=i1) steps   
       taken on this call before reaching tout     
      In above message,  I1 =       500
      In above message,  R1 =  0.9118750617223E+01
 lsoda--  at current t (=r1), mxstep (=i1) steps   
       taken on this call before reaching tout     
      In above message,  I1 =       500
      In above message,  R1 =  0.4064587407011E+01
 lsoda--  at current t (=r1), mxstep (=i1) steps   
       taken on this call before reaching tout     
      In above message,  I1 =       500
      In above message,  R1 =  0.8957658097176E+01
 lsoda--  at current t (=r1), mxstep (=i1) steps   
       taken on this call before reaching tout     
      In above message,  I1 =       500
      In above message,  R1 =  0.3129508683161E+01
 lsoda--  at current t (=r1), mxstep (=i1) steps   
       taken on this call before reaching tout     
      In above message,  I1 =       500
      In above message,  R1 =  0.1218250164755E+02
 lsoda--  at current t (=r1), mxstep (=i1) steps   
       taken on this call before reaching tout     
      In above message,  I1 =       500
      In above message,  R1 =  0.1048092659639E+02
 lsoda--  at current t (=r1), mxstep (=i1) steps   
       taken on this call before reaching tout     
      In above message,  I1 =       500
      In above message,  R1 =  0.4086174881215E+01
 lsoda--  at current t (=r1), mxstep (=i1) steps   
       taken on this call before reaching tout     
      In above message,  I1 =       500
      In above message,  R1 =  0.7320957062834E+01
 lsoda--  at current t (=r1), mxstep (=i1) steps   
       taken on this call before reaching tout     
      In above message,  I1 =       500
      In above message,  R1 =  0.4017966189626E+01
 lsoda--  at current t (=r1), mxstep (=i1) steps   
       taken on this call before reaching tout     
      In above message,  I1 =       500
      In above message,  R1 =  0.5374206457534E+01
 lsoda--  at current t (=r1), mxstep (=i1) steps   
       taken on this call before reaching tout     
      In above message,  I1 =       500
      In above message,  R1 =  0.1283217384574E+00
 lsoda--  at current t (=r1), mxstep (=i1) steps   
       taken on this call before reaching tout     
      In above message,  I1 =       500
      In above message,  R1 =  0.1452196726471E+02
 lsoda--  at current t (=r1), mxstep (=i1) steps   
       taken on this call before reaching tout     
      In above message,  I1 =       500
      In above message,  R1 =  0.4115776549808E+01
Excess work done on this call (perhaps wrong Dfun type).
Run with full_output = 1 to get quantitative information.
Excess work done on this call (perhaps wrong Dfun type).
Run with full_output = 1 to get quantitative information.
Excess work done on this call (perhaps wrong Dfun type).
Run with full_output = 1 to get quantitative information.
Excess work done on this call (perhaps wrong Dfun type).
Run with full_output = 1 to get quantitative information.
Excess work done on this call (perhaps wrong Dfun type).
Run with full_output = 1 to get quantitative information.
Excess work done on this call (perhaps wrong Dfun type).
Run with full_output = 1 to get quantitative information.
Excess work done on this call (perhaps wrong Dfun type).
Run with full_output = 1 to get quantitative information.
Excess work done on this call (perhaps wrong Dfun type).
Run with full_output = 1 to get quantitative information.
Excess work done on this call (perhaps wrong Dfun type).
Run with full_output = 1 to get quantitative information.
Excess work done on this call (perhaps wrong Dfun type).
Run with full_output = 1 to get quantitative information.
Excess work done on this call (perhaps wrong Dfun type).
Run with full_output = 1 to get quantitative information.
Excess work done on this call (perhaps wrong Dfun type).
Run with full_output = 1 to get quantitative information.
Excess work done on this call (perhaps wrong Dfun type).
Run with full_output = 1 to get quantitative information.
Excess work done on this call (perhaps wrong Dfun type).
Run with full_output = 1 to get quantitative information.
 lsoda--  at current t (=r1), mxstep (=i1) steps   
       taken on this call before reaching tout     
      In above message,  I1 =       500
      In above message,  R1 =  0.4146029629805E+01
 lsoda--  at current t (=r1), mxstep (=i1) steps   
       taken on this call before reaching tout     
      In above message,  I1 =       500
      In above message,  R1 =  0.3379595197992-136
 lsoda--  at current t (=r1), mxstep (=i1) steps   
       taken on this call before reaching tout     
      In above message,  I1 =       500
      In above message,  R1 =  0.1290020496599E+02
 lsoda--  at current t (=r1), mxstep (=i1) steps   
       taken on this call before reaching tout     
      In above message,  I1 =       500
      In above message,  R1 =  0.3379595197992-136
 lsoda--  at current t (=r1), mxstep (=i1) steps   
       taken on this call before reaching tout     
      In above message,  I1 =       500
      In above message,  R1 =  0.1194959011093E+02
 lsoda--  at current t (=r1), mxstep (=i1) steps   
       taken on this call before reaching tout     
      In above message,  I1 =       500
      In above message,  R1 =  0.3379595197992-136
 lsoda--  at current t (=r1), mxstep (=i1) steps   
       taken on this call before reaching tout     
      In above message,  I1 =       500
      In above message,  R1 =  0.2219628307795E+02
 lsoda--  at current t (=r1), mxstep (=i1) steps   
       taken on this call before reaching tout     
      In above message,  I1 =       500
      In above message,  R1 =  0.3379595197992-136
 lsoda--  at current t (=r1), mxstep (=i1) steps   
       taken on this call before reaching tout     
      In above message,  I1 =       500
      In above message,  R1 =  0.5193319688270E+01
 lsoda--  at current t (=r1), mxstep (=i1) steps   
       taken on this call before reaching tout     
      In above message,  I1 =       500
      In above message,  R1 =  0.3379595197992-136
 lsoda--  at current t (=r1), mxstep (=i1) steps   
       taken on this call before reaching tout     
      In above message,  I1 =       500
      In above message,  R1 =  0.5260692548979E+01
 lsoda--  at current t (=r1), mxstep (=i1) steps   
       taken on this call before reaching tout     
      In above message,  I1 =       500
      In above message,  R1 =  0.3416297876842E+02
 lsoda--  at current t (=r1), mxstep (=i1) steps   
       taken on this call before reaching tout     
      In above message,  I1 =       500
      In above message,  R1 =  0.2865696416424E+01
 lsoda--  at current t (=r1), mxstep (=i1) steps   
       taken on this call before reaching tout     
      In above message,  I1 =       500
      In above message,  R1 =  0.4608139937797E+01
 lsoda--  at current t (=r1), mxstep (=i1) steps   
       taken on this call before reaching tout     
      In above message,  I1 =       500
      In above message,  R1 =  0.5160097419125E+01
 lsoda--  at current t (=r1), mxstep (=i1) steps   
       taken on this call before reaching tout     
      In above message,  I1 =       500
      In above message,  R1 =  0.1000662794877E+02
 lsoda--  at current t (=r1), mxstep (=i1) steps   
       taken on this call before reaching tout     
      In above message,  I1 =       500
      In above message,  R1 =  0.3512409442692E+01
 lsoda--  at current t (=r1), mxstep (=i1) steps   
       taken on this call before reaching tout     
      In above message,  I1 =       500
      In above message,  R1 =  0.1826421252366E+02
 lsoda--  at current t (=r1), mxstep (=i1) steps   
       taken on this call before reaching tout     
      In above message,  I1 =       500
      In above message,  R1 =  0.8023051130575E+01
 lsoda--  at current t (=r1), mxstep (=i1) steps   
       taken on this call before reaching tout     
      In above message,  I1 =       500
      In above message,  R1 =  0.8212484243431E+01
 lsoda--  at current t (=r1), mxstep (=i1) steps   
       taken on this call before reaching tout     
      In above message,  I1 =       500
      In above message,  R1 =  0.5221164669866E+01
 lsoda--  at current t (=r1), mxstep (=i1) steps   
       taken on this call before reaching tout     
      In above message,  I1 =       500
      In above message,  R1 =  0.6087095090013E+01
 lsoda--  at current t (=r1), mxstep (=i1) steps   
       taken on this call before reaching tout     
      In above message,  I1 =       500
      In above message,  R1 =  0.3157485074267E+01
 lsoda--  at current t (=r1), mxstep (=i1) steps   
       taken on this call before reaching tout     
      In above message,  I1 =       500
      In above message,  R1 =  0.9023287520332E+01
 lsoda--  at current t (=r1), mxstep (=i1) steps   
       taken on this call before reaching tout     
      In above message,  I1 =       500
      In above message,  R1 =  0.3802798195278E+01
 lsoda--  at current t (=r1), mxstep (=i1) steps   
       taken on this call before reaching tout     
      In above message,  I1 =       500
      In above message,  R1 =  0.5070531045533E+01
 lsoda--  at current t (=r1), mxstep (=i1) steps   
       taken on this call before reaching tout     
      In above message,  I1 =       500
      In above message,  R1 =  0.6993873840026E+01
 lsoda--  at current t (=r1), mxstep (=i1) steps   
       taken on this call before reaching tout     
      In above message,  I1 =       500
      In above message,  R1 =  0.8191207481881E+01
 lsoda--  at current t (=r1), mxstep (=i1) steps   
       taken on this call before reaching tout     
      In above message,  I1 =       500
      In above message,  R1 =  0.3167169492960E+01
 lsoda--  at current t (=r1), mxstep (=i1) steps   
       taken on this call before reaching tout     
      In above message,  I1 =       500
      In above message,  R1 =  0.1212946882497E+02
 lsoda--  at current t (=r1), mxstep (=i1) steps   
       taken on this call before reaching tout     
      In above message,  I1 =       500
      In above message,  R1 =  0.6921249535193E+01
 lsoda--  at current t (=r1), mxstep (=i1) steps   
       taken on this call before reaching tout     
      In above message,  I1 =       500
      In above message,  R1 =  0.3168841991480E+01
 lsoda--  at current t (=r1), mxstep (=i1) steps   
       taken on this call before reaching tout     
      In above message,  I1 =       500
      In above message,  R1 =  0.2227012970530E+02
 lsoda--  at current t (=r1), mxstep (=i1) steps   
       taken on this call before reaching tout     
      In above message,  I1 =       500
      In above message,  R1 =  0.2223419722177E+01
 lsoda--  at current t (=r1), mxstep (=i1) steps   
       taken on this call before reaching tout     
      In above message,  I1 =       500
      In above message,  R1 =  0.2612430656397E+02
 lsoda--  at current t (=r1), mxstep (=i1) steps   
       taken on this call before reaching tout     
      In above message,  I1 =       500
      In above message,  R1 =  0.8144756663514E+01
 lsoda--  at current t (=r1), mxstep (=i1) steps   
       taken on this call before reaching tout     
      In above message,  I1 =       500
      In above message,  R1 =  0.4825657964916E+01
 lsoda--  at current t (=r1), mxstep (=i1) steps   
       taken on this call before reaching tout     
      In above message,  I1 =       500
      In above message,  R1 =  0.6525077283835E+01
 lsoda--  at current t (=r1), mxstep (=i1) steps   
       taken on this call before reaching tout     
      In above message,  I1 =       500
      In above message,  R1 =  0.4110256860649E+01
 lsoda--  at current t (=r1), mxstep (=i1) steps   
       taken on this call before reaching tout     
      In above message,  I1 =       500
      In above message,  R1 =  0.5927973080993E+01
 lsoda--  at current t (=r1), mxstep (=i1) steps   
       taken on this call before reaching tout     
      In above message,  I1 =       500
      In above message,  R1 =  0.2105218978601E+02
 lsoda--  at current t (=r1), mxstep (=i1) steps   
       taken on this call before reaching tout     
      In above message,  I1 =       500
      In above message,  R1 =  0.7120528013278E+01
Excess work done on this call (perhaps wrong Dfun type).
Run with full_output = 1 to get quantitative information.
Excess work done on this call (perhaps wrong Dfun type).
Run with full_output = 1 to get quantitative information.
Excess work done on this call (perhaps wrong Dfun type).
Run with full_output = 1 to get quantitative information.
Excess work done on this call (perhaps wrong Dfun type).
Run with full_output = 1 to get quantitative information.
Excess work done on this call (perhaps wrong Dfun type).
Run with full_output = 1 to get quantitative information.
Excess work done on this call (perhaps wrong Dfun type).
Run with full_output = 1 to get quantitative information.
Excess work done on this call (perhaps wrong Dfun type).
Run with full_output = 1 to get quantitative information.
Excess work done on this call (perhaps wrong Dfun type).
Run with full_output = 1 to get quantitative information.
Excess work done on this call (perhaps wrong Dfun type).
Run with full_output = 1 to get quantitative information.
Excess work done on this call (perhaps wrong Dfun type).
Run with full_output = 1 to get quantitative information.
Excess work done on this call (perhaps wrong Dfun type).
Run with full_output = 1 to get quantitative information.
Excess work done on this call (perhaps wrong Dfun type).
Run with full_output = 1 to get quantitative information.
Excess work done on this call (perhaps wrong Dfun type).
Run with full_output = 1 to get quantitative information.
Excess work done on this call (perhaps wrong Dfun type).
Run with full_output = 1 to get quantitative information.
Excess work done on this call (perhaps wrong Dfun type).
Run with full_output = 1 to get quantitative information.
Excess work done on this call (perhaps wrong Dfun type).
Run with full_output = 1 to get quantitative information.
Excess work done on this call (perhaps wrong Dfun type).
Run with full_output = 1 to get quantitative information.
Excess work done on this call (perhaps wrong Dfun type).
Run with full_output = 1 to get quantitative information.
Excess work done on this call (perhaps wrong Dfun type).
Run with full_output = 1 to get quantitative information.
Excess work done on this call (perhaps wrong Dfun type).
Run with full_output = 1 to get quantitative information.
Excess work done on this call (perhaps wrong Dfun type).
Run with full_output = 1 to get quantitative information.
Excess work done on this call (perhaps wrong Dfun type).
Run with full_output = 1 to get quantitative information.
Excess work done on this call (perhaps wrong Dfun type).
Run with full_output = 1 to get quantitative information.
Excess work done on this call (perhaps wrong Dfun type).
Run with full_output = 1 to get quantitative information.
Excess work done on this call (perhaps wrong Dfun type).
Run with full_output = 1 to get quantitative information.
Excess work done on this call (perhaps wrong Dfun type).
Run with full_output = 1 to get quantitative information.
Excess work done on this call (perhaps wrong Dfun type).
Run with full_output = 1 to get quantitative information.
Excess work done on this call (perhaps wrong Dfun type).
Run with full_output = 1 to get quantitative information.
Excess work done on this call (perhaps wrong Dfun type).
Run with full_output = 1 to get quantitative information.
 lsoda--  at current t (=r1), mxstep (=i1) steps   
       taken on this call before reaching tout     
      In above message,  I1 =       500
      In above message,  R1 =  0.1308232085017E+02
 lsoda--  at current t (=r1), mxstep (=i1) steps   
       taken on this call before reaching tout     
      In above message,  I1 =       500
      In above message,  R1 =  0.3379595197992-136
 lsoda--  at current t (=r1), mxstep (=i1) steps   
       taken on this call before reaching tout     
      In above message,  I1 =       500
      In above message,  R1 =  0.1014143521073E+02
 lsoda--  at current t (=r1), mxstep (=i1) steps   
       taken on this call before reaching tout     
      In above message,  I1 =       500
      In above message,  R1 =  0.5175369273621E+01
 lsoda--  at current t (=r1), mxstep (=i1) steps   
       taken on this call before reaching tout     
      In above message,  I1 =       500
      In above message,  R1 =  0.9096474696722E+01
 lsoda--  at current t (=r1), mxstep (=i1) steps   
       taken on this call before reaching tout     
      In above message,  I1 =       500
      In above message,  R1 =  0.1086902382141E+02
 lsoda--  at current t (=r1), mxstep (=i1) steps   
       taken on this call before reaching tout     
      In above message,  I1 =       500
      In above message,  R1 =  0.3913802356670E+01
 lsoda--  at current t (=r1), mxstep (=i1) steps   
       taken on this call before reaching tout     
      In above message,  I1 =       500
      In above message,  R1 =  0.2708044948398E+02
 lsoda--  at current t (=r1), mxstep (=i1) steps   
       taken on this call before reaching tout     
      In above message,  I1 =       500
      In above message,  R1 =  0.4306802169792E+01
 lsoda--  at current t (=r1), mxstep (=i1) steps   
       taken on this call before reaching tout     
      In above message,  I1 =       500
      In above message,  R1 =  0.2223261313079E+02
 lsoda--  at current t (=r1), mxstep (=i1) steps   
       taken on this call before reaching tout     
      In above message,  I1 =       500
      In above message,  R1 =  0.3537841725573E+02
 lsoda--  at current t (=r1), mxstep (=i1) steps   
       taken on this call before reaching tout     
      In above message,  I1 =       500
      In above message,  R1 =  0.5214282355007E+01
 lsoda--  at current t (=r1), mxstep (=i1) steps   
       taken on this call before reaching tout     
      In above message,  I1 =       500
      In above message,  R1 =  0.9138168506686E+01
 lsoda--  at current t (=r1), mxstep (=i1) steps   
       taken on this call before reaching tout     
      In above message,  I1 =       500
      In above message,  R1 =  0.2138096502726E+02
 lsoda--  at current t (=r1), mxstep (=i1) steps   
       taken on this call before reaching tout     
      In above message,  I1 =       500
      In above message,  R1 =  0.9958283218844E+01
 lsoda--  at current t (=r1), mxstep (=i1) steps   
       taken on this call before reaching tout     
      In above message,  I1 =       500
      In above message,  R1 =  0.9078076889317E+01
 lsoda--  at current t (=r1), mxstep (=i1) steps   
       taken on this call before reaching tout     
      In above message,  I1 =       500
      In above message,  R1 =  0.5089149039958E+01
 lsoda--  at current t (=r1), mxstep (=i1) steps   
       taken on this call before reaching tout     
      In above message,  I1 =       500
      In above message,  R1 =  0.4788268971025E+01
 lsoda--  at current t (=r1), mxstep (=i1) steps   
       taken on this call before reaching tout     
      In above message,  I1 =       500
      In above message,  R1 =  0.3110973332444E+02
 lsoda--  at current t (=r1), mxstep (=i1) steps   
       taken on this call before reaching tout     
      In above message,  I1 =       500
      In above message,  R1 =  0.7003259424187E+01
 lsoda--  at current t (=r1), mxstep (=i1) steps   
       taken on this call before reaching tout     
      In above message,  I1 =       500
      In above message,  R1 =  0.8330460572536E+01
 lsoda--  at current t (=r1), mxstep (=i1) steps   
       taken on this call before reaching tout     
      In above message,  I1 =       500
      In above message,  R1 =  0.4374346358032E+01
 lsoda--  at current t (=r1), mxstep (=i1) steps   
       taken on this call before reaching tout     
      In above message,  I1 =       500
      In above message,  R1 =  0.3989205807305E+01
 lsoda--  at current t (=r1), mxstep (=i1) steps   
       taken on this call before reaching tout     
      In above message,  I1 =       500
      In above message,  R1 =  0.4166840913108E+01
 lsoda--  at current t (=r1), mxstep (=i1) steps   
       taken on this call before reaching tout     
      In above message,  I1 =       500
      In above message,  R1 =  0.4013778631309E+01
 lsoda--  at current t (=r1), mxstep (=i1) steps   
       taken on this call before reaching tout     
      In above message,  I1 =       500
      In above message,  R1 =  0.5914207155049E+01
 lsoda--  at current t (=r1), mxstep (=i1) steps   
       taken on this call before reaching tout     
      In above message,  I1 =       500
      In above message,  R1 =  0.1323281214631E+02
 lsoda--  at current t (=r1), mxstep (=i1) steps   
       taken on this call before reaching tout     
      In above message,  I1 =       500
      In above message,  R1 =  0.6049358840150E+01
 lsoda--  at current t (=r1), mxstep (=i1) steps   
       taken on this call before reaching tout     
      In above message,  I1 =       500
      In above message,  R1 =  0.8776296163322E+01
 lsoda--  at current t (=r1), mxstep (=i1) steps   
       taken on this call before reaching tout     
      In above message,  I1 =       500
      In above message,  R1 =  0.7684177023332E+01
 lsoda--  at current t (=r1), mxstep (=i1) steps   
       taken on this call before reaching tout     
      In above message,  I1 =       500
      In above message,  R1 =  0.4265416844179E+01
 lsoda--  at current t (=r1), mxstep (=i1) steps   
       taken on this call before reaching tout     
      In above message,  I1 =       500
      In above message,  R1 =  0.7026946474588E+01
 lsoda--  at current t (=r1), mxstep (=i1) steps   
       taken on this call before reaching tout     
      In above message,  I1 =       500
      In above message,  R1 =  0.9921522564933E+01
 lsoda--  at current t (=r1), mxstep (=i1) steps   
       taken on this call before reaching tout     
      In above message,  I1 =       500
      In above message,  R1 =  0.1206500540270E+02
 lsoda--  at current t (=r1), mxstep (=i1) steps   
       taken on this call before reaching tout     
      In above message,  I1 =       500
      In above message,  R1 =  0.1214407686338E+02
 lsoda--  at current t (=r1), mxstep (=i1) steps   
       taken on this call before reaching tout     
      In above message,  I1 =       500
      In above message,  R1 =  0.3360611626677E+01
 lsoda--  at current t (=r1), mxstep (=i1) steps   
       taken on this call before reaching tout     
      In above message,  I1 =       500
      In above message,  R1 =  0.8055747347475E+01
 lsoda--  at current t (=r1), mxstep (=i1) steps   
       taken on this call before reaching tout     
      In above message,  I1 =       500
      In above message,  R1 =  0.3242261405786E+01
 lsoda--  at current t (=r1), mxstep (=i1) steps   
       taken on this call before reaching tout     
      In above message,  I1 =       500
      In above message,  R1 =  0.4586374503965E+01
 lsoda--  at current t (=r1), mxstep (=i1) steps   
       taken on this call before reaching tout     
      In above message,  I1 =       500
      In above message,  R1 =  0.6423046172668E+02
 lsoda--  at current t (=r1), mxstep (=i1) steps   
       taken on this call before reaching tout     
      In above message,  I1 =       500
      In above message,  R1 =  0.5228059176614E+01
 lsoda--  at current t (=r1), mxstep (=i1) steps   
       taken on this call before reaching tout     
      In above message,  I1 =       500
      In above message,  R1 =  0.6682753359242E+01
Excess work done on this call (perhaps wrong Dfun type).
Run with full_output = 1 to get quantitative information.
Excess work done on this call (perhaps wrong Dfun type).
Run with full_output = 1 to get quantitative information.
Excess work done on this call (perhaps wrong Dfun type).
Run with full_output = 1 to get quantitative information.
Excess work done on this call (perhaps wrong Dfun type).
Run with full_output = 1 to get quantitative information.
Excess work done on this call (perhaps wrong Dfun type).
Run with full_output = 1 to get quantitative information.
Excess work done on this call (perhaps wrong Dfun type).
Run with full_output = 1 to get quantitative information.
Excess work done on this call (perhaps wrong Dfun type).
Run with full_output = 1 to get quantitative information.
Excess work done on this call (perhaps wrong Dfun type).
Run with full_output = 1 to get quantitative information.
Excess work done on this call (perhaps wrong Dfun type).
Run with full_output = 1 to get quantitative information.
Excess work done on this call (perhaps wrong Dfun type).
Run with full_output = 1 to get quantitative information.
Excess work done on this call (perhaps wrong Dfun type).
Run with full_output = 1 to get quantitative information.
Excess work done on this call (perhaps wrong Dfun type).
Run with full_output = 1 to get quantitative information.
Excess work done on this call (perhaps wrong Dfun type).
Run with full_output = 1 to get quantitative information.
Excess work done on this call (perhaps wrong Dfun type).
Run with full_output = 1 to get quantitative information.
Excess work done on this call (perhaps wrong Dfun type).
Run with full_output = 1 to get quantitative information.
Excess work done on this call (perhaps wrong Dfun type).
Run with full_output = 1 to get quantitative information.
Excess work done on this call (perhaps wrong Dfun type).
Run with full_output = 1 to get quantitative information.
Excess work done on this call (perhaps wrong Dfun type).
Run with full_output = 1 to get quantitative information.
Excess work done on this call (perhaps wrong Dfun type).
Run with full_output = 1 to get quantitative information.
Excess work done on this call (perhaps wrong Dfun type).
Run with full_output = 1 to get quantitative information.
Excess work done on this call (perhaps wrong Dfun type).
Run with full_output = 1 to get quantitative information.
Excess work done on this call (perhaps wrong Dfun type).
Run with full_output = 1 to get quantitative information.
Excess work done on this call (perhaps wrong Dfun type).
Run with full_output = 1 to get quantitative information.
Excess work done on this call (perhaps wrong Dfun type).
Run with full_output = 1 to get quantitative information.
Excess work done on this call (perhaps wrong Dfun type).
Run with full_output = 1 to get quantitative information.
Excess work done on this call (perhaps wrong Dfun type).
Run with full_output = 1 to get quantitative information.
Excess work done on this call (perhaps wrong Dfun type).
Run with full_output = 1 to get quantitative information.
Excess work done on this call (perhaps wrong Dfun type).
Run with full_output = 1 to get quantitative information.
Excess work done on this call (perhaps wrong Dfun type).
Run with full_output = 1 to get quantitative information.
Excess work done on this call (perhaps wrong Dfun type).
Run with full_output = 1 to get quantitative information.
Excess work done on this call (perhaps wrong Dfun type).
Run with full_output = 1 to get quantitative information.
Excess work done on this call (perhaps wrong Dfun type).
Run with full_output = 1 to get quantitative information.
 lsoda--  at current t (=r1), mxstep (=i1) steps   
       taken on this call before reaching tout     
      In above message,  I1 =       500
      In above message,  R1 =  0.4285483047088E+01
 lsoda--  at current t (=r1), mxstep (=i1) steps   
       taken on this call before reaching tout     
      In above message,  I1 =       500
      In above message,  R1 =  0.1070380916498E+00
 lsoda--  at current t (=r1), mxstep (=i1) steps   
       taken on this call before reaching tout     
      In above message,  I1 =       500
      In above message,  R1 =  0.1385460247184E+02
 lsoda--  at current t (=r1), mxstep (=i1) steps   
       taken on this call before reaching tout     
      In above message,  I1 =       500
      In above message,  R1 =  0.1469764851639E+00
 lsoda--  at current t (=r1), mxstep (=i1) steps   
       taken on this call before reaching tout     
      In above message,  I1 =       500
      In above message,  R1 =  0.1126037918743E+02
 lsoda--  at current t (=r1), mxstep (=i1) steps   
       taken on this call before reaching tout     
      In above message,  I1 =       500
      In above message,  R1 =  0.7187695164794E-01
 lsoda--  at current t (=r1), mxstep (=i1) steps   
       taken on this call before reaching tout     
      In above message,  I1 =       500
      In above message,  R1 =  0.5969810582112E+01
 lsoda--  at current t (=r1), mxstep (=i1) steps   
       taken on this call before reaching tout     
      In above message,  I1 =       500
      In above message,  R1 =  0.7031539226195E-01
 lsoda--  at current t (=r1), mxstep (=i1) steps   
       taken on this call before reaching tout     
      In above message,  I1 =       500
      In above message,  R1 =  0.1405741833645E+02
 lsoda--  at current t (=r1), mxstep (=i1) steps   
       taken on this call before reaching tout     
      In above message,  I1 =       500
      In above message,  R1 =  0.7177268431511E-01
 lsoda--  at current t (=r1), mxstep (=i1) steps   
       taken on this call before reaching tout     
      In above message,  I1 =       500
      In above message,  R1 =  0.3901894297330E+01
 lsoda--  at current t (=r1), mxstep (=i1) steps   
       taken on this call before reaching tout     
      In above message,  I1 =       500
      In above message,  R1 =  0.9553406480035E-01
 lsoda--  at current t (=r1), mxstep (=i1) steps   
       taken on this call before reaching tout     
      In above message,  I1 =       500
      In above message,  R1 =  0.4071670616995E+01
 lsoda--  at current t (=r1), mxstep (=i1) steps   
       taken on this call before reaching tout     
      In above message,  I1 =       500
      In above message,  R1 =  0.1151787692547E+00
 lsoda--  at current t (=r1), mxstep (=i1) steps   
       taken on this call before reaching tout     
      In above message,  I1 =       500
      In above message,  R1 =  0.6267997219798E+01
 lsoda--  at current t (=r1), mxstep (=i1) steps   
       taken on this call before reaching tout     
      In above message,  I1 =       500
      In above message,  R1 =  0.7209418284803E+01
 lsoda--  at current t (=r1), mxstep (=i1) steps   
       taken on this call before reaching tout     
      In above message,  I1 =       500
      In above message,  R1 =  0.2370503946399E+02
 lsoda--  at current t (=r1), mxstep (=i1) steps   
       taken on this call before reaching tout     
      In above message,  I1 =       500
      In above message,  R1 =  0.7101876729756E+01
 lsoda--  at current t (=r1), mxstep (=i1) steps   
       taken on this call before reaching tout     
      In above message,  I1 =       500
      In above message,  R1 =  0.7234376600383E+01
 lsoda--  at current t (=r1), mxstep (=i1) steps   
       taken on this call before reaching tout     
      In above message,  I1 =       500
      In above message,  R1 =  0.1840792577657E+02
 lsoda--  at current t (=r1), mxstep (=i1) steps   
       taken on this call before reaching tout     
      In above message,  I1 =       500
      In above message,  R1 =  0.4986865351526E+01
 lsoda--  at current t (=r1), mxstep (=i1) steps   
       taken on this call before reaching tout     
      In above message,  I1 =       500
      In above message,  R1 =  0.7178346301909E+01
 lsoda--  at current t (=r1), mxstep (=i1) steps   
       taken on this call before reaching tout     
      In above message,  I1 =       500
      In above message,  R1 =  0.9081778859200E+01
 lsoda--  at current t (=r1), mxstep (=i1) steps   
       taken on this call before reaching tout     
      In above message,  I1 =       500
      In above message,  R1 =  0.1104691581215E+02
 lsoda--  at current t (=r1), mxstep (=i1) steps   
       taken on this call before reaching tout     
      In above message,  I1 =       500
      In above message,  R1 =  0.7060382519411E+01
 lsoda--  at current t (=r1), mxstep (=i1) steps   
       taken on this call before reaching tout     
      In above message,  I1 =       500
      In above message,  R1 =  0.9052977110958E+01
 lsoda--  at current t (=r1), mxstep (=i1) steps   
       taken on this call before reaching tout     
      In above message,  I1 =       500
      In above message,  R1 =  0.1621187934634E+00
 lsoda--  at current t (=r1), mxstep (=i1) steps   
       taken on this call before reaching tout     
      In above message,  I1 =       500
      In above message,  R1 =  0.2609741999554E+02
 lsoda--  at current t (=r1), mxstep (=i1) steps   
       taken on this call before reaching tout     
      In above message,  I1 =       500
      In above message,  R1 =  0.1007443162758E+00
 lsoda--  at current t (=r1), mxstep (=i1) steps   
       taken on this call before reaching tout     
      In above message,  I1 =       500
      In above message,  R1 =  0.8340298395855E+01
 lsoda--  at current t (=r1), mxstep (=i1) steps   
       taken on this call before reaching tout     
      In above message,  I1 =       500
      In above message,  R1 =  0.9288450633776E-01
 lsoda--  at current t (=r1), mxstep (=i1) steps   
       taken on this call before reaching tout     
      In above message,  I1 =       500
      In above message,  R1 =  0.8994431236521E+01
 lsoda--  at current t (=r1), mxstep (=i1) steps   
       taken on this call before reaching tout     
      In above message,  I1 =       500
      In above message,  R1 =  0.9324165156549E-01
 lsoda--  at current t (=r1), mxstep (=i1) steps   
       taken on this call before reaching tout     
      In above message,  I1 =       500
      In above message,  R1 =  0.5444185566226E+01
 lsoda--  at current t (=r1), mxstep (=i1) steps   
       taken on this call before reaching tout     
      In above message,  I1 =       500
      In above message,  R1 =  0.1288317036245E+00
 lsoda--  at current t (=r1), mxstep (=i1) steps   
       taken on this call before reaching tout     
      In above message,  I1 =       500
      In above message,  R1 =  0.6362462645355E+01
 lsoda--  at current t (=r1), mxstep (=i1) steps   
       taken on this call before reaching tout     
      In above message,  I1 =       500
      In above message,  R1 =  0.1545520553766E+00
 lsoda--  at current t (=r1), mxstep (=i1) steps   
       taken on this call before reaching tout     
      In above message,  I1 =       500
      In above message,  R1 =  0.7202803503894E+01
 lsoda--  at current t (=r1), mxstep (=i1) steps   
       taken on this call before reaching tout     
      In above message,  I1 =       500
      In above message,  R1 =  0.1106442422236E+00
 lsoda--  at current t (=r1), mxstep (=i1) steps   
       taken on this call before reaching tout     
      In above message,  I1 =       500
      In above message,  R1 =  0.5359658178912E+01
 lsoda--  at current t (=r1), mxstep (=i1) steps   
       taken on this call before reaching tout     
      In above message,  I1 =       500
      In above message,  R1 =  0.1235314479770E+00
 lsoda--  at current t (=r1), mxstep (=i1) steps   
       taken on this call before reaching tout     
      In above message,  I1 =       500
      In above message,  R1 =  0.7206326870639E+01
Excess work done on this call (perhaps wrong Dfun type).
Run with full_output = 1 to get quantitative information.
Excess work done on this call (perhaps wrong Dfun type).
Run with full_output = 1 to get quantitative information.
Excess work done on this call (perhaps wrong Dfun type).
Run with full_output = 1 to get quantitative information.
Excess work done on this call (perhaps wrong Dfun type).
Run with full_output = 1 to get quantitative information.
Excess work done on this call (perhaps wrong Dfun type).
Run with full_output = 1 to get quantitative information.
Excess work done on this call (perhaps wrong Dfun type).
Run with full_output = 1 to get quantitative information.
Excess work done on this call (perhaps wrong Dfun type).
Run with full_output = 1 to get quantitative information.
Excess work done on this call (perhaps wrong Dfun type).
Run with full_output = 1 to get quantitative information.
Excess work done on this call (perhaps wrong Dfun type).
Run with full_output = 1 to get quantitative information.
Excess work done on this call (perhaps wrong Dfun type).
Run with full_output = 1 to get quantitative information.
Excess work done on this call (perhaps wrong Dfun type).
Run with full_output = 1 to get quantitative information.
Excess work done on this call (perhaps wrong Dfun type).
Run with full_output = 1 to get quantitative information.
Excess work done on this call (perhaps wrong Dfun type).
Run with full_output = 1 to get quantitative information.
Excess work done on this call (perhaps wrong Dfun type).
Run with full_output = 1 to get quantitative information.
Excess work done on this call (perhaps wrong Dfun type).
Run with full_output = 1 to get quantitative information.
Excess work done on this call (perhaps wrong Dfun type).
Run with full_output = 1 to get quantitative information.
Excess work done on this call (perhaps wrong Dfun type).
Run with full_output = 1 to get quantitative information.
Excess work done on this call (perhaps wrong Dfun type).
Run with full_output = 1 to get quantitative information.
Excess work done on this call (perhaps wrong Dfun type).
Run with full_output = 1 to get quantitative information.
Excess work done on this call (perhaps wrong Dfun type).
Run with full_output = 1 to get quantitative information.
Excess work done on this call (perhaps wrong Dfun type).
Run with full_output = 1 to get quantitative information.
Excess work done on this call (perhaps wrong Dfun type).
Run with full_output = 1 to get quantitative information.
Excess work done on this call (perhaps wrong Dfun type).
Run with full_output = 1 to get quantitative information.
Excess work done on this call (perhaps wrong Dfun type).
Run with full_output = 1 to get quantitative information.
Excess work done on this call (perhaps wrong Dfun type).
Run with full_output = 1 to get quantitative information.
Excess work done on this call (perhaps wrong Dfun type).
Run with full_output = 1 to get quantitative information.
Excess work done on this call (perhaps wrong Dfun type).
Run with full_output = 1 to get quantitative information.
Excess work done on this call (perhaps wrong Dfun type).
Run with full_output = 1 to get quantitative information.
Excess work done on this call (perhaps wrong Dfun type).
Run with full_output = 1 to get quantitative information.
Excess work done on this call (perhaps wrong Dfun type).
Run with full_output = 1 to get quantitative information.
Excess work done on this call (perhaps wrong Dfun type).
Run with full_output = 1 to get quantitative information.
Excess work done on this call (perhaps wrong Dfun type).
Run with full_output = 1 to get quantitative information.
Excess work done on this call (perhaps wrong Dfun type).
Run with full_output = 1 to get quantitative information.
Excess work done on this call (perhaps wrong Dfun type).
Run with full_output = 1 to get quantitative information.
Excess work done on this call (perhaps wrong Dfun type).
Run with full_output = 1 to get quantitative information.
Excess work done on this call (perhaps wrong Dfun type).
Run with full_output = 1 to get quantitative information.
Excess work done on this call (perhaps wrong Dfun type).
Run with full_output = 1 to get quantitative information.
Excess work done on this call (perhaps wrong Dfun type).
Run with full_output = 1 to get quantitative information.
Excess work done on this call (perhaps wrong Dfun type).
Run with full_output = 1 to get quantitative information.
Excess work done on this call (perhaps wrong Dfun type).
Run with full_output = 1 to get quantitative information.
Excess work done on this call (perhaps wrong Dfun type).
Run with full_output = 1 to get quantitative information.
Excess work done on this call (perhaps wrong Dfun type).
Run with full_output = 1 to get quantitative information.
Excess work done on this call (perhaps wrong Dfun type).
Run with full_output = 1 to get quantitative information.
Excess work done on this call (perhaps wrong Dfun type).
Run with full_output = 1 to get quantitative information.
Excess work done on this call (perhaps wrong Dfun type).
Run with full_output = 1 to get quantitative information.
Excess work done on this call (perhaps wrong Dfun type).
Run with full_output = 1 to get quantitative information.
Excess work done on this call (perhaps wrong Dfun type).
Run with full_output = 1 to get quantitative information.
Excess work done on this call (perhaps wrong Dfun type).
Run with full_output = 1 to get quantitative information.
Excess work done on this call (perhaps wrong Dfun type).
Run with full_output = 1 to get quantitative information.
Excess work done on this call (perhaps wrong Dfun type).
Run with full_output = 1 to get quantitative information.
Excess work done on this call (perhaps wrong Dfun type).
Run with full_output = 1 to get quantitative information.
Excess work done on this call (perhaps wrong Dfun type).
Run with full_output = 1 to get quantitative information.
Excess work done on this call (perhaps wrong Dfun type).
Run with full_output = 1 to get quantitative information.
Excess work done on this call (perhaps wrong Dfun type).
Run with full_output = 1 to get quantitative information.
Excess work done on this call (perhaps wrong Dfun type).
Run with full_output = 1 to get quantitative information.
Excess work done on this call (perhaps wrong Dfun type).
Run with full_output = 1 to get quantitative information.
Excess work done on this call (perhaps wrong Dfun type).
Run with full_output = 1 to get quantitative information.
Excess work done on this call (perhaps wrong Dfun type).
Run with full_output = 1 to get quantitative information.
Excess work done on this call (perhaps wrong Dfun type).
Run with full_output = 1 to get quantitative information.
Excess work done on this call (perhaps wrong Dfun type).
Run with full_output = 1 to get quantitative information.
Excess work done on this call (perhaps wrong Dfun type).
Run with full_output = 1 to get quantitative information.
Excess work done on this call (perhaps wrong Dfun type).
Run with full_output = 1 to get quantitative information.
Excess work done on this call (perhaps wrong Dfun type).
Run with full_output = 1 to get quantitative information.
Excess work done on this call (perhaps wrong Dfun type).
Run with full_output = 1 to get quantitative information.
Excess work done on this call (perhaps wrong Dfun type).
Run with full_output = 1 to get quantitative information.
Excess work done on this call (perhaps wrong Dfun type).
Run with full_output = 1 to get quantitative information.
Excess work done on this call (perhaps wrong Dfun type).
Run with full_output = 1 to get quantitative information.
Excess work done on this call (perhaps wrong Dfun type).
Run with full_output = 1 to get quantitative information.
Excess work done on this call (perhaps wrong Dfun type).
Run with full_output = 1 to get quantitative information.
Excess work done on this call (perhaps wrong Dfun type).
Run with full_output = 1 to get quantitative information.
Excess work done on this call (perhaps wrong Dfun type).
Run with full_output = 1 to get quantitative information.
Excess work done on this call (perhaps wrong Dfun type).
Run with full_output = 1 to get quantitative information.
Excess work done on this call (perhaps wrong Dfun type).
Run with full_output = 1 to get quantitative information.
Excess work done on this call (perhaps wrong Dfun type).
Run with full_output = 1 to get quantitative information.
Excess work done on this call (perhaps wrong Dfun type).
Run with full_output = 1 to get quantitative information.
Excess work done on this call (perhaps wrong Dfun type).
Run with full_output = 1 to get quantitative information.
Excess work done on this call (perhaps wrong Dfun type).
Run with full_output = 1 to get quantitative information.
Excess work done on this call (perhaps wrong Dfun type).
Run with full_output = 1 to get quantitative information.
Excess work done on this call (perhaps wrong Dfun type).
Run with full_output = 1 to get quantitative information.
Excess work done on this call (perhaps wrong Dfun type).
Run with full_output = 1 to get quantitative information.
Excess work done on this call (perhaps wrong Dfun type).
Run with full_output = 1 to get quantitative information.
Excess work done on this call (perhaps wrong Dfun type).
Run with full_output = 1 to get quantitative information.
Excess work done on this call (perhaps wrong Dfun type).
Run with full_output = 1 to get quantitative information.
Excess work done on this call (perhaps wrong Dfun type).
Run with full_output = 1 to get quantitative information.
Excess work done on this call (perhaps wrong Dfun type).
Run with full_output = 1 to get quantitative information.
Excess work done on this call (perhaps wrong Dfun type).
Run with full_output = 1 to get quantitative information.
Excess work done on this call (perhaps wrong Dfun type).
Run with full_output = 1 to get quantitative information.
Excess work done on this call (perhaps wrong Dfun type).
Run with full_output = 1 to get quantitative information.
Excess work done on this call (perhaps wrong Dfun type).
Run with full_output = 1 to get quantitative information.
Excess work done on this call (perhaps wrong Dfun type).
Run with full_output = 1 to get quantitative information.
Excess work done on this call (perhaps wrong Dfun type).
Run with full_output = 1 to get quantitative information.
Excess work done on this call (perhaps wrong Dfun type).
Run with full_output = 1 to get quantitative information.
Excess work done on this call (perhaps wrong Dfun type).
Run with full_output = 1 to get quantitative information.
Excess work done on this call (perhaps wrong Dfun type).
Run with full_output = 1 to get quantitative information.
Excess work done on this call (perhaps wrong Dfun type).
Run with full_output = 1 to get quantitative information.
Excess work done on this call (perhaps wrong Dfun type).
Run with full_output = 1 to get quantitative information.
 lsoda--  at current t (=r1), mxstep (=i1) steps   
       taken on this call before reaching tout     
      In above message,  I1 =       500
      In above message,  R1 =  0.1595196746395E+02
 lsoda--  at current t (=r1), mxstep (=i1) steps   
       taken on this call before reaching tout     
      In above message,  I1 =       500
      In above message,  R1 =  0.8279598736598E+01
 lsoda--  at current t (=r1), mxstep (=i1) steps   
       taken on this call before reaching tout     
      In above message,  I1 =       500
      In above message,  R1 =  0.6986632873739E+01
 lsoda--  at current t (=r1), mxstep (=i1) steps   
       taken on this call before reaching tout     
      In above message,  I1 =       500
      In above message,  R1 =  0.4083419651553E+01
 lsoda--  at current t (=r1), mxstep (=i1) steps   
       taken on this call before reaching tout     
      In above message,  I1 =       500
      In above message,  R1 =  0.4068042160849E+01
 lsoda--  at current t (=r1), mxstep (=i1) steps   
       taken on this call before reaching tout     
      In above message,  I1 =       500
      In above message,  R1 =  0.2531244887020E+02
 lsoda--  at current t (=r1), mxstep (=i1) steps   
       taken on this call before reaching tout     
      In above message,  I1 =       500
      In above message,  R1 =  0.8172798119158E+01
 lsoda--  at current t (=r1), mxstep (=i1) steps   
       taken on this call before reaching tout     
      In above message,  I1 =       500
      In above message,  R1 =  0.1095286743633E+02
 lsoda--  at current t (=r1), mxstep (=i1) steps   
       taken on this call before reaching tout     
      In above message,  I1 =       500
      In above message,  R1 =  0.3038293950245E+01
 lsoda--  at current t (=r1), mxstep (=i1) steps   
       taken on this call before reaching tout     
      In above message,  I1 =       500
      In above message,  R1 =  0.4919940186774E+01
 lsoda--  at current t (=r1), mxstep (=i1) steps   
       taken on this call before reaching tout     
      In above message,  I1 =       500
      In above message,  R1 =  0.6383565592102E+01
 lsoda--  at current t (=r1), mxstep (=i1) steps   
       taken on this call before reaching tout     
      In above message,  I1 =       500
      In above message,  R1 =  0.3952888269855E+01
 lsoda--  at current t (=r1), mxstep (=i1) steps   
       taken on this call before reaching tout     
      In above message,  I1 =       500
      In above message,  R1 =  0.4961254140441E+01
 lsoda--  at current t (=r1), mxstep (=i1) steps   
       taken on this call before reaching tout     
      In above message,  I1 =       500
      In above message,  R1 =  0.4480402658713E+01
 lsoda--  at current t (=r1), mxstep (=i1) steps   
       taken on this call before reaching tout     
      In above message,  I1 =       500
      In above message,  R1 =  0.1917125871579E+02
 lsoda--  at current t (=r1), mxstep (=i1) steps   
       taken on this call before reaching tout     
      In above message,  I1 =       500
      In above message,  R1 =  0.5292674547507E+01
 lsoda--  at current t (=r1), mxstep (=i1) steps   
       taken on this call before reaching tout     
      In above message,  I1 =       500
      In above message,  R1 =  0.6167115803289E+01
 lsoda--  at current t (=r1), mxstep (=i1) steps   
       taken on this call before reaching tout     
      In above message,  I1 =       500
      In above message,  R1 =  0.7089915073601E+01
 lsoda--  at current t (=r1), mxstep (=i1) steps   
       taken on this call before reaching tout     
      In above message,  I1 =       500
      In above message,  R1 =  0.1581002087726E+02
 lsoda--  at current t (=r1), mxstep (=i1) steps   
       taken on this call before reaching tout     
      In above message,  I1 =       500
      In above message,  R1 =  0.5996804785931E+01
 lsoda--  at current t (=r1), mxstep (=i1) steps   
       taken on this call before reaching tout     
      In above message,  I1 =       500
      In above message,  R1 =  0.8882049185640E+01
 lsoda--  at current t (=r1), mxstep (=i1) steps   
       taken on this call before reaching tout     
      In above message,  I1 =       500
      In above message,  R1 =  0.2709596901647E+02
 lsoda--  at current t (=r1), mxstep (=i1) steps   
       taken on this call before reaching tout     
      In above message,  I1 =       500
      In above message,  R1 =  0.7031069302498E+01
 lsoda--  at current t (=r1), mxstep (=i1) steps   
       taken on this call before reaching tout     
      In above message,  I1 =       500
      In above message,  R1 =  0.7183644295485E+01
 lsoda--  at current t (=r1), mxstep (=i1) steps   
       taken on this call before reaching tout     
      In above message,  I1 =       500
      In above message,  R1 =  0.9103506187559E+01
 lsoda--  at current t (=r1), mxstep (=i1) steps   
       taken on this call before reaching tout     
      In above message,  I1 =       500
      In above message,  R1 =  0.1111334923339E+02
 lsoda--  at current t (=r1), mxstep (=i1) steps   
       taken on this call before reaching tout     
      In above message,  I1 =       500
      In above message,  R1 =  0.7207593453014E+01
 lsoda--  at current t (=r1), mxstep (=i1) steps   
       taken on this call before reaching tout     
      In above message,  I1 =       500
      In above message,  R1 =  0.1260798271399E+02
 lsoda--  at current t (=r1), mxstep (=i1) steps   
       taken on this call before reaching tout     
      In above message,  I1 =       500
      In above message,  R1 =  0.1324186908284E+02
 lsoda--  at current t (=r1), mxstep (=i1) steps   
       taken on this call before reaching tout     
      In above message,  I1 =       500
      In above message,  R1 =  0.5096358382717E+01
 lsoda--  at current t (=r1), mxstep (=i1) steps   
       taken on this call before reaching tout     
      In above message,  I1 =       500
      In above message,  R1 =  0.9098299722450E+01
 lsoda--  at current t (=r1), mxstep (=i1) steps   
       taken on this call before reaching tout     
      In above message,  I1 =       500
      In above message,  R1 =  0.1250049496854E+02
 lsoda--  at current t (=r1), mxstep (=i1) steps   
       taken on this call before reaching tout     
      In above message,  I1 =       500
      In above message,  R1 =  0.2102677571939E+02
 lsoda--  at current t (=r1), mxstep (=i1) steps   
       taken on this call before reaching tout     
      In above message,  I1 =       500
      In above message,  R1 =  0.2901288157408E+01
 lsoda--  at current t (=r1), mxstep (=i1) steps   
       taken on this call before reaching tout     
      In above message,  I1 =       500
      In above message,  R1 =  0.4492301176173E+01
 lsoda--  at current t (=r1), mxstep (=i1) steps   
       taken on this call before reaching tout     
      In above message,  I1 =       500
      In above message,  R1 =  0.1058369710460E+02
 lsoda--  at current t (=r1), mxstep (=i1) steps   
       taken on this call before reaching tout     
      In above message,  I1 =       500
      In above message,  R1 =  0.7245412537561E+01
 lsoda--  at current t (=r1), mxstep (=i1) steps   
       taken on this call before reaching tout     
      In above message,  I1 =       500
      In above message,  R1 =  0.2970101604271E+01
 lsoda--  at current t (=r1), mxstep (=i1) steps   
       taken on this call before reaching tout     
      In above message,  I1 =       500
      In above message,  R1 =  0.9149994281655E+01
 lsoda--  at current t (=r1), mxstep (=i1) steps   
       taken on this call before reaching tout     
      In above message,  I1 =       500
      In above message,  R1 =  0.2970948503540E+01
 lsoda--  at current t (=r1), mxstep (=i1) steps   
       taken on this call before reaching tout     
      In above message,  I1 =       500
      In above message,  R1 =  0.1005542627471E+02
 lsoda--  at current t (=r1), mxstep (=i1) steps   
       taken on this call before reaching tout     
      In above message,  I1 =       500
      In above message,  R1 =  0.4614649495938E+01
Excess work done on this call (perhaps wrong Dfun type).
Run with full_output = 1 to get quantitative information.
Excess work done on this call (perhaps wrong Dfun type).
Run with full_output = 1 to get quantitative information.
Excess work done on this call (perhaps wrong Dfun type).
Run with full_output = 1 to get quantitative information.
Excess work done on this call (perhaps wrong Dfun type).
Run with full_output = 1 to get quantitative information.
 lsoda--  at current t (=r1), mxstep (=i1) steps   
       taken on this call before reaching tout     
      In above message,  I1 =       500
      In above message,  R1 =  0.4929466866614E+01
 lsoda--  at current t (=r1), mxstep (=i1) steps   
       taken on this call before reaching tout     
      In above message,  I1 =       500
      In above message,  R1 =  0.1011943750848E+02
 lsoda--  at current t (=r1), mxstep (=i1) steps   
       taken on this call before reaching tout     
      In above message,  I1 =       500
      In above message,  R1 =  0.8008450883428E+01
 lsoda--  at current t (=r1), mxstep (=i1) steps   
       taken on this call before reaching tout     
      In above message,  I1 =       500
      In above message,  R1 =  0.6164010431014E+01
 lsoda--  at current t (=r1), mxstep (=i1) steps   
       taken on this call before reaching tout     
      In above message,  I1 =       500
      In above message,  R1 =  0.5986071796639E+01
 lsoda--  at current t (=r1), mxstep (=i1) steps   
       taken on this call before reaching tout     
      In above message,  I1 =       500
      In above message,  R1 =  0.8273169578570E+01
 lsoda--  at current t (=r1), mxstep (=i1) steps   
       taken on this call before reaching tout     
      In above message,  I1 =       500
      In above message,  R1 =  0.2316567495088E+02
 lsoda--  at current t (=r1), mxstep (=i1) steps   
       taken on this call before reaching tout     
      In above message,  I1 =       500
      In above message,  R1 =  0.3224550414780E+01
 lsoda--  at current t (=r1), mxstep (=i1) steps   
       taken on this call before reaching tout     
      In above message,  I1 =       500
      In above message,  R1 =  0.4106524664013E+01
 lsoda--  at current t (=r1), mxstep (=i1) steps   
       taken on this call before reaching tout     
      In above message,  I1 =       500
      In above message,  R1 =  0.4092486184216E+01
 lsoda--  at current t (=r1), mxstep (=i1) steps   
       taken on this call before reaching tout     
      In above message,  I1 =       500
      In above message,  R1 =  0.7106108495912E+01
 lsoda--  at current t (=r1), mxstep (=i1) steps   
       taken on this call before reaching tout     
      In above message,  I1 =       500
      In above message,  R1 =  0.6297190540046E+01
 lsoda--  at current t (=r1), mxstep (=i1) steps   
       taken on this call before reaching tout     
      In above message,  I1 =       500
      In above message,  R1 =  0.3488689453567E+02
 lsoda--  at current t (=r1), mxstep (=i1) steps   
       taken on this call before reaching tout     
      In above message,  I1 =       500
      In above message,  R1 =  0.5070101908034E+01
 lsoda--  at current t (=r1), mxstep (=i1) steps   
       taken on this call before reaching tout     
      In above message,  I1 =       500
      In above message,  R1 =  0.3291385700015E+01
 lsoda--  at current t (=r1), mxstep (=i1) steps   
       taken on this call before reaching tout     
      In above message,  I1 =       500
      In above message,  R1 =  0.1198809169526E+02
 lsoda--  at current t (=r1), mxstep (=i1) steps   
       taken on this call before reaching tout     
      In above message,  I1 =       500
      In above message,  R1 =  0.6132938639768E+01
 lsoda--  at current t (=r1), mxstep (=i1) steps   
       taken on this call before reaching tout     
      In above message,  I1 =       500
      In above message,  R1 =  0.4663692985175E+01
 lsoda--  at current t (=r1), mxstep (=i1) steps   
       taken on this call before reaching tout     
      In above message,  I1 =       500
      In above message,  R1 =  0.3148232319118E+01
 lsoda--  at current t (=r1), mxstep (=i1) steps   
       taken on this call before reaching tout     
      In above message,  I1 =       500
      In above message,  R1 =  0.8415747401062E+02
 lsoda--  at current t (=r1), mxstep (=i1) steps   
       taken on this call before reaching tout     
      In above message,  I1 =       500
      In above message,  R1 =  0.7301079551962E+01
 lsoda--  at current t (=r1), mxstep (=i1) steps   
       taken on this call before reaching tout     
      In above message,  I1 =       500
      In above message,  R1 =  0.3247440843139E+01
 lsoda--  at current t (=r1), mxstep (=i1) steps   
       taken on this call before reaching tout     
      In above message,  I1 =       500
      In above message,  R1 =  0.3976801453509E+01
 lsoda--  at current t (=r1), mxstep (=i1) steps   
       taken on this call before reaching tout     
      In above message,  I1 =       500
      In above message,  R1 =  0.5999373238444E+01
 lsoda--  at current t (=r1), mxstep (=i1) steps   
       taken on this call before reaching tout     
      In above message,  I1 =       500
      In above message,  R1 =  0.1301299260386E+02
 lsoda--  at current t (=r1), mxstep (=i1) steps   
       taken on this call before reaching tout     
      In above message,  I1 =       500
      In above message,  R1 =  0.7021682524940E+01
 lsoda--  at current t (=r1), mxstep (=i1) steps   
       taken on this call before reaching tout     
      In above message,  I1 =       500
      In above message,  R1 =  0.9585539595888E+01
 lsoda--  at current t (=r1), mxstep (=i1) steps   
       taken on this call before reaching tout     
      In above message,  I1 =       500
      In above message,  R1 =  0.3477138724112E+01
 lsoda--  at current t (=r1), mxstep (=i1) steps   
       taken on this call before reaching tout     
      In above message,  I1 =       500
      In above message,  R1 =  0.1137792584298E+02
 lsoda--  at current t (=r1), mxstep (=i1) steps   
       taken on this call before reaching tout     
      In above message,  I1 =       500
      In above message,  R1 =  0.8367750718083E+01
 lsoda--  at current t (=r1), mxstep (=i1) steps   
       taken on this call before reaching tout     
      In above message,  I1 =       500
      In above message,  R1 =  0.4126638510686E+01
 lsoda--  at current t (=r1), mxstep (=i1) steps   
       taken on this call before reaching tout     
      In above message,  I1 =       500
      In above message,  R1 =  0.3293869526768E+01
 lsoda--  at current t (=r1), mxstep (=i1) steps   
       taken on this call before reaching tout     
      In above message,  I1 =       500
      In above message,  R1 =  0.5026941924809E+01
 lsoda--  at current t (=r1), mxstep (=i1) steps   
       taken on this call before reaching tout     
      In above message,  I1 =       500
      In above message,  R1 =  0.6006693971084E+01
 lsoda--  at current t (=r1), mxstep (=i1) steps   
       taken on this call before reaching tout     
      In above message,  I1 =       500
      In above message,  R1 =  0.3286630547573E+01
 lsoda--  at current t (=r1), mxstep (=i1) steps   
       taken on this call before reaching tout     
      In above message,  I1 =       500
      In above message,  R1 =  0.3171835146435E+01
 lsoda--  at current t (=r1), mxstep (=i1) steps   
       taken on this call before reaching tout     
      In above message,  I1 =       500
      In above message,  R1 =  0.1024956052148E+02
 lsoda--  at current t (=r1), mxstep (=i1) steps   
       taken on this call before reaching tout     
      In above message,  I1 =       500
      In above message,  R1 =  0.7222161436080E+01
 lsoda--  at current t (=r1), mxstep (=i1) steps   
       taken on this call before reaching tout     
      In above message,  I1 =       500
      In above message,  R1 =  0.6999700792877E+01
 lsoda--  at current t (=r1), mxstep (=i1) steps   
       taken on this call before reaching tout     
      In above message,  I1 =       500
      In above message,  R1 =  0.8070603673045E+01
 lsoda--  at current t (=r1), mxstep (=i1) steps   
       taken on this call before reaching tout     
      In above message,  I1 =       500
      In above message,  R1 =  0.1014808107232E+02
 lsoda--  at current t (=r1), mxstep (=i1) steps   
       taken on this call before reaching tout     
      In above message,  I1 =       500
      In above message,  R1 =  0.4037693189421E+01
Excess work done on this call (perhaps wrong Dfun type).
Run with full_output = 1 to get quantitative information.
Excess work done on this call (perhaps wrong Dfun type).
Run with full_output = 1 to get quantitative information.
Excess work done on this call (perhaps wrong Dfun type).
Run with full_output = 1 to get quantitative information.
Excess work done on this call (perhaps wrong Dfun type).
Run with full_output = 1 to get quantitative information.
Excess work done on this call (perhaps wrong Dfun type).
Run with full_output = 1 to get quantitative information.
Excess work done on this call (perhaps wrong Dfun type).
Run with full_output = 1 to get quantitative information.
Excess work done on this call (perhaps wrong Dfun type).
Run with full_output = 1 to get quantitative information.
Excess work done on this call (perhaps wrong Dfun type).
Run with full_output = 1 to get quantitative information.
Excess work done on this call (perhaps wrong Dfun type).
Run with full_output = 1 to get quantitative information.
Excess work done on this call (perhaps wrong Dfun type).
Run with full_output = 1 to get quantitative information.
Excess work done on this call (perhaps wrong Dfun type).
Run with full_output = 1 to get quantitative information.
Excess work done on this call (perhaps wrong Dfun type).
Run with full_output = 1 to get quantitative information.
Excess work done on this call (perhaps wrong Dfun type).
Run with full_output = 1 to get quantitative information.
Excess work done on this call (perhaps wrong Dfun type).
Run with full_output = 1 to get quantitative information.
Excess work done on this call (perhaps wrong Dfun type).
Run with full_output = 1 to get quantitative information.
Excess work done on this call (perhaps wrong Dfun type).
Run with full_output = 1 to get quantitative information.
Excess work done on this call (perhaps wrong Dfun type).
Run with full_output = 1 to get quantitative information.
Excess work done on this call (perhaps wrong Dfun type).
Run with full_output = 1 to get quantitative information.
Excess work done on this call (perhaps wrong Dfun type).
Run with full_output = 1 to get quantitative information.
Excess work done on this call (perhaps wrong Dfun type).
Run with full_output = 1 to get quantitative information.
Excess work done on this call (perhaps wrong Dfun type).
Run with full_output = 1 to get quantitative information.
Excess work done on this call (perhaps wrong Dfun type).
Run with full_output = 1 to get quantitative information.
Excess work done on this call (perhaps wrong Dfun type).
Run with full_output = 1 to get quantitative information.
Excess work done on this call (perhaps wrong Dfun type).
Run with full_output = 1 to get quantitative information.
Excess work done on this call (perhaps wrong Dfun type).
Run with full_output = 1 to get quantitative information.
Excess work done on this call (perhaps wrong Dfun type).
Run with full_output = 1 to get quantitative information.
Excess work done on this call (perhaps wrong Dfun type).
Run with full_output = 1 to get quantitative information.
 lsoda--  at current t (=r1), mxstep (=i1) steps   
       taken on this call before reaching tout     
      In above message,  I1 =       500
      In above message,  R1 =  0.4108543109764E+01
 lsoda--  at current t (=r1), mxstep (=i1) steps   
       taken on this call before reaching tout     
      In above message,  I1 =       500
      In above message,  R1 =  0.5219728265809E+01
 lsoda--  at current t (=r1), mxstep (=i1) steps   
       taken on this call before reaching tout     
      In above message,  I1 =       500
      In above message,  R1 =  0.6291427662505E+01
 lsoda--  at current t (=r1), mxstep (=i1) steps   
       taken on this call before reaching tout     
      In above message,  I1 =       500
      In above message,  R1 =  0.1292120886666E+02
 lsoda--  at current t (=r1), mxstep (=i1) steps   
       taken on this call before reaching tout     
      In above message,  I1 =       500
      In above message,  R1 =  0.7344702886313E+01
 lsoda--  at current t (=r1), mxstep (=i1) steps   
       taken on this call before reaching tout     
      In above message,  I1 =       500
      In above message,  R1 =  0.3348091777759E+01
 lsoda--  at current t (=r1), mxstep (=i1) steps   
       taken on this call before reaching tout     
      In above message,  I1 =       500
      In above message,  R1 =  0.8308694880598E+01
 lsoda--  at current t (=r1), mxstep (=i1) steps   
       taken on this call before reaching tout     
      In above message,  I1 =       500
      In above message,  R1 =  0.4226552939500E+01
 lsoda--  at current t (=r1), mxstep (=i1) steps   
       taken on this call before reaching tout     
      In above message,  I1 =       500
      In above message,  R1 =  0.1913217556800E+02
 lsoda--  at current t (=r1), mxstep (=i1) steps   
       taken on this call before reaching tout     
      In above message,  I1 =       500
      In above message,  R1 =  0.5116893338645E+01
 lsoda--  at current t (=r1), mxstep (=i1) steps   
       taken on this call before reaching tout     
      In above message,  I1 =       500
      In above message,  R1 =  0.2510864170729E+02
 lsoda--  at current t (=r1), mxstep (=i1) steps   
       taken on this call before reaching tout     
      In above message,  I1 =       500
      In above message,  R1 =  0.4676964013507E+01
 lsoda--  at current t (=r1), mxstep (=i1) steps   
       taken on this call before reaching tout     
      In above message,  I1 =       500
      In above message,  R1 =  0.1890005687701E+02
 lsoda--  at current t (=r1), mxstep (=i1) steps   
       taken on this call before reaching tout     
      In above message,  I1 =       500
      In above message,  R1 =  0.5058334258079E+01
 lsoda--  at current t (=r1), mxstep (=i1) steps   
       taken on this call before reaching tout     
      In above message,  I1 =       500
      In above message,  R1 =  0.3175372003607E+02
 lsoda--  at current t (=r1), mxstep (=i1) steps   
       taken on this call before reaching tout     
      In above message,  I1 =       500
      In above message,  R1 =  0.8767271579801E+01
 lsoda--  at current t (=r1), mxstep (=i1) steps   
       taken on this call before reaching tout     
      In above message,  I1 =       500
      In above message,  R1 =  0.1355942254554E+02
 lsoda--  at current t (=r1), mxstep (=i1) steps   
       taken on this call before reaching tout     
      In above message,  I1 =       500
      In above message,  R1 =  0.1410689849615E+02
 lsoda--  at current t (=r1), mxstep (=i1) steps   
       taken on this call before reaching tout     
      In above message,  I1 =       500
      In above message,  R1 =  0.7082623016264E+01
 lsoda--  at current t (=r1), mxstep (=i1) steps   
       taken on this call before reaching tout     
      In above message,  I1 =       500
      In above message,  R1 =  0.4103194024617E+01
 lsoda--  at current t (=r1), mxstep (=i1) steps   
       taken on this call before reaching tout     
      In above message,  I1 =       500
      In above message,  R1 =  0.7131095862223E+01
 lsoda--  at current t (=r1), mxstep (=i1) steps   
       taken on this call before reaching tout     
      In above message,  I1 =       500
      In above message,  R1 =  0.9154159795545E+01
 lsoda--  at current t (=r1), mxstep (=i1) steps   
       taken on this call before reaching tout     
      In above message,  I1 =       500
      In above message,  R1 =  0.7884321658023E+01
 lsoda--  at current t (=r1), mxstep (=i1) steps   
       taken on this call before reaching tout     
      In above message,  I1 =       500
      In above message,  R1 =  0.4173989843865E+01
 lsoda--  at current t (=r1), mxstep (=i1) steps   
       taken on this call before reaching tout     
      In above message,  I1 =       500
      In above message,  R1 =  0.1655885910684E+02
 lsoda--  at current t (=r1), mxstep (=i1) steps   
       taken on this call before reaching tout     
      In above message,  I1 =       500
      In above message,  R1 =  0.3081388336605E+01
 lsoda--  at current t (=r1), mxstep (=i1) steps   
       taken on this call before reaching tout     
      In above message,  I1 =       500
      In above message,  R1 =  0.5139675977930E+01
 lsoda--  at current t (=r1), mxstep (=i1) steps   
       taken on this call before reaching tout     
      In above message,  I1 =       500
      In above message,  R1 =  0.7104211597426E+01
 lsoda--  at current t (=r1), mxstep (=i1) steps   
       taken on this call before reaching tout     
      In above message,  I1 =       500
      In above message,  R1 =  0.1604166222872E+02
 lsoda--  at current t (=r1), mxstep (=i1) steps   
       taken on this call before reaching tout     
      In above message,  I1 =       500
      In above message,  R1 =  0.8351526193028E+01
 lsoda--  at current t (=r1), mxstep (=i1) steps   
       taken on this call before reaching tout     
      In above message,  I1 =       500
      In above message,  R1 =  0.7239420647540E+01
 lsoda--  at current t (=r1), mxstep (=i1) steps   
       taken on this call before reaching tout     
      In above message,  I1 =       500
      In above message,  R1 =  0.9134279770534E+01
 lsoda--  at current t (=r1), mxstep (=i1) steps   
       taken on this call before reaching tout     
      In above message,  I1 =       500
      In above message,  R1 =  0.8779257800762E+01
 lsoda--  at current t (=r1), mxstep (=i1) steps   
       taken on this call before reaching tout     
      In above message,  I1 =       500
      In above message,  R1 =  0.5810741978302E+01
 lsoda--  at current t (=r1), mxstep (=i1) steps   
       taken on this call before reaching tout     
      In above message,  I1 =       500
      In above message,  R1 =  0.7441017427624E+01
 lsoda--  at current t (=r1), mxstep (=i1) steps   
       taken on this call before reaching tout     
      In above message,  I1 =       500
      In above message,  R1 =  0.8032737504612E+01
 lsoda--  at current t (=r1), mxstep (=i1) steps   
       taken on this call before reaching tout     
      In above message,  I1 =       500
      In above message,  R1 =  0.5978457206129E+01
 lsoda--  at current t (=r1), mxstep (=i1) steps   
       taken on this call before reaching tout     
      In above message,  I1 =       500
      In above message,  R1 =  0.7670766354686E+01
 lsoda--  at current t (=r1), mxstep (=i1) steps   
       taken on this call before reaching tout     
      In above message,  I1 =       500
      In above message,  R1 =  0.4133933488055E+01
 lsoda--  at current t (=r1), mxstep (=i1) steps   
       taken on this call before reaching tout     
      In above message,  I1 =       500
      In above message,  R1 =  0.1083174185745E+02
 lsoda--  at current t (=r1), mxstep (=i1) steps   
       taken on this call before reaching tout     
      In above message,  I1 =       500
      In above message,  R1 =  0.9937795789225E+01
 lsoda--  at current t (=r1), mxstep (=i1) steps   
       taken on this call before reaching tout     
      In above message,  I1 =       500
      In above message,  R1 =  0.5162091607488E+01
Excess work done on this call (perhaps wrong Dfun type).
Run with full_output = 1 to get quantitative information.
Excess work done on this call (perhaps wrong Dfun type).
Run with full_output = 1 to get quantitative information.
Excess work done on this call (perhaps wrong Dfun type).
Run with full_output = 1 to get quantitative information.
Excess work done on this call (perhaps wrong Dfun type).
Run with full_output = 1 to get quantitative information.
Excess work done on this call (perhaps wrong Dfun type).
Run with full_output = 1 to get quantitative information.
Excess work done on this call (perhaps wrong Dfun type).
Run with full_output = 1 to get quantitative information.
Excess work done on this call (perhaps wrong Dfun type).
Run with full_output = 1 to get quantitative information.
Excess work done on this call (perhaps wrong Dfun type).
Run with full_output = 1 to get quantitative information.
Excess work done on this call (perhaps wrong Dfun type).
Run with full_output = 1 to get quantitative information.
Excess work done on this call (perhaps wrong Dfun type).
Run with full_output = 1 to get quantitative information.
Excess work done on this call (perhaps wrong Dfun type).
Run with full_output = 1 to get quantitative information.
Excess work done on this call (perhaps wrong Dfun type).
Run with full_output = 1 to get quantitative information.
Excess work done on this call (perhaps wrong Dfun type).
Run with full_output = 1 to get quantitative information.
Excess work done on this call (perhaps wrong Dfun type).
Run with full_output = 1 to get quantitative information.
Excess work done on this call (perhaps wrong Dfun type).
Run with full_output = 1 to get quantitative information.
Excess work done on this call (perhaps wrong Dfun type).
Run with full_output = 1 to get quantitative information.
Excess work done on this call (perhaps wrong Dfun type).
Run with full_output = 1 to get quantitative information.
Excess work done on this call (perhaps wrong Dfun type).
Run with full_output = 1 to get quantitative information.
Excess work done on this call (perhaps wrong Dfun type).
Run with full_output = 1 to get quantitative information.
Excess work done on this call (perhaps wrong Dfun type).
Run with full_output = 1 to get quantitative information.
Excess work done on this call (perhaps wrong Dfun type).
Run with full_output = 1 to get quantitative information.
Excess work done on this call (perhaps wrong Dfun type).
Run with full_output = 1 to get quantitative information.
Excess work done on this call (perhaps wrong Dfun type).
Run with full_output = 1 to get quantitative information.
Excess work done on this call (perhaps wrong Dfun type).
Run with full_output = 1 to get quantitative information.
Excess work done on this call (perhaps wrong Dfun type).
Run with full_output = 1 to get quantitative information.
Excess work done on this call (perhaps wrong Dfun type).
Run with full_output = 1 to get quantitative information.
Excess work done on this call (perhaps wrong Dfun type).
Run with full_output = 1 to get quantitative information.
Excess work done on this call (perhaps wrong Dfun type).
Run with full_output = 1 to get quantitative information.
Excess work done on this call (perhaps wrong Dfun type).
Run with full_output = 1 to get quantitative information.
Excess work done on this call (perhaps wrong Dfun type).
Run with full_output = 1 to get quantitative information.
Excess work done on this call (perhaps wrong Dfun type).
Run with full_output = 1 to get quantitative information.
Excess work done on this call (perhaps wrong Dfun type).
Run with full_output = 1 to get quantitative information.
Excess work done on this call (perhaps wrong Dfun type).
Run with full_output = 1 to get quantitative information.
Excess work done on this call (perhaps wrong Dfun type).
Run with full_output = 1 to get quantitative information.
Excess work done on this call (perhaps wrong Dfun type).
Run with full_output = 1 to get quantitative information.
Excess work done on this call (perhaps wrong Dfun type).
Run with full_output = 1 to get quantitative information.
Excess work done on this call (perhaps wrong Dfun type).
Run with full_output = 1 to get quantitative information.
Excess work done on this call (perhaps wrong Dfun type).
Run with full_output = 1 to get quantitative information.
Excess work done on this call (perhaps wrong Dfun type).
Run with full_output = 1 to get quantitative information.
Excess work done on this call (perhaps wrong Dfun type).
Run with full_output = 1 to get quantitative information.
Excess work done on this call (perhaps wrong Dfun type).
Run with full_output = 1 to get quantitative information.
Excess work done on this call (perhaps wrong Dfun type).
Run with full_output = 1 to get quantitative information.
Excess work done on this call (perhaps wrong Dfun type).
Run with full_output = 1 to get quantitative information.
Excess work done on this call (perhaps wrong Dfun type).
Run with full_output = 1 to get quantitative information.
Excess work done on this call (perhaps wrong Dfun type).
Run with full_output = 1 to get quantitative information.
Excess work done on this call (perhaps wrong Dfun type).
Run with full_output = 1 to get quantitative information.
Excess work done on this call (perhaps wrong Dfun type).
Run with full_output = 1 to get quantitative information.
Excess work done on this call (perhaps wrong Dfun type).
Run with full_output = 1 to get quantitative information.
Excess work done on this call (perhaps wrong Dfun type).
Run with full_output = 1 to get quantitative information.
Excess work done on this call (perhaps wrong Dfun type).
Run with full_output = 1 to get quantitative information.
Excess work done on this call (perhaps wrong Dfun type).
Run with full_output = 1 to get quantitative information.
Excess work done on this call (perhaps wrong Dfun type).
Run with full_output = 1 to get quantitative information.
Excess work done on this call (perhaps wrong Dfun type).
Run with full_output = 1 to get quantitative information.
Excess work done on this call (perhaps wrong Dfun type).
Run with full_output = 1 to get quantitative information.
Excess work done on this call (perhaps wrong Dfun type).
Run with full_output = 1 to get quantitative information.
Excess work done on this call (perhaps wrong Dfun type).
Run with full_output = 1 to get quantitative information.
Excess work done on this call (perhaps wrong Dfun type).
Run with full_output = 1 to get quantitative information.
Excess work done on this call (perhaps wrong Dfun type).
Run with full_output = 1 to get quantitative information.
Excess work done on this call (perhaps wrong Dfun type).
Run with full_output = 1 to get quantitative information.
Excess work done on this call (perhaps wrong Dfun type).
Run with full_output = 1 to get quantitative information.
Excess work done on this call (perhaps wrong Dfun type).
Run with full_output = 1 to get quantitative information.
Excess work done on this call (perhaps wrong Dfun type).
Run with full_output = 1 to get quantitative information.
Excess work done on this call (perhaps wrong Dfun type).
Run with full_output = 1 to get quantitative information.
Excess work done on this call (perhaps wrong Dfun type).
Run with full_output = 1 to get quantitative information.
Excess work done on this call (perhaps wrong Dfun type).
Run with full_output = 1 to get quantitative information.
Excess work done on this call (perhaps wrong Dfun type).
Run with full_output = 1 to get quantitative information.
Excess work done on this call (perhaps wrong Dfun type).
Run with full_output = 1 to get quantitative information.
 lsoda--  at current t (=r1), mxstep (=i1) steps   
       taken on this call before reaching tout     
      In above message,  I1 =       500
      In above message,  R1 =  0.8876502989816E-01
 lsoda--  at current t (=r1), mxstep (=i1) steps   
       taken on this call before reaching tout     
      In above message,  I1 =       500
      In above message,  R1 =  0.1110485528241E+02
 lsoda--  at current t (=r1), mxstep (=i1) steps   
       taken on this call before reaching tout     
      In above message,  I1 =       500
      In above message,  R1 =  0.1337233092925E+00
 lsoda--  at current t (=r1), mxstep (=i1) steps   
       taken on this call before reaching tout     
      In above message,  I1 =       500
      In above message,  R1 =  0.4454341292219E+01
 lsoda--  at current t (=r1), mxstep (=i1) steps   
       taken on this call before reaching tout     
      In above message,  I1 =       500
      In above message,  R1 =  0.3975241820322E+01
 lsoda--  at current t (=r1), mxstep (=i1) steps   
       taken on this call before reaching tout     
      In above message,  I1 =       500
      In above message,  R1 =  0.4208091920980E+01
 lsoda--  at current t (=r1), mxstep (=i1) steps   
       taken on this call before reaching tout     
      In above message,  I1 =       500
      In above message,  R1 =  0.4220360207355E+01
 lsoda--  at current t (=r1), mxstep (=i1) steps   
       taken on this call before reaching tout     
      In above message,  I1 =       500
      In above message,  R1 =  0.5957854213212E+01
 lsoda--  at current t (=r1), mxstep (=i1) steps   
       taken on this call before reaching tout     
      In above message,  I1 =       500
      In above message,  R1 =  0.5897066849040E+01
 lsoda--  at current t (=r1), mxstep (=i1) steps   
       taken on this call before reaching tout     
      In above message,  I1 =       500
      In above message,  R1 =  0.5234955341295E+01
 lsoda--  at current t (=r1), mxstep (=i1) steps   
       taken on this call before reaching tout     
      In above message,  I1 =       500
      In above message,  R1 =  0.1238510612645E+02
 lsoda--  at current t (=r1), mxstep (=i1) steps   
       taken on this call before reaching tout     
      In above message,  I1 =       500
      In above message,  R1 =  0.4058716817617E+01
 lsoda--  at current t (=r1), mxstep (=i1) steps   
       taken on this call before reaching tout     
      In above message,  I1 =       500
      In above message,  R1 =  0.1012888116205E+02
 lsoda--  at current t (=r1), mxstep (=i1) steps   
       taken on this call before reaching tout     
      In above message,  I1 =       500
      In above message,  R1 =  0.5032981761230E+01
 lsoda--  at current t (=r1), mxstep (=i1) steps   
       taken on this call before reaching tout     
      In above message,  I1 =       500
      In above message,  R1 =  0.8305037316542E+01
 lsoda--  at current t (=r1), mxstep (=i1) steps   
       taken on this call before reaching tout     
      In above message,  I1 =       500
      In above message,  R1 =  0.4153750139220E+01
 lsoda--  at current t (=r1), mxstep (=i1) steps   
       taken on this call before reaching tout     
      In above message,  I1 =       500
      In above message,  R1 =  0.1144252650987E+03
 lsoda--  at current t (=r1), mxstep (=i1) steps   
       taken on this call before reaching tout     
      In above message,  I1 =       500
      In above message,  R1 =  0.4876836562074E+01
 lsoda--  at current t (=r1), mxstep (=i1) steps   
       taken on this call before reaching tout     
      In above message,  I1 =       500
      In above message,  R1 =  0.1291183766413E+02
 lsoda--  at current t (=r1), mxstep (=i1) steps   
       taken on this call before reaching tout     
      In above message,  I1 =       500
      In above message,  R1 =  0.6317765684755E+01
 lsoda--  at current t (=r1), mxstep (=i1) steps   
       taken on this call before reaching tout     
      In above message,  I1 =       500
      In above message,  R1 =  0.1293092522449E+02
 lsoda--  at current t (=r1), mxstep (=i1) steps   
       taken on this call before reaching tout     
      In above message,  I1 =       500
      In above message,  R1 =  0.1403481073625E+02
 lsoda--  at current t (=r1), mxstep (=i1) steps   
       taken on this call before reaching tout     
      In above message,  I1 =       500
      In above message,  R1 =  0.4019399877828E+01
 lsoda--  at current t (=r1), mxstep (=i1) steps   
       taken on this call before reaching tout     
      In above message,  I1 =       500
      In above message,  R1 =  0.4139083728242E+01
 lsoda--  at current t (=r1), mxstep (=i1) steps   
       taken on this call before reaching tout     
      In above message,  I1 =       500
      In above message,  R1 =  0.4237816992359E+02
 lsoda--  at current t (=r1), mxstep (=i1) steps   
       taken on this call before reaching tout     
      In above message,  I1 =       500
      In above message,  R1 =  0.1754306406396E+02
 lsoda--  at current t (=r1), mxstep (=i1) steps   
       taken on this call before reaching tout     
      In above message,  I1 =       500
      In above message,  R1 =  0.6132154044863E+01
 lsoda--  at current t (=r1), mxstep (=i1) steps   
       taken on this call before reaching tout     
      In above message,  I1 =       500
      In above message,  R1 =  0.4024014954376E+01
 lsoda--  at current t (=r1), mxstep (=i1) steps   
       taken on this call before reaching tout     
      In above message,  I1 =       500
      In above message,  R1 =  0.8359649031889E+01
 lsoda--  at current t (=r1), mxstep (=i1) steps   
       taken on this call before reaching tout     
      In above message,  I1 =       500
      In above message,  R1 =  0.2928516075289E+02
 lsoda--  at current t (=r1), mxstep (=i1) steps   
       taken on this call before reaching tout     
      In above message,  I1 =       500
      In above message,  R1 =  0.4056898131579E+01
 lsoda--  at current t (=r1), mxstep (=i1) steps   
       taken on this call before reaching tout     
      In above message,  I1 =       500
      In above message,  R1 =  0.7419616379516E+01
 lsoda--  at current t (=r1), mxstep (=i1) steps   
       taken on this call before reaching tout     
      In above message,  I1 =       500
      In above message,  R1 =  0.2082951914588E+00
 lsoda--  at current t (=r1), mxstep (=i1) steps   
       taken on this call before reaching tout     
      In above message,  I1 =       500
      In above message,  R1 =  0.4973567787254E+01
 lsoda--  at current t (=r1), mxstep (=i1) steps   
       taken on this call before reaching tout     
      In above message,  I1 =       500
      In above message,  R1 =  0.1517318516166E+00
 lsoda--  at current t (=r1), mxstep (=i1) steps   
       taken on this call before reaching tout     
      In above message,  I1 =       500
      In above message,  R1 =  0.6066829589386E+01
 lsoda--  at current t (=r1), mxstep (=i1) steps   
       taken on this call before reaching tout     
      In above message,  I1 =       500
      In above message,  R1 =  0.3242625804190E+01
 lsoda--  at current t (=r1), mxstep (=i1) steps   
       taken on this call before reaching tout     
      In above message,  I1 =       500
      In above message,  R1 =  0.5934548378001E+01
 lsoda--  at current t (=r1), mxstep (=i1) steps   
       taken on this call before reaching tout     
      In above message,  I1 =       500
      In above message,  R1 =  0.7265340196293E+01
 lsoda--  at current t (=r1), mxstep (=i1) steps   
       taken on this call before reaching tout     
      In above message,  I1 =       500
      In above message,  R1 =  0.2222841086436E+02
 lsoda--  at current t (=r1), mxstep (=i1) steps   
       taken on this call before reaching tout     
      In above message,  I1 =       500
      In above message,  R1 =  0.7931306359606E+01
 lsoda--  at current t (=r1), mxstep (=i1) steps   
       taken on this call before reaching tout     
      In above message,  I1 =       500
      In above message,  R1 =  0.1130350222160E+02
Excess work done on this call (perhaps wrong Dfun type).
Run with full_output = 1 to get quantitative information.
Excess work done on this call (perhaps wrong Dfun type).
Run with full_output = 1 to get quantitative information.
Excess work done on this call (perhaps wrong Dfun type).
Run with full_output = 1 to get quantitative information.
Excess work done on this call (perhaps wrong Dfun type).
Run with full_output = 1 to get quantitative information.
Excess work done on this call (perhaps wrong Dfun type).
Run with full_output = 1 to get quantitative information.
Excess work done on this call (perhaps wrong Dfun type).
Run with full_output = 1 to get quantitative information.
Excess work done on this call (perhaps wrong Dfun type).
Run with full_output = 1 to get quantitative information.
Excess work done on this call (perhaps wrong Dfun type).
Run with full_output = 1 to get quantitative information.
Excess work done on this call (perhaps wrong Dfun type).
Run with full_output = 1 to get quantitative information.
Excess work done on this call (perhaps wrong Dfun type).
Run with full_output = 1 to get quantitative information.
Excess work done on this call (perhaps wrong Dfun type).
Run with full_output = 1 to get quantitative information.
Excess work done on this call (perhaps wrong Dfun type).
Run with full_output = 1 to get quantitative information.
Excess work done on this call (perhaps wrong Dfun type).
Run with full_output = 1 to get quantitative information.
Excess work done on this call (perhaps wrong Dfun type).
Run with full_output = 1 to get quantitative information.
Excess work done on this call (perhaps wrong Dfun type).
Run with full_output = 1 to get quantitative information.
Excess work done on this call (perhaps wrong Dfun type).
Run with full_output = 1 to get quantitative information.
Excess work done on this call (perhaps wrong Dfun type).
Run with full_output = 1 to get quantitative information.
Excess work done on this call (perhaps wrong Dfun type).
Run with full_output = 1 to get quantitative information.
Excess work done on this call (perhaps wrong Dfun type).
Run with full_output = 1 to get quantitative information.
Excess work done on this call (perhaps wrong Dfun type).
Run with full_output = 1 to get quantitative information.
Excess work done on this call (perhaps wrong Dfun type).
Run with full_output = 1 to get quantitative information.
Excess work done on this call (perhaps wrong Dfun type).
Run with full_output = 1 to get quantitative information.
Excess work done on this call (perhaps wrong Dfun type).
Run with full_output = 1 to get quantitative information.
Excess work done on this call (perhaps wrong Dfun type).
Run with full_output = 1 to get quantitative information.
Excess work done on this call (perhaps wrong Dfun type).
Run with full_output = 1 to get quantitative information.
Excess work done on this call (perhaps wrong Dfun type).
Run with full_output = 1 to get quantitative information.
Excess work done on this call (perhaps wrong Dfun type).
Run with full_output = 1 to get quantitative information.
Excess work done on this call (perhaps wrong Dfun type).
Run with full_output = 1 to get quantitative information.
Excess work done on this call (perhaps wrong Dfun type).
Run with full_output = 1 to get quantitative information.
Excess work done on this call (perhaps wrong Dfun type).
Run with full_output = 1 to get quantitative information.
Excess work done on this call (perhaps wrong Dfun type).
Run with full_output = 1 to get quantitative information.
Excess work done on this call (perhaps wrong Dfun type).
Run with full_output = 1 to get quantitative information.
Excess work done on this call (perhaps wrong Dfun type).
Run with full_output = 1 to get quantitative information.
Excess work done on this call (perhaps wrong Dfun type).
Run with full_output = 1 to get quantitative information.
Excess work done on this call (perhaps wrong Dfun type).
Run with full_output = 1 to get quantitative information.
Excess work done on this call (perhaps wrong Dfun type).
Run with full_output = 1 to get quantitative information.
Excess work done on this call (perhaps wrong Dfun type).
Run with full_output = 1 to get quantitative information.
Excess work done on this call (perhaps wrong Dfun type).
Run with full_output = 1 to get quantitative information.
Excess work done on this call (perhaps wrong Dfun type).
Run with full_output = 1 to get quantitative information.
Excess work done on this call (perhaps wrong Dfun type).
Run with full_output = 1 to get quantitative information.
Excess work done on this call (perhaps wrong Dfun type).
Run with full_output = 1 to get quantitative information.
Excess work done on this call (perhaps wrong Dfun type).
Run with full_output = 1 to get quantitative information.
Excess work done on this call (perhaps wrong Dfun type).
Run with full_output = 1 to get quantitative information.
Excess work done on this call (perhaps wrong Dfun type).
Run with full_output = 1 to get quantitative information.
Excess work done on this call (perhaps wrong Dfun type).
Run with full_output = 1 to get quantitative information.
Excess work done on this call (perhaps wrong Dfun type).
Run with full_output = 1 to get quantitative information.
Excess work done on this call (perhaps wrong Dfun type).
Run with full_output = 1 to get quantitative information.
Excess work done on this call (perhaps wrong Dfun type).
Run with full_output = 1 to get quantitative information.
Excess work done on this call (perhaps wrong Dfun type).
Run with full_output = 1 to get quantitative information.
Excess work done on this call (perhaps wrong Dfun type).
Run with full_output = 1 to get quantitative information.
Excess work done on this call (perhaps wrong Dfun type).
Run with full_output = 1 to get quantitative information.
Excess work done on this call (perhaps wrong Dfun type).
Run with full_output = 1 to get quantitative information.
Excess work done on this call (perhaps wrong Dfun type).
Run with full_output = 1 to get quantitative information.
Excess work done on this call (perhaps wrong Dfun type).
Run with full_output = 1 to get quantitative information.
Excess work done on this call (perhaps wrong Dfun type).
Run with full_output = 1 to get quantitative information.
Excess work done on this call (perhaps wrong Dfun type).
Run with full_output = 1 to get quantitative information.
Excess work done on this call (perhaps wrong Dfun type).
Run with full_output = 1 to get quantitative information.
Excess work done on this call (perhaps wrong Dfun type).
Run with full_output = 1 to get quantitative information.
Excess work done on this call (perhaps wrong Dfun type).
Run with full_output = 1 to get quantitative information.
Excess work done on this call (perhaps wrong Dfun type).
Run with full_output = 1 to get quantitative information.
Excess work done on this call (perhaps wrong Dfun type).
Run with full_output = 1 to get quantitative information.
Excess work done on this call (perhaps wrong Dfun type).
Run with full_output = 1 to get quantitative information.
 lsoda--  at current t (=r1), mxstep (=i1) steps   
       taken on this call before reaching tout     
      In above message,  I1 =       500
      In above message,  R1 =  0.5066817162875E+01
 lsoda--  at current t (=r1), mxstep (=i1) steps   
       taken on this call before reaching tout     
      In above message,  I1 =       500
      In above message,  R1 =  0.7357561731944E+01
 lsoda--  at current t (=r1), mxstep (=i1) steps   
       taken on this call before reaching tout     
      In above message,  I1 =       500
      In above message,  R1 =  0.1592329001440E+02
 lsoda--  at current t (=r1), mxstep (=i1) steps   
       taken on this call before reaching tout     
      In above message,  I1 =       500
      In above message,  R1 =  0.5012454682424E+01
 lsoda--  at current t (=r1), mxstep (=i1) steps   
       taken on this call before reaching tout     
      In above message,  I1 =       500
      In above message,  R1 =  0.3258566282380E+01
 lsoda--  at current t (=r1), mxstep (=i1) steps   
       taken on this call before reaching tout     
      In above message,  I1 =       500
      In above message,  R1 =  0.3670680091877E+01
 lsoda--  at current t (=r1), mxstep (=i1) steps   
       taken on this call before reaching tout     
      In above message,  I1 =       500
      In above message,  R1 =  0.1687494871976E+02
 lsoda--  at current t (=r1), mxstep (=i1) steps   
       taken on this call before reaching tout     
      In above message,  I1 =       500
      In above message,  R1 =  0.4139048191290E+01
 lsoda--  at current t (=r1), mxstep (=i1) steps   
       taken on this call before reaching tout     
      In above message,  I1 =       500
      In above message,  R1 =  0.7414268709540E+02
 lsoda--  at current t (=r1), mxstep (=i1) steps   
       taken on this call before reaching tout     
      In above message,  I1 =       500
      In above message,  R1 =  0.4621965847057E+02
 lsoda--  at current t (=r1), mxstep (=i1) steps   
       taken on this call before reaching tout     
      In above message,  I1 =       500
      In above message,  R1 =  0.6275656682579E+02
 lsoda--  at current t (=r1), mxstep (=i1) steps   
       taken on this call before reaching tout     
      In above message,  I1 =       500
      In above message,  R1 =  0.8061626925074E+01
 lsoda--  at current t (=r1), mxstep (=i1) steps   
       taken on this call before reaching tout     
      In above message,  I1 =       500
      In above message,  R1 =  0.4114823591010E+01
 lsoda--  at current t (=r1), mxstep (=i1) steps   
       taken on this call before reaching tout     
      In above message,  I1 =       500
      In above message,  R1 =  0.3318418607315E+02
 lsoda--  at current t (=r1), mxstep (=i1) steps   
       taken on this call before reaching tout     
      In above message,  I1 =       500
      In above message,  R1 =  0.5943739159313E+01
 lsoda--  at current t (=r1), mxstep (=i1) steps   
       taken on this call before reaching tout     
      In above message,  I1 =       500
      In above message,  R1 =  0.4947789015251E+01
 lsoda--  at current t (=r1), mxstep (=i1) steps   
       taken on this call before reaching tout     
      In above message,  I1 =       500
      In above message,  R1 =  0.6074223891555E+01
 lsoda--  at current t (=r1), mxstep (=i1) steps   
       taken on this call before reaching tout     
      In above message,  I1 =       500
      In above message,  R1 =  0.6047387269734E+01
 lsoda--  at current t (=r1), mxstep (=i1) steps   
       taken on this call before reaching tout     
      In above message,  I1 =       500
      In above message,  R1 =  0.7168483779229E+01
 lsoda--  at current t (=r1), mxstep (=i1) steps   
       taken on this call before reaching tout     
      In above message,  I1 =       500
      In above message,  R1 =  0.7284487456717E+01
 lsoda--  at current t (=r1), mxstep (=i1) steps   
       taken on this call before reaching tout     
      In above message,  I1 =       500
      In above message,  R1 =  0.3598976437552E+02
 lsoda--  at current t (=r1), mxstep (=i1) steps   
       taken on this call before reaching tout     
      In above message,  I1 =       500
      In above message,  R1 =  0.1303815163478E+02
 lsoda--  at current t (=r1), mxstep (=i1) steps   
       taken on this call before reaching tout     
      In above message,  I1 =       500
      In above message,  R1 =  0.5322730099945E+01
 lsoda--  at current t (=r1), mxstep (=i1) steps   
       taken on this call before reaching tout     
      In above message,  I1 =       500
      In above message,  R1 =  0.4961916708081E+01
 lsoda--  at current t (=r1), mxstep (=i1) steps   
       taken on this call before reaching tout     
      In above message,  I1 =       500
      In above message,  R1 =  0.4236503410774E+01
 lsoda--  at current t (=r1), mxstep (=i1) steps   
       taken on this call before reaching tout     
      In above message,  I1 =       500
      In above message,  R1 =  0.4307110509593E+01
 lsoda--  at current t (=r1), mxstep (=i1) steps   
       taken on this call before reaching tout     
      In above message,  I1 =       500
      In above message,  R1 =  0.1484639878449E+02
 lsoda--  at current t (=r1), mxstep (=i1) steps   
       taken on this call before reaching tout     
      In above message,  I1 =       500
      In above message,  R1 =  0.1908072530939E+02
 lsoda--  at current t (=r1), mxstep (=i1) steps   
       taken on this call before reaching tout     
      In above message,  I1 =       500
      In above message,  R1 =  0.9109648774866E+01
 lsoda--  at current t (=r1), mxstep (=i1) steps   
       taken on this call before reaching tout     
      In above message,  I1 =       500
      In above message,  R1 =  0.4114324765046E+01
 lsoda--  at current t (=r1), mxstep (=i1) steps   
       taken on this call before reaching tout     
      In above message,  I1 =       500
      In above message,  R1 =  0.3950757452661E+01
 lsoda--  at current t (=r1), mxstep (=i1) steps   
       taken on this call before reaching tout     
      In above message,  I1 =       500
      In above message,  R1 =  0.2413235707062E+02
 lsoda--  at current t (=r1), mxstep (=i1) steps   
       taken on this call before reaching tout     
      In above message,  I1 =       500
      In above message,  R1 =  0.1669217648148E+02
 lsoda--  at current t (=r1), mxstep (=i1) steps   
       taken on this call before reaching tout     
      In above message,  I1 =       500
      In above message,  R1 =  0.4681797360629E+01
 lsoda--  at current t (=r1), mxstep (=i1) steps   
       taken on this call before reaching tout     
      In above message,  I1 =       500
      In above message,  R1 =  0.1593840857586E+02
 lsoda--  at current t (=r1), mxstep (=i1) steps   
       taken on this call before reaching tout     
      In above message,  I1 =       500
      In above message,  R1 =  0.7394768287145E+01
 lsoda--  at current t (=r1), mxstep (=i1) steps   
       taken on this call before reaching tout     
      In above message,  I1 =       500
      In above message,  R1 =  0.3205255218572E+02
 lsoda--  at current t (=r1), mxstep (=i1) steps   
       taken on this call before reaching tout     
      In above message,  I1 =       500
      In above message,  R1 =  0.4288974719355E+01
 lsoda--  at current t (=r1), mxstep (=i1) steps   
       taken on this call before reaching tout     
      In above message,  I1 =       500
      In above message,  R1 =  0.4018597972366E+01
 lsoda--  at current t (=r1), mxstep (=i1) steps   
       taken on this call before reaching tout     
      In above message,  I1 =       500
      In above message,  R1 =  0.4130136869781E+01
 lsoda--  at current t (=r1), mxstep (=i1) steps   
       taken on this call before reaching tout     
      In above message,  I1 =       500
      In above message,  R1 =  0.3040278044595E+01
 lsoda--  at current t (=r1), mxstep (=i1) steps   
       taken on this call before reaching tout     
      In above message,  I1 =       500
      In above message,  R1 =  0.1522903138019E+02
Excess work done on this call (perhaps wrong Dfun type).
Run with full_output = 1 to get quantitative information.
Excess work done on this call (perhaps wrong Dfun type).
Run with full_output = 1 to get quantitative information.
Excess work done on this call (perhaps wrong Dfun type).
Run with full_output = 1 to get quantitative information.
Excess work done on this call (perhaps wrong Dfun type).
Run with full_output = 1 to get quantitative information.
Excess work done on this call (perhaps wrong Dfun type).
Run with full_output = 1 to get quantitative information.
Excess work done on this call (perhaps wrong Dfun type).
Run with full_output = 1 to get quantitative information.
Excess work done on this call (perhaps wrong Dfun type).
Run with full_output = 1 to get quantitative information.
Excess work done on this call (perhaps wrong Dfun type).
Run with full_output = 1 to get quantitative information.
Excess work done on this call (perhaps wrong Dfun type).
Run with full_output = 1 to get quantitative information.
 lsoda--  at current t (=r1), mxstep (=i1) steps   
       taken on this call before reaching tout     
      In above message,  I1 =       500
      In above message,  R1 =  0.1110593817533E+02
 lsoda--  at current t (=r1), mxstep (=i1) steps   
       taken on this call before reaching tout     
      In above message,  I1 =       500
      In above message,  R1 =  0.8177006109137E+01
 lsoda--  at current t (=r1), mxstep (=i1) steps   
       taken on this call before reaching tout     
      In above message,  I1 =       500
      In above message,  R1 =  0.5365884692059E+01
 lsoda--  at current t (=r1), mxstep (=i1) steps   
       taken on this call before reaching tout     
      In above message,  I1 =       500
      In above message,  R1 =  0.1801323422043E+02
 lsoda--  at current t (=r1), mxstep (=i1) steps   
       taken on this call before reaching tout     
      In above message,  I1 =       500
      In above message,  R1 =  0.3175990914505E+01
 lsoda--  at current t (=r1), mxstep (=i1) steps   
       taken on this call before reaching tout     
      In above message,  I1 =       500
      In above message,  R1 =  0.3554547228065E+02
 lsoda--  at current t (=r1), mxstep (=i1) steps   
       taken on this call before reaching tout     
      In above message,  I1 =       500
      In above message,  R1 =  0.9038109533455E+01
 lsoda--  at current t (=r1), mxstep (=i1) steps   
       taken on this call before reaching tout     
      In above message,  I1 =       500
      In above message,  R1 =  0.8344592069632E-01
 lsoda--  at current t (=r1), mxstep (=i1) steps   
       taken on this call before reaching tout     
      In above message,  I1 =       500
      In above message,  R1 =  0.5411523519680E+01
 lsoda--  at current t (=r1), mxstep (=i1) steps   
       taken on this call before reaching tout     
      In above message,  I1 =       500
      In above message,  R1 =  0.9804508240175E-01
 lsoda--  at current t (=r1), mxstep (=i1) steps   
       taken on this call before reaching tout     
      In above message,  I1 =       500
      In above message,  R1 =  0.4850273693489E+01
 lsoda--  at current t (=r1), mxstep (=i1) steps   
       taken on this call before reaching tout     
      In above message,  I1 =       500
      In above message,  R1 =  0.8833934288239E-01
 lsoda--  at current t (=r1), mxstep (=i1) steps   
       taken on this call before reaching tout     
      In above message,  I1 =       500
      In above message,  R1 =  0.2245556493645E+02
 lsoda--  at current t (=r1), mxstep (=i1) steps   
       taken on this call before reaching tout     
      In above message,  I1 =       500
      In above message,  R1 =  0.7229210192737E-01
 lsoda--  at current t (=r1), mxstep (=i1) steps   
       taken on this call before reaching tout     
      In above message,  I1 =       500
      In above message,  R1 =  0.6077718132089E+01
 lsoda--  at current t (=r1), mxstep (=i1) steps   
       taken on this call before reaching tout     
      In above message,  I1 =       500
      In above message,  R1 =  0.7552396872293E-01
 lsoda--  at current t (=r1), mxstep (=i1) steps   
       taken on this call before reaching tout     
      In above message,  I1 =       500
      In above message,  R1 =  0.1229283329521E+02
 lsoda--  at current t (=r1), mxstep (=i1) steps   
       taken on this call before reaching tout     
      In above message,  I1 =       500
      In above message,  R1 =  0.8181824257752E-01
 lsoda--  at current t (=r1), mxstep (=i1) steps   
       taken on this call before reaching tout     
      In above message,  I1 =       500
      In above message,  R1 =  0.2101528790994E+02
 lsoda--  at current t (=r1), mxstep (=i1) steps   
       taken on this call before reaching tout     
      In above message,  I1 =       500
      In above message,  R1 =  0.8332564496054E-01
 lsoda--  at current t (=r1), mxstep (=i1) steps   
       taken on this call before reaching tout     
      In above message,  I1 =       500
      In above message,  R1 =  0.4039258958266E+01
 lsoda--  at current t (=r1), mxstep (=i1) steps   
       taken on this call before reaching tout     
      In above message,  I1 =       500
      In above message,  R1 =  0.7282344853771E-01
 lsoda--  at current t (=r1), mxstep (=i1) steps   
       taken on this call before reaching tout     
      In above message,  I1 =       500
      In above message,  R1 =  0.4112178184437E+01
 lsoda--  at current t (=r1), mxstep (=i1) steps   
       taken on this call before reaching tout     
      In above message,  I1 =       500
      In above message,  R1 =  0.6984206375731E-01
 lsoda--  at current t (=r1), mxstep (=i1) steps   
       taken on this call before reaching tout     
      In above message,  I1 =       500
      In above message,  R1 =  0.9168175996012E+01
 lsoda--  at current t (=r1), mxstep (=i1) steps   
       taken on this call before reaching tout     
      In above message,  I1 =       500
      In above message,  R1 =  0.9085702709395E-01
 lsoda--  at current t (=r1), mxstep (=i1) steps   
       taken on this call before reaching tout     
      In above message,  I1 =       500
      In above message,  R1 =  0.7287955006081E+01
 lsoda--  at current t (=r1), mxstep (=i1) steps   
       taken on this call before reaching tout     
      In above message,  I1 =       500
      In above message,  R1 =  0.7057247866849E-01
 lsoda--  at current t (=r1), mxstep (=i1) steps   
       taken on this call before reaching tout     
      In above message,  I1 =       500
      In above message,  R1 =  0.9078638450656E+01
 lsoda--  at current t (=r1), mxstep (=i1) steps   
       taken on this call before reaching tout     
      In above message,  I1 =       500
      In above message,  R1 =  0.9188364726260E-01
 lsoda--  at current t (=r1), mxstep (=i1) steps   
       taken on this call before reaching tout     
      In above message,  I1 =       500
      In above message,  R1 =  0.2078730372038E+02
 lsoda--  at current t (=r1), mxstep (=i1) steps   
       taken on this call before reaching tout     
      In above message,  I1 =       500
      In above message,  R1 =  0.7901379331814E-01
 lsoda--  at current t (=r1), mxstep (=i1) steps   
       taken on this call before reaching tout     
      In above message,  I1 =       500
      In above message,  R1 =  0.1822678403596E+02
 lsoda--  at current t (=r1), mxstep (=i1) steps   
       taken on this call before reaching tout     
      In above message,  I1 =       500
      In above message,  R1 =  0.6726108297420E-01
 lsoda--  at current t (=r1), mxstep (=i1) steps   
       taken on this call before reaching tout     
      In above message,  I1 =       500
      In above message,  R1 =  0.1401211775167E+02
 lsoda--  at current t (=r1), mxstep (=i1) steps   
       taken on this call before reaching tout     
      In above message,  I1 =       500
      In above message,  R1 =  0.6268722718592E-01
 lsoda--  at current t (=r1), mxstep (=i1) steps   
       taken on this call before reaching tout     
      In above message,  I1 =       500
      In above message,  R1 =  0.3251224383818E+01
 lsoda--  at current t (=r1), mxstep (=i1) steps   
       taken on this call before reaching tout     
      In above message,  I1 =       500
      In above message,  R1 =  0.3178434363010E+01
 lsoda--  at current t (=r1), mxstep (=i1) steps   
       taken on this call before reaching tout     
      In above message,  I1 =       500
      In above message,  R1 =  0.1662231572394E+02
 lsoda--  at current t (=r1), mxstep (=i1) steps   
       taken on this call before reaching tout     
      In above message,  I1 =       500
      In above message,  R1 =  0.7093853693363E+01
 lsoda--  at current t (=r1), mxstep (=i1) steps   
       taken on this call before reaching tout     
      In above message,  I1 =       500
      In above message,  R1 =  0.3044327741736E+01
 lsoda--  at current t (=r1), mxstep (=i1) steps   
       taken on this call before reaching tout     
      In above message,  I1 =       500
      In above message,  R1 =  0.6387974200034E+01
Excess work done on this call (perhaps wrong Dfun type).
Run with full_output = 1 to get quantitative information.
Excess work done on this call (perhaps wrong Dfun type).
Run with full_output = 1 to get quantitative information.
Excess work done on this call (perhaps wrong Dfun type).
Run with full_output = 1 to get quantitative information.
Excess work done on this call (perhaps wrong Dfun type).
Run with full_output = 1 to get quantitative information.
Excess work done on this call (perhaps wrong Dfun type).
Run with full_output = 1 to get quantitative information.
Excess work done on this call (perhaps wrong Dfun type).
Run with full_output = 1 to get quantitative information.
 lsoda--  at current t (=r1), mxstep (=i1) steps   
       taken on this call before reaching tout     
      In above message,  I1 =       500
      In above message,  R1 =  0.5499545239993E+01
 lsoda--  at current t (=r1), mxstep (=i1) steps   
       taken on this call before reaching tout     
      In above message,  I1 =       500
      In above message,  R1 =  0.2890933523244E+01
 lsoda--  at current t (=r1), mxstep (=i1) steps   
       taken on this call before reaching tout     
      In above message,  I1 =       500
      In above message,  R1 =  0.2013595114124E+02
 lsoda--  at current t (=r1), mxstep (=i1) steps   
       taken on this call before reaching tout     
      In above message,  I1 =       500
      In above message,  R1 =  0.1795040473604E+02
 lsoda--  at current t (=r1), mxstep (=i1) steps   
       taken on this call before reaching tout     
      In above message,  I1 =       500
      In above message,  R1 =  0.3710697942741E+01
 lsoda--  at current t (=r1), mxstep (=i1) steps   
       taken on this call before reaching tout     
      In above message,  I1 =       500
      In above message,  R1 =  0.8032150100993E+01
 lsoda--  at current t (=r1), mxstep (=i1) steps   
       taken on this call before reaching tout     
      In above message,  I1 =       500
      In above message,  R1 =  0.3266673378371E+01
 lsoda--  at current t (=r1), mxstep (=i1) steps   
       taken on this call before reaching tout     
      In above message,  I1 =       500
      In above message,  R1 =  0.4067697474634E+01
 lsoda--  at current t (=r1), mxstep (=i1) steps   
       taken on this call before reaching tout     
      In above message,  I1 =       500
      In above message,  R1 =  0.6810209860100E+01
 lsoda--  at current t (=r1), mxstep (=i1) steps   
       taken on this call before reaching tout     
      In above message,  I1 =       500
      In above message,  R1 =  0.1103062397175E+02
 lsoda--  at current t (=r1), mxstep (=i1) steps   
       taken on this call before reaching tout     
      In above message,  I1 =       500
      In above message,  R1 =  0.1031385187633E+02
 lsoda--  at current t (=r1), mxstep (=i1) steps   
       taken on this call before reaching tout     
      In above message,  I1 =       500
      In above message,  R1 =  0.6673063531850E+01
 lsoda--  at current t (=r1), mxstep (=i1) steps   
       taken on this call before reaching tout     
      In above message,  I1 =       500
      In above message,  R1 =  0.3313525222479E+01
 lsoda--  at current t (=r1), mxstep (=i1) steps   
       taken on this call before reaching tout     
      In above message,  I1 =       500
      In above message,  R1 =  0.3262253369401E+01
 lsoda--  at current t (=r1), mxstep (=i1) steps   
       taken on this call before reaching tout     
      In above message,  I1 =       500
      In above message,  R1 =  0.6002422610365E+01
 lsoda--  at current t (=r1), mxstep (=i1) steps   
       taken on this call before reaching tout     
      In above message,  I1 =       500
      In above message,  R1 =  0.4507222839330E+01
 lsoda--  at current t (=r1), mxstep (=i1) steps   
       taken on this call before reaching tout     
      In above message,  I1 =       500
      In above message,  R1 =  0.4959603795614E+01
 lsoda--  at current t (=r1), mxstep (=i1) steps   
       taken on this call before reaching tout     
      In above message,  I1 =       500
      In above message,  R1 =  0.5212045330612E+01
 lsoda--  at current t (=r1), mxstep (=i1) steps   
       taken on this call before reaching tout     
      In above message,  I1 =       500
      In above message,  R1 =  0.6160825578301E+01
 lsoda--  at current t (=r1), mxstep (=i1) steps   
       taken on this call before reaching tout     
      In above message,  I1 =       500
      In above message,  R1 =  0.5068270874722E+01
 lsoda--  at current t (=r1), mxstep (=i1) steps   
       taken on this call before reaching tout     
      In above message,  I1 =       500
      In above message,  R1 =  0.1026584985978E+02
 lsoda--  at current t (=r1), mxstep (=i1) steps   
       taken on this call before reaching tout     
      In above message,  I1 =       500
      In above message,  R1 =  0.4895008550912E+01
 lsoda--  at current t (=r1), mxstep (=i1) steps   
       taken on this call before reaching tout     
      In above message,  I1 =       500
      In above message,  R1 =  0.5114678937055E+01
 lsoda--  at current t (=r1), mxstep (=i1) steps   
       taken on this call before reaching tout     
      In above message,  I1 =       500
      In above message,  R1 =  0.5223298277339E+01
 lsoda--  at current t (=r1), mxstep (=i1) steps   
       taken on this call before reaching tout     
      In above message,  I1 =       500
      In above message,  R1 =  0.7689678676395E+02
 lsoda--  at current t (=r1), mxstep (=i1) steps   
       taken on this call before reaching tout     
      In above message,  I1 =       500
      In above message,  R1 =  0.5082678772039E+01
 lsoda--  at current t (=r1), mxstep (=i1) steps   
       taken on this call before reaching tout     
      In above message,  I1 =       500
      In above message,  R1 =  0.1502060774069E+02
 lsoda--  at current t (=r1), mxstep (=i1) steps   
       taken on this call before reaching tout     
      In above message,  I1 =       500
      In above message,  R1 =  0.5128072183236E+01
 lsoda--  at current t (=r1), mxstep (=i1) steps   
       taken on this call before reaching tout     
      In above message,  I1 =       500
      In above message,  R1 =  0.2906356267195E+02
 lsoda--  at current t (=r1), mxstep (=i1) steps   
       taken on this call before reaching tout     
      In above message,  I1 =       500
      In above message,  R1 =  0.3817962272025E+01
 lsoda--  at current t (=r1), mxstep (=i1) steps   
       taken on this call before reaching tout     
      In above message,  I1 =       500
      In above message,  R1 =  0.6061216018595E+01
 lsoda--  at current t (=r1), mxstep (=i1) steps   
       taken on this call before reaching tout     
      In above message,  I1 =       500
      In above message,  R1 =  0.1296519607341E+02
 lsoda--  at current t (=r1), mxstep (=i1) steps   
       taken on this call before reaching tout     
      In above message,  I1 =       500
      In above message,  R1 =  0.3191635429523E+01
 lsoda--  at current t (=r1), mxstep (=i1) steps   
       taken on this call before reaching tout     
      In above message,  I1 =       500
      In above message,  R1 =  0.1809061890689E+02
 lsoda--  at current t (=r1), mxstep (=i1) steps   
       taken on this call before reaching tout     
      In above message,  I1 =       500
      In above message,  R1 =  0.1677400613017E+02
 lsoda--  at current t (=r1), mxstep (=i1) steps   
       taken on this call before reaching tout     
      In above message,  I1 =       500
      In above message,  R1 =  0.4070286778934E+01
 lsoda--  at current t (=r1), mxstep (=i1) steps   
       taken on this call before reaching tout     
      In above message,  I1 =       500
      In above message,  R1 =  0.7087039400794E+01
 lsoda--  at current t (=r1), mxstep (=i1) steps   
       taken on this call before reaching tout     
      In above message,  I1 =       500
      In above message,  R1 =  0.4010186014796E+01
 lsoda--  at current t (=r1), mxstep (=i1) steps   
       taken on this call before reaching tout     
      In above message,  I1 =       500
      In above message,  R1 =  0.3208545936262E+01
 lsoda--  at current t (=r1), mxstep (=i1) steps   
       taken on this call before reaching tout     
      In above message,  I1 =       500
      In above message,  R1 =  0.1909809212257E+02
 lsoda--  at current t (=r1), mxstep (=i1) steps   
       taken on this call before reaching tout     
      In above message,  I1 =       500
      In above message,  R1 =  0.5801226718207E+01
 lsoda--  at current t (=r1), mxstep (=i1) steps   
       taken on this call before reaching tout     
      In above message,  I1 =       500
      In above message,  R1 =  0.5287235902386E+01
Excess work done on this call (perhaps wrong Dfun type).
Run with full_output = 1 to get quantitative information.
Excess work done on this call (perhaps wrong Dfun type).
Run with full_output = 1 to get quantitative information.
Excess work done on this call (perhaps wrong Dfun type).
Run with full_output = 1 to get quantitative information.
Excess work done on this call (perhaps wrong Dfun type).
Run with full_output = 1 to get quantitative information.
Excess work done on this call (perhaps wrong Dfun type).
Run with full_output = 1 to get quantitative information.
Excess work done on this call (perhaps wrong Dfun type).
Run with full_output = 1 to get quantitative information.
Excess work done on this call (perhaps wrong Dfun type).
Run with full_output = 1 to get quantitative information.
Excess work done on this call (perhaps wrong Dfun type).
Run with full_output = 1 to get quantitative information.
Excess work done on this call (perhaps wrong Dfun type).
Run with full_output = 1 to get quantitative information.
Excess work done on this call (perhaps wrong Dfun type).
Run with full_output = 1 to get quantitative information.
Excess work done on this call (perhaps wrong Dfun type).
Run with full_output = 1 to get quantitative information.
Excess work done on this call (perhaps wrong Dfun type).
Run with full_output = 1 to get quantitative information.
Excess work done on this call (perhaps wrong Dfun type).
Run with full_output = 1 to get quantitative information.
Excess work done on this call (perhaps wrong Dfun type).
Run with full_output = 1 to get quantitative information.
Excess work done on this call (perhaps wrong Dfun type).
Run with full_output = 1 to get quantitative information.
Excess work done on this call (perhaps wrong Dfun type).
Run with full_output = 1 to get quantitative information.
Excess work done on this call (perhaps wrong Dfun type).
Run with full_output = 1 to get quantitative information.
Excess work done on this call (perhaps wrong Dfun type).
Run with full_output = 1 to get quantitative information.
Excess work done on this call (perhaps wrong Dfun type).
Run with full_output = 1 to get quantitative information.
Excess work done on this call (perhaps wrong Dfun type).
Run with full_output = 1 to get quantitative information.
Excess work done on this call (perhaps wrong Dfun type).
Run with full_output = 1 to get quantitative information.
Excess work done on this call (perhaps wrong Dfun type).
Run with full_output = 1 to get quantitative information.
Excess work done on this call (perhaps wrong Dfun type).
Run with full_output = 1 to get quantitative information.
Excess work done on this call (perhaps wrong Dfun type).
Run with full_output = 1 to get quantitative information.
Excess work done on this call (perhaps wrong Dfun type).
Run with full_output = 1 to get quantitative information.
Excess work done on this call (perhaps wrong Dfun type).
Run with full_output = 1 to get quantitative information.
Excess work done on this call (perhaps wrong Dfun type).
Run with full_output = 1 to get quantitative information.
Excess work done on this call (perhaps wrong Dfun type).
Run with full_output = 1 to get quantitative information.
Excess work done on this call (perhaps wrong Dfun type).
Run with full_output = 1 to get quantitative information.
Excess work done on this call (perhaps wrong Dfun type).
Run with full_output = 1 to get quantitative information.
Excess work done on this call (perhaps wrong Dfun type).
Run with full_output = 1 to get quantitative information.
Excess work done on this call (perhaps wrong Dfun type).
Run with full_output = 1 to get quantitative information.
Excess work done on this call (perhaps wrong Dfun type).
Run with full_output = 1 to get quantitative information.
Excess work done on this call (perhaps wrong Dfun type).
Run with full_output = 1 to get quantitative information.
Excess work done on this call (perhaps wrong Dfun type).
Run with full_output = 1 to get quantitative information.
Excess work done on this call (perhaps wrong Dfun type).
Run with full_output = 1 to get quantitative information.
Excess work done on this call (perhaps wrong Dfun type).
Run with full_output = 1 to get quantitative information.
Excess work done on this call (perhaps wrong Dfun type).
Run with full_output = 1 to get quantitative information.
Excess work done on this call (perhaps wrong Dfun type).
Run with full_output = 1 to get quantitative information.
Excess work done on this call (perhaps wrong Dfun type).
Run with full_output = 1 to get quantitative information.
Excess work done on this call (perhaps wrong Dfun type).
Run with full_output = 1 to get quantitative information.
Excess work done on this call (perhaps wrong Dfun type).
Run with full_output = 1 to get quantitative information.
Excess work done on this call (perhaps wrong Dfun type).
Run with full_output = 1 to get quantitative information.
Excess work done on this call (perhaps wrong Dfun type).
Run with full_output = 1 to get quantitative information.
Excess work done on this call (perhaps wrong Dfun type).
Run with full_output = 1 to get quantitative information.
Excess work done on this call (perhaps wrong Dfun type).
Run with full_output = 1 to get quantitative information.
Excess work done on this call (perhaps wrong Dfun type).
Run with full_output = 1 to get quantitative information.
Excess work done on this call (perhaps wrong Dfun type).
Run with full_output = 1 to get quantitative information.
Excess work done on this call (perhaps wrong Dfun type).
Run with full_output = 1 to get quantitative information.
Excess work done on this call (perhaps wrong Dfun type).
Run with full_output = 1 to get quantitative information.
Excess work done on this call (perhaps wrong Dfun type).
Run with full_output = 1 to get quantitative information.
Excess work done on this call (perhaps wrong Dfun type).
Run with full_output = 1 to get quantitative information.
Excess work done on this call (perhaps wrong Dfun type).
Run with full_output = 1 to get quantitative information.
Excess work done on this call (perhaps wrong Dfun type).
Run with full_output = 1 to get quantitative information.
Excess work done on this call (perhaps wrong Dfun type).
Run with full_output = 1 to get quantitative information.
Excess work done on this call (perhaps wrong Dfun type).
Run with full_output = 1 to get quantitative information.
Excess work done on this call (perhaps wrong Dfun type).
Run with full_output = 1 to get quantitative information.
Excess work done on this call (perhaps wrong Dfun type).
Run with full_output = 1 to get quantitative information.
Excess work done on this call (perhaps wrong Dfun type).
Run with full_output = 1 to get quantitative information.
Excess work done on this call (perhaps wrong Dfun type).
Run with full_output = 1 to get quantitative information.
Excess work done on this call (perhaps wrong Dfun type).
Run with full_output = 1 to get quantitative information.
Excess work done on this call (perhaps wrong Dfun type).
Run with full_output = 1 to get quantitative information.
Excess work done on this call (perhaps wrong Dfun type).
Run with full_output = 1 to get quantitative information.
Excess work done on this call (perhaps wrong Dfun type).
Run with full_output = 1 to get quantitative information.
Excess work done on this call (perhaps wrong Dfun type).
Run with full_output = 1 to get quantitative information.
Excess work done on this call (perhaps wrong Dfun type).
Run with full_output = 1 to get quantitative information.
Excess work done on this call (perhaps wrong Dfun type).
Run with full_output = 1 to get quantitative information.
Excess work done on this call (perhaps wrong Dfun type).
Run with full_output = 1 to get quantitative information.
Excess work done on this call (perhaps wrong Dfun type).
Run with full_output = 1 to get quantitative information.
Excess work done on this call (perhaps wrong Dfun type).
Run with full_output = 1 to get quantitative information.
Excess work done on this call (perhaps wrong Dfun type).
Run with full_output = 1 to get quantitative information.
Excess work done on this call (perhaps wrong Dfun type).
Run with full_output = 1 to get quantitative information.
Excess work done on this call (perhaps wrong Dfun type).
Run with full_output = 1 to get quantitative information.
Excess work done on this call (perhaps wrong Dfun type).
Run with full_output = 1 to get quantitative information.
Excess work done on this call (perhaps wrong Dfun type).
Run with full_output = 1 to get quantitative information.
Excess work done on this call (perhaps wrong Dfun type).
Run with full_output = 1 to get quantitative information.
Excess work done on this call (perhaps wrong Dfun type).
Run with full_output = 1 to get quantitative information.
Excess work done on this call (perhaps wrong Dfun type).
Run with full_output = 1 to get quantitative information.
Excess work done on this call (perhaps wrong Dfun type).
Run with full_output = 1 to get quantitative information.
Excess work done on this call (perhaps wrong Dfun type).
Run with full_output = 1 to get quantitative information.
Excess work done on this call (perhaps wrong Dfun type).
Run with full_output = 1 to get quantitative information.
Excess work done on this call (perhaps wrong Dfun type).
Run with full_output = 1 to get quantitative information.
Excess work done on this call (perhaps wrong Dfun type).
Run with full_output = 1 to get quantitative information.
Excess work done on this call (perhaps wrong Dfun type).
Run with full_output = 1 to get quantitative information.
Excess work done on this call (perhaps wrong Dfun type).
Run with full_output = 1 to get quantitative information.
Excess work done on this call (perhaps wrong Dfun type).
Run with full_output = 1 to get quantitative information.
Excess work done on this call (perhaps wrong Dfun type).
Run with full_output = 1 to get quantitative information.
Excess work done on this call (perhaps wrong Dfun type).
Run with full_output = 1 to get quantitative information.
Excess work done on this call (perhaps wrong Dfun type).
Run with full_output = 1 to get quantitative information.
Excess work done on this call (perhaps wrong Dfun type).
Run with full_output = 1 to get quantitative information.
Excess work done on this call (perhaps wrong Dfun type).
Run with full_output = 1 to get quantitative information.
Excess work done on this call (perhaps wrong Dfun type).
Run with full_output = 1 to get quantitative information.
Excess work done on this call (perhaps wrong Dfun type).
Run with full_output = 1 to get quantitative information.
Excess work done on this call (perhaps wrong Dfun type).
Run with full_output = 1 to get quantitative information.
Excess work done on this call (perhaps wrong Dfun type).
Run with full_output = 1 to get quantitative information.
Excess work done on this call (perhaps wrong Dfun type).
Run with full_output = 1 to get quantitative information.
Excess work done on this call (perhaps wrong Dfun type).
Run with full_output = 1 to get quantitative information.
Excess work done on this call (perhaps wrong Dfun type).
Run with full_output = 1 to get quantitative information.
Excess work done on this call (perhaps wrong Dfun type).
Run with full_output = 1 to get quantitative information.
Excess work done on this call (perhaps wrong Dfun type).
Run with full_output = 1 to get quantitative information.
Excess work done on this call (perhaps wrong Dfun type).
Run with full_output = 1 to get quantitative information.
Excess work done on this call (perhaps wrong Dfun type).
Run with full_output = 1 to get quantitative information.
Excess work done on this call (perhaps wrong Dfun type).
Run with full_output = 1 to get quantitative information.
Excess work done on this call (perhaps wrong Dfun type).
Run with full_output = 1 to get quantitative information.
Excess work done on this call (perhaps wrong Dfun type).
Run with full_output = 1 to get quantitative information.
Excess work done on this call (perhaps wrong Dfun type).
Run with full_output = 1 to get quantitative information.
Excess work done on this call (perhaps wrong Dfun type).
Run with full_output = 1 to get quantitative information.
Excess work done on this call (perhaps wrong Dfun type).
Run with full_output = 1 to get quantitative information.
Excess work done on this call (perhaps wrong Dfun type).
Run with full_output = 1 to get quantitative information.
Excess work done on this call (perhaps wrong Dfun type).
Run with full_output = 1 to get quantitative information.
Excess work done on this call (perhaps wrong Dfun type).
Run with full_output = 1 to get quantitative information.
Excess work done on this call (perhaps wrong Dfun type).
Run with full_output = 1 to get quantitative information.
Excess work done on this call (perhaps wrong Dfun type).
Run with full_output = 1 to get quantitative information.
Excess work done on this call (perhaps wrong Dfun type).
Run with full_output = 1 to get quantitative information.
Excess work done on this call (perhaps wrong Dfun type).
Run with full_output = 1 to get quantitative information.
Excess work done on this call (perhaps wrong Dfun type).
Run with full_output = 1 to get quantitative information.
Excess work done on this call (perhaps wrong Dfun type).
Run with full_output = 1 to get quantitative information.
Excess work done on this call (perhaps wrong Dfun type).
Run with full_output = 1 to get quantitative information.
Excess work done on this call (perhaps wrong Dfun type).
Run with full_output = 1 to get quantitative information.
Excess work done on this call (perhaps wrong Dfun type).
Run with full_output = 1 to get quantitative information.
Excess work done on this call (perhaps wrong Dfun type).
Run with full_output = 1 to get quantitative information.
Excess work done on this call (perhaps wrong Dfun type).
Run with full_output = 1 to get quantitative information.
Excess work done on this call (perhaps wrong Dfun type).
Run with full_output = 1 to get quantitative information.
Excess work done on this call (perhaps wrong Dfun type).
Run with full_output = 1 to get quantitative information.
Excess work done on this call (perhaps wrong Dfun type).
Run with full_output = 1 to get quantitative information.
Excess work done on this call (perhaps wrong Dfun type).
Run with full_output = 1 to get quantitative information.
Excess work done on this call (perhaps wrong Dfun type).
Run with full_output = 1 to get quantitative information.
 lsoda--  at current t (=r1), mxstep (=i1) steps   
       taken on this call before reaching tout     
      In above message,  I1 =       500
      In above message,  R1 =  0.5090151026968E+01
 lsoda--  at current t (=r1), mxstep (=i1) steps   
       taken on this call before reaching tout     
      In above message,  I1 =       500
      In above message,  R1 =  0.3175177445302E+01
 lsoda--  at current t (=r1), mxstep (=i1) steps   
       taken on this call before reaching tout     
      In above message,  I1 =       500
      In above message,  R1 =  0.6501301598441E+01
 lsoda--  at current t (=r1), mxstep (=i1) steps   
       taken on this call before reaching tout     
      In above message,  I1 =       500
      In above message,  R1 =  0.3988758368495E+01
 lsoda--  at current t (=r1), mxstep (=i1) steps   
       taken on this call before reaching tout     
      In above message,  I1 =       500
      In above message,  R1 =  0.4457972009268E+01
 lsoda--  at current t (=r1), mxstep (=i1) steps   
       taken on this call before reaching tout     
      In above message,  I1 =       500
      In above message,  R1 =  0.3860583493080E+01
 lsoda--  at current t (=r1), mxstep (=i1) steps   
       taken on this call before reaching tout     
      In above message,  I1 =       500
      In above message,  R1 =  0.5284921695264E+01
 lsoda--  at current t (=r1), mxstep (=i1) steps   
       taken on this call before reaching tout     
      In above message,  I1 =       500
      In above message,  R1 =  0.7140289161475E+01
 lsoda--  at current t (=r1), mxstep (=i1) steps   
       taken on this call before reaching tout     
      In above message,  I1 =       500
      In above message,  R1 =  0.7233440644296E+01
 lsoda--  at current t (=r1), mxstep (=i1) steps   
       taken on this call before reaching tout     
      In above message,  I1 =       500
      In above message,  R1 =  0.9147343821106E+01
 lsoda--  at current t (=r1), mxstep (=i1) steps   
       taken on this call before reaching tout     
      In above message,  I1 =       500
      In above message,  R1 =  0.4519317726316E+01
 lsoda--  at current t (=r1), mxstep (=i1) steps   
       taken on this call before reaching tout     
      In above message,  I1 =       500
      In above message,  R1 =  0.1297903148790E+02
 lsoda--  at current t (=r1), mxstep (=i1) steps   
       taken on this call before reaching tout     
      In above message,  I1 =       500
      In above message,  R1 =  0.2305776874934E+02
 lsoda--  at current t (=r1), mxstep (=i1) steps   
       taken on this call before reaching tout     
      In above message,  I1 =       500
      In above message,  R1 =  0.6093062395541E+01
 lsoda--  at current t (=r1), mxstep (=i1) steps   
       taken on this call before reaching tout     
      In above message,  I1 =       500
      In above message,  R1 =  0.5291779694870E+01
 lsoda--  at current t (=r1), mxstep (=i1) steps   
       taken on this call before reaching tout     
      In above message,  I1 =       500
      In above message,  R1 =  0.7203400451360E+01
 lsoda--  at current t (=r1), mxstep (=i1) steps   
       taken on this call before reaching tout     
      In above message,  I1 =       500
      In above message,  R1 =  0.3847047082352E+01
 lsoda--  at current t (=r1), mxstep (=i1) steps   
       taken on this call before reaching tout     
      In above message,  I1 =       500
      In above message,  R1 =  0.2582107911613E+01
 lsoda--  at current t (=r1), mxstep (=i1) steps   
       taken on this call before reaching tout     
      In above message,  I1 =       500
      In above message,  R1 =  0.1647659277132E+02
 lsoda--  at current t (=r1), mxstep (=i1) steps   
       taken on this call before reaching tout     
      In above message,  I1 =       500
      In above message,  R1 =  0.9274932907782E+01
 lsoda--  at current t (=r1), mxstep (=i1) steps   
       taken on this call before reaching tout     
      In above message,  I1 =       500
      In above message,  R1 =  0.7061552225485E+01
 lsoda--  at current t (=r1), mxstep (=i1) steps   
       taken on this call before reaching tout     
      In above message,  I1 =       500
      In above message,  R1 =  0.1904611447264E+02
 lsoda--  at current t (=r1), mxstep (=i1) steps   
       taken on this call before reaching tout     
      In above message,  I1 =       500
      In above message,  R1 =  0.2871562204114E+01
 lsoda--  at current t (=r1), mxstep (=i1) steps   
       taken on this call before reaching tout     
      In above message,  I1 =       500
      In above message,  R1 =  0.9026963345041E+01
 lsoda--  at current t (=r1), mxstep (=i1) steps   
       taken on this call before reaching tout     
      In above message,  I1 =       500
      In above message,  R1 =  0.3447378964378E+01
 lsoda--  at current t (=r1), mxstep (=i1) steps   
       taken on this call before reaching tout     
      In above message,  I1 =       500
      In above message,  R1 =  0.2398278139404E+02
 lsoda--  at current t (=r1), mxstep (=i1) steps   
       taken on this call before reaching tout     
      In above message,  I1 =       500
      In above message,  R1 =  0.2202764436626E+02
 lsoda--  at current t (=r1), mxstep (=i1) steps   
       taken on this call before reaching tout     
      In above message,  I1 =       500
      In above message,  R1 =  0.3309361399217E+01
 lsoda--  at current t (=r1), mxstep (=i1) steps   
       taken on this call before reaching tout     
      In above message,  I1 =       500
      In above message,  R1 =  0.2499336968292E+02
 lsoda--  at current t (=r1), mxstep (=i1) steps   
       taken on this call before reaching tout     
      In above message,  I1 =       500
      In above message,  R1 =  0.2393940482607E+02
 lsoda--  at current t (=r1), mxstep (=i1) steps   
       taken on this call before reaching tout     
      In above message,  I1 =       500
      In above message,  R1 =  0.6196720248366E+01
 lsoda--  at current t (=r1), mxstep (=i1) steps   
       taken on this call before reaching tout     
      In above message,  I1 =       500
      In above message,  R1 =  0.8003966410261E+01
 lsoda--  at current t (=r1), mxstep (=i1) steps   
       taken on this call before reaching tout     
      In above message,  I1 =       500
      In above message,  R1 =  0.6932304894591E+01
 lsoda--  at current t (=r1), mxstep (=i1) steps   
       taken on this call before reaching tout     
      In above message,  I1 =       500
      In above message,  R1 =  0.1049354393705E+02
 lsoda--  at current t (=r1), mxstep (=i1) steps   
       taken on this call before reaching tout     
      In above message,  I1 =       500
      In above message,  R1 =  0.7000937014853E+01
 lsoda--  at current t (=r1), mxstep (=i1) steps   
       taken on this call before reaching tout     
      In above message,  I1 =       500
      In above message,  R1 =  0.6174587266818E+01
 lsoda--  at current t (=r1), mxstep (=i1) steps   
       taken on this call before reaching tout     
      In above message,  I1 =       500
      In above message,  R1 =  0.1029297712637E+02
 lsoda--  at current t (=r1), mxstep (=i1) steps   
       taken on this call before reaching tout     
      In above message,  I1 =       500
      In above message,  R1 =  0.7088424428183E+01
 lsoda--  at current t (=r1), mxstep (=i1) steps   
       taken on this call before reaching tout     
      In above message,  I1 =       500
      In above message,  R1 =  0.4092291608821E+01
 lsoda--  at current t (=r1), mxstep (=i1) steps   
       taken on this call before reaching tout     
      In above message,  I1 =       500
      In above message,  R1 =  0.5115984210929E+01
 lsoda--  at current t (=r1), mxstep (=i1) steps   
       taken on this call before reaching tout     
      In above message,  I1 =       500
      In above message,  R1 =  0.7483833796465E+01
 lsoda--  at current t (=r1), mxstep (=i1) steps   
       taken on this call before reaching tout     
      In above message,  I1 =       500
      In above message,  R1 =  0.2930930197632E+01
Excess work done on this call (perhaps wrong Dfun type).
Run with full_output = 1 to get quantitative information.
Excess work done on this call (perhaps wrong Dfun type).
Run with full_output = 1 to get quantitative information.
Excess work done on this call (perhaps wrong Dfun type).
Run with full_output = 1 to get quantitative information.
Excess work done on this call (perhaps wrong Dfun type).
Run with full_output = 1 to get quantitative information.
Excess work done on this call (perhaps wrong Dfun type).
Run with full_output = 1 to get quantitative information.
Excess work done on this call (perhaps wrong Dfun type).
Run with full_output = 1 to get quantitative information.
Excess work done on this call (perhaps wrong Dfun type).
Run with full_output = 1 to get quantitative information.
Excess work done on this call (perhaps wrong Dfun type).
Run with full_output = 1 to get quantitative information.
Excess work done on this call (perhaps wrong Dfun type).
Run with full_output = 1 to get quantitative information.
Excess work done on this call (perhaps wrong Dfun type).
Run with full_output = 1 to get quantitative information.
Excess work done on this call (perhaps wrong Dfun type).
Run with full_output = 1 to get quantitative information.
Excess work done on this call (perhaps wrong Dfun type).
Run with full_output = 1 to get quantitative information.
Excess work done on this call (perhaps wrong Dfun type).
Run with full_output = 1 to get quantitative information.
Excess work done on this call (perhaps wrong Dfun type).
Run with full_output = 1 to get quantitative information.
 lsoda--  at current t (=r1), mxstep (=i1) steps   
       taken on this call before reaching tout     
      In above message,  I1 =       500
      In above message,  R1 =  0.3893989275232E+01
 lsoda--  at current t (=r1), mxstep (=i1) steps   
       taken on this call before reaching tout     
      In above message,  I1 =       500
      In above message,  R1 =  0.1735608603986E+02
 lsoda--  at current t (=r1), mxstep (=i1) steps   
       taken on this call before reaching tout     
      In above message,  I1 =       500
      In above message,  R1 =  0.7989174937876E+01
 lsoda--  at current t (=r1), mxstep (=i1) steps   
       taken on this call before reaching tout     
      In above message,  I1 =       500
      In above message,  R1 =  0.4399550239818E+02
 lsoda--  at current t (=r1), mxstep (=i1) steps   
       taken on this call before reaching tout     
      In above message,  I1 =       500
      In above message,  R1 =  0.7196806131680E+01
 lsoda--  at current t (=r1), mxstep (=i1) steps   
       taken on this call before reaching tout     
      In above message,  I1 =       500
      In above message,  R1 =  0.7158298412339E+01
 lsoda--  at current t (=r1), mxstep (=i1) steps   
       taken on this call before reaching tout     
      In above message,  I1 =       500
      In above message,  R1 =  0.5507651705465E+02
 lsoda--  at current t (=r1), mxstep (=i1) steps   
       taken on this call before reaching tout     
      In above message,  I1 =       500
      In above message,  R1 =  0.8349759212711E+01
 lsoda--  at current t (=r1), mxstep (=i1) steps   
       taken on this call before reaching tout     
      In above message,  I1 =       500
      In above message,  R1 =  0.1092742336933E+02
 lsoda--  at current t (=r1), mxstep (=i1) steps   
       taken on this call before reaching tout     
      In above message,  I1 =       500
      In above message,  R1 =  0.2699590055723E+02
 lsoda--  at current t (=r1), mxstep (=i1) steps   
       taken on this call before reaching tout     
      In above message,  I1 =       500
      In above message,  R1 =  0.4406174850259E+01
 lsoda--  at current t (=r1), mxstep (=i1) steps   
       taken on this call before reaching tout     
      In above message,  I1 =       500
      In above message,  R1 =  0.6059663106129E+01
 lsoda--  at current t (=r1), mxstep (=i1) steps   
       taken on this call before reaching tout     
      In above message,  I1 =       500
      In above message,  R1 =  0.9477482753450E+01
 lsoda--  at current t (=r1), mxstep (=i1) steps   
       taken on this call before reaching tout     
      In above message,  I1 =       500
      In above message,  R1 =  0.7260342849156E+01
 lsoda--  at current t (=r1), mxstep (=i1) steps   
       taken on this call before reaching tout     
      In above message,  I1 =       500
      In above message,  R1 =  0.5996365730795E+01
 lsoda--  at current t (=r1), mxstep (=i1) steps   
       taken on this call before reaching tout     
      In above message,  I1 =       500
      In above message,  R1 =  0.5341110753090E+01
 lsoda--  at current t (=r1), mxstep (=i1) steps   
       taken on this call before reaching tout     
      In above message,  I1 =       500
      In above message,  R1 =  0.7400097862171E+01
 lsoda--  at current t (=r1), mxstep (=i1) steps   
       taken on this call before reaching tout     
      In above message,  I1 =       500
      In above message,  R1 =  0.6874458131432E+01
 lsoda--  at current t (=r1), mxstep (=i1) steps   
       taken on this call before reaching tout     
      In above message,  I1 =       500
      In above message,  R1 =  0.1810092531864E+02
 lsoda--  at current t (=r1), mxstep (=i1) steps   
       taken on this call before reaching tout     
      In above message,  I1 =       500
      In above message,  R1 =  0.2789508303833E+02
 lsoda--  at current t (=r1), mxstep (=i1) steps   
       taken on this call before reaching tout     
      In above message,  I1 =       500
      In above message,  R1 =  0.7031793393382E+01
 lsoda--  at current t (=r1), mxstep (=i1) steps   
       taken on this call before reaching tout     
      In above message,  I1 =       500
      In above message,  R1 =  0.1087228419213E+02
 lsoda--  at current t (=r1), mxstep (=i1) steps   
       taken on this call before reaching tout     
      In above message,  I1 =       500
      In above message,  R1 =  0.2874760685435E+01
 lsoda--  at current t (=r1), mxstep (=i1) steps   
       taken on this call before reaching tout     
      In above message,  I1 =       500
      In above message,  R1 =  0.4843939847303E+01
 lsoda--  at current t (=r1), mxstep (=i1) steps   
       taken on this call before reaching tout     
      In above message,  I1 =       500
      In above message,  R1 =  0.8362619926699E+01
 lsoda--  at current t (=r1), mxstep (=i1) steps   
       taken on this call before reaching tout     
      In above message,  I1 =       500
      In above message,  R1 =  0.5905916427283E+01
 lsoda--  at current t (=r1), mxstep (=i1) steps   
       taken on this call before reaching tout     
      In above message,  I1 =       500
      In above message,  R1 =  0.3045472074525E+01
 lsoda--  at current t (=r1), mxstep (=i1) steps   
       taken on this call before reaching tout     
      In above message,  I1 =       500
      In above message,  R1 =  0.3976168990654E+01
 lsoda--  at current t (=r1), mxstep (=i1) steps   
       taken on this call before reaching tout     
      In above message,  I1 =       500
      In above message,  R1 =  0.2682065559908E+02
 lsoda--  at current t (=r1), mxstep (=i1) steps   
       taken on this call before reaching tout     
      In above message,  I1 =       500
      In above message,  R1 =  0.6232274642209E+01
 lsoda--  at current t (=r1), mxstep (=i1) steps   
       taken on this call before reaching tout     
      In above message,  I1 =       500
      In above message,  R1 =  0.3999832951112E+01
 lsoda--  at current t (=r1), mxstep (=i1) steps   
       taken on this call before reaching tout     
      In above message,  I1 =       500
      In above message,  R1 =  0.9159578860708E+01
 lsoda--  at current t (=r1), mxstep (=i1) steps   
       taken on this call before reaching tout     
      In above message,  I1 =       500
      In above message,  R1 =  0.1326581561171E+02
 lsoda--  at current t (=r1), mxstep (=i1) steps   
       taken on this call before reaching tout     
      In above message,  I1 =       500
      In above message,  R1 =  0.2984117577587E+01
 lsoda--  at current t (=r1), mxstep (=i1) steps   
       taken on this call before reaching tout     
      In above message,  I1 =       500
      In above message,  R1 =  0.3533989546355E+01
 lsoda--  at current t (=r1), mxstep (=i1) steps   
       taken on this call before reaching tout     
      In above message,  I1 =       500
      In above message,  R1 =  0.7953894766457E+01
 lsoda--  at current t (=r1), mxstep (=i1) steps   
       taken on this call before reaching tout     
      In above message,  I1 =       500
      In above message,  R1 =  0.1112885611022E+02
 lsoda--  at current t (=r1), mxstep (=i1) steps   
       taken on this call before reaching tout     
      In above message,  I1 =       500
      In above message,  R1 =  0.4004552054546E+01
 lsoda--  at current t (=r1), mxstep (=i1) steps   
       taken on this call before reaching tout     
      In above message,  I1 =       500
      In above message,  R1 =  0.4352049606837E+01
 lsoda--  at current t (=r1), mxstep (=i1) steps   
       taken on this call before reaching tout     
      In above message,  I1 =       500
      In above message,  R1 =  0.4193274108858E+01
 lsoda--  at current t (=r1), mxstep (=i1) steps   
       taken on this call before reaching tout     
      In above message,  I1 =       500
      In above message,  R1 =  0.7282507702546E+01
 lsoda--  at current t (=r1), mxstep (=i1) steps   
       taken on this call before reaching tout     
      In above message,  I1 =       500
      In above message,  R1 =  0.8231626076139E+01
Excess work done on this call (perhaps wrong Dfun type).
Run with full_output = 1 to get quantitative information.
Excess work done on this call (perhaps wrong Dfun type).
Run with full_output = 1 to get quantitative information.
Excess work done on this call (perhaps wrong Dfun type).
Run with full_output = 1 to get quantitative information.
Excess work done on this call (perhaps wrong Dfun type).
Run with full_output = 1 to get quantitative information.
Excess work done on this call (perhaps wrong Dfun type).
Run with full_output = 1 to get quantitative information.
Excess work done on this call (perhaps wrong Dfun type).
Run with full_output = 1 to get quantitative information.
Excess work done on this call (perhaps wrong Dfun type).
Run with full_output = 1 to get quantitative information.
Excess work done on this call (perhaps wrong Dfun type).
Run with full_output = 1 to get quantitative information.
Excess work done on this call (perhaps wrong Dfun type).
Run with full_output = 1 to get quantitative information.
Excess work done on this call (perhaps wrong Dfun type).
Run with full_output = 1 to get quantitative information.
Excess work done on this call (perhaps wrong Dfun type).
Run with full_output = 1 to get quantitative information.
Excess work done on this call (perhaps wrong Dfun type).
Run with full_output = 1 to get quantitative information.
Excess work done on this call (perhaps wrong Dfun type).
Run with full_output = 1 to get quantitative information.
Excess work done on this call (perhaps wrong Dfun type).
Run with full_output = 1 to get quantitative information.
Excess work done on this call (perhaps wrong Dfun type).
Run with full_output = 1 to get quantitative information.
Excess work done on this call (perhaps wrong Dfun type).
Run with full_output = 1 to get quantitative information.
Excess work done on this call (perhaps wrong Dfun type).
Run with full_output = 1 to get quantitative information.
Excess work done on this call (perhaps wrong Dfun type).
Run with full_output = 1 to get quantitative information.
Excess work done on this call (perhaps wrong Dfun type).
Run with full_output = 1 to get quantitative information.
Excess work done on this call (perhaps wrong Dfun type).
Run with full_output = 1 to get quantitative information.
Excess work done on this call (perhaps wrong Dfun type).
Run with full_output = 1 to get quantitative information.
Excess work done on this call (perhaps wrong Dfun type).
Run with full_output = 1 to get quantitative information.
 lsoda--  at current t (=r1), mxstep (=i1) steps   
       taken on this call before reaching tout     
      In above message,  I1 =       500
      In above message,  R1 =  0.4074607528174E+01
 lsoda--  at current t (=r1), mxstep (=i1) steps   
       taken on this call before reaching tout     
      In above message,  I1 =       500
      In above message,  R1 =  0.4064903749233E+01
 lsoda--  at current t (=r1), mxstep (=i1) steps   
       taken on this call before reaching tout     
      In above message,  I1 =       500
      In above message,  R1 =  0.6057201040713E+01
 lsoda--  at current t (=r1), mxstep (=i1) steps   
       taken on this call before reaching tout     
      In above message,  I1 =       500
      In above message,  R1 =  0.3821769580772E+01
 lsoda--  at current t (=r1), mxstep (=i1) steps   
       taken on this call before reaching tout     
      In above message,  I1 =       500
      In above message,  R1 =  0.1893483067567E+02
 lsoda--  at current t (=r1), mxstep (=i1) steps   
       taken on this call before reaching tout     
      In above message,  I1 =       500
      In above message,  R1 =  0.3310600818688E+01
 lsoda--  at current t (=r1), mxstep (=i1) steps   
       taken on this call before reaching tout     
      In above message,  I1 =       500
      In above message,  R1 =  0.8220157290819E-01
 lsoda--  at current t (=r1), mxstep (=i1) steps   
       taken on this call before reaching tout     
      In above message,  I1 =       500
      In above message,  R1 =  0.1603332143011E+02
 lsoda--  at current t (=r1), mxstep (=i1) steps   
       taken on this call before reaching tout     
      In above message,  I1 =       500
      In above message,  R1 =  0.7837554678528E-01
 lsoda--  at current t (=r1), mxstep (=i1) steps   
       taken on this call before reaching tout     
      In above message,  I1 =       500
      In above message,  R1 =  0.7743860405545E+01
 lsoda--  at current t (=r1), mxstep (=i1) steps   
       taken on this call before reaching tout     
      In above message,  I1 =       500
      In above message,  R1 =  0.7012980165070E-01
 lsoda--  at current t (=r1), mxstep (=i1) steps   
       taken on this call before reaching tout     
      In above message,  I1 =       500
      In above message,  R1 =  0.1139269133651E+02
 lsoda--  at current t (=r1), mxstep (=i1) steps   
       taken on this call before reaching tout     
      In above message,  I1 =       500
      In above message,  R1 =  0.7001886519627E-01
 lsoda--  at current t (=r1), mxstep (=i1) steps   
       taken on this call before reaching tout     
      In above message,  I1 =       500
      In above message,  R1 =  0.8200681265188E+01
 lsoda--  at current t (=r1), mxstep (=i1) steps   
       taken on this call before reaching tout     
      In above message,  I1 =       500
      In above message,  R1 =  0.1007942024181E+00
 lsoda--  at current t (=r1), mxstep (=i1) steps   
       taken on this call before reaching tout     
      In above message,  I1 =       500
      In above message,  R1 =  0.5073244757193E+01
 lsoda--  at current t (=r1), mxstep (=i1) steps   
       taken on this call before reaching tout     
      In above message,  I1 =       500
      In above message,  R1 =  0.8655800645992E-01
 lsoda--  at current t (=r1), mxstep (=i1) steps   
       taken on this call before reaching tout     
      In above message,  I1 =       500
      In above message,  R1 =  0.5112966093578E+01
 lsoda--  at current t (=r1), mxstep (=i1) steps   
       taken on this call before reaching tout     
      In above message,  I1 =       500
      In above message,  R1 =  0.1154668332866E+00
 lsoda--  at current t (=r1), mxstep (=i1) steps   
       taken on this call before reaching tout     
      In above message,  I1 =       500
      In above message,  R1 =  0.1616299628256E+02
 lsoda--  at current t (=r1), mxstep (=i1) steps   
       taken on this call before reaching tout     
      In above message,  I1 =       500
      In above message,  R1 =  0.6513577075350E-01
 lsoda--  at current t (=r1), mxstep (=i1) steps   
       taken on this call before reaching tout     
      In above message,  I1 =       500
      In above message,  R1 =  0.8214236550934E+01
 lsoda--  at current t (=r1), mxstep (=i1) steps   
       taken on this call before reaching tout     
      In above message,  I1 =       500
      In above message,  R1 =  0.8031387272422E-01
 lsoda--  at current t (=r1), mxstep (=i1) steps   
       taken on this call before reaching tout     
      In above message,  I1 =       500
      In above message,  R1 =  0.4466367619402E+01
 lsoda--  at current t (=r1), mxstep (=i1) steps   
       taken on this call before reaching tout     
      In above message,  I1 =       500
      In above message,  R1 =  0.9043867152884E-01
 lsoda--  at current t (=r1), mxstep (=i1) steps   
       taken on this call before reaching tout     
      In above message,  I1 =       500
      In above message,  R1 =  0.1006023479272E+02
 lsoda--  at current t (=r1), mxstep (=i1) steps   
       taken on this call before reaching tout     
      In above message,  I1 =       500
      In above message,  R1 =  0.7415675236412E-01
 lsoda--  at current t (=r1), mxstep (=i1) steps   
       taken on this call before reaching tout     
      In above message,  I1 =       500
      In above message,  R1 =  0.7927839643040E+01
 lsoda--  at current t (=r1), mxstep (=i1) steps   
       taken on this call before reaching tout     
      In above message,  I1 =       500
      In above message,  R1 =  0.7687819663438E-01
 lsoda--  at current t (=r1), mxstep (=i1) steps   
       taken on this call before reaching tout     
      In above message,  I1 =       500
      In above message,  R1 =  0.1624293720189E+02
 lsoda--  at current t (=r1), mxstep (=i1) steps   
       taken on this call before reaching tout     
      In above message,  I1 =       500
      In above message,  R1 =  0.9101378646549E-01
 lsoda--  at current t (=r1), mxstep (=i1) steps   
       taken on this call before reaching tout     
      In above message,  I1 =       500
      In above message,  R1 =  0.4185791409736E+01
 lsoda--  at current t (=r1), mxstep (=i1) steps   
       taken on this call before reaching tout     
      In above message,  I1 =       500
      In above message,  R1 =  0.9660746241242E-01
 lsoda--  at current t (=r1), mxstep (=i1) steps   
       taken on this call before reaching tout     
      In above message,  I1 =       500
      In above message,  R1 =  0.5814993398869E+02
 lsoda--  at current t (=r1), mxstep (=i1) steps   
       taken on this call before reaching tout     
      In above message,  I1 =       500
      In above message,  R1 =  0.8651117116600E-01
 lsoda--  at current t (=r1), mxstep (=i1) steps   
       taken on this call before reaching tout     
      In above message,  I1 =       500
      In above message,  R1 =  0.2778611407706E+02
 lsoda--  at current t (=r1), mxstep (=i1) steps   
       taken on this call before reaching tout     
      In above message,  I1 =       500
      In above message,  R1 =  0.1070991331583E+00
 lsoda--  at current t (=r1), mxstep (=i1) steps   
       taken on this call before reaching tout     
      In above message,  I1 =       500
      In above message,  R1 =  0.3297145423224E+01
 lsoda--  at current t (=r1), mxstep (=i1) steps   
       taken on this call before reaching tout     
      In above message,  I1 =       500
      In above message,  R1 =  0.8004703755715E+01
 lsoda--  at current t (=r1), mxstep (=i1) steps   
       taken on this call before reaching tout     
      In above message,  I1 =       500
      In above message,  R1 =  0.5356441462933E+02
 lsoda--  at current t (=r1), mxstep (=i1) steps   
       taken on this call before reaching tout     
      In above message,  I1 =       500
      In above message,  R1 =  0.5143584489091E+01
 lsoda--  at current t (=r1), mxstep (=i1) steps   
       taken on this call before reaching tout     
      In above message,  I1 =       500
      In above message,  R1 =  0.1958697711936E+03
Excess work done on this call (perhaps wrong Dfun type).
Run with full_output = 1 to get quantitative information.
Excess work done on this call (perhaps wrong Dfun type).
Run with full_output = 1 to get quantitative information.
Excess work done on this call (perhaps wrong Dfun type).
Run with full_output = 1 to get quantitative information.
Excess work done on this call (perhaps wrong Dfun type).
Run with full_output = 1 to get quantitative information.
Excess work done on this call (perhaps wrong Dfun type).
Run with full_output = 1 to get quantitative information.
Excess work done on this call (perhaps wrong Dfun type).
Run with full_output = 1 to get quantitative information.
Excess work done on this call (perhaps wrong Dfun type).
Run with full_output = 1 to get quantitative information.
Excess work done on this call (perhaps wrong Dfun type).
Run with full_output = 1 to get quantitative information.
Excess work done on this call (perhaps wrong Dfun type).
Run with full_output = 1 to get quantitative information.
Excess work done on this call (perhaps wrong Dfun type).
Run with full_output = 1 to get quantitative information.
Excess work done on this call (perhaps wrong Dfun type).
Run with full_output = 1 to get quantitative information.
Excess work done on this call (perhaps wrong Dfun type).
Run with full_output = 1 to get quantitative information.
Excess work done on this call (perhaps wrong Dfun type).
Run with full_output = 1 to get quantitative information.
Excess work done on this call (perhaps wrong Dfun type).
Run with full_output = 1 to get quantitative information.
Excess work done on this call (perhaps wrong Dfun type).
Run with full_output = 1 to get quantitative information.
Excess work done on this call (perhaps wrong Dfun type).
Run with full_output = 1 to get quantitative information.
Excess work done on this call (perhaps wrong Dfun type).
Run with full_output = 1 to get quantitative information.
Excess work done on this call (perhaps wrong Dfun type).
Run with full_output = 1 to get quantitative information.
Excess work done on this call (perhaps wrong Dfun type).
Run with full_output = 1 to get quantitative information.
Excess work done on this call (perhaps wrong Dfun type).
Run with full_output = 1 to get quantitative information.
 lsoda--  at current t (=r1), mxstep (=i1) steps   
       taken on this call before reaching tout     
      In above message,  I1 =       500
      In above message,  R1 =  0.1993350637350E+02
 lsoda--  at current t (=r1), mxstep (=i1) steps   
       taken on this call before reaching tout     
      In above message,  I1 =       500
      In above message,  R1 =  0.3237858210807E+01
 lsoda--  at current t (=r1), mxstep (=i1) steps   
       taken on this call before reaching tout     
      In above message,  I1 =       500
      In above message,  R1 =  0.2535323149250E+02
 lsoda--  at current t (=r1), mxstep (=i1) steps   
       taken on this call before reaching tout     
      In above message,  I1 =       500
      In above message,  R1 =  0.6011790523911E+01
 lsoda--  at current t (=r1), mxstep (=i1) steps   
       taken on this call before reaching tout     
      In above message,  I1 =       500
      In above message,  R1 =  0.3687887597825E+02
 lsoda--  at current t (=r1), mxstep (=i1) steps   
       taken on this call before reaching tout     
      In above message,  I1 =       500
      In above message,  R1 =  0.3216510175697E+01
 lsoda--  at current t (=r1), mxstep (=i1) steps   
       taken on this call before reaching tout     
      In above message,  I1 =       500
      In above message,  R1 =  0.1467054306161E+02
 lsoda--  at current t (=r1), mxstep (=i1) steps   
       taken on this call before reaching tout     
      In above message,  I1 =       500
      In above message,  R1 =  0.3166485863207E+01
 lsoda--  at current t (=r1), mxstep (=i1) steps   
       taken on this call before reaching tout     
      In above message,  I1 =       500
      In above message,  R1 =  0.8968762030307E+01
 lsoda--  at current t (=r1), mxstep (=i1) steps   
       taken on this call before reaching tout     
      In above message,  I1 =       500
      In above message,  R1 =  0.6212312161262E+01
 lsoda--  at current t (=r1), mxstep (=i1) steps   
       taken on this call before reaching tout     
      In above message,  I1 =       500
      In above message,  R1 =  0.5880669415988E+02
 lsoda--  at current t (=r1), mxstep (=i1) steps   
       taken on this call before reaching tout     
      In above message,  I1 =       500
      In above message,  R1 =  0.7123133617231E+01
 lsoda--  at current t (=r1), mxstep (=i1) steps   
       taken on this call before reaching tout     
      In above message,  I1 =       500
      In above message,  R1 =  0.8026403591232E+01
 lsoda--  at current t (=r1), mxstep (=i1) steps   
       taken on this call before reaching tout     
      In above message,  I1 =       500
      In above message,  R1 =  0.6191623106487E+01
 lsoda--  at current t (=r1), mxstep (=i1) steps   
       taken on this call before reaching tout     
      In above message,  I1 =       500
      In above message,  R1 =  0.8981922077790E+01
 lsoda--  at current t (=r1), mxstep (=i1) steps   
       taken on this call before reaching tout     
      In above message,  I1 =       500
      In above message,  R1 =  0.7343688173675E+01
 lsoda--  at current t (=r1), mxstep (=i1) steps   
       taken on this call before reaching tout     
      In above message,  I1 =       500
      In above message,  R1 =  0.7089391072611E+01
 lsoda--  at current t (=r1), mxstep (=i1) steps   
       taken on this call before reaching tout     
      In above message,  I1 =       500
      In above message,  R1 =  0.4662426717983E+01
 lsoda--  at current t (=r1), mxstep (=i1) steps   
       taken on this call before reaching tout     
      In above message,  I1 =       500
      In above message,  R1 =  0.6181633949451E+01
 lsoda--  at current t (=r1), mxstep (=i1) steps   
       taken on this call before reaching tout     
      In above message,  I1 =       500
      In above message,  R1 =  0.1069007836264E+02
 lsoda--  at current t (=r1), mxstep (=i1) steps   
       taken on this call before reaching tout     
      In above message,  I1 =       500
      In above message,  R1 =  0.5009006495857E+01
 lsoda--  at current t (=r1), mxstep (=i1) steps   
       taken on this call before reaching tout     
      In above message,  I1 =       500
      In above message,  R1 =  0.4194639751452E+01
 lsoda--  at current t (=r1), mxstep (=i1) steps   
       taken on this call before reaching tout     
      In above message,  I1 =       500
      In above message,  R1 =  0.3098992385194E+01
 lsoda--  at current t (=r1), mxstep (=i1) steps   
       taken on this call before reaching tout     
      In above message,  I1 =       500
      In above message,  R1 =  0.9839623192364E+01
 lsoda--  at current t (=r1), mxstep (=i1) steps   
       taken on this call before reaching tout     
      In above message,  I1 =       500
      In above message,  R1 =  0.2808663921142E+02
 lsoda--  at current t (=r1), mxstep (=i1) steps   
       taken on this call before reaching tout     
      In above message,  I1 =       500
      In above message,  R1 =  0.4863313708025E+01
 lsoda--  at current t (=r1), mxstep (=i1) steps   
       taken on this call before reaching tout     
      In above message,  I1 =       500
      In above message,  R1 =  0.1523628130611E+02
 lsoda--  at current t (=r1), mxstep (=i1) steps   
       taken on this call before reaching tout     
      In above message,  I1 =       500
      In above message,  R1 =  0.4306399201790E+01
 lsoda--  at current t (=r1), mxstep (=i1) steps   
       taken on this call before reaching tout     
      In above message,  I1 =       500
      In above message,  R1 =  0.1016039264015E+02
 lsoda--  at current t (=r1), mxstep (=i1) steps   
       taken on this call before reaching tout     
      In above message,  I1 =       500
      In above message,  R1 =  0.4507911554080E+01
 lsoda--  at current t (=r1), mxstep (=i1) steps   
       taken on this call before reaching tout     
      In above message,  I1 =       500
      In above message,  R1 =  0.5162065489404E+01
 lsoda--  at current t (=r1), mxstep (=i1) steps   
       taken on this call before reaching tout     
      In above message,  I1 =       500
      In above message,  R1 =  0.4213623231704E+01
 lsoda--  at current t (=r1), mxstep (=i1) steps   
       taken on this call before reaching tout     
      In above message,  I1 =       500
      In above message,  R1 =  0.5145702317792E+01
 lsoda--  at current t (=r1), mxstep (=i1) steps   
       taken on this call before reaching tout     
      In above message,  I1 =       500
      In above message,  R1 =  0.1012801017891E+02
 lsoda--  at current t (=r1), mxstep (=i1) steps   
       taken on this call before reaching tout     
      In above message,  I1 =       500
      In above message,  R1 =  0.8083041112788E+01
 lsoda--  at current t (=r1), mxstep (=i1) steps   
       taken on this call before reaching tout     
      In above message,  I1 =       500
      In above message,  R1 =  0.1712142247457E+02
 lsoda--  at current t (=r1), mxstep (=i1) steps   
       taken on this call before reaching tout     
      In above message,  I1 =       500
      In above message,  R1 =  0.7065928717569E+01
 lsoda--  at current t (=r1), mxstep (=i1) steps   
       taken on this call before reaching tout     
      In above message,  I1 =       500
      In above message,  R1 =  0.4436627063774E+01
 lsoda--  at current t (=r1), mxstep (=i1) steps   
       taken on this call before reaching tout     
      In above message,  I1 =       500
      In above message,  R1 =  0.1412937392211E+02
 lsoda--  at current t (=r1), mxstep (=i1) steps   
       taken on this call before reaching tout     
      In above message,  I1 =       500
      In above message,  R1 =  0.7155928224624E+01
 lsoda--  at current t (=r1), mxstep (=i1) steps   
       taken on this call before reaching tout     
      In above message,  I1 =       500
      In above message,  R1 =  0.9081819627823E+01
 lsoda--  at current t (=r1), mxstep (=i1) steps   
       taken on this call before reaching tout     
      In above message,  I1 =       500
      In above message,  R1 =  0.7899284124237E+01
Excess work done on this call (perhaps wrong Dfun type).
Run with full_output = 1 to get quantitative information.
Excess work done on this call (perhaps wrong Dfun type).
Run with full_output = 1 to get quantitative information.
Excess work done on this call (perhaps wrong Dfun type).
Run with full_output = 1 to get quantitative information.
Excess work done on this call (perhaps wrong Dfun type).
Run with full_output = 1 to get quantitative information.
Excess work done on this call (perhaps wrong Dfun type).
Run with full_output = 1 to get quantitative information.
Excess work done on this call (perhaps wrong Dfun type).
Run with full_output = 1 to get quantitative information.
Excess work done on this call (perhaps wrong Dfun type).
Run with full_output = 1 to get quantitative information.
Excess work done on this call (perhaps wrong Dfun type).
Run with full_output = 1 to get quantitative information.
Excess work done on this call (perhaps wrong Dfun type).
Run with full_output = 1 to get quantitative information.
Excess work done on this call (perhaps wrong Dfun type).
Run with full_output = 1 to get quantitative information.
Excess work done on this call (perhaps wrong Dfun type).
Run with full_output = 1 to get quantitative information.
Excess work done on this call (perhaps wrong Dfun type).
Run with full_output = 1 to get quantitative information.
Excess work done on this call (perhaps wrong Dfun type).
Run with full_output = 1 to get quantitative information.
Excess work done on this call (perhaps wrong Dfun type).
Run with full_output = 1 to get quantitative information.
Excess work done on this call (perhaps wrong Dfun type).
Run with full_output = 1 to get quantitative information.
Excess work done on this call (perhaps wrong Dfun type).
Run with full_output = 1 to get quantitative information.
Excess work done on this call (perhaps wrong Dfun type).
Run with full_output = 1 to get quantitative information.
Excess work done on this call (perhaps wrong Dfun type).
Run with full_output = 1 to get quantitative information.
Excess work done on this call (perhaps wrong Dfun type).
Run with full_output = 1 to get quantitative information.
Excess work done on this call (perhaps wrong Dfun type).
Run with full_output = 1 to get quantitative information.
Excess work done on this call (perhaps wrong Dfun type).
Run with full_output = 1 to get quantitative information.
Excess work done on this call (perhaps wrong Dfun type).
Run with full_output = 1 to get quantitative information.
Excess work done on this call (perhaps wrong Dfun type).
Run with full_output = 1 to get quantitative information.
Excess work done on this call (perhaps wrong Dfun type).
Run with full_output = 1 to get quantitative information.
Excess work done on this call (perhaps wrong Dfun type).
Run with full_output = 1 to get quantitative information.
Excess work done on this call (perhaps wrong Dfun type).
Run with full_output = 1 to get quantitative information.
Excess work done on this call (perhaps wrong Dfun type).
Run with full_output = 1 to get quantitative information.
Excess work done on this call (perhaps wrong Dfun type).
Run with full_output = 1 to get quantitative information.
Excess work done on this call (perhaps wrong Dfun type).
Run with full_output = 1 to get quantitative information.
Excess work done on this call (perhaps wrong Dfun type).
Run with full_output = 1 to get quantitative information.
Excess work done on this call (perhaps wrong Dfun type).
Run with full_output = 1 to get quantitative information.
Excess work done on this call (perhaps wrong Dfun type).
Run with full_output = 1 to get quantitative information.
Excess work done on this call (perhaps wrong Dfun type).
Run with full_output = 1 to get quantitative information.
Excess work done on this call (perhaps wrong Dfun type).
Run with full_output = 1 to get quantitative information.
Excess work done on this call (perhaps wrong Dfun type).
Run with full_output = 1 to get quantitative information.
Excess work done on this call (perhaps wrong Dfun type).
Run with full_output = 1 to get quantitative information.
Excess work done on this call (perhaps wrong Dfun type).
Run with full_output = 1 to get quantitative information.
Excess work done on this call (perhaps wrong Dfun type).
Run with full_output = 1 to get quantitative information.
Excess work done on this call (perhaps wrong Dfun type).
Run with full_output = 1 to get quantitative information.
Excess work done on this call (perhaps wrong Dfun type).
Run with full_output = 1 to get quantitative information.
Excess work done on this call (perhaps wrong Dfun type).
Run with full_output = 1 to get quantitative information.
Excess work done on this call (perhaps wrong Dfun type).
Run with full_output = 1 to get quantitative information.
Excess work done on this call (perhaps wrong Dfun type).
Run with full_output = 1 to get quantitative information.
Excess work done on this call (perhaps wrong Dfun type).
Run with full_output = 1 to get quantitative information.
Excess work done on this call (perhaps wrong Dfun type).
Run with full_output = 1 to get quantitative information.
Excess work done on this call (perhaps wrong Dfun type).
Run with full_output = 1 to get quantitative information.
Excess work done on this call (perhaps wrong Dfun type).
Run with full_output = 1 to get quantitative information.
Excess work done on this call (perhaps wrong Dfun type).
Run with full_output = 1 to get quantitative information.
Excess work done on this call (perhaps wrong Dfun type).
Run with full_output = 1 to get quantitative information.
Excess work done on this call (perhaps wrong Dfun type).
Run with full_output = 1 to get quantitative information.
Excess work done on this call (perhaps wrong Dfun type).
Run with full_output = 1 to get quantitative information.
Excess work done on this call (perhaps wrong Dfun type).
Run with full_output = 1 to get quantitative information.
Excess work done on this call (perhaps wrong Dfun type).
Run with full_output = 1 to get quantitative information.
Excess work done on this call (perhaps wrong Dfun type).
Run with full_output = 1 to get quantitative information.
Excess work done on this call (perhaps wrong Dfun type).
Run with full_output = 1 to get quantitative information.
Excess work done on this call (perhaps wrong Dfun type).
Run with full_output = 1 to get quantitative information.
Excess work done on this call (perhaps wrong Dfun type).
Run with full_output = 1 to get quantitative information.
Excess work done on this call (perhaps wrong Dfun type).
Run with full_output = 1 to get quantitative information.
Excess work done on this call (perhaps wrong Dfun type).
Run with full_output = 1 to get quantitative information.
Excess work done on this call (perhaps wrong Dfun type).
Run with full_output = 1 to get quantitative information.
Excess work done on this call (perhaps wrong Dfun type).
Run with full_output = 1 to get quantitative information.
Excess work done on this call (perhaps wrong Dfun type).
Run with full_output = 1 to get quantitative information.
Excess work done on this call (perhaps wrong Dfun type).
Run with full_output = 1 to get quantitative information.
Excess work done on this call (perhaps wrong Dfun type).
Run with full_output = 1 to get quantitative information.
Excess work done on this call (perhaps wrong Dfun type).
Run with full_output = 1 to get quantitative information.
Excess work done on this call (perhaps wrong Dfun type).
Run with full_output = 1 to get quantitative information.
Excess work done on this call (perhaps wrong Dfun type).
Run with full_output = 1 to get quantitative information.
Excess work done on this call (perhaps wrong Dfun type).
Run with full_output = 1 to get quantitative information.
Excess work done on this call (perhaps wrong Dfun type).
Run with full_output = 1 to get quantitative information.
Excess work done on this call (perhaps wrong Dfun type).
Run with full_output = 1 to get quantitative information.
Excess work done on this call (perhaps wrong Dfun type).
Run with full_output = 1 to get quantitative information.
Excess work done on this call (perhaps wrong Dfun type).
Run with full_output = 1 to get quantitative information.
Excess work done on this call (perhaps wrong Dfun type).
Run with full_output = 1 to get quantitative information.
Excess work done on this call (perhaps wrong Dfun type).
Run with full_output = 1 to get quantitative information.
Excess work done on this call (perhaps wrong Dfun type).
Run with full_output = 1 to get quantitative information.
Excess work done on this call (perhaps wrong Dfun type).
Run with full_output = 1 to get quantitative information.
Excess work done on this call (perhaps wrong Dfun type).
Run with full_output = 1 to get quantitative information.
Excess work done on this call (perhaps wrong Dfun type).
Run with full_output = 1 to get quantitative information.
Excess work done on this call (perhaps wrong Dfun type).
Run with full_output = 1 to get quantitative information.
Excess work done on this call (perhaps wrong Dfun type).
Run with full_output = 1 to get quantitative information.
Excess work done on this call (perhaps wrong Dfun type).
Run with full_output = 1 to get quantitative information.
Excess work done on this call (perhaps wrong Dfun type).
Run with full_output = 1 to get quantitative information.
Excess work done on this call (perhaps wrong Dfun type).
Run with full_output = 1 to get quantitative information.
Excess work done on this call (perhaps wrong Dfun type).
Run with full_output = 1 to get quantitative information.
Excess work done on this call (perhaps wrong Dfun type).
Run with full_output = 1 to get quantitative information.
Excess work done on this call (perhaps wrong Dfun type).
Run with full_output = 1 to get quantitative information.
 lsoda--  at current t (=r1), mxstep (=i1) steps   
       taken on this call before reaching tout     
      In above message,  I1 =       500
      In above message,  R1 =  0.5946021986439E+01
 lsoda--  at current t (=r1), mxstep (=i1) steps   
       taken on this call before reaching tout     
      In above message,  I1 =       500
      In above message,  R1 =  0.4678091986134E+01
 lsoda--  at current t (=r1), mxstep (=i1) steps   
       taken on this call before reaching tout     
      In above message,  I1 =       500
      In above message,  R1 =  0.5678264359116E+01
 lsoda--  at current t (=r1), mxstep (=i1) steps   
       taken on this call before reaching tout     
      In above message,  I1 =       500
      In above message,  R1 =  0.4194020481823E+01
 lsoda--  at current t (=r1), mxstep (=i1) steps   
       taken on this call before reaching tout     
      In above message,  I1 =       500
      In above message,  R1 =  0.7100174273388E+01
 lsoda--  at current t (=r1), mxstep (=i1) steps   
       taken on this call before reaching tout     
      In above message,  I1 =       500
      In above message,  R1 =  0.3948193201028E+01
 lsoda--  at current t (=r1), mxstep (=i1) steps   
       taken on this call before reaching tout     
      In above message,  I1 =       500
      In above message,  R1 =  0.6222234972255E+01
 lsoda--  at current t (=r1), mxstep (=i1) steps   
       taken on this call before reaching tout     
      In above message,  I1 =       500
      In above message,  R1 =  0.1711586511246E+02
 lsoda--  at current t (=r1), mxstep (=i1) steps   
       taken on this call before reaching tout     
      In above message,  I1 =       500
      In above message,  R1 =  0.6154308740288E+01
 lsoda--  at current t (=r1), mxstep (=i1) steps   
       taken on this call before reaching tout     
      In above message,  I1 =       500
      In above message,  R1 =  0.1091770650048E+02
 lsoda--  at current t (=r1), mxstep (=i1) steps   
       taken on this call before reaching tout     
      In above message,  I1 =       500
      In above message,  R1 =  0.2861616135255E+01
 lsoda--  at current t (=r1), mxstep (=i1) steps   
       taken on this call before reaching tout     
      In above message,  I1 =       500
      In above message,  R1 =  0.2120325987104E+02
 lsoda--  at current t (=r1), mxstep (=i1) steps   
       taken on this call before reaching tout     
      In above message,  I1 =       500
      In above message,  R1 =  0.3256645479052E+01
 lsoda--  at current t (=r1), mxstep (=i1) steps   
       taken on this call before reaching tout     
      In above message,  I1 =       500
      In above message,  R1 =  0.1026652926857E+02
 lsoda--  at current t (=r1), mxstep (=i1) steps   
       taken on this call before reaching tout     
      In above message,  I1 =       500
      In above message,  R1 =  0.3395452327514E+01
 lsoda--  at current t (=r1), mxstep (=i1) steps   
       taken on this call before reaching tout     
      In above message,  I1 =       500
      In above message,  R1 =  0.4129536389613E+01
 lsoda--  at current t (=r1), mxstep (=i1) steps   
       taken on this call before reaching tout     
      In above message,  I1 =       500
      In above message,  R1 =  0.4913820972842E+01
 lsoda--  at current t (=r1), mxstep (=i1) steps   
       taken on this call before reaching tout     
      In above message,  I1 =       500
      In above message,  R1 =  0.4685279599846E+02
 lsoda--  at current t (=r1), mxstep (=i1) steps   
       taken on this call before reaching tout     
      In above message,  I1 =       500
      In above message,  R1 =  0.1109010682978E+02
 lsoda--  at current t (=r1), mxstep (=i1) steps   
       taken on this call before reaching tout     
      In above message,  I1 =       500
      In above message,  R1 =  0.7186149707997E+01
 lsoda--  at current t (=r1), mxstep (=i1) steps   
       taken on this call before reaching tout     
      In above message,  I1 =       500
      In above message,  R1 =  0.5230854497880E+01
 lsoda--  at current t (=r1), mxstep (=i1) steps   
       taken on this call before reaching tout     
      In above message,  I1 =       500
      In above message,  R1 =  0.1017225506510E+02
 lsoda--  at current t (=r1), mxstep (=i1) steps   
       taken on this call before reaching tout     
      In above message,  I1 =       500
      In above message,  R1 =  0.7076539231993E+01
 lsoda--  at current t (=r1), mxstep (=i1) steps   
       taken on this call before reaching tout     
      In above message,  I1 =       500
      In above message,  R1 =  0.6029506430467E+01
 lsoda--  at current t (=r1), mxstep (=i1) steps   
       taken on this call before reaching tout     
      In above message,  I1 =       500
      In above message,  R1 =  0.5355688734086E+01
 lsoda--  at current t (=r1), mxstep (=i1) steps   
       taken on this call before reaching tout     
      In above message,  I1 =       500
      In above message,  R1 =  0.3891405723097E+01
 lsoda--  at current t (=r1), mxstep (=i1) steps   
       taken on this call before reaching tout     
      In above message,  I1 =       500
      In above message,  R1 =  0.8033536478978E+01
 lsoda--  at current t (=r1), mxstep (=i1) steps   
       taken on this call before reaching tout     
      In above message,  I1 =       500
      In above message,  R1 =  0.1701917901762E+02
 lsoda--  at current t (=r1), mxstep (=i1) steps   
       taken on this call before reaching tout     
      In above message,  I1 =       500
      In above message,  R1 =  0.3106628723717E+02
 lsoda--  at current t (=r1), mxstep (=i1) steps   
       taken on this call before reaching tout     
      In above message,  I1 =       500
      In above message,  R1 =  0.4042508017189E+01
 lsoda--  at current t (=r1), mxstep (=i1) steps   
       taken on this call before reaching tout     
      In above message,  I1 =       500
      In above message,  R1 =  0.5338558697508E+01
 lsoda--  at current t (=r1), mxstep (=i1) steps   
       taken on this call before reaching tout     
      In above message,  I1 =       500
      In above message,  R1 =  0.4528779889772E+01
 lsoda--  at current t (=r1), mxstep (=i1) steps   
       taken on this call before reaching tout     
      In above message,  I1 =       500
      In above message,  R1 =  0.2430397832014E+02
 lsoda--  at current t (=r1), mxstep (=i1) steps   
       taken on this call before reaching tout     
      In above message,  I1 =       500
      In above message,  R1 =  0.6091533830796E+01
 lsoda--  at current t (=r1), mxstep (=i1) steps   
       taken on this call before reaching tout     
      In above message,  I1 =       500
      In above message,  R1 =  0.4111534978309E+01
 lsoda--  at current t (=r1), mxstep (=i1) steps   
       taken on this call before reaching tout     
      In above message,  I1 =       500
      In above message,  R1 =  0.5155480516615E+01
 lsoda--  at current t (=r1), mxstep (=i1) steps   
       taken on this call before reaching tout     
      In above message,  I1 =       500
      In above message,  R1 =  0.1520246963184E+02
 lsoda--  at current t (=r1), mxstep (=i1) steps   
       taken on this call before reaching tout     
      In above message,  I1 =       500
      In above message,  R1 =  0.7131078917703E+01
 lsoda--  at current t (=r1), mxstep (=i1) steps   
       taken on this call before reaching tout     
      In above message,  I1 =       500
      In above message,  R1 =  0.1412263094959E+02
 lsoda--  at current t (=r1), mxstep (=i1) steps   
       taken on this call before reaching tout     
      In above message,  I1 =       500
      In above message,  R1 =  0.3065851746728E+01
 lsoda--  at current t (=r1), mxstep (=i1) steps   
       taken on this call before reaching tout     
      In above message,  I1 =       500
      In above message,  R1 =  0.1411014761123E+00
 lsoda--  at current t (=r1), mxstep (=i1) steps   
       taken on this call before reaching tout     
      In above message,  I1 =       500
      In above message,  R1 =  0.1207573490196E+02
Excess work done on this call (perhaps wrong Dfun type).
Run with full_output = 1 to get quantitative information.
Excess work done on this call (perhaps wrong Dfun type).
Run with full_output = 1 to get quantitative information.
Excess work done on this call (perhaps wrong Dfun type).
Run with full_output = 1 to get quantitative information.
Excess work done on this call (perhaps wrong Dfun type).
Run with full_output = 1 to get quantitative information.
Excess work done on this call (perhaps wrong Dfun type).
Run with full_output = 1 to get quantitative information.
Excess work done on this call (perhaps wrong Dfun type).
Run with full_output = 1 to get quantitative information.
Excess work done on this call (perhaps wrong Dfun type).
Run with full_output = 1 to get quantitative information.
 lsoda--  at current t (=r1), mxstep (=i1) steps   
       taken on this call before reaching tout     
      In above message,  I1 =       500
      In above message,  R1 =  0.2601402248360E+02
 lsoda--  at current t (=r1), mxstep (=i1) steps   
       taken on this call before reaching tout     
      In above message,  I1 =       500
      In above message,  R1 =  0.3100845276517E+01
 lsoda--  at current t (=r1), mxstep (=i1) steps   
       taken on this call before reaching tout     
      In above message,  I1 =       500
      In above message,  R1 =  0.4151820030627E+01
 lsoda--  at current t (=r1), mxstep (=i1) steps   
       taken on this call before reaching tout     
      In above message,  I1 =       500
      In above message,  R1 =  0.5986715051371E+01
 lsoda--  at current t (=r1), mxstep (=i1) steps   
       taken on this call before reaching tout     
      In above message,  I1 =       500
      In above message,  R1 =  0.3922928710763E+01
 lsoda--  at current t (=r1), mxstep (=i1) steps   
       taken on this call before reaching tout     
      In above message,  I1 =       500
      In above message,  R1 =  0.4352908786529E+01
 lsoda--  at current t (=r1), mxstep (=i1) steps   
       taken on this call before reaching tout     
      In above message,  I1 =       500
      In above message,  R1 =  0.3324005889753E+01
 lsoda--  at current t (=r1), mxstep (=i1) steps   
       taken on this call before reaching tout     
      In above message,  I1 =       500
      In above message,  R1 =  0.2775858620275E+02
 lsoda--  at current t (=r1), mxstep (=i1) steps   
       taken on this call before reaching tout     
      In above message,  I1 =       500
      In above message,  R1 =  0.1499688513263E+02
 lsoda--  at current t (=r1), mxstep (=i1) steps   
       taken on this call before reaching tout     
      In above message,  I1 =       500
      In above message,  R1 =  0.8173846348554E+01
 lsoda--  at current t (=r1), mxstep (=i1) steps   
       taken on this call before reaching tout     
      In above message,  I1 =       500
      In above message,  R1 =  0.6062406445838E+01
 lsoda--  at current t (=r1), mxstep (=i1) steps   
       taken on this call before reaching tout     
      In above message,  I1 =       500
      In above message,  R1 =  0.1001690056607E+02
 lsoda--  at current t (=r1), mxstep (=i1) steps   
       taken on this call before reaching tout     
      In above message,  I1 =       500
      In above message,  R1 =  0.2561470662781E+02
 lsoda--  at current t (=r1), mxstep (=i1) steps   
       taken on this call before reaching tout     
      In above message,  I1 =       500
      In above message,  R1 =  0.1292239618985E+02
 lsoda--  at current t (=r1), mxstep (=i1) steps   
       taken on this call before reaching tout     
      In above message,  I1 =       500
      In above message,  R1 =  0.9051210707161E+01
 lsoda--  at current t (=r1), mxstep (=i1) steps   
       taken on this call before reaching tout     
      In above message,  I1 =       500
      In above message,  R1 =  0.1610168173639E+02
 lsoda--  at current t (=r1), mxstep (=i1) steps   
       taken on this call before reaching tout     
      In above message,  I1 =       500
      In above message,  R1 =  0.4104242458194E+01
 lsoda--  at current t (=r1), mxstep (=i1) steps   
       taken on this call before reaching tout     
      In above message,  I1 =       500
      In above message,  R1 =  0.4263538427055E+01
 lsoda--  at current t (=r1), mxstep (=i1) steps   
       taken on this call before reaching tout     
      In above message,  I1 =       500
      In above message,  R1 =  0.4023157598767E+01
 lsoda--  at current t (=r1), mxstep (=i1) steps   
       taken on this call before reaching tout     
      In above message,  I1 =       500
      In above message,  R1 =  0.4188836880387E+01
 lsoda--  at current t (=r1), mxstep (=i1) steps   
       taken on this call before reaching tout     
      In above message,  I1 =       500
      In above message,  R1 =  0.8118925519873E+01
 lsoda--  at current t (=r1), mxstep (=i1) steps   
       taken on this call before reaching tout     
      In above message,  I1 =       500
      In above message,  R1 =  0.1510035356921E+00
 lsoda--  at current t (=r1), mxstep (=i1) steps   
       taken on this call before reaching tout     
      In above message,  I1 =       500
      In above message,  R1 =  0.1524703300156E+02
 lsoda--  at current t (=r1), mxstep (=i1) steps   
       taken on this call before reaching tout     
      In above message,  I1 =       500
      In above message,  R1 =  0.1407516039303E+02
 lsoda--  at current t (=r1), mxstep (=i1) steps   
       taken on this call before reaching tout     
      In above message,  I1 =       500
      In above message,  R1 =  0.3884022233764E+01
 lsoda--  at current t (=r1), mxstep (=i1) steps   
       taken on this call before reaching tout     
      In above message,  I1 =       500
      In above message,  R1 =  0.3304581904794E+02
 lsoda--  at current t (=r1), mxstep (=i1) steps   
       taken on this call before reaching tout     
      In above message,  I1 =       500
      In above message,  R1 =  0.1304625517629E+02
 lsoda--  at current t (=r1), mxstep (=i1) steps   
       taken on this call before reaching tout     
      In above message,  I1 =       500
      In above message,  R1 =  0.3516001570970E+01
 lsoda--  at current t (=r1), mxstep (=i1) steps   
       taken on this call before reaching tout     
      In above message,  I1 =       500
      In above message,  R1 =  0.2900904462104E+02
 lsoda--  at current t (=r1), mxstep (=i1) steps   
       taken on this call before reaching tout     
      In above message,  I1 =       500
      In above message,  R1 =  0.3396893095240E+01
 lsoda--  at current t (=r1), mxstep (=i1) steps   
       taken on this call before reaching tout     
      In above message,  I1 =       500
      In above message,  R1 =  0.4185783429774E+01
 lsoda--  at current t (=r1), mxstep (=i1) steps   
       taken on this call before reaching tout     
      In above message,  I1 =       500
      In above message,  R1 =  0.7724511303811E+01
 lsoda--  at current t (=r1), mxstep (=i1) steps   
       taken on this call before reaching tout     
      In above message,  I1 =       500
      In above message,  R1 =  0.1244997284221E+00
 lsoda--  at current t (=r1), mxstep (=i1) steps   
       taken on this call before reaching tout     
      In above message,  I1 =       500
      In above message,  R1 =  0.3747301911860E+01
 lsoda--  at current t (=r1), mxstep (=i1) steps   
       taken on this call before reaching tout     
      In above message,  I1 =       500
      In above message,  R1 =  0.7270656174995E-01
 lsoda--  at current t (=r1), mxstep (=i1) steps   
       taken on this call before reaching tout     
      In above message,  I1 =       500
      In above message,  R1 =  0.1345543580439E+02
 lsoda--  at current t (=r1), mxstep (=i1) steps   
       taken on this call before reaching tout     
      In above message,  I1 =       500
      In above message,  R1 =  0.9178320948472E-01
 lsoda--  at current t (=r1), mxstep (=i1) steps   
       taken on this call before reaching tout     
      In above message,  I1 =       500
      In above message,  R1 =  0.7156909911898E+01
 lsoda--  at current t (=r1), mxstep (=i1) steps   
       taken on this call before reaching tout     
      In above message,  I1 =       500
      In above message,  R1 =  0.7847197526563E-01
 lsoda--  at current t (=r1), mxstep (=i1) steps   
       taken on this call before reaching tout     
      In above message,  I1 =       500
      In above message,  R1 =  0.4318222846095E+01
 lsoda--  at current t (=r1), mxstep (=i1) steps   
       taken on this call before reaching tout     
      In above message,  I1 =       500
      In above message,  R1 =  0.1017492240170E+00
 lsoda--  at current t (=r1), mxstep (=i1) steps   
       taken on this call before reaching tout     
      In above message,  I1 =       500
      In above message,  R1 =  0.3278144437532E+01
Excess work done on this call (perhaps wrong Dfun type).
Run with full_output = 1 to get quantitative information.
Excess work done on this call (perhaps wrong Dfun type).
Run with full_output = 1 to get quantitative information.
Excess work done on this call (perhaps wrong Dfun type).
Run with full_output = 1 to get quantitative information.
Excess work done on this call (perhaps wrong Dfun type).
Run with full_output = 1 to get quantitative information.
Excess work done on this call (perhaps wrong Dfun type).
Run with full_output = 1 to get quantitative information.
Excess work done on this call (perhaps wrong Dfun type).
Run with full_output = 1 to get quantitative information.
Excess work done on this call (perhaps wrong Dfun type).
Run with full_output = 1 to get quantitative information.
Excess work done on this call (perhaps wrong Dfun type).
Run with full_output = 1 to get quantitative information.
Excess work done on this call (perhaps wrong Dfun type).
Run with full_output = 1 to get quantitative information.
Excess work done on this call (perhaps wrong Dfun type).
Run with full_output = 1 to get quantitative information.
Excess work done on this call (perhaps wrong Dfun type).
Run with full_output = 1 to get quantitative information.
Excess work done on this call (perhaps wrong Dfun type).
Run with full_output = 1 to get quantitative information.
Excess work done on this call (perhaps wrong Dfun type).
Run with full_output = 1 to get quantitative information.
Excess work done on this call (perhaps wrong Dfun type).
Run with full_output = 1 to get quantitative information.
Excess work done on this call (perhaps wrong Dfun type).
Run with full_output = 1 to get quantitative information.
Excess work done on this call (perhaps wrong Dfun type).
Run with full_output = 1 to get quantitative information.
Excess work done on this call (perhaps wrong Dfun type).
Run with full_output = 1 to get quantitative information.
Excess work done on this call (perhaps wrong Dfun type).
Run with full_output = 1 to get quantitative information.
Excess work done on this call (perhaps wrong Dfun type).
Run with full_output = 1 to get quantitative information.
Excess work done on this call (perhaps wrong Dfun type).
Run with full_output = 1 to get quantitative information.
Excess work done on this call (perhaps wrong Dfun type).
Run with full_output = 1 to get quantitative information.
Excess work done on this call (perhaps wrong Dfun type).
Run with full_output = 1 to get quantitative information.
Excess work done on this call (perhaps wrong Dfun type).
Run with full_output = 1 to get quantitative information.
Excess work done on this call (perhaps wrong Dfun type).
Run with full_output = 1 to get quantitative information.
Excess work done on this call (perhaps wrong Dfun type).
Run with full_output = 1 to get quantitative information.
Excess work done on this call (perhaps wrong Dfun type).
Run with full_output = 1 to get quantitative information.
Excess work done on this call (perhaps wrong Dfun type).
Run with full_output = 1 to get quantitative information.
Excess work done on this call (perhaps wrong Dfun type).
Run with full_output = 1 to get quantitative information.
Excess work done on this call (perhaps wrong Dfun type).
Run with full_output = 1 to get quantitative information.
Excess work done on this call (perhaps wrong Dfun type).
Run with full_output = 1 to get quantitative information.
Excess work done on this call (perhaps wrong Dfun type).
Run with full_output = 1 to get quantitative information.
Excess work done on this call (perhaps wrong Dfun type).
Run with full_output = 1 to get quantitative information.
Excess work done on this call (perhaps wrong Dfun type).
Run with full_output = 1 to get quantitative information.
Excess work done on this call (perhaps wrong Dfun type).
Run with full_output = 1 to get quantitative information.
Excess work done on this call (perhaps wrong Dfun type).
Run with full_output = 1 to get quantitative information.
Excess work done on this call (perhaps wrong Dfun type).
Run with full_output = 1 to get quantitative information.
Excess work done on this call (perhaps wrong Dfun type).
Run with full_output = 1 to get quantitative information.
Excess work done on this call (perhaps wrong Dfun type).
Run with full_output = 1 to get quantitative information.
Excess work done on this call (perhaps wrong Dfun type).
Run with full_output = 1 to get quantitative information.
Excess work done on this call (perhaps wrong Dfun type).
Run with full_output = 1 to get quantitative information.
Excess work done on this call (perhaps wrong Dfun type).
Run with full_output = 1 to get quantitative information.
Excess work done on this call (perhaps wrong Dfun type).
Run with full_output = 1 to get quantitative information.
Excess work done on this call (perhaps wrong Dfun type).
Run with full_output = 1 to get quantitative information.
Excess work done on this call (perhaps wrong Dfun type).
Run with full_output = 1 to get quantitative information.
Excess work done on this call (perhaps wrong Dfun type).
Run with full_output = 1 to get quantitative information.
Excess work done on this call (perhaps wrong Dfun type).
Run with full_output = 1 to get quantitative information.
Excess work done on this call (perhaps wrong Dfun type).
Run with full_output = 1 to get quantitative information.
Excess work done on this call (perhaps wrong Dfun type).
Run with full_output = 1 to get quantitative information.
Excess work done on this call (perhaps wrong Dfun type).
Run with full_output = 1 to get quantitative information.
 lsoda--  at current t (=r1), mxstep (=i1) steps   
       taken on this call before reaching tout     
      In above message,  I1 =       500
      In above message,  R1 =  0.3948905635876E+01
 lsoda--  at current t (=r1), mxstep (=i1) steps   
       taken on this call before reaching tout     
      In above message,  I1 =       500
      In above message,  R1 =  0.4642628416758E+01
 lsoda--  at current t (=r1), mxstep (=i1) steps   
       taken on this call before reaching tout     
      In above message,  I1 =       500
      In above message,  R1 =  0.4226930851133E+01
 lsoda--  at current t (=r1), mxstep (=i1) steps   
       taken on this call before reaching tout     
      In above message,  I1 =       500
      In above message,  R1 =  0.5676910445623E+01
 lsoda--  at current t (=r1), mxstep (=i1) steps   
       taken on this call before reaching tout     
      In above message,  I1 =       500
      In above message,  R1 =  0.3925957995649E+01
 lsoda--  at current t (=r1), mxstep (=i1) steps   
       taken on this call before reaching tout     
      In above message,  I1 =       500
      In above message,  R1 =  0.7053101469921E+01
 lsoda--  at current t (=r1), mxstep (=i1) steps   
       taken on this call before reaching tout     
      In above message,  I1 =       500
      In above message,  R1 =  0.6925942137927E+01
 lsoda--  at current t (=r1), mxstep (=i1) steps   
       taken on this call before reaching tout     
      In above message,  I1 =       500
      In above message,  R1 =  0.2321383793534E+02
 lsoda--  at current t (=r1), mxstep (=i1) steps   
       taken on this call before reaching tout     
      In above message,  I1 =       500
      In above message,  R1 =  0.2388385275078E+02
 lsoda--  at current t (=r1), mxstep (=i1) steps   
       taken on this call before reaching tout     
      In above message,  I1 =       500
      In above message,  R1 =  0.5012311528797E+01
 lsoda--  at current t (=r1), mxstep (=i1) steps   
       taken on this call before reaching tout     
      In above message,  I1 =       500
      In above message,  R1 =  0.3068359965898E+01
 lsoda--  at current t (=r1), mxstep (=i1) steps   
       taken on this call before reaching tout     
      In above message,  I1 =       500
      In above message,  R1 =  0.4604805068365E+01
 lsoda--  at current t (=r1), mxstep (=i1) steps   
       taken on this call before reaching tout     
      In above message,  I1 =       500
      In above message,  R1 =  0.4294614482438E+01
 lsoda--  at current t (=r1), mxstep (=i1) steps   
       taken on this call before reaching tout     
      In above message,  I1 =       500
      In above message,  R1 =  0.8874705476952E+01
 lsoda--  at current t (=r1), mxstep (=i1) steps   
       taken on this call before reaching tout     
      In above message,  I1 =       500
      In above message,  R1 =  0.8123510137698E+01
 lsoda--  at current t (=r1), mxstep (=i1) steps   
       taken on this call before reaching tout     
      In above message,  I1 =       500
      In above message,  R1 =  0.4580087545246E+01
 lsoda--  at current t (=r1), mxstep (=i1) steps   
       taken on this call before reaching tout     
      In above message,  I1 =       500
      In above message,  R1 =  0.4225052139454E+01
 lsoda--  at current t (=r1), mxstep (=i1) steps   
       taken on this call before reaching tout     
      In above message,  I1 =       500
      In above message,  R1 =  0.8489050331791E+01
 lsoda--  at current t (=r1), mxstep (=i1) steps   
       taken on this call before reaching tout     
      In above message,  I1 =       500
      In above message,  R1 =  0.5943086653085E+01
 lsoda--  at current t (=r1), mxstep (=i1) steps   
       taken on this call before reaching tout     
      In above message,  I1 =       500
      In above message,  R1 =  0.1307056933958E+02
 lsoda--  at current t (=r1), mxstep (=i1) steps   
       taken on this call before reaching tout     
      In above message,  I1 =       500
      In above message,  R1 =  0.1005491447328E+02
 lsoda--  at current t (=r1), mxstep (=i1) steps   
       taken on this call before reaching tout     
      In above message,  I1 =       500
      In above message,  R1 =  0.9141969048006E+01
 lsoda--  at current t (=r1), mxstep (=i1) steps   
       taken on this call before reaching tout     
      In above message,  I1 =       500
      In above message,  R1 =  0.1829649728553E+02
 lsoda--  at current t (=r1), mxstep (=i1) steps   
       taken on this call before reaching tout     
      In above message,  I1 =       500
      In above message,  R1 =  0.8119149018398E+01
 lsoda--  at current t (=r1), mxstep (=i1) steps   
       taken on this call before reaching tout     
      In above message,  I1 =       500
      In above message,  R1 =  0.6379798893964E+01
 lsoda--  at current t (=r1), mxstep (=i1) steps   
       taken on this call before reaching tout     
      In above message,  I1 =       500
      In above message,  R1 =  0.4770446231712E+01
 lsoda--  at current t (=r1), mxstep (=i1) steps   
       taken on this call before reaching tout     
      In above message,  I1 =       500
      In above message,  R1 =  0.6956483272547E+01
 lsoda--  at current t (=r1), mxstep (=i1) steps   
       taken on this call before reaching tout     
      In above message,  I1 =       500
      In above message,  R1 =  0.3183167860253E+01
 lsoda--  at current t (=r1), mxstep (=i1) steps   
       taken on this call before reaching tout     
      In above message,  I1 =       500
      In above message,  R1 =  0.5394467571361E+01
 lsoda--  at current t (=r1), mxstep (=i1) steps   
       taken on this call before reaching tout     
      In above message,  I1 =       500
      In above message,  R1 =  0.2918146438358E+02
 lsoda--  at current t (=r1), mxstep (=i1) steps   
       taken on this call before reaching tout     
      In above message,  I1 =       500
      In above message,  R1 =  0.3245292292893E+01
 lsoda--  at current t (=r1), mxstep (=i1) steps   
       taken on this call before reaching tout     
      In above message,  I1 =       500
      In above message,  R1 =  0.5190967535047E+01
 lsoda--  at current t (=r1), mxstep (=i1) steps   
       taken on this call before reaching tout     
      In above message,  I1 =       500
      In above message,  R1 =  0.3824640307496E+01
 lsoda--  at current t (=r1), mxstep (=i1) steps   
       taken on this call before reaching tout     
      In above message,  I1 =       500
      In above message,  R1 =  0.5243406508297E+01
 lsoda--  at current t (=r1), mxstep (=i1) steps   
       taken on this call before reaching tout     
      In above message,  I1 =       500
      In above message,  R1 =  0.8564628556989E+01
 lsoda--  at current t (=r1), mxstep (=i1) steps   
       taken on this call before reaching tout     
      In above message,  I1 =       500
      In above message,  R1 =  0.1901305762186E+02
 lsoda--  at current t (=r1), mxstep (=i1) steps   
       taken on this call before reaching tout     
      In above message,  I1 =       500
      In above message,  R1 =  0.8087071787701E+01
 lsoda--  at current t (=r1), mxstep (=i1) steps   
       taken on this call before reaching tout     
      In above message,  I1 =       500
      In above message,  R1 =  0.3716808685875E+02
 lsoda--  at current t (=r1), mxstep (=i1) steps   
       taken on this call before reaching tout     
      In above message,  I1 =       500
      In above message,  R1 =  0.4191872718814E+01
 lsoda--  at current t (=r1), mxstep (=i1) steps   
       taken on this call before reaching tout     
      In above message,  I1 =       500
      In above message,  R1 =  0.4120984599993E+01
 lsoda--  at current t (=r1), mxstep (=i1) steps   
       taken on this call before reaching tout     
      In above message,  I1 =       500
      In above message,  R1 =  0.5365434875599E+01
 lsoda--  at current t (=r1), mxstep (=i1) steps   
       taken on this call before reaching tout     
      In above message,  I1 =       500
      In above message,  R1 =  0.5889344488772E+01
Excess work done on this call (perhaps wrong Dfun type).
Run with full_output = 1 to get quantitative information.
Excess work done on this call (perhaps wrong Dfun type).
Run with full_output = 1 to get quantitative information.
Excess work done on this call (perhaps wrong Dfun type).
Run with full_output = 1 to get quantitative information.
Excess work done on this call (perhaps wrong Dfun type).
Run with full_output = 1 to get quantitative information.
Excess work done on this call (perhaps wrong Dfun type).
Run with full_output = 1 to get quantitative information.
Excess work done on this call (perhaps wrong Dfun type).
Run with full_output = 1 to get quantitative information.
Excess work done on this call (perhaps wrong Dfun type).
Run with full_output = 1 to get quantitative information.
Excess work done on this call (perhaps wrong Dfun type).
Run with full_output = 1 to get quantitative information.
Excess work done on this call (perhaps wrong Dfun type).
Run with full_output = 1 to get quantitative information.
Excess work done on this call (perhaps wrong Dfun type).
Run with full_output = 1 to get quantitative information.
Excess work done on this call (perhaps wrong Dfun type).
Run with full_output = 1 to get quantitative information.
Excess work done on this call (perhaps wrong Dfun type).
Run with full_output = 1 to get quantitative information.
Excess work done on this call (perhaps wrong Dfun type).
Run with full_output = 1 to get quantitative information.
Excess work done on this call (perhaps wrong Dfun type).
Run with full_output = 1 to get quantitative information.
Excess work done on this call (perhaps wrong Dfun type).
Run with full_output = 1 to get quantitative information.
Excess work done on this call (perhaps wrong Dfun type).
Run with full_output = 1 to get quantitative information.
Excess work done on this call (perhaps wrong Dfun type).
Run with full_output = 1 to get quantitative information.
Excess work done on this call (perhaps wrong Dfun type).
Run with full_output = 1 to get quantitative information.
Excess work done on this call (perhaps wrong Dfun type).
Run with full_output = 1 to get quantitative information.
Excess work done on this call (perhaps wrong Dfun type).
Run with full_output = 1 to get quantitative information.
Excess work done on this call (perhaps wrong Dfun type).
Run with full_output = 1 to get quantitative information.
Excess work done on this call (perhaps wrong Dfun type).
Run with full_output = 1 to get quantitative information.
Excess work done on this call (perhaps wrong Dfun type).
Run with full_output = 1 to get quantitative information.
Excess work done on this call (perhaps wrong Dfun type).
Run with full_output = 1 to get quantitative information.
Excess work done on this call (perhaps wrong Dfun type).
Run with full_output = 1 to get quantitative information.
Excess work done on this call (perhaps wrong Dfun type).
Run with full_output = 1 to get quantitative information.
Excess work done on this call (perhaps wrong Dfun type).
Run with full_output = 1 to get quantitative information.
Excess work done on this call (perhaps wrong Dfun type).
Run with full_output = 1 to get quantitative information.
Excess work done on this call (perhaps wrong Dfun type).
Run with full_output = 1 to get quantitative information.
Excess work done on this call (perhaps wrong Dfun type).
Run with full_output = 1 to get quantitative information.
Excess work done on this call (perhaps wrong Dfun type).
Run with full_output = 1 to get quantitative information.
Excess work done on this call (perhaps wrong Dfun type).
Run with full_output = 1 to get quantitative information.
Excess work done on this call (perhaps wrong Dfun type).
Run with full_output = 1 to get quantitative information.
Excess work done on this call (perhaps wrong Dfun type).
Run with full_output = 1 to get quantitative information.
Excess work done on this call (perhaps wrong Dfun type).
Run with full_output = 1 to get quantitative information.
Excess work done on this call (perhaps wrong Dfun type).
Run with full_output = 1 to get quantitative information.
Excess work done on this call (perhaps wrong Dfun type).
Run with full_output = 1 to get quantitative information.
Excess work done on this call (perhaps wrong Dfun type).
Run with full_output = 1 to get quantitative information.
 lsoda--  at current t (=r1), mxstep (=i1) steps   
       taken on this call before reaching tout     
      In above message,  I1 =       500
      In above message,  R1 =  0.1607880281602E+02
 lsoda--  at current t (=r1), mxstep (=i1) steps   
       taken on this call before reaching tout     
      In above message,  I1 =       500
      In above message,  R1 =  0.6132393576279E+01
 lsoda--  at current t (=r1), mxstep (=i1) steps   
       taken on this call before reaching tout     
      In above message,  I1 =       500
      In above message,  R1 =  0.2599523923232E+02
 lsoda--  at current t (=r1), mxstep (=i1) steps   
       taken on this call before reaching tout     
      In above message,  I1 =       500
      In above message,  R1 =  0.3094713436862E+01
 lsoda--  at current t (=r1), mxstep (=i1) steps   
       taken on this call before reaching tout     
      In above message,  I1 =       500
      In above message,  R1 =  0.1009164017061E+02
 lsoda--  at current t (=r1), mxstep (=i1) steps   
       taken on this call before reaching tout     
      In above message,  I1 =       500
      In above message,  R1 =  0.6001315093666E+01
 lsoda--  at current t (=r1), mxstep (=i1) steps   
       taken on this call before reaching tout     
      In above message,  I1 =       500
      In above message,  R1 =  0.2634737053413E+02
 lsoda--  at current t (=r1), mxstep (=i1) steps   
       taken on this call before reaching tout     
      In above message,  I1 =       500
      In above message,  R1 =  0.8659384925530E+01
 lsoda--  at current t (=r1), mxstep (=i1) steps   
       taken on this call before reaching tout     
      In above message,  I1 =       500
      In above message,  R1 =  0.4197841574398E+01
 lsoda--  at current t (=r1), mxstep (=i1) steps   
       taken on this call before reaching tout     
      In above message,  I1 =       500
      In above message,  R1 =  0.6321336644397E+01
 lsoda--  at current t (=r1), mxstep (=i1) steps   
       taken on this call before reaching tout     
      In above message,  I1 =       500
      In above message,  R1 =  0.1122487173201E+02
 lsoda--  at current t (=r1), mxstep (=i1) steps   
       taken on this call before reaching tout     
      In above message,  I1 =       500
      In above message,  R1 =  0.6227452900887E+01
 lsoda--  at current t (=r1), mxstep (=i1) steps   
       taken on this call before reaching tout     
      In above message,  I1 =       500
      In above message,  R1 =  0.1218096503296E+02
 lsoda--  at current t (=r1), mxstep (=i1) steps   
       taken on this call before reaching tout     
      In above message,  I1 =       500
      In above message,  R1 =  0.6149677364086E+01
 lsoda--  at current t (=r1), mxstep (=i1) steps   
       taken on this call before reaching tout     
      In above message,  I1 =       500
      In above message,  R1 =  0.1152884115904E+00
 lsoda--  at current t (=r1), mxstep (=i1) steps   
       taken on this call before reaching tout     
      In above message,  I1 =       500
      In above message,  R1 =  0.4302348873407E+01
 lsoda--  at current t (=r1), mxstep (=i1) steps   
       taken on this call before reaching tout     
      In above message,  I1 =       500
      In above message,  R1 =  0.9991135963918E-01
 lsoda--  at current t (=r1), mxstep (=i1) steps   
       taken on this call before reaching tout     
      In above message,  I1 =       500
      In above message,  R1 =  0.6759079601853E+01
 lsoda--  at current t (=r1), mxstep (=i1) steps   
       taken on this call before reaching tout     
      In above message,  I1 =       500
      In above message,  R1 =  0.8807193639981E-01
 lsoda--  at current t (=r1), mxstep (=i1) steps   
       taken on this call before reaching tout     
      In above message,  I1 =       500
      In above message,  R1 =  0.4107638767063E+01
 lsoda--  at current t (=r1), mxstep (=i1) steps   
       taken on this call before reaching tout     
      In above message,  I1 =       500
      In above message,  R1 =  0.6440564275733E+01
 lsoda--  at current t (=r1), mxstep (=i1) steps   
       taken on this call before reaching tout     
      In above message,  I1 =       500
      In above message,  R1 =  0.1029161227225E+03
 lsoda--  at current t (=r1), mxstep (=i1) steps   
       taken on this call before reaching tout     
      In above message,  I1 =       500
      In above message,  R1 =  0.3909687164726E+02
 lsoda--  at current t (=r1), mxstep (=i1) steps   
       taken on this call before reaching tout     
      In above message,  I1 =       500
      In above message,  R1 =  0.4003993985848E+01
 lsoda--  at current t (=r1), mxstep (=i1) steps   
       taken on this call before reaching tout     
      In above message,  I1 =       500
      In above message,  R1 =  0.1817353743826E+02
 lsoda--  at current t (=r1), mxstep (=i1) steps   
       taken on this call before reaching tout     
      In above message,  I1 =       500
      In above message,  R1 =  0.4005579635006E+02
 lsoda--  at current t (=r1), mxstep (=i1) steps   
       taken on this call before reaching tout     
      In above message,  I1 =       500
      In above message,  R1 =  0.6885334967965E+01
 lsoda--  at current t (=r1), mxstep (=i1) steps   
       taken on this call before reaching tout     
      In above message,  I1 =       500
      In above message,  R1 =  0.1900967228096E+02
 lsoda--  at current t (=r1), mxstep (=i1) steps   
       taken on this call before reaching tout     
      In above message,  I1 =       500
      In above message,  R1 =  0.1120564710343E+02
 lsoda--  at current t (=r1), mxstep (=i1) steps   
       taken on this call before reaching tout     
      In above message,  I1 =       500
      In above message,  R1 =  0.6714066837874E+01
 lsoda--  at current t (=r1), mxstep (=i1) steps   
       taken on this call before reaching tout     
      In above message,  I1 =       500
      In above message,  R1 =  0.4929791065414E+01
 lsoda--  at current t (=r1), mxstep (=i1) steps   
       taken on this call before reaching tout     
      In above message,  I1 =       500
      In above message,  R1 =  0.2205867662725E+02
 lsoda--  at current t (=r1), mxstep (=i1) steps   
       taken on this call before reaching tout     
      In above message,  I1 =       500
      In above message,  R1 =  0.9482090094532E+01
 lsoda--  at current t (=r1), mxstep (=i1) steps   
       taken on this call before reaching tout     
      In above message,  I1 =       500
      In above message,  R1 =  0.1085406657375E+02
 lsoda--  at current t (=r1), mxstep (=i1) steps   
       taken on this call before reaching tout     
      In above message,  I1 =       500
      In above message,  R1 =  0.4209648802161E+01
 lsoda--  at current t (=r1), mxstep (=i1) steps   
       taken on this call before reaching tout     
      In above message,  I1 =       500
      In above message,  R1 =  0.1989919064214E+01
 lsoda--  at current t (=r1), mxstep (=i1) steps   
       taken on this call before reaching tout     
      In above message,  I1 =       500
      In above message,  R1 =  0.9046506313106E+01
 lsoda--  at current t (=r1), mxstep (=i1) steps   
       taken on this call before reaching tout     
      In above message,  I1 =       500
      In above message,  R1 =  0.9000912303481E+01
 lsoda--  at current t (=r1), mxstep (=i1) steps   
       taken on this call before reaching tout     
      In above message,  I1 =       500
      In above message,  R1 =  0.1200280801072E+02
 lsoda--  at current t (=r1), mxstep (=i1) steps   
       taken on this call before reaching tout     
      In above message,  I1 =       500
      In above message,  R1 =  0.6134905691452E+01
 lsoda--  at current t (=r1), mxstep (=i1) steps   
       taken on this call before reaching tout     
      In above message,  I1 =       500
      In above message,  R1 =  0.5025114233634E+01
 lsoda--  at current t (=r1), mxstep (=i1) steps   
       taken on this call before reaching tout     
      In above message,  I1 =       500
      In above message,  R1 =  0.8984075687026E+01
Excess work done on this call (perhaps wrong Dfun type).
Run with full_output = 1 to get quantitative information.
Excess work done on this call (perhaps wrong Dfun type).
Run with full_output = 1 to get quantitative information.
Excess work done on this call (perhaps wrong Dfun type).
Run with full_output = 1 to get quantitative information.
Excess work done on this call (perhaps wrong Dfun type).
Run with full_output = 1 to get quantitative information.
Excess work done on this call (perhaps wrong Dfun type).
Run with full_output = 1 to get quantitative information.
Excess work done on this call (perhaps wrong Dfun type).
Run with full_output = 1 to get quantitative information.
Excess work done on this call (perhaps wrong Dfun type).
Run with full_output = 1 to get quantitative information.
Excess work done on this call (perhaps wrong Dfun type).
Run with full_output = 1 to get quantitative information.
Excess work done on this call (perhaps wrong Dfun type).
Run with full_output = 1 to get quantitative information.
Excess work done on this call (perhaps wrong Dfun type).
Run with full_output = 1 to get quantitative information.
Excess work done on this call (perhaps wrong Dfun type).
Run with full_output = 1 to get quantitative information.
Excess work done on this call (perhaps wrong Dfun type).
Run with full_output = 1 to get quantitative information.
Excess work done on this call (perhaps wrong Dfun type).
Run with full_output = 1 to get quantitative information.
Excess work done on this call (perhaps wrong Dfun type).
Run with full_output = 1 to get quantitative information.
Excess work done on this call (perhaps wrong Dfun type).
Run with full_output = 1 to get quantitative information.
Excess work done on this call (perhaps wrong Dfun type).
Run with full_output = 1 to get quantitative information.
Excess work done on this call (perhaps wrong Dfun type).
Run with full_output = 1 to get quantitative information.
Excess work done on this call (perhaps wrong Dfun type).
Run with full_output = 1 to get quantitative information.
Excess work done on this call (perhaps wrong Dfun type).
Run with full_output = 1 to get quantitative information.
Excess work done on this call (perhaps wrong Dfun type).
Run with full_output = 1 to get quantitative information.
Excess work done on this call (perhaps wrong Dfun type).
Run with full_output = 1 to get quantitative information.
Excess work done on this call (perhaps wrong Dfun type).
Run with full_output = 1 to get quantitative information.
Excess work done on this call (perhaps wrong Dfun type).
Run with full_output = 1 to get quantitative information.
Excess work done on this call (perhaps wrong Dfun type).
Run with full_output = 1 to get quantitative information.
Excess work done on this call (perhaps wrong Dfun type).
Run with full_output = 1 to get quantitative information.
Excess work done on this call (perhaps wrong Dfun type).
Run with full_output = 1 to get quantitative information.
Excess work done on this call (perhaps wrong Dfun type).
Run with full_output = 1 to get quantitative information.
Excess work done on this call (perhaps wrong Dfun type).
Run with full_output = 1 to get quantitative information.
Excess work done on this call (perhaps wrong Dfun type).
Run with full_output = 1 to get quantitative information.
Excess work done on this call (perhaps wrong Dfun type).
Run with full_output = 1 to get quantitative information.
Excess work done on this call (perhaps wrong Dfun type).
Run with full_output = 1 to get quantitative information.
Excess work done on this call (perhaps wrong Dfun type).
Run with full_output = 1 to get quantitative information.
Excess work done on this call (perhaps wrong Dfun type).
Run with full_output = 1 to get quantitative information.
Excess work done on this call (perhaps wrong Dfun type).
Run with full_output = 1 to get quantitative information.
Excess work done on this call (perhaps wrong Dfun type).
Run with full_output = 1 to get quantitative information.
Excess work done on this call (perhaps wrong Dfun type).
Run with full_output = 1 to get quantitative information.
Excess work done on this call (perhaps wrong Dfun type).
Run with full_output = 1 to get quantitative information.
Excess work done on this call (perhaps wrong Dfun type).
Run with full_output = 1 to get quantitative information.
Excess work done on this call (perhaps wrong Dfun type).
Run with full_output = 1 to get quantitative information.
Excess work done on this call (perhaps wrong Dfun type).
Run with full_output = 1 to get quantitative information.
Excess work done on this call (perhaps wrong Dfun type).
Run with full_output = 1 to get quantitative information.
Excess work done on this call (perhaps wrong Dfun type).
Run with full_output = 1 to get quantitative information.
Excess work done on this call (perhaps wrong Dfun type).
Run with full_output = 1 to get quantitative information.
Excess work done on this call (perhaps wrong Dfun type).
Run with full_output = 1 to get quantitative information.
Excess work done on this call (perhaps wrong Dfun type).
Run with full_output = 1 to get quantitative information.
Excess work done on this call (perhaps wrong Dfun type).
Run with full_output = 1 to get quantitative information.
Excess work done on this call (perhaps wrong Dfun type).
Run with full_output = 1 to get quantitative information.
Excess work done on this call (perhaps wrong Dfun type).
Run with full_output = 1 to get quantitative information.
Excess work done on this call (perhaps wrong Dfun type).
Run with full_output = 1 to get quantitative information.
Excess work done on this call (perhaps wrong Dfun type).
Run with full_output = 1 to get quantitative information.
Excess work done on this call (perhaps wrong Dfun type).
Run with full_output = 1 to get quantitative information.
Excess work done on this call (perhaps wrong Dfun type).
Run with full_output = 1 to get quantitative information.
Excess work done on this call (perhaps wrong Dfun type).
Run with full_output = 1 to get quantitative information.
Excess work done on this call (perhaps wrong Dfun type).
Run with full_output = 1 to get quantitative information.
Excess work done on this call (perhaps wrong Dfun type).
Run with full_output = 1 to get quantitative information.
Excess work done on this call (perhaps wrong Dfun type).
Run with full_output = 1 to get quantitative information.
Excess work done on this call (perhaps wrong Dfun type).
Run with full_output = 1 to get quantitative information.
Excess work done on this call (perhaps wrong Dfun type).
Run with full_output = 1 to get quantitative information.
Excess work done on this call (perhaps wrong Dfun type).
Run with full_output = 1 to get quantitative information.
Excess work done on this call (perhaps wrong Dfun type).
Run with full_output = 1 to get quantitative information.
Excess work done on this call (perhaps wrong Dfun type).
Run with full_output = 1 to get quantitative information.
Excess work done on this call (perhaps wrong Dfun type).
Run with full_output = 1 to get quantitative information.
Excess work done on this call (perhaps wrong Dfun type).
Run with full_output = 1 to get quantitative information.
Excess work done on this call (perhaps wrong Dfun type).
Run with full_output = 1 to get quantitative information.
Excess work done on this call (perhaps wrong Dfun type).
Run with full_output = 1 to get quantitative information.
Excess work done on this call (perhaps wrong Dfun type).
Run with full_output = 1 to get quantitative information.
Excess work done on this call (perhaps wrong Dfun type).
Run with full_output = 1 to get quantitative information.
Excess work done on this call (perhaps wrong Dfun type).
Run with full_output = 1 to get quantitative information.
Excess work done on this call (perhaps wrong Dfun type).
Run with full_output = 1 to get quantitative information.
Excess work done on this call (perhaps wrong Dfun type).
Run with full_output = 1 to get quantitative information.
Excess work done on this call (perhaps wrong Dfun type).
Run with full_output = 1 to get quantitative information.
Excess work done on this call (perhaps wrong Dfun type).
Run with full_output = 1 to get quantitative information.
Excess work done on this call (perhaps wrong Dfun type).
Run with full_output = 1 to get quantitative information.
Excess work done on this call (perhaps wrong Dfun type).
Run with full_output = 1 to get quantitative information.
Excess work done on this call (perhaps wrong Dfun type).
Run with full_output = 1 to get quantitative information.
Excess work done on this call (perhaps wrong Dfun type).
Run with full_output = 1 to get quantitative information.
Excess work done on this call (perhaps wrong Dfun type).
Run with full_output = 1 to get quantitative information.
Excess work done on this call (perhaps wrong Dfun type).
Run with full_output = 1 to get quantitative information.
Excess work done on this call (perhaps wrong Dfun type).
Run with full_output = 1 to get quantitative information.
Excess work done on this call (perhaps wrong Dfun type).
Run with full_output = 1 to get quantitative information.
Excess work done on this call (perhaps wrong Dfun type).
Run with full_output = 1 to get quantitative information.
 lsoda--  at current t (=r1), mxstep (=i1) steps   
       taken on this call before reaching tout     
      In above message,  I1 =       500
      In above message,  R1 =  0.7964827545175E-01
 lsoda--  at current t (=r1), mxstep (=i1) steps   
       taken on this call before reaching tout     
      In above message,  I1 =       500
      In above message,  R1 =  0.7479149376917E+01
 lsoda--  at current t (=r1), mxstep (=i1) steps   
       taken on this call before reaching tout     
      In above message,  I1 =       500
      In above message,  R1 =  0.6024009061785E+01
 lsoda--  at current t (=r1), mxstep (=i1) steps   
       taken on this call before reaching tout     
      In above message,  I1 =       500
      In above message,  R1 =  0.2105378340553E+02
 lsoda--  at current t (=r1), mxstep (=i1) steps   
       taken on this call before reaching tout     
      In above message,  I1 =       500
      In above message,  R1 =  0.9954716389161E+01
 lsoda--  at current t (=r1), mxstep (=i1) steps   
       taken on this call before reaching tout     
      In above message,  I1 =       500
      In above message,  R1 =  0.4230186133832E+01
 lsoda--  at current t (=r1), mxstep (=i1) steps   
       taken on this call before reaching tout     
      In above message,  I1 =       500
      In above message,  R1 =  0.6043759786228E+01
 lsoda--  at current t (=r1), mxstep (=i1) steps   
       taken on this call before reaching tout     
      In above message,  I1 =       500
      In above message,  R1 =  0.5201995516239E+01
 lsoda--  at current t (=r1), mxstep (=i1) steps   
       taken on this call before reaching tout     
      In above message,  I1 =       500
      In above message,  R1 =  0.3597976087111E+02
 lsoda--  at current t (=r1), mxstep (=i1) steps   
       taken on this call before reaching tout     
      In above message,  I1 =       500
      In above message,  R1 =  0.4219495437347E+01
 lsoda--  at current t (=r1), mxstep (=i1) steps   
       taken on this call before reaching tout     
      In above message,  I1 =       500
      In above message,  R1 =  0.4176810905383E+01
 lsoda--  at current t (=r1), mxstep (=i1) steps   
       taken on this call before reaching tout     
      In above message,  I1 =       500
      In above message,  R1 =  0.1420187198768E+02
 lsoda--  at current t (=r1), mxstep (=i1) steps   
       taken on this call before reaching tout     
      In above message,  I1 =       500
      In above message,  R1 =  0.6766638885658E+01
 lsoda--  at current t (=r1), mxstep (=i1) steps   
       taken on this call before reaching tout     
      In above message,  I1 =       500
      In above message,  R1 =  0.1703437698814E+02
 lsoda--  at current t (=r1), mxstep (=i1) steps   
       taken on this call before reaching tout     
      In above message,  I1 =       500
      In above message,  R1 =  0.8986201297892E+01
 lsoda--  at current t (=r1), mxstep (=i1) steps   
       taken on this call before reaching tout     
      In above message,  I1 =       500
      In above message,  R1 =  0.6004681519506E+01
 lsoda--  at current t (=r1), mxstep (=i1) steps   
       taken on this call before reaching tout     
      In above message,  I1 =       500
      In above message,  R1 =  0.1192908291297E+02
 lsoda--  at current t (=r1), mxstep (=i1) steps   
       taken on this call before reaching tout     
      In above message,  I1 =       500
      In above message,  R1 =  0.4051368622430E+01
 lsoda--  at current t (=r1), mxstep (=i1) steps   
       taken on this call before reaching tout     
      In above message,  I1 =       500
      In above message,  R1 =  0.2059957125825E+01
 lsoda--  at current t (=r1), mxstep (=i1) steps   
       taken on this call before reaching tout     
      In above message,  I1 =       500
      In above message,  R1 =  0.7248002324690E+01
 lsoda--  at current t (=r1), mxstep (=i1) steps   
       taken on this call before reaching tout     
      In above message,  I1 =       500
      In above message,  R1 =  0.8034589379374E+01
 lsoda--  at current t (=r1), mxstep (=i1) steps   
       taken on this call before reaching tout     
      In above message,  I1 =       500
      In above message,  R1 =  0.7091242942761E+01
 lsoda--  at current t (=r1), mxstep (=i1) steps   
       taken on this call before reaching tout     
      In above message,  I1 =       500
      In above message,  R1 =  0.1302610370510E+02
 lsoda--  at current t (=r1), mxstep (=i1) steps   
       taken on this call before reaching tout     
      In above message,  I1 =       500
      In above message,  R1 =  0.5067486592947E+01
 lsoda--  at current t (=r1), mxstep (=i1) steps   
       taken on this call before reaching tout     
      In above message,  I1 =       500
      In above message,  R1 =  0.4083692077999E+01
 lsoda--  at current t (=r1), mxstep (=i1) steps   
       taken on this call before reaching tout     
      In above message,  I1 =       500
      In above message,  R1 =  0.9018822489030E+01
 lsoda--  at current t (=r1), mxstep (=i1) steps   
       taken on this call before reaching tout     
      In above message,  I1 =       500
      In above message,  R1 =  0.7267428433450E+01
 lsoda--  at current t (=r1), mxstep (=i1) steps   
       taken on this call before reaching tout     
      In above message,  I1 =       500
      In above message,  R1 =  0.7052681460590E+01
 lsoda--  at current t (=r1), mxstep (=i1) steps   
       taken on this call before reaching tout     
      In above message,  I1 =       500
      In above message,  R1 =  0.8227708747341E+01
 lsoda--  at current t (=r1), mxstep (=i1) steps   
       taken on this call before reaching tout     
      In above message,  I1 =       500
      In above message,  R1 =  0.8975298194961E+01
 lsoda--  at current t (=r1), mxstep (=i1) steps   
       taken on this call before reaching tout     
      In above message,  I1 =       500
      In above message,  R1 =  0.5161588534330E+01
 lsoda--  at current t (=r1), mxstep (=i1) steps   
       taken on this call before reaching tout     
      In above message,  I1 =       500
      In above message,  R1 =  0.3428205350786E+02
 lsoda--  at current t (=r1), mxstep (=i1) steps   
       taken on this call before reaching tout     
      In above message,  I1 =       500
      In above message,  R1 =  0.7969765983809E+01
 lsoda--  at current t (=r1), mxstep (=i1) steps   
       taken on this call before reaching tout     
      In above message,  I1 =       500
      In above message,  R1 =  0.7226006516926E+01
 lsoda--  at current t (=r1), mxstep (=i1) steps   
       taken on this call before reaching tout     
      In above message,  I1 =       500
      In above message,  R1 =  0.7078957928336E+01
 lsoda--  at current t (=r1), mxstep (=i1) steps   
       taken on this call before reaching tout     
      In above message,  I1 =       500
      In above message,  R1 =  0.1005079890971E+02
 lsoda--  at current t (=r1), mxstep (=i1) steps   
       taken on this call before reaching tout     
      In above message,  I1 =       500
      In above message,  R1 =  0.4127768578010E+01
 lsoda--  at current t (=r1), mxstep (=i1) steps   
       taken on this call before reaching tout     
      In above message,  I1 =       500
      In above message,  R1 =  0.7994569797755E+01
 lsoda--  at current t (=r1), mxstep (=i1) steps   
       taken on this call before reaching tout     
      In above message,  I1 =       500
      In above message,  R1 =  0.1097437236914E+02
 lsoda--  at current t (=r1), mxstep (=i1) steps   
       taken on this call before reaching tout     
      In above message,  I1 =       500
      In above message,  R1 =  0.6349677135918E+01
 lsoda--  at current t (=r1), mxstep (=i1) steps   
       taken on this call before reaching tout     
      In above message,  I1 =       500
      In above message,  R1 =  0.5414003391016E+01
 lsoda--  at current t (=r1), mxstep (=i1) steps   
       taken on this call before reaching tout     
      In above message,  I1 =       500
      In above message,  R1 =  0.5061380587702E+01
Excess work done on this call (perhaps wrong Dfun type).
Run with full_output = 1 to get quantitative information.
Excess work done on this call (perhaps wrong Dfun type).
Run with full_output = 1 to get quantitative information.
Excess work done on this call (perhaps wrong Dfun type).
Run with full_output = 1 to get quantitative information.
Excess work done on this call (perhaps wrong Dfun type).
Run with full_output = 1 to get quantitative information.
Excess work done on this call (perhaps wrong Dfun type).
Run with full_output = 1 to get quantitative information.
Excess work done on this call (perhaps wrong Dfun type).
Run with full_output = 1 to get quantitative information.
Excess work done on this call (perhaps wrong Dfun type).
Run with full_output = 1 to get quantitative information.
Excess work done on this call (perhaps wrong Dfun type).
Run with full_output = 1 to get quantitative information.
Excess work done on this call (perhaps wrong Dfun type).
Run with full_output = 1 to get quantitative information.
Excess work done on this call (perhaps wrong Dfun type).
Run with full_output = 1 to get quantitative information.
Excess work done on this call (perhaps wrong Dfun type).
Run with full_output = 1 to get quantitative information.
Excess work done on this call (perhaps wrong Dfun type).
Run with full_output = 1 to get quantitative information.
Excess work done on this call (perhaps wrong Dfun type).
Run with full_output = 1 to get quantitative information.
Excess work done on this call (perhaps wrong Dfun type).
Run with full_output = 1 to get quantitative information.
Excess work done on this call (perhaps wrong Dfun type).
Run with full_output = 1 to get quantitative information.
Excess work done on this call (perhaps wrong Dfun type).
Run with full_output = 1 to get quantitative information.
Excess work done on this call (perhaps wrong Dfun type).
Run with full_output = 1 to get quantitative information.
 lsoda--  at current t (=r1), mxstep (=i1) steps   
       taken on this call before reaching tout     
      In above message,  I1 =       500
      In above message,  R1 =  0.6959260277260E-01
 lsoda--  at current t (=r1), mxstep (=i1) steps   
       taken on this call before reaching tout     
      In above message,  I1 =       500
      In above message,  R1 =  0.8026756500582E+01
 lsoda--  at current t (=r1), mxstep (=i1) steps   
       taken on this call before reaching tout     
      In above message,  I1 =       500
      In above message,  R1 =  0.9948854338440E-01
 lsoda--  at current t (=r1), mxstep (=i1) steps   
       taken on this call before reaching tout     
      In above message,  I1 =       500
      In above message,  R1 =  0.1212262897353E+02
 lsoda--  at current t (=r1), mxstep (=i1) steps   
       taken on this call before reaching tout     
      In above message,  I1 =       500
      In above message,  R1 =  0.8449838247339E-01
 lsoda--  at current t (=r1), mxstep (=i1) steps   
       taken on this call before reaching tout     
      In above message,  I1 =       500
      In above message,  R1 =  0.7016344776748E+01
 lsoda--  at current t (=r1), mxstep (=i1) steps   
       taken on this call before reaching tout     
      In above message,  I1 =       500
      In above message,  R1 =  0.7991288817194E-01
 lsoda--  at current t (=r1), mxstep (=i1) steps   
       taken on this call before reaching tout     
      In above message,  I1 =       500
      In above message,  R1 =  0.4219788364911E+01
 lsoda--  at current t (=r1), mxstep (=i1) steps   
       taken on this call before reaching tout     
      In above message,  I1 =       500
      In above message,  R1 =  0.9497164745233E-01
 lsoda--  at current t (=r1), mxstep (=i1) steps   
       taken on this call before reaching tout     
      In above message,  I1 =       500
      In above message,  R1 =  0.5035235944960E+01
 lsoda--  at current t (=r1), mxstep (=i1) steps   
       taken on this call before reaching tout     
      In above message,  I1 =       500
      In above message,  R1 =  0.3867160956477E+01
 lsoda--  at current t (=r1), mxstep (=i1) steps   
       taken on this call before reaching tout     
      In above message,  I1 =       500
      In above message,  R1 =  0.4266846655018E+01
 lsoda--  at current t (=r1), mxstep (=i1) steps   
       taken on this call before reaching tout     
      In above message,  I1 =       500
      In above message,  R1 =  0.1324539562042E+02
 lsoda--  at current t (=r1), mxstep (=i1) steps   
       taken on this call before reaching tout     
      In above message,  I1 =       500
      In above message,  R1 =  0.3214068757003E+01
 lsoda--  at current t (=r1), mxstep (=i1) steps   
       taken on this call before reaching tout     
      In above message,  I1 =       500
      In above message,  R1 =  0.1640649171796E+02
 lsoda--  at current t (=r1), mxstep (=i1) steps   
       taken on this call before reaching tout     
      In above message,  I1 =       500
      In above message,  R1 =  0.8255745750327E+01
 lsoda--  at current t (=r1), mxstep (=i1) steps   
       taken on this call before reaching tout     
      In above message,  I1 =       500
      In above message,  R1 =  0.2599128548962E+02
 lsoda--  at current t (=r1), mxstep (=i1) steps   
       taken on this call before reaching tout     
      In above message,  I1 =       500
      In above message,  R1 =  0.8397806414596E+01
 lsoda--  at current t (=r1), mxstep (=i1) steps   
       taken on this call before reaching tout     
      In above message,  I1 =       500
      In above message,  R1 =  0.4498029760445E+01
 lsoda--  at current t (=r1), mxstep (=i1) steps   
       taken on this call before reaching tout     
      In above message,  I1 =       500
      In above message,  R1 =  0.6292931782666E+01
 lsoda--  at current t (=r1), mxstep (=i1) steps   
       taken on this call before reaching tout     
      In above message,  I1 =       500
      In above message,  R1 =  0.1600377103973E+02
 lsoda--  at current t (=r1), mxstep (=i1) steps   
       taken on this call before reaching tout     
      In above message,  I1 =       500
      In above message,  R1 =  0.7189459135173E+01
 lsoda--  at current t (=r1), mxstep (=i1) steps   
       taken on this call before reaching tout     
      In above message,  I1 =       500
      In above message,  R1 =  0.5207166704990E+01
 lsoda--  at current t (=r1), mxstep (=i1) steps   
       taken on this call before reaching tout     
      In above message,  I1 =       500
      In above message,  R1 =  0.1299292602813E+02
 lsoda--  at current t (=r1), mxstep (=i1) steps   
       taken on this call before reaching tout     
      In above message,  I1 =       500
      In above message,  R1 =  0.1907280854071E+02
 lsoda--  at current t (=r1), mxstep (=i1) steps   
       taken on this call before reaching tout     
      In above message,  I1 =       500
      In above message,  R1 =  0.2410670726966E+02
 lsoda--  at current t (=r1), mxstep (=i1) steps   
       taken on this call before reaching tout     
      In above message,  I1 =       500
      In above message,  R1 =  0.6043247165406E+01
 lsoda--  at current t (=r1), mxstep (=i1) steps   
       taken on this call before reaching tout     
      In above message,  I1 =       500
      In above message,  R1 =  0.4040094492560E+01
 lsoda--  at current t (=r1), mxstep (=i1) steps   
       taken on this call before reaching tout     
      In above message,  I1 =       500
      In above message,  R1 =  0.8967030360770E+02
 lsoda--  at current t (=r1), mxstep (=i1) steps   
       taken on this call before reaching tout     
      In above message,  I1 =       500
      In above message,  R1 =  0.8178177781678E+01
 lsoda--  at current t (=r1), mxstep (=i1) steps   
       taken on this call before reaching tout     
      In above message,  I1 =       500
      In above message,  R1 =  0.2113999373896E+02
 lsoda--  at current t (=r1), mxstep (=i1) steps   
       taken on this call before reaching tout     
      In above message,  I1 =       500
      In above message,  R1 =  0.3054276362797E+01
 lsoda--  at current t (=r1), mxstep (=i1) steps   
       taken on this call before reaching tout     
      In above message,  I1 =       500
      In above message,  R1 =  0.4496185867870E+01
 lsoda--  at current t (=r1), mxstep (=i1) steps   
       taken on this call before reaching tout     
      In above message,  I1 =       500
      In above message,  R1 =  0.1417426628843E+02
 lsoda--  at current t (=r1), mxstep (=i1) steps   
       taken on this call before reaching tout     
      In above message,  I1 =       500
      In above message,  R1 =  0.9121657889685E+01
 lsoda--  at current t (=r1), mxstep (=i1) steps   
       taken on this call before reaching tout     
      In above message,  I1 =       500
      In above message,  R1 =  0.2405357197578E+02
 lsoda--  at current t (=r1), mxstep (=i1) steps   
       taken on this call before reaching tout     
      In above message,  I1 =       500
      In above message,  R1 =  0.5088676435225E+01
 lsoda--  at current t (=r1), mxstep (=i1) steps   
       taken on this call before reaching tout     
      In above message,  I1 =       500
      In above message,  R1 =  0.1153859197439E+00
 lsoda--  at current t (=r1), mxstep (=i1) steps   
       taken on this call before reaching tout     
      In above message,  I1 =       500
      In above message,  R1 =  0.6113182436722E+01
 lsoda--  at current t (=r1), mxstep (=i1) steps   
       taken on this call before reaching tout     
      In above message,  I1 =       500
      In above message,  R1 =  0.8501836089413E-01
 lsoda--  at current t (=r1), mxstep (=i1) steps   
       taken on this call before reaching tout     
      In above message,  I1 =       500
      In above message,  R1 =  0.2202605029468E+02
 lsoda--  at current t (=r1), mxstep (=i1) steps   
       taken on this call before reaching tout     
      In above message,  I1 =       500
      In above message,  R1 =  0.7594422701504E-01
Excess work done on this call (perhaps wrong Dfun type).
Run with full_output = 1 to get quantitative information.
Excess work done on this call (perhaps wrong Dfun type).
Run with full_output = 1 to get quantitative information.
Excess work done on this call (perhaps wrong Dfun type).
Run with full_output = 1 to get quantitative information.
Excess work done on this call (perhaps wrong Dfun type).
Run with full_output = 1 to get quantitative information.
Excess work done on this call (perhaps wrong Dfun type).
Run with full_output = 1 to get quantitative information.
Excess work done on this call (perhaps wrong Dfun type).
Run with full_output = 1 to get quantitative information.
Excess work done on this call (perhaps wrong Dfun type).
Run with full_output = 1 to get quantitative information.
Excess work done on this call (perhaps wrong Dfun type).
Run with full_output = 1 to get quantitative information.
Excess work done on this call (perhaps wrong Dfun type).
Run with full_output = 1 to get quantitative information.
Excess work done on this call (perhaps wrong Dfun type).
Run with full_output = 1 to get quantitative information.
Excess work done on this call (perhaps wrong Dfun type).
Run with full_output = 1 to get quantitative information.
Excess work done on this call (perhaps wrong Dfun type).
Run with full_output = 1 to get quantitative information.
Excess work done on this call (perhaps wrong Dfun type).
Run with full_output = 1 to get quantitative information.
Excess work done on this call (perhaps wrong Dfun type).
Run with full_output = 1 to get quantitative information.
Excess work done on this call (perhaps wrong Dfun type).
Run with full_output = 1 to get quantitative information.
Excess work done on this call (perhaps wrong Dfun type).
Run with full_output = 1 to get quantitative information.
Excess work done on this call (perhaps wrong Dfun type).
Run with full_output = 1 to get quantitative information.
Excess work done on this call (perhaps wrong Dfun type).
Run with full_output = 1 to get quantitative information.
Excess work done on this call (perhaps wrong Dfun type).
Run with full_output = 1 to get quantitative information.
Excess work done on this call (perhaps wrong Dfun type).
Run with full_output = 1 to get quantitative information.
Excess work done on this call (perhaps wrong Dfun type).
Run with full_output = 1 to get quantitative information.
Excess work done on this call (perhaps wrong Dfun type).
Run with full_output = 1 to get quantitative information.
Excess work done on this call (perhaps wrong Dfun type).
Run with full_output = 1 to get quantitative information.
Excess work done on this call (perhaps wrong Dfun type).
Run with full_output = 1 to get quantitative information.
Excess work done on this call (perhaps wrong Dfun type).
Run with full_output = 1 to get quantitative information.
Excess work done on this call (perhaps wrong Dfun type).
Run with full_output = 1 to get quantitative information.
Excess work done on this call (perhaps wrong Dfun type).
Run with full_output = 1 to get quantitative information.
Excess work done on this call (perhaps wrong Dfun type).
Run with full_output = 1 to get quantitative information.
Excess work done on this call (perhaps wrong Dfun type).
Run with full_output = 1 to get quantitative information.
Excess work done on this call (perhaps wrong Dfun type).
Run with full_output = 1 to get quantitative information.
Excess work done on this call (perhaps wrong Dfun type).
Run with full_output = 1 to get quantitative information.
Excess work done on this call (perhaps wrong Dfun type).
Run with full_output = 1 to get quantitative information.
Excess work done on this call (perhaps wrong Dfun type).
Run with full_output = 1 to get quantitative information.
Excess work done on this call (perhaps wrong Dfun type).
Run with full_output = 1 to get quantitative information.
Excess work done on this call (perhaps wrong Dfun type).
Run with full_output = 1 to get quantitative information.
Excess work done on this call (perhaps wrong Dfun type).
Run with full_output = 1 to get quantitative information.
Excess work done on this call (perhaps wrong Dfun type).
Run with full_output = 1 to get quantitative information.
Excess work done on this call (perhaps wrong Dfun type).
Run with full_output = 1 to get quantitative information.
Excess work done on this call (perhaps wrong Dfun type).
Run with full_output = 1 to get quantitative information.
 lsoda--  at current t (=r1), mxstep (=i1) steps   
       taken on this call before reaching tout     
      In above message,  I1 =       500
      In above message,  R1 =  0.3019090997953E+02
 lsoda--  at current t (=r1), mxstep (=i1) steps   
       taken on this call before reaching tout     
      In above message,  I1 =       500
      In above message,  R1 =  0.6971823059126E+01
 lsoda--  at current t (=r1), mxstep (=i1) steps   
       taken on this call before reaching tout     
      In above message,  I1 =       500
      In above message,  R1 =  0.4191277496350E+01
 lsoda--  at current t (=r1), mxstep (=i1) steps   
       taken on this call before reaching tout     
      In above message,  I1 =       500
      In above message,  R1 =  0.4118792506653E+01
 lsoda--  at current t (=r1), mxstep (=i1) steps   
       taken on this call before reaching tout     
      In above message,  I1 =       500
      In above message,  R1 =  0.8262687185501E+01
 lsoda--  at current t (=r1), mxstep (=i1) steps   
       taken on this call before reaching tout     
      In above message,  I1 =       500
      In above message,  R1 =  0.1233695599161E+02
 lsoda--  at current t (=r1), mxstep (=i1) steps   
       taken on this call before reaching tout     
      In above message,  I1 =       500
      In above message,  R1 =  0.7167410052708E+01
 lsoda--  at current t (=r1), mxstep (=i1) steps   
       taken on this call before reaching tout     
      In above message,  I1 =       500
      In above message,  R1 =  0.3056753794211E+01
 lsoda--  at current t (=r1), mxstep (=i1) steps   
       taken on this call before reaching tout     
      In above message,  I1 =       500
      In above message,  R1 =  0.1850259104249E+00
 lsoda--  at current t (=r1), mxstep (=i1) steps   
       taken on this call before reaching tout     
      In above message,  I1 =       500
      In above message,  R1 =  0.8097787669854E+01
 lsoda--  at current t (=r1), mxstep (=i1) steps   
       taken on this call before reaching tout     
      In above message,  I1 =       500
      In above message,  R1 =  0.2110301074885E+00
 lsoda--  at current t (=r1), mxstep (=i1) steps   
       taken on this call before reaching tout     
      In above message,  I1 =       500
      In above message,  R1 =  0.4836427084798E+01
 lsoda--  at current t (=r1), mxstep (=i1) steps   
       taken on this call before reaching tout     
      In above message,  I1 =       500
      In above message,  R1 =  0.6960486307881E+01
 lsoda--  at current t (=r1), mxstep (=i1) steps   
       taken on this call before reaching tout     
      In above message,  I1 =       500
      In above message,  R1 =  0.4178783827968E+01
 lsoda--  at current t (=r1), mxstep (=i1) steps   
       taken on this call before reaching tout     
      In above message,  I1 =       500
      In above message,  R1 =  0.3016218922534E+01
 lsoda--  at current t (=r1), mxstep (=i1) steps   
       taken on this call before reaching tout     
      In above message,  I1 =       500
      In above message,  R1 =  0.4499868186890E+01
 lsoda--  at current t (=r1), mxstep (=i1) steps   
       taken on this call before reaching tout     
      In above message,  I1 =       500
      In above message,  R1 =  0.1743463366465E+02
 lsoda--  at current t (=r1), mxstep (=i1) steps   
       taken on this call before reaching tout     
      In above message,  I1 =       500
      In above message,  R1 =  0.9151371704297E+01
 lsoda--  at current t (=r1), mxstep (=i1) steps   
       taken on this call before reaching tout     
      In above message,  I1 =       500
      In above message,  R1 =  0.5109868536837E+01
 lsoda--  at current t (=r1), mxstep (=i1) steps   
       taken on this call before reaching tout     
      In above message,  I1 =       500
      In above message,  R1 =  0.3065496521430E+01
 lsoda--  at current t (=r1), mxstep (=i1) steps   
       taken on this call before reaching tout     
      In above message,  I1 =       500
      In above message,  R1 =  0.4840810319543E+01
 lsoda--  at current t (=r1), mxstep (=i1) steps   
       taken on this call before reaching tout     
      In above message,  I1 =       500
      In above message,  R1 =  0.1066641735804E+00
 lsoda--  at current t (=r1), mxstep (=i1) steps   
       taken on this call before reaching tout     
      In above message,  I1 =       500
      In above message,  R1 =  0.5607145051959E+01
 lsoda--  at current t (=r1), mxstep (=i1) steps   
       taken on this call before reaching tout     
      In above message,  I1 =       500
      In above message,  R1 =  0.1056175333182E+00
 lsoda--  at current t (=r1), mxstep (=i1) steps   
       taken on this call before reaching tout     
      In above message,  I1 =       500
      In above message,  R1 =  0.4990203033130E+01
 lsoda--  at current t (=r1), mxstep (=i1) steps   
       taken on this call before reaching tout     
      In above message,  I1 =       500
      In above message,  R1 =  0.8360707842764E-01
 lsoda--  at current t (=r1), mxstep (=i1) steps   
       taken on this call before reaching tout     
      In above message,  I1 =       500
      In above message,  R1 =  0.9974256748815E+01
 lsoda--  at current t (=r1), mxstep (=i1) steps   
       taken on this call before reaching tout     
      In above message,  I1 =       500
      In above message,  R1 =  0.2895226999519E+02
 lsoda--  at current t (=r1), mxstep (=i1) steps   
       taken on this call before reaching tout     
      In above message,  I1 =       500
      In above message,  R1 =  0.1060720186131E+02
 lsoda--  at current t (=r1), mxstep (=i1) steps   
       taken on this call before reaching tout     
      In above message,  I1 =       500
      In above message,  R1 =  0.1004009661028E+02
 lsoda--  at current t (=r1), mxstep (=i1) steps   
       taken on this call before reaching tout     
      In above message,  I1 =       500
      In above message,  R1 =  0.7907609124529E+01
 lsoda--  at current t (=r1), mxstep (=i1) steps   
       taken on this call before reaching tout     
      In above message,  I1 =       500
      In above message,  R1 =  0.5868182203056E+01
 lsoda--  at current t (=r1), mxstep (=i1) steps   
       taken on this call before reaching tout     
      In above message,  I1 =       500
      In above message,  R1 =  0.4102374460557E+01
 lsoda--  at current t (=r1), mxstep (=i1) steps   
       taken on this call before reaching tout     
      In above message,  I1 =       500
      In above message,  R1 =  0.1452215094735E+02
 lsoda--  at current t (=r1), mxstep (=i1) steps   
       taken on this call before reaching tout     
      In above message,  I1 =       500
      In above message,  R1 =  0.4168191196926E+01
 lsoda--  at current t (=r1), mxstep (=i1) steps   
       taken on this call before reaching tout     
      In above message,  I1 =       500
      In above message,  R1 =  0.4106120401467E+01
 lsoda--  at current t (=r1), mxstep (=i1) steps   
       taken on this call before reaching tout     
      In above message,  I1 =       500
      In above message,  R1 =  0.3800886247311E+01
 lsoda--  at current t (=r1), mxstep (=i1) steps   
       taken on this call before reaching tout     
      In above message,  I1 =       500
      In above message,  R1 =  0.4943958566033E+01
 lsoda--  at current t (=r1), mxstep (=i1) steps   
       taken on this call before reaching tout     
      In above message,  I1 =       500
      In above message,  R1 =  0.4695368652551E+01
 lsoda--  at current t (=r1), mxstep (=i1) steps   
       taken on this call before reaching tout     
      In above message,  I1 =       500
      In above message,  R1 =  0.3000248187493E+01
 lsoda--  at current t (=r1), mxstep (=i1) steps   
       taken on this call before reaching tout     
      In above message,  I1 =       500
      In above message,  R1 =  0.6967134455403E+01
 lsoda--  at current t (=r1), mxstep (=i1) steps   
       taken on this call before reaching tout     
      In above message,  I1 =       500
      In above message,  R1 =  0.4986016616731E+01
Excess work done on this call (perhaps wrong Dfun type).
Run with full_output = 1 to get quantitative information.
Excess work done on this call (perhaps wrong Dfun type).
Run with full_output = 1 to get quantitative information.
Excess work done on this call (perhaps wrong Dfun type).
Run with full_output = 1 to get quantitative information.
Excess work done on this call (perhaps wrong Dfun type).
Run with full_output = 1 to get quantitative information.
Excess work done on this call (perhaps wrong Dfun type).
Run with full_output = 1 to get quantitative information.
Excess work done on this call (perhaps wrong Dfun type).
Run with full_output = 1 to get quantitative information.
Excess work done on this call (perhaps wrong Dfun type).
Run with full_output = 1 to get quantitative information.
Excess work done on this call (perhaps wrong Dfun type).
Run with full_output = 1 to get quantitative information.
Excess work done on this call (perhaps wrong Dfun type).
Run with full_output = 1 to get quantitative information.
Excess work done on this call (perhaps wrong Dfun type).
Run with full_output = 1 to get quantitative information.
Excess work done on this call (perhaps wrong Dfun type).
Run with full_output = 1 to get quantitative information.
Excess work done on this call (perhaps wrong Dfun type).
Run with full_output = 1 to get quantitative information.
Excess work done on this call (perhaps wrong Dfun type).
Run with full_output = 1 to get quantitative information.
Excess work done on this call (perhaps wrong Dfun type).
Run with full_output = 1 to get quantitative information.
Excess work done on this call (perhaps wrong Dfun type).
Run with full_output = 1 to get quantitative information.
Excess work done on this call (perhaps wrong Dfun type).
Run with full_output = 1 to get quantitative information.
Excess work done on this call (perhaps wrong Dfun type).
Run with full_output = 1 to get quantitative information.
Excess work done on this call (perhaps wrong Dfun type).
Run with full_output = 1 to get quantitative information.
Excess work done on this call (perhaps wrong Dfun type).
Run with full_output = 1 to get quantitative information.
Excess work done on this call (perhaps wrong Dfun type).
Run with full_output = 1 to get quantitative information.
Excess work done on this call (perhaps wrong Dfun type).
Run with full_output = 1 to get quantitative information.
Excess work done on this call (perhaps wrong Dfun type).
Run with full_output = 1 to get quantitative information.
Excess work done on this call (perhaps wrong Dfun type).
Run with full_output = 1 to get quantitative information.
Excess work done on this call (perhaps wrong Dfun type).
Run with full_output = 1 to get quantitative information.
Excess work done on this call (perhaps wrong Dfun type).
Run with full_output = 1 to get quantitative information.
 lsoda--  at current t (=r1), mxstep (=i1) steps   
       taken on this call before reaching tout     
      In above message,  I1 =       500
      In above message,  R1 =  0.3846961478337E+02
 lsoda--  at current t (=r1), mxstep (=i1) steps   
       taken on this call before reaching tout     
      In above message,  I1 =       500
      In above message,  R1 =  0.4973011692395E+01
 lsoda--  at current t (=r1), mxstep (=i1) steps   
       taken on this call before reaching tout     
      In above message,  I1 =       500
      In above message,  R1 =  0.4096106208854E+01
 lsoda--  at current t (=r1), mxstep (=i1) steps   
       taken on this call before reaching tout     
      In above message,  I1 =       500
      In above message,  R1 =  0.4126122997437E+01
 lsoda--  at current t (=r1), mxstep (=i1) steps   
       taken on this call before reaching tout     
      In above message,  I1 =       500
      In above message,  R1 =  0.3916574729116E+01
 lsoda--  at current t (=r1), mxstep (=i1) steps   
       taken on this call before reaching tout     
      In above message,  I1 =       500
      In above message,  R1 =  0.5701022075821E+01
 lsoda--  at current t (=r1), mxstep (=i1) steps   
       taken on this call before reaching tout     
      In above message,  I1 =       500
      In above message,  R1 =  0.1793394833680E+02
 lsoda--  at current t (=r1), mxstep (=i1) steps   
       taken on this call before reaching tout     
      In above message,  I1 =       500
      In above message,  R1 =  0.3866675924675E+01
 lsoda--  at current t (=r1), mxstep (=i1) steps   
       taken on this call before reaching tout     
      In above message,  I1 =       500
      In above message,  R1 =  0.3930550485283E+01
 lsoda--  at current t (=r1), mxstep (=i1) steps   
       taken on this call before reaching tout     
      In above message,  I1 =       500
      In above message,  R1 =  0.1001265564525E+02
 lsoda--  at current t (=r1), mxstep (=i1) steps   
       taken on this call before reaching tout     
      In above message,  I1 =       500
      In above message,  R1 =  0.7098980204086E+01
 lsoda--  at current t (=r1), mxstep (=i1) steps   
       taken on this call before reaching tout     
      In above message,  I1 =       500
      In above message,  R1 =  0.1009691661932E+02
 lsoda--  at current t (=r1), mxstep (=i1) steps   
       taken on this call before reaching tout     
      In above message,  I1 =       500
      In above message,  R1 =  0.5997165734274E+01
 lsoda--  at current t (=r1), mxstep (=i1) steps   
       taken on this call before reaching tout     
      In above message,  I1 =       500
      In above message,  R1 =  0.4386661827782E+01
 lsoda--  at current t (=r1), mxstep (=i1) steps   
       taken on this call before reaching tout     
      In above message,  I1 =       500
      In above message,  R1 =  0.4691281509349E+01
 lsoda--  at current t (=r1), mxstep (=i1) steps   
       taken on this call before reaching tout     
      In above message,  I1 =       500
      In above message,  R1 =  0.5130787508973E+01
 lsoda--  at current t (=r1), mxstep (=i1) steps   
       taken on this call before reaching tout     
      In above message,  I1 =       500
      In above message,  R1 =  0.8043119685121E+01
 lsoda--  at current t (=r1), mxstep (=i1) steps   
       taken on this call before reaching tout     
      In above message,  I1 =       500
      In above message,  R1 =  0.1012161048689E+02
 lsoda--  at current t (=r1), mxstep (=i1) steps   
       taken on this call before reaching tout     
      In above message,  I1 =       500
      In above message,  R1 =  0.7195343031396E+01
 lsoda--  at current t (=r1), mxstep (=i1) steps   
       taken on this call before reaching tout     
      In above message,  I1 =       500
      In above message,  R1 =  0.4241146025152E+01
 lsoda--  at current t (=r1), mxstep (=i1) steps   
       taken on this call before reaching tout     
      In above message,  I1 =       500
      In above message,  R1 =  0.5279789571409E+01
 lsoda--  at current t (=r1), mxstep (=i1) steps   
       taken on this call before reaching tout     
      In above message,  I1 =       500
      In above message,  R1 =  0.8455416122493E+01
 lsoda--  at current t (=r1), mxstep (=i1) steps   
       taken on this call before reaching tout     
      In above message,  I1 =       500
      In above message,  R1 =  0.4048812318547E+01
 lsoda--  at current t (=r1), mxstep (=i1) steps   
       taken on this call before reaching tout     
      In above message,  I1 =       500
      In above message,  R1 =  0.3991089560499E+01
 lsoda--  at current t (=r1), mxstep (=i1) steps   
       taken on this call before reaching tout     
      In above message,  I1 =       500
      In above message,  R1 =  0.4105643511593E+01
 lsoda--  at current t (=r1), mxstep (=i1) steps   
       taken on this call before reaching tout     
      In above message,  I1 =       500
      In above message,  R1 =  0.6948935583315E+01
 lsoda--  at current t (=r1), mxstep (=i1) steps   
       taken on this call before reaching tout     
      In above message,  I1 =       500
      In above message,  R1 =  0.7083715761222E+01
 lsoda--  at current t (=r1), mxstep (=i1) steps   
       taken on this call before reaching tout     
      In above message,  I1 =       500
      In above message,  R1 =  0.3300971027997E+02
 lsoda--  at current t (=r1), mxstep (=i1) steps   
       taken on this call before reaching tout     
      In above message,  I1 =       500
      In above message,  R1 =  0.7437007198672E+01
 lsoda--  at current t (=r1), mxstep (=i1) steps   
       taken on this call before reaching tout     
      In above message,  I1 =       500
      In above message,  R1 =  0.5885271315016E+01
 lsoda--  at current t (=r1), mxstep (=i1) steps   
       taken on this call before reaching tout     
      In above message,  I1 =       500
      In above message,  R1 =  0.4001874394784E+02
 lsoda--  at current t (=r1), mxstep (=i1) steps   
       taken on this call before reaching tout     
      In above message,  I1 =       500
      In above message,  R1 =  0.3326252936448E+01
 lsoda--  at current t (=r1), mxstep (=i1) steps   
       taken on this call before reaching tout     
      In above message,  I1 =       500
      In above message,  R1 =  0.1029051311744E+02
 lsoda--  at current t (=r1), mxstep (=i1) steps   
       taken on this call before reaching tout     
      In above message,  I1 =       500
      In above message,  R1 =  0.1597964165620E+02
 lsoda--  at current t (=r1), mxstep (=i1) steps   
       taken on this call before reaching tout     
      In above message,  I1 =       500
      In above message,  R1 =  0.2112017055254E+01
 lsoda--  at current t (=r1), mxstep (=i1) steps   
       taken on this call before reaching tout     
      In above message,  I1 =       500
      In above message,  R1 =  0.4260626726921E+01
 lsoda--  at current t (=r1), mxstep (=i1) steps   
       taken on this call before reaching tout     
      In above message,  I1 =       500
      In above message,  R1 =  0.6956892445436E+01
 lsoda--  at current t (=r1), mxstep (=i1) steps   
       taken on this call before reaching tout     
      In above message,  I1 =       500
      In above message,  R1 =  0.8881146487101E-01
 lsoda--  at current t (=r1), mxstep (=i1) steps   
       taken on this call before reaching tout     
      In above message,  I1 =       500
      In above message,  R1 =  0.4654075318841E+01
 lsoda--  at current t (=r1), mxstep (=i1) steps   
       taken on this call before reaching tout     
      In above message,  I1 =       500
      In above message,  R1 =  0.8914963966289E-01
 lsoda--  at current t (=r1), mxstep (=i1) steps   
       taken on this call before reaching tout     
      In above message,  I1 =       500
      In above message,  R1 =  0.5025762694479E+01
 lsoda--  at current t (=r1), mxstep (=i1) steps   
       taken on this call before reaching tout     
      In above message,  I1 =       500
      In above message,  R1 =  0.8296729791197E-01
Excess work done on this call (perhaps wrong Dfun type).
Run with full_output = 1 to get quantitative information.
Excess work done on this call (perhaps wrong Dfun type).
Run with full_output = 1 to get quantitative information.
Excess work done on this call (perhaps wrong Dfun type).
Run with full_output = 1 to get quantitative information.
Excess work done on this call (perhaps wrong Dfun type).
Run with full_output = 1 to get quantitative information.
Excess work done on this call (perhaps wrong Dfun type).
Run with full_output = 1 to get quantitative information.
Excess work done on this call (perhaps wrong Dfun type).
Run with full_output = 1 to get quantitative information.
Excess work done on this call (perhaps wrong Dfun type).
Run with full_output = 1 to get quantitative information.
Excess work done on this call (perhaps wrong Dfun type).
Run with full_output = 1 to get quantitative information.
Excess work done on this call (perhaps wrong Dfun type).
Run with full_output = 1 to get quantitative information.
Excess work done on this call (perhaps wrong Dfun type).
Run with full_output = 1 to get quantitative information.
Excess work done on this call (perhaps wrong Dfun type).
Run with full_output = 1 to get quantitative information.
Excess work done on this call (perhaps wrong Dfun type).
Run with full_output = 1 to get quantitative information.
Excess work done on this call (perhaps wrong Dfun type).
Run with full_output = 1 to get quantitative information.
Excess work done on this call (perhaps wrong Dfun type).
Run with full_output = 1 to get quantitative information.
Excess work done on this call (perhaps wrong Dfun type).
Run with full_output = 1 to get quantitative information.
Excess work done on this call (perhaps wrong Dfun type).
Run with full_output = 1 to get quantitative information.
Excess work done on this call (perhaps wrong Dfun type).
Run with full_output = 1 to get quantitative information.
Excess work done on this call (perhaps wrong Dfun type).
Run with full_output = 1 to get quantitative information.
Excess work done on this call (perhaps wrong Dfun type).
Run with full_output = 1 to get quantitative information.
Excess work done on this call (perhaps wrong Dfun type).
Run with full_output = 1 to get quantitative information.
Excess work done on this call (perhaps wrong Dfun type).
Run with full_output = 1 to get quantitative information.
Excess work done on this call (perhaps wrong Dfun type).
Run with full_output = 1 to get quantitative information.
Excess work done on this call (perhaps wrong Dfun type).
Run with full_output = 1 to get quantitative information.
Excess work done on this call (perhaps wrong Dfun type).
Run with full_output = 1 to get quantitative information.
Excess work done on this call (perhaps wrong Dfun type).
Run with full_output = 1 to get quantitative information.
Excess work done on this call (perhaps wrong Dfun type).
Run with full_output = 1 to get quantitative information.
Excess work done on this call (perhaps wrong Dfun type).
Run with full_output = 1 to get quantitative information.
Excess work done on this call (perhaps wrong Dfun type).
Run with full_output = 1 to get quantitative information.
Excess work done on this call (perhaps wrong Dfun type).
Run with full_output = 1 to get quantitative information.
Excess work done on this call (perhaps wrong Dfun type).
Run with full_output = 1 to get quantitative information.
Excess work done on this call (perhaps wrong Dfun type).
Run with full_output = 1 to get quantitative information.
Excess work done on this call (perhaps wrong Dfun type).
Run with full_output = 1 to get quantitative information.
Excess work done on this call (perhaps wrong Dfun type).
Run with full_output = 1 to get quantitative information.
Excess work done on this call (perhaps wrong Dfun type).
Run with full_output = 1 to get quantitative information.
Excess work done on this call (perhaps wrong Dfun type).
Run with full_output = 1 to get quantitative information.
Excess work done on this call (perhaps wrong Dfun type).
Run with full_output = 1 to get quantitative information.
Excess work done on this call (perhaps wrong Dfun type).
Run with full_output = 1 to get quantitative information.
Excess work done on this call (perhaps wrong Dfun type).
Run with full_output = 1 to get quantitative information.
Excess work done on this call (perhaps wrong Dfun type).
Run with full_output = 1 to get quantitative information.
Excess work done on this call (perhaps wrong Dfun type).
Run with full_output = 1 to get quantitative information.
Excess work done on this call (perhaps wrong Dfun type).
Run with full_output = 1 to get quantitative information.
Excess work done on this call (perhaps wrong Dfun type).
Run with full_output = 1 to get quantitative information.
Excess work done on this call (perhaps wrong Dfun type).
Run with full_output = 1 to get quantitative information.
Excess work done on this call (perhaps wrong Dfun type).
Run with full_output = 1 to get quantitative information.
Excess work done on this call (perhaps wrong Dfun type).
Run with full_output = 1 to get quantitative information.
Excess work done on this call (perhaps wrong Dfun type).
Run with full_output = 1 to get quantitative information.
Excess work done on this call (perhaps wrong Dfun type).
Run with full_output = 1 to get quantitative information.
Excess work done on this call (perhaps wrong Dfun type).
Run with full_output = 1 to get quantitative information.
Excess work done on this call (perhaps wrong Dfun type).
Run with full_output = 1 to get quantitative information.
Excess work done on this call (perhaps wrong Dfun type).
Run with full_output = 1 to get quantitative information.
Excess work done on this call (perhaps wrong Dfun type).
Run with full_output = 1 to get quantitative information.
Excess work done on this call (perhaps wrong Dfun type).
Run with full_output = 1 to get quantitative information.
Excess work done on this call (perhaps wrong Dfun type).
Run with full_output = 1 to get quantitative information.
Excess work done on this call (perhaps wrong Dfun type).
Run with full_output = 1 to get quantitative information.
Excess work done on this call (perhaps wrong Dfun type).
Run with full_output = 1 to get quantitative information.
Excess work done on this call (perhaps wrong Dfun type).
Run with full_output = 1 to get quantitative information.
Excess work done on this call (perhaps wrong Dfun type).
Run with full_output = 1 to get quantitative information.
Excess work done on this call (perhaps wrong Dfun type).
Run with full_output = 1 to get quantitative information.
Excess work done on this call (perhaps wrong Dfun type).
Run with full_output = 1 to get quantitative information.
Excess work done on this call (perhaps wrong Dfun type).
Run with full_output = 1 to get quantitative information.
Excess work done on this call (perhaps wrong Dfun type).
Run with full_output = 1 to get quantitative information.
Excess work done on this call (perhaps wrong Dfun type).
Run with full_output = 1 to get quantitative information.
Excess work done on this call (perhaps wrong Dfun type).
Run with full_output = 1 to get quantitative information.
Excess work done on this call (perhaps wrong Dfun type).
Run with full_output = 1 to get quantitative information.
Excess work done on this call (perhaps wrong Dfun type).
Run with full_output = 1 to get quantitative information.
Excess work done on this call (perhaps wrong Dfun type).
Run with full_output = 1 to get quantitative information.
Excess work done on this call (perhaps wrong Dfun type).
Run with full_output = 1 to get quantitative information.
Excess work done on this call (perhaps wrong Dfun type).
Run with full_output = 1 to get quantitative information.
Excess work done on this call (perhaps wrong Dfun type).
Run with full_output = 1 to get quantitative information.
Excess work done on this call (perhaps wrong Dfun type).
Run with full_output = 1 to get quantitative information.
Excess work done on this call (perhaps wrong Dfun type).
Run with full_output = 1 to get quantitative information.
Excess work done on this call (perhaps wrong Dfun type).
Run with full_output = 1 to get quantitative information.
Excess work done on this call (perhaps wrong Dfun type).
Run with full_output = 1 to get quantitative information.
Excess work done on this call (perhaps wrong Dfun type).
Run with full_output = 1 to get quantitative information.
Excess work done on this call (perhaps wrong Dfun type).
Run with full_output = 1 to get quantitative information.
Excess work done on this call (perhaps wrong Dfun type).
Run with full_output = 1 to get quantitative information.
Excess work done on this call (perhaps wrong Dfun type).
Run with full_output = 1 to get quantitative information.
Excess work done on this call (perhaps wrong Dfun type).
Run with full_output = 1 to get quantitative information.
Excess work done on this call (perhaps wrong Dfun type).
Run with full_output = 1 to get quantitative information.
Excess work done on this call (perhaps wrong Dfun type).
Run with full_output = 1 to get quantitative information.
Excess work done on this call (perhaps wrong Dfun type).
Run with full_output = 1 to get quantitative information.
Excess work done on this call (perhaps wrong Dfun type).
Run with full_output = 1 to get quantitative information.
Excess work done on this call (perhaps wrong Dfun type).
Run with full_output = 1 to get quantitative information.
Excess work done on this call (perhaps wrong Dfun type).
Run with full_output = 1 to get quantitative information.
Excess work done on this call (perhaps wrong Dfun type).
Run with full_output = 1 to get quantitative information.
Excess work done on this call (perhaps wrong Dfun type).
Run with full_output = 1 to get quantitative information.
Excess work done on this call (perhaps wrong Dfun type).
Run with full_output = 1 to get quantitative information.
Excess work done on this call (perhaps wrong Dfun type).
Run with full_output = 1 to get quantitative information.
Excess work done on this call (perhaps wrong Dfun type).
Run with full_output = 1 to get quantitative information.
 lsoda--  at current t (=r1), mxstep (=i1) steps   
       taken on this call before reaching tout     
      In above message,  I1 =       500
      In above message,  R1 =  0.6087446618546E+01
 lsoda--  at current t (=r1), mxstep (=i1) steps   
       taken on this call before reaching tout     
      In above message,  I1 =       500
      In above message,  R1 =  0.4446813785333E+01
 lsoda--  at current t (=r1), mxstep (=i1) steps   
       taken on this call before reaching tout     
      In above message,  I1 =       500
      In above message,  R1 =  0.1701648165624E+02
 lsoda--  at current t (=r1), mxstep (=i1) steps   
       taken on this call before reaching tout     
      In above message,  I1 =       500
      In above message,  R1 =  0.4058090203333E+01
 lsoda--  at current t (=r1), mxstep (=i1) steps   
       taken on this call before reaching tout     
      In above message,  I1 =       500
      In above message,  R1 =  0.9968923054874E+01
 lsoda--  at current t (=r1), mxstep (=i1) steps   
       taken on this call before reaching tout     
      In above message,  I1 =       500
      In above message,  R1 =  0.4551821772057E+01
 lsoda--  at current t (=r1), mxstep (=i1) steps   
       taken on this call before reaching tout     
      In above message,  I1 =       500
      In above message,  R1 =  0.4948364245527E+01
 lsoda--  at current t (=r1), mxstep (=i1) steps   
       taken on this call before reaching tout     
      In above message,  I1 =       500
      In above message,  R1 =  0.1058261875894E+02
 lsoda--  at current t (=r1), mxstep (=i1) steps   
       taken on this call before reaching tout     
      In above message,  I1 =       500
      In above message,  R1 =  0.5975811261758E+01
 lsoda--  at current t (=r1), mxstep (=i1) steps   
       taken on this call before reaching tout     
      In above message,  I1 =       500
      In above message,  R1 =  0.3234421440541E+02
 lsoda--  at current t (=r1), mxstep (=i1) steps   
       taken on this call before reaching tout     
      In above message,  I1 =       500
      In above message,  R1 =  0.6645200003506E+01
 lsoda--  at current t (=r1), mxstep (=i1) steps   
       taken on this call before reaching tout     
      In above message,  I1 =       500
      In above message,  R1 =  0.4853119948557E+01
 lsoda--  at current t (=r1), mxstep (=i1) steps   
       taken on this call before reaching tout     
      In above message,  I1 =       500
      In above message,  R1 =  0.3706497476085E+01
 lsoda--  at current t (=r1), mxstep (=i1) steps   
       taken on this call before reaching tout     
      In above message,  I1 =       500
      In above message,  R1 =  0.4248121979101E+01
 lsoda--  at current t (=r1), mxstep (=i1) steps   
       taken on this call before reaching tout     
      In above message,  I1 =       500
      In above message,  R1 =  0.5992110020794E+01
 lsoda--  at current t (=r1), mxstep (=i1) steps   
       taken on this call before reaching tout     
      In above message,  I1 =       500
      In above message,  R1 =  0.4171738089654E+01
 lsoda--  at current t (=r1), mxstep (=i1) steps   
       taken on this call before reaching tout     
      In above message,  I1 =       500
      In above message,  R1 =  0.1699805188591E+02
 lsoda--  at current t (=r1), mxstep (=i1) steps   
       taken on this call before reaching tout     
      In above message,  I1 =       500
      In above message,  R1 =  0.6169508178809E+01
 lsoda--  at current t (=r1), mxstep (=i1) steps   
       taken on this call before reaching tout     
      In above message,  I1 =       500
      In above message,  R1 =  0.2337173528429E+02
 lsoda--  at current t (=r1), mxstep (=i1) steps   
       taken on this call before reaching tout     
      In above message,  I1 =       500
      In above message,  R1 =  0.1626013516074E+02
 lsoda--  at current t (=r1), mxstep (=i1) steps   
       taken on this call before reaching tout     
      In above message,  I1 =       500
      In above message,  R1 =  0.4010176853576E+01
 lsoda--  at current t (=r1), mxstep (=i1) steps   
       taken on this call before reaching tout     
      In above message,  I1 =       500
      In above message,  R1 =  0.5057774510932E+01
 lsoda--  at current t (=r1), mxstep (=i1) steps   
       taken on this call before reaching tout     
      In above message,  I1 =       500
      In above message,  R1 =  0.8594086605370E+01
 lsoda--  at current t (=r1), mxstep (=i1) steps   
       taken on this call before reaching tout     
      In above message,  I1 =       500
      In above message,  R1 =  0.5972544362406E+01
 lsoda--  at current t (=r1), mxstep (=i1) steps   
       taken on this call before reaching tout     
      In above message,  I1 =       500
      In above message,  R1 =  0.1999032604303E+02
 lsoda--  at current t (=r1), mxstep (=i1) steps   
       taken on this call before reaching tout     
      In above message,  I1 =       500
      In above message,  R1 =  0.6987321435583E+01
 lsoda--  at current t (=r1), mxstep (=i1) steps   
       taken on this call before reaching tout     
      In above message,  I1 =       500
      In above message,  R1 =  0.1296128349371E+02
 lsoda--  at current t (=r1), mxstep (=i1) steps   
       taken on this call before reaching tout     
      In above message,  I1 =       500
      In above message,  R1 =  0.4094766710364E+02
 lsoda--  at current t (=r1), mxstep (=i1) steps   
       taken on this call before reaching tout     
      In above message,  I1 =       500
      In above message,  R1 =  0.7818072382565E+01
 lsoda--  at current t (=r1), mxstep (=i1) steps   
       taken on this call before reaching tout     
      In above message,  I1 =       500
      In above message,  R1 =  0.7943453736574E+01
 lsoda--  at current t (=r1), mxstep (=i1) steps   
       taken on this call before reaching tout     
      In above message,  I1 =       500
      In above message,  R1 =  0.3092845008987E+01
 lsoda--  at current t (=r1), mxstep (=i1) steps   
       taken on this call before reaching tout     
      In above message,  I1 =       500
      In above message,  R1 =  0.6047376957143E+01
 lsoda--  at current t (=r1), mxstep (=i1) steps   
       taken on this call before reaching tout     
      In above message,  I1 =       500
      In above message,  R1 =  0.8204537282604E+01
 lsoda--  at current t (=r1), mxstep (=i1) steps   
       taken on this call before reaching tout     
      In above message,  I1 =       500
      In above message,  R1 =  0.1149052875591E+02
 lsoda--  at current t (=r1), mxstep (=i1) steps   
       taken on this call before reaching tout     
      In above message,  I1 =       500
      In above message,  R1 =  0.4171000013179E+01
 lsoda--  at current t (=r1), mxstep (=i1) steps   
       taken on this call before reaching tout     
      In above message,  I1 =       500
      In above message,  R1 =  0.5119631631289E+01
 lsoda--  at current t (=r1), mxstep (=i1) steps   
       taken on this call before reaching tout     
      In above message,  I1 =       500
      In above message,  R1 =  0.1009662985887E+02
 lsoda--  at current t (=r1), mxstep (=i1) steps   
       taken on this call before reaching tout     
      In above message,  I1 =       500
      In above message,  R1 =  0.9228078119658E+01
 lsoda--  at current t (=r1), mxstep (=i1) steps   
       taken on this call before reaching tout     
      In above message,  I1 =       500
      In above message,  R1 =  0.8915694996999E+01
 lsoda--  at current t (=r1), mxstep (=i1) steps   
       taken on this call before reaching tout     
      In above message,  I1 =       500
      In above message,  R1 =  0.5234672297568E+01
 lsoda--  at current t (=r1), mxstep (=i1) steps   
       taken on this call before reaching tout     
      In above message,  I1 =       500
      In above message,  R1 =  0.4242345610894E+01
 lsoda--  at current t (=r1), mxstep (=i1) steps   
       taken on this call before reaching tout     
      In above message,  I1 =       500
      In above message,  R1 =  0.9825885254660E+01
Excess work done on this call (perhaps wrong Dfun type).
Run with full_output = 1 to get quantitative information.
Excess work done on this call (perhaps wrong Dfun type).
Run with full_output = 1 to get quantitative information.
Excess work done on this call (perhaps wrong Dfun type).
Run with full_output = 1 to get quantitative information.
Excess work done on this call (perhaps wrong Dfun type).
Run with full_output = 1 to get quantitative information.
Excess work done on this call (perhaps wrong Dfun type).
Run with full_output = 1 to get quantitative information.
Excess work done on this call (perhaps wrong Dfun type).
Run with full_output = 1 to get quantitative information.
Excess work done on this call (perhaps wrong Dfun type).
Run with full_output = 1 to get quantitative information.
Excess work done on this call (perhaps wrong Dfun type).
Run with full_output = 1 to get quantitative information.
Excess work done on this call (perhaps wrong Dfun type).
Run with full_output = 1 to get quantitative information.
Excess work done on this call (perhaps wrong Dfun type).
Run with full_output = 1 to get quantitative information.
Excess work done on this call (perhaps wrong Dfun type).
Run with full_output = 1 to get quantitative information.
Excess work done on this call (perhaps wrong Dfun type).
Run with full_output = 1 to get quantitative information.
Excess work done on this call (perhaps wrong Dfun type).
Run with full_output = 1 to get quantitative information.
Excess work done on this call (perhaps wrong Dfun type).
Run with full_output = 1 to get quantitative information.
Excess work done on this call (perhaps wrong Dfun type).
Run with full_output = 1 to get quantitative information.
Excess work done on this call (perhaps wrong Dfun type).
Run with full_output = 1 to get quantitative information.
Excess work done on this call (perhaps wrong Dfun type).
Run with full_output = 1 to get quantitative information.
Excess work done on this call (perhaps wrong Dfun type).
Run with full_output = 1 to get quantitative information.
Excess work done on this call (perhaps wrong Dfun type).
Run with full_output = 1 to get quantitative information.
Excess work done on this call (perhaps wrong Dfun type).
Run with full_output = 1 to get quantitative information.
Excess work done on this call (perhaps wrong Dfun type).
Run with full_output = 1 to get quantitative information.
Excess work done on this call (perhaps wrong Dfun type).
Run with full_output = 1 to get quantitative information.
Excess work done on this call (perhaps wrong Dfun type).
Run with full_output = 1 to get quantitative information.
Excess work done on this call (perhaps wrong Dfun type).
Run with full_output = 1 to get quantitative information.
Excess work done on this call (perhaps wrong Dfun type).
Run with full_output = 1 to get quantitative information.
Excess work done on this call (perhaps wrong Dfun type).
Run with full_output = 1 to get quantitative information.
Excess work done on this call (perhaps wrong Dfun type).
Run with full_output = 1 to get quantitative information.
 lsoda--  at current t (=r1), mxstep (=i1) steps   
       taken on this call before reaching tout     
      In above message,  I1 =       500
      In above message,  R1 =  0.5320112194928E+01
 lsoda--  at current t (=r1), mxstep (=i1) steps   
       taken on this call before reaching tout     
      In above message,  I1 =       500
      In above message,  R1 =  0.1010264917381E+00
 lsoda--  at current t (=r1), mxstep (=i1) steps   
       taken on this call before reaching tout     
      In above message,  I1 =       500
      In above message,  R1 =  0.1320506408251E+02
 lsoda--  at current t (=r1), mxstep (=i1) steps   
       taken on this call before reaching tout     
      In above message,  I1 =       500
      In above message,  R1 =  0.3308805765465E+01
 lsoda--  at current t (=r1), mxstep (=i1) steps   
       taken on this call before reaching tout     
      In above message,  I1 =       500
      In above message,  R1 =  0.7026522365443E+01
 lsoda--  at current t (=r1), mxstep (=i1) steps   
       taken on this call before reaching tout     
      In above message,  I1 =       500
      In above message,  R1 =  0.4774552748199E+01
 lsoda--  at current t (=r1), mxstep (=i1) steps   
       taken on this call before reaching tout     
      In above message,  I1 =       500
      In above message,  R1 =  0.1956606636830E+02
 lsoda--  at current t (=r1), mxstep (=i1) steps   
       taken on this call before reaching tout     
      In above message,  I1 =       500
      In above message,  R1 =  0.6212656765656E+01
 lsoda--  at current t (=r1), mxstep (=i1) steps   
       taken on this call before reaching tout     
      In above message,  I1 =       500
      In above message,  R1 =  0.5277179155053E+01
 lsoda--  at current t (=r1), mxstep (=i1) steps   
       taken on this call before reaching tout     
      In above message,  I1 =       500
      In above message,  R1 =  0.1291690448886E+02
 lsoda--  at current t (=r1), mxstep (=i1) steps   
       taken on this call before reaching tout     
      In above message,  I1 =       500
      In above message,  R1 =  0.7082922096942E+01
 lsoda--  at current t (=r1), mxstep (=i1) steps   
       taken on this call before reaching tout     
      In above message,  I1 =       500
      In above message,  R1 =  0.5155371310794E+01
 lsoda--  at current t (=r1), mxstep (=i1) steps   
       taken on this call before reaching tout     
      In above message,  I1 =       500
      In above message,  R1 =  0.5172079050361E+01
 lsoda--  at current t (=r1), mxstep (=i1) steps   
       taken on this call before reaching tout     
      In above message,  I1 =       500
      In above message,  R1 =  0.1907153920726E+02
 lsoda--  at current t (=r1), mxstep (=i1) steps   
       taken on this call before reaching tout     
      In above message,  I1 =       500
      In above message,  R1 =  0.4004007072141E+01
 lsoda--  at current t (=r1), mxstep (=i1) steps   
       taken on this call before reaching tout     
      In above message,  I1 =       500
      In above message,  R1 =  0.7953037313807E+01
 lsoda--  at current t (=r1), mxstep (=i1) steps   
       taken on this call before reaching tout     
      In above message,  I1 =       500
      In above message,  R1 =  0.5186282896331E+01
 lsoda--  at current t (=r1), mxstep (=i1) steps   
       taken on this call before reaching tout     
      In above message,  I1 =       500
      In above message,  R1 =  0.5083132216552E+01
 lsoda--  at current t (=r1), mxstep (=i1) steps   
       taken on this call before reaching tout     
      In above message,  I1 =       500
      In above message,  R1 =  0.1386303529483E+02
 lsoda--  at current t (=r1), mxstep (=i1) steps   
       taken on this call before reaching tout     
      In above message,  I1 =       500
      In above message,  R1 =  0.6121520619359E+01
 lsoda--  at current t (=r1), mxstep (=i1) steps   
       taken on this call before reaching tout     
      In above message,  I1 =       500
      In above message,  R1 =  0.1311409950670E+02
 lsoda--  at current t (=r1), mxstep (=i1) steps   
       taken on this call before reaching tout     
      In above message,  I1 =       500
      In above message,  R1 =  0.6059676325760E+01
 lsoda--  at current t (=r1), mxstep (=i1) steps   
       taken on this call before reaching tout     
      In above message,  I1 =       500
      In above message,  R1 =  0.6410601106593E+01
 lsoda--  at current t (=r1), mxstep (=i1) steps   
       taken on this call before reaching tout     
      In above message,  I1 =       500
      In above message,  R1 =  0.6403613347853E+01
 lsoda--  at current t (=r1), mxstep (=i1) steps   
       taken on this call before reaching tout     
      In above message,  I1 =       500
      In above message,  R1 =  0.4174688863643E+01
 lsoda--  at current t (=r1), mxstep (=i1) steps   
       taken on this call before reaching tout     
      In above message,  I1 =       500
      In above message,  R1 =  0.2017625484476E+02
 lsoda--  at current t (=r1), mxstep (=i1) steps   
       taken on this call before reaching tout     
      In above message,  I1 =       500
      In above message,  R1 =  0.9082931246887E+01
 lsoda--  at current t (=r1), mxstep (=i1) steps   
       taken on this call before reaching tout     
      In above message,  I1 =       500
      In above message,  R1 =  0.1318614649041E+02
 lsoda--  at current t (=r1), mxstep (=i1) steps   
       taken on this call before reaching tout     
      In above message,  I1 =       500
      In above message,  R1 =  0.4184358757240E+01
 lsoda--  at current t (=r1), mxstep (=i1) steps   
       taken on this call before reaching tout     
      In above message,  I1 =       500
      In above message,  R1 =  0.9014636979094E+01
 lsoda--  at current t (=r1), mxstep (=i1) steps   
       taken on this call before reaching tout     
      In above message,  I1 =       500
      In above message,  R1 =  0.5909622017196E+01
 lsoda--  at current t (=r1), mxstep (=i1) steps   
       taken on this call before reaching tout     
      In above message,  I1 =       500
      In above message,  R1 =  0.8075567859843E+01
 lsoda--  at current t (=r1), mxstep (=i1) steps   
       taken on this call before reaching tout     
      In above message,  I1 =       500
      In above message,  R1 =  0.8001063437794E+01
 lsoda--  at current t (=r1), mxstep (=i1) steps   
       taken on this call before reaching tout     
      In above message,  I1 =       500
      In above message,  R1 =  0.1037917786627E+02
 lsoda--  at current t (=r1), mxstep (=i1) steps   
       taken on this call before reaching tout     
      In above message,  I1 =       500
      In above message,  R1 =  0.7217553493844E+01
 lsoda--  at current t (=r1), mxstep (=i1) steps   
       taken on this call before reaching tout     
      In above message,  I1 =       500
      In above message,  R1 =  0.5068252167513E+01
 lsoda--  at current t (=r1), mxstep (=i1) steps   
       taken on this call before reaching tout     
      In above message,  I1 =       500
      In above message,  R1 =  0.7742641005690E+01
 lsoda--  at current t (=r1), mxstep (=i1) steps   
       taken on this call before reaching tout     
      In above message,  I1 =       500
      In above message,  R1 =  0.5300743146159E+01
 lsoda--  at current t (=r1), mxstep (=i1) steps   
       taken on this call before reaching tout     
      In above message,  I1 =       500
      In above message,  R1 =  0.4101749021014E+01
 lsoda--  at current t (=r1), mxstep (=i1) steps   
       taken on this call before reaching tout     
      In above message,  I1 =       500
      In above message,  R1 =  0.3896314985486E+01
 lsoda--  at current t (=r1), mxstep (=i1) steps   
       taken on this call before reaching tout     
      In above message,  I1 =       500
      In above message,  R1 =  0.9958370234000E+01
 lsoda--  at current t (=r1), mxstep (=i1) steps   
       taken on this call before reaching tout     
      In above message,  I1 =       500
      In above message,  R1 =  0.7093019896336E+01
Excess work done on this call (perhaps wrong Dfun type).
Run with full_output = 1 to get quantitative information.
Excess work done on this call (perhaps wrong Dfun type).
Run with full_output = 1 to get quantitative information.
Excess work done on this call (perhaps wrong Dfun type).
Run with full_output = 1 to get quantitative information.
Excess work done on this call (perhaps wrong Dfun type).
Run with full_output = 1 to get quantitative information.
Excess work done on this call (perhaps wrong Dfun type).
Run with full_output = 1 to get quantitative information.
Excess work done on this call (perhaps wrong Dfun type).
Run with full_output = 1 to get quantitative information.
Excess work done on this call (perhaps wrong Dfun type).
Run with full_output = 1 to get quantitative information.
Excess work done on this call (perhaps wrong Dfun type).
Run with full_output = 1 to get quantitative information.
Excess work done on this call (perhaps wrong Dfun type).
Run with full_output = 1 to get quantitative information.
Excess work done on this call (perhaps wrong Dfun type).
Run with full_output = 1 to get quantitative information.
Excess work done on this call (perhaps wrong Dfun type).
Run with full_output = 1 to get quantitative information.
Excess work done on this call (perhaps wrong Dfun type).
Run with full_output = 1 to get quantitative information.
Excess work done on this call (perhaps wrong Dfun type).
Run with full_output = 1 to get quantitative information.
Excess work done on this call (perhaps wrong Dfun type).
Run with full_output = 1 to get quantitative information.
Excess work done on this call (perhaps wrong Dfun type).
Run with full_output = 1 to get quantitative information.
Excess work done on this call (perhaps wrong Dfun type).
Run with full_output = 1 to get quantitative information.
Excess work done on this call (perhaps wrong Dfun type).
Run with full_output = 1 to get quantitative information.
Excess work done on this call (perhaps wrong Dfun type).
Run with full_output = 1 to get quantitative information.
 lsoda--  at current t (=r1), mxstep (=i1) steps   
       taken on this call before reaching tout     
      In above message,  I1 =       500
      In above message,  R1 =  0.7807430699621E+01
 lsoda--  at current t (=r1), mxstep (=i1) steps   
       taken on this call before reaching tout     
      In above message,  I1 =       500
      In above message,  R1 =  0.7587853466270E-01
 lsoda--  at current t (=r1), mxstep (=i1) steps   
       taken on this call before reaching tout     
      In above message,  I1 =       500
      In above message,  R1 =  0.5712979655747E+01
 lsoda--  at current t (=r1), mxstep (=i1) steps   
       taken on this call before reaching tout     
      In above message,  I1 =       500
      In above message,  R1 =  0.1059467016552E+00
 lsoda--  at current t (=r1), mxstep (=i1) steps   
       taken on this call before reaching tout     
      In above message,  I1 =       500
      In above message,  R1 =  0.1120311488383E+02
 lsoda--  at current t (=r1), mxstep (=i1) steps   
       taken on this call before reaching tout     
      In above message,  I1 =       500
      In above message,  R1 =  0.9182313504460E-01
 lsoda--  at current t (=r1), mxstep (=i1) steps   
       taken on this call before reaching tout     
      In above message,  I1 =       500
      In above message,  R1 =  0.1120445483834E+02
 lsoda--  at current t (=r1), mxstep (=i1) steps   
       taken on this call before reaching tout     
      In above message,  I1 =       500
      In above message,  R1 =  0.9250849779186E-01
 lsoda--  at current t (=r1), mxstep (=i1) steps   
       taken on this call before reaching tout     
      In above message,  I1 =       500
      In above message,  R1 =  0.5862618137286E+01
 lsoda--  at current t (=r1), mxstep (=i1) steps   
       taken on this call before reaching tout     
      In above message,  I1 =       500
      In above message,  R1 =  0.8390413339831E+01
 lsoda--  at current t (=r1), mxstep (=i1) steps   
       taken on this call before reaching tout     
      In above message,  I1 =       500
      In above message,  R1 =  0.8333213364740E+01
 lsoda--  at current t (=r1), mxstep (=i1) steps   
       taken on this call before reaching tout     
      In above message,  I1 =       500
      In above message,  R1 =  0.7106730186008E+01
 lsoda--  at current t (=r1), mxstep (=i1) steps   
       taken on this call before reaching tout     
      In above message,  I1 =       500
      In above message,  R1 =  0.1009010533920E+02
 lsoda--  at current t (=r1), mxstep (=i1) steps   
       taken on this call before reaching tout     
      In above message,  I1 =       500
      In above message,  R1 =  0.6937912336212E+01
 lsoda--  at current t (=r1), mxstep (=i1) steps   
       taken on this call before reaching tout     
      In above message,  I1 =       500
      In above message,  R1 =  0.4101487642192E+01
 lsoda--  at current t (=r1), mxstep (=i1) steps   
       taken on this call before reaching tout     
      In above message,  I1 =       500
      In above message,  R1 =  0.5327199623451E+01
 lsoda--  at current t (=r1), mxstep (=i1) steps   
       taken on this call before reaching tout     
      In above message,  I1 =       500
      In above message,  R1 =  0.1312082318787E+02
 lsoda--  at current t (=r1), mxstep (=i1) steps   
       taken on this call before reaching tout     
      In above message,  I1 =       500
      In above message,  R1 =  0.4070228852672E+01
 lsoda--  at current t (=r1), mxstep (=i1) steps   
       taken on this call before reaching tout     
      In above message,  I1 =       500
      In above message,  R1 =  0.5315506308531E+02
 lsoda--  at current t (=r1), mxstep (=i1) steps   
       taken on this call before reaching tout     
      In above message,  I1 =       500
      In above message,  R1 =  0.3813347845931E+01
 lsoda--  at current t (=r1), mxstep (=i1) steps   
       taken on this call before reaching tout     
      In above message,  I1 =       500
      In above message,  R1 =  0.4974640673861E+01
 lsoda--  at current t (=r1), mxstep (=i1) steps   
       taken on this call before reaching tout     
      In above message,  I1 =       500
      In above message,  R1 =  0.7181209288659E+01
 lsoda--  at current t (=r1), mxstep (=i1) steps   
       taken on this call before reaching tout     
      In above message,  I1 =       500
      In above message,  R1 =  0.2798844129174E+02
 lsoda--  at current t (=r1), mxstep (=i1) steps   
       taken on this call before reaching tout     
      In above message,  I1 =       500
      In above message,  R1 =  0.9951957068639E+01
 lsoda--  at current t (=r1), mxstep (=i1) steps   
       taken on this call before reaching tout     
      In above message,  I1 =       500
      In above message,  R1 =  0.9840805502232E+01
 lsoda--  at current t (=r1), mxstep (=i1) steps   
       taken on this call before reaching tout     
      In above message,  I1 =       500
      In above message,  R1 =  0.7036910999795E+01
 lsoda--  at current t (=r1), mxstep (=i1) steps   
       taken on this call before reaching tout     
      In above message,  I1 =       500
      In above message,  R1 =  0.5120832293832E+01
 lsoda--  at current t (=r1), mxstep (=i1) steps   
       taken on this call before reaching tout     
      In above message,  I1 =       500
      In above message,  R1 =  0.6018726153951E+01
 lsoda--  at current t (=r1), mxstep (=i1) steps   
       taken on this call before reaching tout     
      In above message,  I1 =       500
      In above message,  R1 =  0.1283642784928E+02
 lsoda--  at current t (=r1), mxstep (=i1) steps   
       taken on this call before reaching tout     
      In above message,  I1 =       500
      In above message,  R1 =  0.4886850610576E+01
 lsoda--  at current t (=r1), mxstep (=i1) steps   
       taken on this call before reaching tout     
      In above message,  I1 =       500
      In above message,  R1 =  0.1322432873618E+02
 lsoda--  at current t (=r1), mxstep (=i1) steps   
       taken on this call before reaching tout     
      In above message,  I1 =       500
      In above message,  R1 =  0.3954347204446E+01
 lsoda--  at current t (=r1), mxstep (=i1) steps   
       taken on this call before reaching tout     
      In above message,  I1 =       500
      In above message,  R1 =  0.1008243224486E+02
 lsoda--  at current t (=r1), mxstep (=i1) steps   
       taken on this call before reaching tout     
      In above message,  I1 =       500
      In above message,  R1 =  0.8062693876290E+01
 lsoda--  at current t (=r1), mxstep (=i1) steps   
       taken on this call before reaching tout     
      In above message,  I1 =       500
      In above message,  R1 =  0.4483008244548E+01
 lsoda--  at current t (=r1), mxstep (=i1) steps   
       taken on this call before reaching tout     
      In above message,  I1 =       500
      In above message,  R1 =  0.2619983995700E+01
 lsoda--  at current t (=r1), mxstep (=i1) steps   
       taken on this call before reaching tout     
      In above message,  I1 =       500
      In above message,  R1 =  0.4960964498399E+01
 lsoda--  at current t (=r1), mxstep (=i1) steps   
       taken on this call before reaching tout     
      In above message,  I1 =       500
      In above message,  R1 =  0.7938205102695E+01
 lsoda--  at current t (=r1), mxstep (=i1) steps   
       taken on this call before reaching tout     
      In above message,  I1 =       500
      In above message,  R1 =  0.1279684991733E+00
 lsoda--  at current t (=r1), mxstep (=i1) steps   
       taken on this call before reaching tout     
      In above message,  I1 =       500
      In above message,  R1 =  0.1726988141118E+02
 lsoda--  at current t (=r1), mxstep (=i1) steps   
       taken on this call before reaching tout     
      In above message,  I1 =       500
      In above message,  R1 =  0.9684812256087E-01
 lsoda--  at current t (=r1), mxstep (=i1) steps   
       taken on this call before reaching tout     
      In above message,  I1 =       500
      In above message,  R1 =  0.7191785360547E+01
Excess work done on this call (perhaps wrong Dfun type).
Run with full_output = 1 to get quantitative information.
Excess work done on this call (perhaps wrong Dfun type).
Run with full_output = 1 to get quantitative information.
Excess work done on this call (perhaps wrong Dfun type).
Run with full_output = 1 to get quantitative information.
Excess work done on this call (perhaps wrong Dfun type).
Run with full_output = 1 to get quantitative information.
Excess work done on this call (perhaps wrong Dfun type).
Run with full_output = 1 to get quantitative information.
Excess work done on this call (perhaps wrong Dfun type).
Run with full_output = 1 to get quantitative information.
Excess work done on this call (perhaps wrong Dfun type).
Run with full_output = 1 to get quantitative information.
Excess work done on this call (perhaps wrong Dfun type).
Run with full_output = 1 to get quantitative information.
Excess work done on this call (perhaps wrong Dfun type).
Run with full_output = 1 to get quantitative information.
Excess work done on this call (perhaps wrong Dfun type).
Run with full_output = 1 to get quantitative information.
Excess work done on this call (perhaps wrong Dfun type).
Run with full_output = 1 to get quantitative information.
Excess work done on this call (perhaps wrong Dfun type).
Run with full_output = 1 to get quantitative information.
Excess work done on this call (perhaps wrong Dfun type).
Run with full_output = 1 to get quantitative information.
Excess work done on this call (perhaps wrong Dfun type).
Run with full_output = 1 to get quantitative information.
Excess work done on this call (perhaps wrong Dfun type).
Run with full_output = 1 to get quantitative information.
Excess work done on this call (perhaps wrong Dfun type).
Run with full_output = 1 to get quantitative information.
Excess work done on this call (perhaps wrong Dfun type).
Run with full_output = 1 to get quantitative information.
Excess work done on this call (perhaps wrong Dfun type).
Run with full_output = 1 to get quantitative information.
Excess work done on this call (perhaps wrong Dfun type).
Run with full_output = 1 to get quantitative information.
Excess work done on this call (perhaps wrong Dfun type).
Run with full_output = 1 to get quantitative information.
Excess work done on this call (perhaps wrong Dfun type).
Run with full_output = 1 to get quantitative information.
Excess work done on this call (perhaps wrong Dfun type).
Run with full_output = 1 to get quantitative information.
Excess work done on this call (perhaps wrong Dfun type).
Run with full_output = 1 to get quantitative information.
Excess work done on this call (perhaps wrong Dfun type).
Run with full_output = 1 to get quantitative information.
Excess work done on this call (perhaps wrong Dfun type).
Run with full_output = 1 to get quantitative information.
Excess work done on this call (perhaps wrong Dfun type).
Run with full_output = 1 to get quantitative information.
Excess work done on this call (perhaps wrong Dfun type).
Run with full_output = 1 to get quantitative information.
Excess work done on this call (perhaps wrong Dfun type).
Run with full_output = 1 to get quantitative information.
Excess work done on this call (perhaps wrong Dfun type).
Run with full_output = 1 to get quantitative information.
Excess work done on this call (perhaps wrong Dfun type).
Run with full_output = 1 to get quantitative information.
Excess work done on this call (perhaps wrong Dfun type).
Run with full_output = 1 to get quantitative information.
Excess work done on this call (perhaps wrong Dfun type).
Run with full_output = 1 to get quantitative information.
Excess work done on this call (perhaps wrong Dfun type).
Run with full_output = 1 to get quantitative information.
Excess work done on this call (perhaps wrong Dfun type).
Run with full_output = 1 to get quantitative information.
Excess work done on this call (perhaps wrong Dfun type).
Run with full_output = 1 to get quantitative information.
Excess work done on this call (perhaps wrong Dfun type).
Run with full_output = 1 to get quantitative information.
Excess work done on this call (perhaps wrong Dfun type).
Run with full_output = 1 to get quantitative information.
 lsoda--  at current t (=r1), mxstep (=i1) steps   
       taken on this call before reaching tout     
      In above message,  I1 =       500
      In above message,  R1 =  0.1702565641090E+02
 lsoda--  at current t (=r1), mxstep (=i1) steps   
       taken on this call before reaching tout     
      In above message,  I1 =       500
      In above message,  R1 =  0.5854876781703E+01
 lsoda--  at current t (=r1), mxstep (=i1) steps   
       taken on this call before reaching tout     
      In above message,  I1 =       500
      In above message,  R1 =  0.4847500298694E+01
 lsoda--  at current t (=r1), mxstep (=i1) steps   
       taken on this call before reaching tout     
      In above message,  I1 =       500
      In above message,  R1 =  0.6017380677432E+01
 lsoda--  at current t (=r1), mxstep (=i1) steps   
       taken on this call before reaching tout     
      In above message,  I1 =       500
      In above message,  R1 =  0.4190651091692E+01
 lsoda--  at current t (=r1), mxstep (=i1) steps   
       taken on this call before reaching tout     
      In above message,  I1 =       500
      In above message,  R1 =  0.7191082925739E+01
 lsoda--  at current t (=r1), mxstep (=i1) steps   
       taken on this call before reaching tout     
      In above message,  I1 =       500
      In above message,  R1 =  0.1026488556057E+02
 lsoda--  at current t (=r1), mxstep (=i1) steps   
       taken on this call before reaching tout     
      In above message,  I1 =       500
      In above message,  R1 =  0.6127382464796E+01
 lsoda--  at current t (=r1), mxstep (=i1) steps   
       taken on this call before reaching tout     
      In above message,  I1 =       500
      In above message,  R1 =  0.7105798347350E+01
 lsoda--  at current t (=r1), mxstep (=i1) steps   
       taken on this call before reaching tout     
      In above message,  I1 =       500
      In above message,  R1 =  0.6043056557792E+01
 lsoda--  at current t (=r1), mxstep (=i1) steps   
       taken on this call before reaching tout     
      In above message,  I1 =       500
      In above message,  R1 =  0.3327474428284E+01
 lsoda--  at current t (=r1), mxstep (=i1) steps   
       taken on this call before reaching tout     
      In above message,  I1 =       500
      In above message,  R1 =  0.2308580077512E+01
 lsoda--  at current t (=r1), mxstep (=i1) steps   
       taken on this call before reaching tout     
      In above message,  I1 =       500
      In above message,  R1 =  0.6087685327742E+01
 lsoda--  at current t (=r1), mxstep (=i1) steps   
       taken on this call before reaching tout     
      In above message,  I1 =       500
      In above message,  R1 =  0.3770771468334E+01
 lsoda--  at current t (=r1), mxstep (=i1) steps   
       taken on this call before reaching tout     
      In above message,  I1 =       500
      In above message,  R1 =  0.4437049990444E+01
 lsoda--  at current t (=r1), mxstep (=i1) steps   
       taken on this call before reaching tout     
      In above message,  I1 =       500
      In above message,  R1 =  0.7262808471550E+01
 lsoda--  at current t (=r1), mxstep (=i1) steps   
       taken on this call before reaching tout     
      In above message,  I1 =       500
      In above message,  R1 =  0.1144040361006E+02
 lsoda--  at current t (=r1), mxstep (=i1) steps   
       taken on this call before reaching tout     
      In above message,  I1 =       500
      In above message,  R1 =  0.8097929436605E+01
 lsoda--  at current t (=r1), mxstep (=i1) steps   
       taken on this call before reaching tout     
      In above message,  I1 =       500
      In above message,  R1 =  0.5103908580318E+01
 lsoda--  at current t (=r1), mxstep (=i1) steps   
       taken on this call before reaching tout     
      In above message,  I1 =       500
      In above message,  R1 =  0.5972831182337E+01
 lsoda--  at current t (=r1), mxstep (=i1) steps   
       taken on this call before reaching tout     
      In above message,  I1 =       500
      In above message,  R1 =  0.1306668544962E+02
 lsoda--  at current t (=r1), mxstep (=i1) steps   
       taken on this call before reaching tout     
      In above message,  I1 =       500
      In above message,  R1 =  0.4085808904282E+01
 lsoda--  at current t (=r1), mxstep (=i1) steps   
       taken on this call before reaching tout     
      In above message,  I1 =       500
      In above message,  R1 =  0.1779574267260E+02
 lsoda--  at current t (=r1), mxstep (=i1) steps   
       taken on this call before reaching tout     
      In above message,  I1 =       500
      In above message,  R1 =  0.1717045328439E+02
 lsoda--  at current t (=r1), mxstep (=i1) steps   
       taken on this call before reaching tout     
      In above message,  I1 =       500
      In above message,  R1 =  0.9194364703179E+01
 lsoda--  at current t (=r1), mxstep (=i1) steps   
       taken on this call before reaching tout     
      In above message,  I1 =       500
      In above message,  R1 =  0.5200831100199E+01
 lsoda--  at current t (=r1), mxstep (=i1) steps   
       taken on this call before reaching tout     
      In above message,  I1 =       500
      In above message,  R1 =  0.4775428591172E+01
 lsoda--  at current t (=r1), mxstep (=i1) steps   
       taken on this call before reaching tout     
      In above message,  I1 =       500
      In above message,  R1 =  0.6102892788382E+01
 lsoda--  at current t (=r1), mxstep (=i1) steps   
       taken on this call before reaching tout     
      In above message,  I1 =       500
      In above message,  R1 =  0.1797753440008E+01
 lsoda--  at current t (=r1), mxstep (=i1) steps   
       taken on this call before reaching tout     
      In above message,  I1 =       500
      In above message,  R1 =  0.4193183931745E+01
 lsoda--  at current t (=r1), mxstep (=i1) steps   
       taken on this call before reaching tout     
      In above message,  I1 =       500
      In above message,  R1 =  0.5075610262760E+01
 lsoda--  at current t (=r1), mxstep (=i1) steps   
       taken on this call before reaching tout     
      In above message,  I1 =       500
      In above message,  R1 =  0.1605891430160E+02
 lsoda--  at current t (=r1), mxstep (=i1) steps   
       taken on this call before reaching tout     
      In above message,  I1 =       500
      In above message,  R1 =  0.4636207723555E+01
 lsoda--  at current t (=r1), mxstep (=i1) steps   
       taken on this call before reaching tout     
      In above message,  I1 =       500
      In above message,  R1 =  0.7173120220785E+01
 lsoda--  at current t (=r1), mxstep (=i1) steps   
       taken on this call before reaching tout     
      In above message,  I1 =       500
      In above message,  R1 =  0.7104868733133E+01
 lsoda--  at current t (=r1), mxstep (=i1) steps   
       taken on this call before reaching tout     
      In above message,  I1 =       500
      In above message,  R1 =  0.4201272973484E+01
 lsoda--  at current t (=r1), mxstep (=i1) steps   
       taken on this call before reaching tout     
      In above message,  I1 =       500
      In above message,  R1 =  0.3831520316059E+02
 lsoda--  at current t (=r1), mxstep (=i1) steps   
       taken on this call before reaching tout     
      In above message,  I1 =       500
      In above message,  R1 =  0.7259428711736E+01
 lsoda--  at current t (=r1), mxstep (=i1) steps   
       taken on this call before reaching tout     
      In above message,  I1 =       500
      In above message,  R1 =  0.4127936223815E+01
 lsoda--  at current t (=r1), mxstep (=i1) steps   
       taken on this call before reaching tout     
      In above message,  I1 =       500
      In above message,  R1 =  0.3178509687108E+01
 lsoda--  at current t (=r1), mxstep (=i1) steps   
       taken on this call before reaching tout     
      In above message,  I1 =       500
      In above message,  R1 =  0.8174466463199E+01
 lsoda--  at current t (=r1), mxstep (=i1) steps   
       taken on this call before reaching tout     
      In above message,  I1 =       500
      In above message,  R1 =  0.4134391364071E+01
Excess work done on this call (perhaps wrong Dfun type).
Run with full_output = 1 to get quantitative information.
Excess work done on this call (perhaps wrong Dfun type).
Run with full_output = 1 to get quantitative information.
Excess work done on this call (perhaps wrong Dfun type).
Run with full_output = 1 to get quantitative information.
Excess work done on this call (perhaps wrong Dfun type).
Run with full_output = 1 to get quantitative information.
Excess work done on this call (perhaps wrong Dfun type).
Run with full_output = 1 to get quantitative information.
Excess work done on this call (perhaps wrong Dfun type).
Run with full_output = 1 to get quantitative information.
Excess work done on this call (perhaps wrong Dfun type).
Run with full_output = 1 to get quantitative information.
Excess work done on this call (perhaps wrong Dfun type).
Run with full_output = 1 to get quantitative information.
Excess work done on this call (perhaps wrong Dfun type).
Run with full_output = 1 to get quantitative information.
Excess work done on this call (perhaps wrong Dfun type).
Run with full_output = 1 to get quantitative information.
Excess work done on this call (perhaps wrong Dfun type).
Run with full_output = 1 to get quantitative information.
Excess work done on this call (perhaps wrong Dfun type).
Run with full_output = 1 to get quantitative information.
Excess work done on this call (perhaps wrong Dfun type).
Run with full_output = 1 to get quantitative information.
Excess work done on this call (perhaps wrong Dfun type).
Run with full_output = 1 to get quantitative information.
Excess work done on this call (perhaps wrong Dfun type).
Run with full_output = 1 to get quantitative information.
Excess work done on this call (perhaps wrong Dfun type).
Run with full_output = 1 to get quantitative information.
Excess work done on this call (perhaps wrong Dfun type).
Run with full_output = 1 to get quantitative information.
Excess work done on this call (perhaps wrong Dfun type).
Run with full_output = 1 to get quantitative information.
Excess work done on this call (perhaps wrong Dfun type).
Run with full_output = 1 to get quantitative information.
Excess work done on this call (perhaps wrong Dfun type).
Run with full_output = 1 to get quantitative information.
Excess work done on this call (perhaps wrong Dfun type).
Run with full_output = 1 to get quantitative information.
Excess work done on this call (perhaps wrong Dfun type).
Run with full_output = 1 to get quantitative information.
Excess work done on this call (perhaps wrong Dfun type).
Run with full_output = 1 to get quantitative information.
Excess work done on this call (perhaps wrong Dfun type).
Run with full_output = 1 to get quantitative information.
Excess work done on this call (perhaps wrong Dfun type).
Run with full_output = 1 to get quantitative information.
Excess work done on this call (perhaps wrong Dfun type).
Run with full_output = 1 to get quantitative information.
Excess work done on this call (perhaps wrong Dfun type).
Run with full_output = 1 to get quantitative information.
Excess work done on this call (perhaps wrong Dfun type).
Run with full_output = 1 to get quantitative information.
Excess work done on this call (perhaps wrong Dfun type).
Run with full_output = 1 to get quantitative information.
Excess work done on this call (perhaps wrong Dfun type).
Run with full_output = 1 to get quantitative information.
Excess work done on this call (perhaps wrong Dfun type).
Run with full_output = 1 to get quantitative information.
Excess work done on this call (perhaps wrong Dfun type).
Run with full_output = 1 to get quantitative information.
Excess work done on this call (perhaps wrong Dfun type).
Run with full_output = 1 to get quantitative information.
Excess work done on this call (perhaps wrong Dfun type).
Run with full_output = 1 to get quantitative information.
Excess work done on this call (perhaps wrong Dfun type).
Run with full_output = 1 to get quantitative information.
Excess work done on this call (perhaps wrong Dfun type).
Run with full_output = 1 to get quantitative information.
Excess work done on this call (perhaps wrong Dfun type).
Run with full_output = 1 to get quantitative information.
Excess work done on this call (perhaps wrong Dfun type).
[truncated: 13,362,479 more chars]
