# Supplementary material for: First Principles Modeling of Nonlinear Incidence Rates in Seasonal Epidemics
Source: PLoS Comput Biol. 2011 Feb 17;7(2):e1001079. doi: 10.1371/journal.pcbi.1001079 (PMC3040644; doi:10.1371/journal.pcbi.1001079)
Supplement: Dataset S1 — Dataset and Python program files. In this directory you will fine all the python code needed to reproduce the calculations in the paper, including the figures. (2.90 MB ZIP) [file pcbi.1001079.s001.zip › computations/seir/classic_london/clas_bir_pois_hess.txt]

2.81664730e-04 -1.53956706e-08 2.37104356e-09
-1.53956706e-08 1.55828986e-11 -1.17716598e-11
2.37104356e-09 -1.17716598e-11 2.27205351e-10
