# Supplementary material for: First Principles Modeling of Nonlinear Incidence Rates in Seasonal Epidemics
Source: PLoS Comput Biol. 2011 Feb 17;7(2):e1001079. doi: 10.1371/journal.pcbi.1001079 (PMC3040644; doi:10.1371/journal.pcbi.1001079)
Supplement: Dataset S1 — Dataset and Python program files. In this directory you will fine all the python code needed to reproduce the calculations in the paper, including the figures. (2.90 MB ZIP) [file pcbi.1001079.s001.zip › computations/seir/classic_london/clas_lon_pois_ySoln.txt]

1.17769416e+02
1.24999506e+02
1.34039654e+02
1.44771679e+02
1.57054647e+02
1.70759768e+02
1.85760895e+02
2.02021670e+02
2.19600229e+02
2.38778092e+02
2.60061400e+02
2.84309194e+02
3.12764421e+02
3.47202661e+02
3.90004277e+02
4.44410201e+02
5.14764985e+02
6.06812157e+02
7.28032523e+02
8.87843929e+02
1.09735735e+03
1.36812628e+03
1.70898677e+03
2.12022667e+03
2.58516192e+03
3.06200102e+03
3.48266378e+03
3.76632836e+03
3.84752722e+03
3.70502657e+03
3.37150327e+03
2.91707951e+03
2.41997827e+03
1.94273980e+03
1.52290678e+03
1.17539719e+03
8.99822126e+02
6.87750834e+02
5.27875636e+02
4.08986301e+02
3.21353612e+02
2.57114604e+02
2.10206462e+02
1.76106077e+02
1.51506716e+02
1.34025115e+02
1.21971363e+02
1.14162576e+02
1.09780014e+02
1.08265125e+02
1.09243058e+02
1.12463566e+02
1.17753294e+02
1.24979785e+02
1.34023285e+02
1.44757634e+02
1.57045571e+02
1.70748267e+02
1.85751421e+02
2.02007883e+02
2.19593206e+02
2.38770666e+02
2.60059108e+02
2.84304457e+02
3.12759782e+02
3.47184310e+02
3.89980279e+02
4.44389065e+02
5.14743715e+02
6.06786127e+02
7.27997604e+02
8.87792059e+02
1.09728866e+03
1.36804481e+03
1.70889806e+03
2.12014342e+03
2.58508852e+03
3.06195063e+03
3.48265700e+03
3.76635853e+03
3.84761092e+03
3.70516248e+03
3.37165969e+03
2.91723026e+03
2.42010086e+03
1.94283252e+03
1.52298160e+03
1.17545300e+03
8.99863010e+02
6.87778823e+02
5.27893063e+02
4.09002988e+02
3.21363064e+02
2.57116274e+02
2.10209359e+02
1.76110096e+02
1.51508489e+02
1.34026002e+02
1.21971892e+02
1.14161994e+02
1.09779323e+02
1.08265764e+02
1.09244771e+02
1.12465321e+02
1.17754794e+02
1.24981042e+02
1.34023337e+02
1.44755603e+02
1.57040919e+02
1.70740944e+02
1.85740775e+02
2.01992910e+02
2.19574647e+02
2.38748819e+02
2.60034389e+02
2.84275654e+02
3.12729894e+02
3.47121885e+02
3.89930138e+02
4.44320496e+02
5.14663640e+02
6.06696386e+02
7.27894336e+02
8.87682021e+02
1.09716901e+03
1.36791185e+03
1.70876079e+03
2.12000668e+03
2.58496948e+03
3.06188242e+03
3.48263944e+03
3.76640954e+03
3.84774652e+03
3.70539036e+03
3.37191203e+03
2.91747477e+03
2.42030793e+03
1.94299905e+03
1.52309989e+03
1.17553730e+03
8.99922279e+02
6.87818870e+02
5.27921507e+02
4.09018381e+02
3.21375285e+02
2.57129519e+02
2.10216932e+02
1.76112894e+02
1.51510445e+02
1.34026735e+02
1.21971345e+02
1.14161074e+02
1.09777106e+02
1.08261035e+02
1.09237678e+02
1.12456595e+02
1.17744530e+02
1.24968968e+02
1.34010146e+02
1.44741949e+02
1.57027019e+02
1.70726483e+02
1.85726030e+02
2.01978593e+02
2.19559716e+02
2.38732558e+02
2.60015885e+02
2.84255520e+02
3.12704396e+02
3.47122054e+02
3.89909382e+02
4.44307080e+02
5.14648556e+02
6.06674838e+02
7.27866632e+02
8.87637952e+02
1.09710600e+03
1.36782557e+03
1.70863639e+03
2.11985064e+03
2.58478233e+03
3.06165953e+03
3.48243395e+03
3.76626962e+03
3.84768411e+03
3.70538366e+03
3.37197663e+03
2.91759094e+03
2.42046193e+03
1.94315855e+03
1.52325201e+03
1.17567207e+03
9.00031288e+02
6.87908392e+02
5.27991189e+02
4.09075367e+02
3.21422933e+02
2.57163739e+02
2.10241663e+02
1.76135061e+02
1.51530085e+02
1.34043379e+02
1.21986753e+02
1.14175873e+02
1.09790897e+02
1.08273902e+02
1.09250744e+02
1.12470176e+02
1.17759019e+02
1.24984886e+02
1.34026926e+02
1.44759076e+02
1.57044462e+02
1.70744405e+02
1.85749586e+02
2.02009334e+02
2.19597908e+02
2.38777185e+02
2.60066153e+02
2.84311779e+02
3.12766394e+02
3.47187498e+02
3.89980539e+02
4.44386319e+02
5.14735666e+02
6.06771290e+02
7.27977174e+02
8.87768409e+02
1.09725959e+03
1.36799591e+03
1.70882257e+03
2.12003164e+03
2.58493691e+03
3.06175580e+03
3.48242662e+03
3.76612962e+03
3.84740668e+03
3.70500014e+03
3.37155939e+03
2.91719220e+03
2.42010940e+03
1.94287072e+03
1.52303478e+03
1.17551033e+03
8.99917291e+02
6.87825771e+02
5.27935522e+02
4.09040267e+02
3.21395613e+02
2.57145010e+02
2.10234690e+02
1.76132613e+02
1.51529055e+02
1.34045142e+02
1.21990092e+02
1.14179834e+02
1.09797089e+02
1.08283883e+02
1.09263565e+02
