# Supplementary material for: First Principles Modeling of Nonlinear Incidence Rates in Seasonal Epidemics
Source: PLoS Comput Biol. 2011 Feb 17;7(2):e1001079. doi: 10.1371/journal.pcbi.1001079 (PMC3040644; doi:10.1371/journal.pcbi.1001079)
Supplement: Dataset S1 — Dataset and Python program files. In this directory you will fine all the python code needed to reproduce the calculations in the paper, including the figures. (2.90 MB ZIP) [file pcbi.1001079.s001.zip › computations/seir/classic_london/clas_london1.txt]

1.385074962041070648e+03 1.105329150526708215e-01 3.139058428553676561e-01 -1.724921440110869473e+06
1.572074746960014863e+03 1.000000000000000000e+00 4.319165085939410398e-01 -5.501588843456178438e+05
1.475918987215679181e+03 8.072782790463585434e-02 2.078956355276221080e-01 -1.765330199364624918e+06
1.602501154221282604e+03 3.841983096015098159e-02 1.931884759426679976e-01 -1.651428504206840415e+06
