# Supplementary material for: First Principles Modeling of Nonlinear Incidence Rates in Seasonal Epidemics
Source: PLoS Comput Biol. 2011 Feb 17;7(2):e1001079. doi: 10.1371/journal.pcbi.1001079 (PMC3040644; doi:10.1371/journal.pcbi.1001079)
Supplement: Dataset S1 — Dataset and Python program files. In this directory you will fine all the python code needed to reproduce the calculations in the paper, including the figures. (2.90 MB ZIP) [file pcbi.1001079.s001.zip › computations/seir/classic_london/clas_london2.txt]

1.582279225397418941e+03 5.553959223775106757e-02 2.250578241679976887e-01 -1.773573835927505745e+06
1.000000000000000000e+03 1.000000000000000000e+00 1.000000000000000000e+00 -4.766957934489241452e+05
1.245829496740485865e+03 1.548917853867372019e-01 1.447336428643085093e-01 -1.725262140391616384e+06
1.649365237924616167e+03 6.059761235917240918e-02 3.306492725575662650e-01 -1.731726972063124180e+06
