# Supplementary material for: First Principles Modeling of Nonlinear Incidence Rates in Seasonal Epidemics
Source: PLoS Comput Biol. 2011 Feb 17;7(2):e1001079. doi: 10.1371/journal.pcbi.1001079 (PMC3040644; doi:10.1371/journal.pcbi.1001079)
Supplement: Dataset S1 — Dataset and Python program files. In this directory you will fine all the python code needed to reproduce the calculations in the paper, including the figures. (2.90 MB ZIP) [file pcbi.1001079.s001.zip › computations/seir/classic_london/clas_london3.txt]

1.596363149087641887e+03 5.021012809342140226e-02 1.899619675661928797e-01 -1.773995185088970233e+06
1.527880926183294605e+03 7.497591588213234348e-02 2.300266633657274962e-01 -1.765141217113328632e+06
1.542704804756300291e+03 5.622713600057020061e-02 2.459242498081286310e-01 -1.770595582547584549e+06
1.555339545456560472e+03 5.978010370684191943e-02 1.703748965993052422e-01 -1.770041438301503658e+06
