# Supplementary material for: First Principles Modeling of Nonlinear Incidence Rates in Seasonal Epidemics
Source: PLoS Comput Biol. 2011 Feb 17;7(2):e1001079. doi: 10.1371/journal.pcbi.1001079 (PMC3040644; doi:10.1371/journal.pcbi.1001079)
Supplement: Dataset S1 — Dataset and Python program files. In this directory you will fine all the python code needed to reproduce the calculations in the paper, including the figures. (2.90 MB ZIP) [file pcbi.1001079.s001.zip › computations/seir/classic_london/clas_london4.txt]

1.707427440944353521e+03 5.342864691601405952e-02 1.859262230743915778e-01 -1.763665062977473717e+06
1.715193510216276536e+03 6.877131165924206535e-02 1.971018060042375730e-01 -1.760631722080912441e+06
1.654685218738289223e+03 5.689279008649674590e-02 2.044592258789235950e-01 -1.770663350865165470e+06
1.768639666147724029e+03 8.638948940399163168e-02 1.849734209622485304e-01 -1.742121378219689010e+06
