# Supplementary material for: First Principles Modeling of Nonlinear Incidence Rates in Seasonal Epidemics
Source: PLoS Comput Biol. 2011 Feb 17;7(2):e1001079. doi: 10.1371/journal.pcbi.1001079 (PMC3040644; doi:10.1371/journal.pcbi.1001079)
Supplement: Dataset S1 — Dataset and Python program files. In this directory you will fine all the python code needed to reproduce the calculations in the paper, including the figures. (2.90 MB ZIP) [file pcbi.1001079.s001.zip › computations/seir/classic_london/london.txt]

6.00000000e+01
8.00000000e+01
1.16000000e+02
1.35000000e+02
1.52000000e+02
2.09000000e+02
3.45000000e+02
3.44000000e+02
6.28000000e+02
9.41000000e+02
1.14200000e+03
1.27100000e+03
1.29600000e+03
1.18100000e+03
1.13800000e+03
6.78000000e+02
3.61000000e+02
3.47000000e+02
5.06000000e+02
6.69000000e+02
9.83000000e+02
1.31000000e+03
2.03700000e+03
2.77000000e+03
3.47800000e+03
5.17800000e+03
4.39500000e+03
5.29700000e+03
6.92400000e+03
6.81600000e+03
5.65400000e+03
4.44300000e+03
2.82100000e+03
1.88800000e+03
1.58200000e+03
1.28800000e+03
8.46000000e+02
5.65000000e+02
4.13000000e+02
2.69000000e+02
1.62000000e+02
1.09000000e+02
1.18000000e+02
7.60000000e+01
4.00000000e+01
1.03000000e+02
1.18000000e+02
9.70000000e+01
5.00000000e+01
4.60000000e+01
4.70000000e+01
7.90000000e+01
8.50000000e+01
1.15000000e+02
2.26000000e+02
3.71000000e+02
4.57000000e+02
5.01000000e+02
5.04000000e+02
4.97000000e+02
5.60000000e+02
8.49000000e+02
1.29800000e+03
1.35300000e+03
1.39600000e+03
1.57400000e+03
1.87000000e+03
1.32400000e+03
6.92000000e+02
5.12000000e+02
9.08000000e+02
1.64600000e+03
2.34600000e+03
2.19700000e+03
2.68900000e+03
2.89200000e+03
2.79300000e+03
3.68200000e+03
2.89100000e+03
3.16800000e+03
3.45600000e+03
2.99200000e+03
2.57200000e+03
1.98500000e+03
1.46400000e+03
7.88000000e+02
6.50000000e+02
5.66000000e+02
4.98000000e+02
3.18000000e+02
2.17000000e+02
1.45000000e+02
1.17000000e+02
4.90000000e+01
4.60000000e+01
2.90000000e+01
2.20000000e+01
3.20000000e+01
4.30000000e+01
3.90000000e+01
3.20000000e+01
2.90000000e+01
1.00000000e+01
3.10000000e+01
2.30000000e+01
3.50000000e+01
6.20000000e+01
7.40000000e+01
8.90000000e+01
1.12000000e+02
1.60000000e+02
1.43000000e+02
1.19000000e+02
1.10000000e+02
1.76000000e+02
1.75000000e+02
3.12000000e+02
3.16000000e+02
2.49000000e+02
1.86000000e+02
1.20000000e+02
1.67000000e+02
2.84000000e+02
3.89000000e+02
5.39000000e+02
4.71000000e+02
6.63000000e+02
1.02100000e+03
1.53800000e+03
1.79500000e+03
1.79300000e+03
3.24000000e+03
5.09600000e+03
6.03800000e+03
7.02200000e+03
7.19200000e+03
5.90500000e+03
3.02500000e+03
2.02500000e+03
1.71500000e+03
1.42800000e+03
8.48000000e+02
6.52000000e+02
3.58000000e+02
2.54000000e+02
1.58000000e+02
9.60000000e+01
4.60000000e+01
6.10000000e+01
7.40000000e+01
6.10000000e+01
6.60000000e+01
5.10000000e+01
3.30000000e+01
3.70000000e+01
5.20000000e+01
4.20000000e+01
7.70000000e+01
1.10000000e+02
1.30000000e+02
1.22000000e+02
1.51000000e+02
1.97000000e+02
1.74000000e+02
3.72000000e+02
5.65000000e+02
5.99000000e+02
6.54000000e+02
6.34000000e+02
6.50000000e+02
4.83000000e+02
4.31000000e+02
2.76000000e+02
1.83000000e+02
2.40000000e+02
3.36000000e+02
3.88000000e+02
4.52000000e+02
5.80000000e+02
7.87000000e+02
8.35000000e+02
1.47200000e+03
1.36200000e+03
2.32400000e+03
3.45300000e+03
4.10100000e+03
3.86600000e+03
3.73100000e+03
3.78300000e+03
3.42000000e+03
2.03800000e+03
1.96400000e+03
1.82000000e+03
1.33600000e+03
7.71000000e+02
4.74000000e+02
3.78000000e+02
2.38000000e+02
1.13000000e+02
5.60000000e+01
4.30000000e+01
5.10000000e+01
4.60000000e+01
6.60000000e+01
6.80000000e+01
8.40000000e+01
5.80000000e+01
6.60000000e+01
5.70000000e+01
1.20000000e+02
2.42000000e+02
3.20000000e+02
3.72000000e+02
4.15000000e+02
7.25000000e+02
5.77000000e+02
7.85000000e+02
1.14500000e+03
1.04900000e+03
9.90000000e+02
1.02000000e+03
1.07600000e+03
7.79000000e+02
5.04000000e+02
3.17000000e+02
1.94000000e+02
2.42000000e+02
3.62000000e+02
5.43000000e+02
6.33000000e+02
7.85000000e+02
1.19400000e+03
1.28300000e+03
2.06900000e+03
2.28500000e+03
2.83800000e+03
2.98000000e+03
2.84500000e+03
2.62200000e+03
2.76400000e+03
1.66700000e+03
1.31300000e+03
1.39200000e+03
1.25900000e+03
9.90000000e+02
7.46000000e+02
5.07000000e+02
3.13000000e+02
2.30000000e+02
1.58000000e+02
7.50000000e+01
4.90000000e+01
6.20000000e+01
5.10000000e+01
3.70000000e+01
3.50000000e+01
4.50000000e+01
3.90000000e+01
3.70000000e+01
