# Supplementary material for: First Principles Modeling of Nonlinear Incidence Rates in Seasonal Epidemics
Source: PLoS Comput Biol. 2011 Feb 17;7(2):e1001079. doi: 10.1371/journal.pcbi.1001079 (PMC3040644; doi:10.1371/journal.pcbi.1001079)
Supplement: Dataset S1 — Dataset and Python program files. In this directory you will fine all the python code needed to reproduce the calculations in the paper, including the figures. (2.90 MB ZIP) [file pcbi.1001079.s001.zip › computations/seir/classic_london/nohup.out]

Excess work done on this call (perhaps wrong Dfun type).
Run with full_output = 1 to get quantitative information.
Excess work done on this call (perhaps wrong Dfun type).
Run with full_output = 1 to get quantitative information.
Excess work done on this call (perhaps wrong Dfun type).
Run with full_output = 1 to get quantitative information.
Excess work done on this call (perhaps wrong Dfun type).
Run with full_output = 1 to get quantitative information.
Excess work done on this call (perhaps wrong Dfun type).
Run with full_output = 1 to get quantitative information.
Excess work done on this call (perhaps wrong Dfun type).
Run with full_output = 1 to get quantitative information.
Excess work done on this call (perhaps wrong Dfun type).
Run with full_output = 1 to get quantitative information.
Excess work done on this call (perhaps wrong Dfun type).
Run with full_output = 1 to get quantitative information.
Excess work done on this call (perhaps wrong Dfun type).
Run with full_output = 1 to get quantitative information.
Excess work done on this call (perhaps wrong Dfun type).
Run with full_output = 1 to get quantitative information.
Excess work done on this call (perhaps wrong Dfun type).
Run with full_output = 1 to get quantitative information.
Excess work done on this call (perhaps wrong Dfun type).
Run with full_output = 1 to get quantitative information.
Excess work done on this call (perhaps wrong Dfun type).
Run with full_output = 1 to get quantitative information.
Excess work done on this call (perhaps wrong Dfun type).
Run with full_output = 1 to get quantitative information.
Excess work done on this call (perhaps wrong Dfun type).
Run with full_output = 1 to get quantitative information.
Excess work done on this call (perhaps wrong Dfun type).
Run with full_output = 1 to get quantitative information.
Excess work done on this call (perhaps wrong Dfun type).
Run with full_output = 1 to get quantitative information.
Excess work done on this call (perhaps wrong Dfun type).
Run with full_output = 1 to get quantitative information.
Excess work done on this call (perhaps wrong Dfun type).
Run with full_output = 1 to get quantitative information.
Excess work done on this call (perhaps wrong Dfun type).
Run with full_output = 1 to get quantitative information.
Excess work done on this call (perhaps wrong Dfun type).
Run with full_output = 1 to get quantitative information.
Excess work done on this call (perhaps wrong Dfun type).
Run with full_output = 1 to get quantitative information.
Excess work done on this call (perhaps wrong Dfun type).
Run with full_output = 1 to get quantitative information.
Excess work done on this call (perhaps wrong Dfun type).
Run with full_output = 1 to get quantitative information.
Excess work done on this call (perhaps wrong Dfun type).
Run with full_output = 1 to get quantitative information.
Excess work done on this call (perhaps wrong Dfun type).
Run with full_output = 1 to get quantitative information.
Excess work done on this call (perhaps wrong Dfun type).
Run with full_output = 1 to get quantitative information.
Excess work done on this call (perhaps wrong Dfun type).
Run with full_output = 1 to get quantitative information.
Excess work done on this call (perhaps wrong Dfun type).
Run with full_output = 1 to get quantitative information.
Excess work done on this call (perhaps wrong Dfun type).
Run with full_output = 1 to get quantitative information.
Excess work done on this call (perhaps wrong Dfun type).
Run with full_output = 1 to get quantitative information.
Excess work done on this call (perhaps wrong Dfun type).
Run with full_output = 1 to get quantitative information.
Excess work done on this call (perhaps wrong Dfun type).
Run with full_output = 1 to get quantitative information.
Excess work done on this call (perhaps wrong Dfun type).
Run with full_output = 1 to get quantitative information.
Excess work done on this call (perhaps wrong Dfun type).
Run with full_output = 1 to get quantitative information.
Excess work done on this call (perhaps wrong Dfun type).
Run with full_output = 1 to get quantitative information.
Excess work done on this call (perhaps wrong Dfun type).
Run with full_output = 1 to get quantitative information.
Excess work done on this call (perhaps wrong Dfun type).
Run with full_output = 1 to get quantitative information.
Excess work done on this call (perhaps wrong Dfun type).
Run with full_output = 1 to get quantitative information.
Excess work done on this call (perhaps wrong Dfun type).
Run with full_output = 1 to get quantitative information.
Excess work done on this call (perhaps wrong Dfun type).
Run with full_output = 1 to get quantitative information.
Excess work done on this call (perhaps wrong Dfun type).
Run with full_output = 1 to get quantitative information.
Excess work done on this call (perhaps wrong Dfun type).
Run with full_output = 1 to get quantitative information.
Excess work done on this call (perhaps wrong Dfun type).
Run with full_output = 1 to get quantitative information.
Excess work done on this call (perhaps wrong Dfun type).
Run with full_output = 1 to get quantitative information.
Excess work done on this call (perhaps wrong Dfun type).
Run with full_output = 1 to get quantitative information.
Excess work done on this call (perhaps wrong Dfun type).
Run with full_output = 1 to get quantitative information.
Excess work done on this call (perhaps wrong Dfun type).
Run with full_output = 1 to get quantitative information.
Excess work done on this call (perhaps wrong Dfun type).
Run with full_output = 1 to get quantitative information.
Excess work done on this call (perhaps wrong Dfun type).
Run with full_output = 1 to get quantitative information.
Excess work done on this call (perhaps wrong Dfun type).
Run with full_output = 1 to get quantitative information.
Excess work done on this call (perhaps wrong Dfun type).
Run with full_output = 1 to get quantitative information.
Excess work done on this call (perhaps wrong Dfun type).
Run with full_output = 1 to get quantitative information.
Excess work done on this call (perhaps wrong Dfun type).
Run with full_output = 1 to get quantitative information.
Excess work done on this call (perhaps wrong Dfun type).
Run with full_output = 1 to get quantitative information.
Excess work done on this call (perhaps wrong Dfun type).
Run with full_output = 1 to get quantitative information.
Excess work done on this call (perhaps wrong Dfun type).
Run with full_output = 1 to get quantitative information.
Excess work done on this call (perhaps wrong Dfun type).
Run with full_output = 1 to get quantitative information.
Excess work done on this call (perhaps wrong Dfun type).
Run with full_output = 1 to get quantitative information.
Excess work done on this call (perhaps wrong Dfun type).
Run with full_output = 1 to get quantitative information.
Excess work done on this call (perhaps wrong Dfun type).
Run with full_output = 1 to get quantitative information.
Excess work done on this call (perhaps wrong Dfun type).
Run with full_output = 1 to get quantitative information.
Excess work done on this call (perhaps wrong Dfun type).
Run with full_output = 1 to get quantitative information.
Excess work done on this call (perhaps wrong Dfun type).
Run with full_output = 1 to get quantitative information.
Excess work done on this call (perhaps wrong Dfun type).
Run with full_output = 1 to get quantitative information.
Excess work done on this call (perhaps wrong Dfun type).
Run with full_output = 1 to get quantitative information.
Excess work done on this call (perhaps wrong Dfun type).
Run with full_output = 1 to get quantitative information.
Excess work done on this call (perhaps wrong Dfun type).
Run with full_output = 1 to get quantitative information.
Excess work done on this call (perhaps wrong Dfun type).
Run with full_output = 1 to get quantitative information.
Excess work done on this call (perhaps wrong Dfun type).
Run with full_output = 1 to get quantitative information.
Excess work done on this call (perhaps wrong Dfun type).
Run with full_output = 1 to get quantitative information.
Excess work done on this call (perhaps wrong Dfun type).
Run with full_output = 1 to get quantitative information.
Excess work done on this call (perhaps wrong Dfun type).
Run with full_output = 1 to get quantitative information.
Excess work done on this call (perhaps wrong Dfun type).
Run with full_output = 1 to get quantitative information.
Excess work done on this call (perhaps wrong Dfun type).
Run with full_output = 1 to get quantitative information.
Excess work done on this call (perhaps wrong Dfun type).
Run with full_output = 1 to get quantitative information.
Excess work done on this call (perhaps wrong Dfun type).
Run with full_output = 1 to get quantitative information.
Excess work done on this call (perhaps wrong Dfun type).
Run with full_output = 1 to get quantitative information.
Excess work done on this call (perhaps wrong Dfun type).
Run with full_output = 1 to get quantitative information.
Excess work done on this call (perhaps wrong Dfun type).
Run with full_output = 1 to get quantitative information.
Excess work done on this call (perhaps wrong Dfun type).
Run with full_output = 1 to get quantitative information.
Excess work done on this call (perhaps wrong Dfun type).
Run with full_output = 1 to get quantitative information.
Excess work done on this call (perhaps wrong Dfun type).
Run with full_output = 1 to get quantitative information.
Excess work done on this call (perhaps wrong Dfun type).
Run with full_output = 1 to get quantitative information.
Excess work done on this call (perhaps wrong Dfun type).
Run with full_output = 1 to get quantitative information.
Excess work done on this call (perhaps wrong Dfun type).
Run with full_output = 1 to get quantitative information.
Excess work done on this call (perhaps wrong Dfun type).
Run with full_output = 1 to get quantitative information.
Excess work done on this call (perhaps wrong Dfun type).
Run with full_output = 1 to get quantitative information.
Excess work done on this call (perhaps wrong Dfun type).
Run with full_output = 1 to get quantitative information.
Excess work done on this call (perhaps wrong Dfun type).
Run with full_output = 1 to get quantitative information.
Excess work done on this call (perhaps wrong Dfun type).
Run with full_output = 1 to get quantitative information.
Excess work done on this call (perhaps wrong Dfun type).
Run with full_output = 1 to get quantitative information.
Excess work done on this call (perhaps wrong Dfun type).
Run with full_output = 1 to get quantitative information.
Excess work done on this call (perhaps wrong Dfun type).
Run with full_output = 1 to get quantitative information.
Excess work done on this call (perhaps wrong Dfun type).
Run with full_output = 1 to get quantitative information.
Excess work done on this call (perhaps wrong Dfun type).
Run with full_output = 1 to get quantitative information.
Excess work done on this call (perhaps wrong Dfun type).
Run with full_output = 1 to get quantitative information.
Excess work done on this call (perhaps wrong Dfun type).
Run with full_output = 1 to get quantitative information.
Excess work done on this call (perhaps wrong Dfun type).
Run with full_output = 1 to get quantitative information.
Excess work done on this call (perhaps wrong Dfun type).
Run with full_output = 1 to get quantitative information.
Excess work done on this call (perhaps wrong Dfun type).
Run with full_output = 1 to get quantitative information.
Excess work done on this call (perhaps wrong Dfun type).
Run with full_output = 1 to get quantitative information.
Excess work done on this call (perhaps wrong Dfun type).
Run with full_output = 1 to get quantitative information.
Excess work done on this call (perhaps wrong Dfun type).
Run with full_output = 1 to get quantitative information.
 lsoda--  at current t (=r1), mxstep (=i1) steps   
       taken on this call before reaching tout     
      In above message,  I1 =       500
      In above message,  R1 =  0.2738759516680E+02
 lsoda--  at current t (=r1), mxstep (=i1) steps   
       taken on this call before reaching tout     
      In above message,  I1 =       500
      In above message,  R1 =  0.3571291112753-137
 lsoda--  at current t (=r1), mxstep (=i1) steps   
       taken on this call before reaching tout     
      In above message,  I1 =       500
      In above message,  R1 =  0.4222490559570E+01
 lsoda--  at current t (=r1), mxstep (=i1) steps   
       taken on this call before reaching tout     
      In above message,  I1 =       500
      In above message,  R1 =  0.8872768716813E+01
 lsoda--  at current t (=r1), mxstep (=i1) steps   
       taken on this call before reaching tout     
      In above message,  I1 =       500
      In above message,  R1 =  0.3856264216334E+01
 lsoda--  at current t (=r1), mxstep (=i1) steps   
       taken on this call before reaching tout     
      In above message,  I1 =       500
      In above message,  R1 =  0.5177154483982E+01
 lsoda--  at current t (=r1), mxstep (=i1) steps   
       taken on this call before reaching tout     
      In above message,  I1 =       500
      In above message,  R1 =  0.2211681768496E+02
 lsoda--  at current t (=r1), mxstep (=i1) steps   
       taken on this call before reaching tout     
      In above message,  I1 =       500
      In above message,  R1 =  0.7060242515196E+01
 lsoda--  at current t (=r1), mxstep (=i1) steps   
       taken on this call before reaching tout     
      In above message,  I1 =       500
      In above message,  R1 =  0.1308649312061E+02
 lsoda--  at current t (=r1), mxstep (=i1) steps   
       taken on this call before reaching tout     
      In above message,  I1 =       500
      In above message,  R1 =  0.3875214113612E+01
 lsoda--  at current t (=r1), mxstep (=i1) steps   
       taken on this call before reaching tout     
      In above message,  I1 =       500
      In above message,  R1 =  0.1686903371304E+02
 lsoda--  at current t (=r1), mxstep (=i1) steps   
       taken on this call before reaching tout     
      In above message,  I1 =       500
      In above message,  R1 =  0.7094067846122E+01
 lsoda--  at current t (=r1), mxstep (=i1) steps   
       taken on this call before reaching tout     
      In above message,  I1 =       500
      In above message,  R1 =  0.7047015480358E+01
 lsoda--  at current t (=r1), mxstep (=i1) steps   
       taken on this call before reaching tout     
      In above message,  I1 =       500
      In above message,  R1 =  0.9124468425501E+01
 lsoda--  at current t (=r1), mxstep (=i1) steps   
       taken on this call before reaching tout     
      In above message,  I1 =       500
      In above message,  R1 =  0.6081353693890E+01
 lsoda--  at current t (=r1), mxstep (=i1) steps   
       taken on this call before reaching tout     
      In above message,  I1 =       500
      In above message,  R1 =  0.1104447534988E+02
 lsoda--  at current t (=r1), mxstep (=i1) steps   
       taken on this call before reaching tout     
      In above message,  I1 =       500
      In above message,  R1 =  0.4126108457015E+01
 lsoda--  at current t (=r1), mxstep (=i1) steps   
       taken on this call before reaching tout     
      In above message,  I1 =       500
      In above message,  R1 =  0.4870612015593E+01
 lsoda--  at current t (=r1), mxstep (=i1) steps   
       taken on this call before reaching tout     
      In above message,  I1 =       500
      In above message,  R1 =  0.8957959577795E+01
 lsoda--  at current t (=r1), mxstep (=i1) steps   
       taken on this call before reaching tout     
      In above message,  I1 =       500
      In above message,  R1 =  0.7172817235933E+01
 lsoda--  at current t (=r1), mxstep (=i1) steps   
       taken on this call before reaching tout     
      In above message,  I1 =       500
      In above message,  R1 =  0.2490611504753E+02
 lsoda--  at current t (=r1), mxstep (=i1) steps   
       taken on this call before reaching tout     
      In above message,  I1 =       500
      In above message,  R1 =  0.7251638661477E+01
 lsoda--  at current t (=r1), mxstep (=i1) steps   
       taken on this call before reaching tout     
      In above message,  I1 =       500
      In above message,  R1 =  0.3827716459331E+01
 lsoda--  at current t (=r1), mxstep (=i1) steps   
       taken on this call before reaching tout     
      In above message,  I1 =       500
      In above message,  R1 =  0.4079675788865E+01
 lsoda--  at current t (=r1), mxstep (=i1) steps   
       taken on this call before reaching tout     
      In above message,  I1 =       500
      In above message,  R1 =  0.7146795559657E+01
 lsoda--  at current t (=r1), mxstep (=i1) steps   
       taken on this call before reaching tout     
      In above message,  I1 =       500
      In above message,  R1 =  0.4661190906572E+01
 lsoda--  at current t (=r1), mxstep (=i1) steps   
       taken on this call before reaching tout     
      In above message,  I1 =       500
      In above message,  R1 =  0.7964379981776E+01
 lsoda--  at current t (=r1), mxstep (=i1) steps   
       taken on this call before reaching tout     
      In above message,  I1 =       500
      In above message,  R1 =  0.6987585522301E+01
 lsoda--  at current t (=r1), mxstep (=i1) steps   
       taken on this call before reaching tout     
      In above message,  I1 =       500
      In above message,  R1 =  0.3509477880358E+02
 lsoda--  at current t (=r1), mxstep (=i1) steps   
       taken on this call before reaching tout     
      In above message,  I1 =       500
      In above message,  R1 =  0.7996379340548E+01
 lsoda--  at current t (=r1), mxstep (=i1) steps   
       taken on this call before reaching tout     
      In above message,  I1 =       500
      In above message,  R1 =  0.2188150811467E+02
 lsoda--  at current t (=r1), mxstep (=i1) steps   
       taken on this call before reaching tout     
      In above message,  I1 =       500
      In above message,  R1 =  0.4491816821820E+01
 lsoda--  at current t (=r1), mxstep (=i1) steps   
       taken on this call before reaching tout     
      In above message,  I1 =       500
      In above message,  R1 =  0.9044255573808E+01
 lsoda--  at current t (=r1), mxstep (=i1) steps   
       taken on this call before reaching tout     
      In above message,  I1 =       500
      In above message,  R1 =  0.5151403753023E+01
 lsoda--  at current t (=r1), mxstep (=i1) steps   
       taken on this call before reaching tout     
      In above message,  I1 =       500
      In above message,  R1 =  0.4078684877444E+01
 lsoda--  at current t (=r1), mxstep (=i1) steps   
       taken on this call before reaching tout     
      In above message,  I1 =       500
      In above message,  R1 =  0.7136117026018E+01
 lsoda--  at current t (=r1), mxstep (=i1) steps   
       taken on this call before reaching tout     
      In above message,  I1 =       500
      In above message,  R1 =  0.3993865878628E+01
 lsoda--  at current t (=r1), mxstep (=i1) steps   
       taken on this call before reaching tout     
      In above message,  I1 =       500
      In above message,  R1 =  0.3089187118502E+01
 lsoda--  at current t (=r1), mxstep (=i1) steps   
       taken on this call before reaching tout     
      In above message,  I1 =       500
      In above message,  R1 =  0.1159726568882E+02
 lsoda--  at current t (=r1), mxstep (=i1) steps   
       taken on this call before reaching tout     
      In above message,  I1 =       500
      In above message,  R1 =  0.3162817790664E+01
 lsoda--  at current t (=r1), mxstep (=i1) steps   
       taken on this call before reaching tout     
      In above message,  I1 =       500
      In above message,  R1 =  0.3834410541854E+01
 lsoda--  at current t (=r1), mxstep (=i1) steps   
       taken on this call before reaching tout     
      In above message,  I1 =       500
      In above message,  R1 =  0.8113479391434E+01
Excess work done on this call (perhaps wrong Dfun type).
Run with full_output = 1 to get quantitative information.
Excess work done on this call (perhaps wrong Dfun type).
Run with full_output = 1 to get quantitative information.
Excess work done on this call (perhaps wrong Dfun type).
Run with full_output = 1 to get quantitative information.
Excess work done on this call (perhaps wrong Dfun type).
Run with full_output = 1 to get quantitative information.
Excess work done on this call (perhaps wrong Dfun type).
Run with full_output = 1 to get quantitative information.
Excess work done on this call (perhaps wrong Dfun type).
Run with full_output = 1 to get quantitative information.
Excess work done on this call (perhaps wrong Dfun type).
Run with full_output = 1 to get quantitative information.
Excess work done on this call (perhaps wrong Dfun type).
Run with full_output = 1 to get quantitative information.
Excess work done on this call (perhaps wrong Dfun type).
Run with full_output = 1 to get quantitative information.
Excess work done on this call (perhaps wrong Dfun type).
Run with full_output = 1 to get quantitative information.
Excess work done on this call (perhaps wrong Dfun type).
Run with full_output = 1 to get quantitative information.
Excess work done on this call (perhaps wrong Dfun type).
Run with full_output = 1 to get quantitative information.
Excess work done on this call (perhaps wrong Dfun type).
Run with full_output = 1 to get quantitative information.
Excess work done on this call (perhaps wrong Dfun type).
Run with full_output = 1 to get quantitative information.
Excess work done on this call (perhaps wrong Dfun type).
Run with full_output = 1 to get quantitative information.
Excess work done on this call (perhaps wrong Dfun type).
Run with full_output = 1 to get quantitative information.
Excess work done on this call (perhaps wrong Dfun type).
Run with full_output = 1 to get quantitative information.
Excess work done on this call (perhaps wrong Dfun type).
Run with full_output = 1 to get quantitative information.
Excess work done on this call (perhaps wrong Dfun type).
Run with full_output = 1 to get quantitative information.
Excess work done on this call (perhaps wrong Dfun type).
Run with full_output = 1 to get quantitative information.
Excess work done on this call (perhaps wrong Dfun type).
Run with full_output = 1 to get quantitative information.
Excess work done on this call (perhaps wrong Dfun type).
Run with full_output = 1 to get quantitative information.
Excess work done on this call (perhaps wrong Dfun type).
Run with full_output = 1 to get quantitative information.
Excess work done on this call (perhaps wrong Dfun type).
Run with full_output = 1 to get quantitative information.
Excess work done on this call (perhaps wrong Dfun type).
Run with full_output = 1 to get quantitative information.
Excess work done on this call (perhaps wrong Dfun type).
Run with full_output = 1 to get quantitative information.
Excess work done on this call (perhaps wrong Dfun type).
Run with full_output = 1 to get quantitative information.
Excess work done on this call (perhaps wrong Dfun type).
Run with full_output = 1 to get quantitative information.
Excess work done on this call (perhaps wrong Dfun type).
Run with full_output = 1 to get quantitative information.
Excess work done on this call (perhaps wrong Dfun type).
Run with full_output = 1 to get quantitative information.
Excess work done on this call (perhaps wrong Dfun type).
Run with full_output = 1 to get quantitative information.
Excess work done on this call (perhaps wrong Dfun type).
Run with full_output = 1 to get quantitative information.
Excess work done on this call (perhaps wrong Dfun type).
Run with full_output = 1 to get quantitative information.
Excess work done on this call (perhaps wrong Dfun type).
Run with full_output = 1 to get quantitative information.
Excess work done on this call (perhaps wrong Dfun type).
Run with full_output = 1 to get quantitative information.
Excess work done on this call (perhaps wrong Dfun type).
Run with full_output = 1 to get quantitative information.
Excess work done on this call (perhaps wrong Dfun type).
Run with full_output = 1 to get quantitative information.
Excess work done on this call (perhaps wrong Dfun type).
Run with full_output = 1 to get quantitative information.
Excess work done on this call (perhaps wrong Dfun type).
Run with full_output = 1 to get quantitative information.
Excess work done on this call (perhaps wrong Dfun type).
Run with full_output = 1 to get quantitative information.
Excess work done on this call (perhaps wrong Dfun type).
Run with full_output = 1 to get quantitative information.
Excess work done on this call (perhaps wrong Dfun type).
Run with full_output = 1 to get quantitative information.
Excess work done on this call (perhaps wrong Dfun type).
Run with full_output = 1 to get quantitative information.
Excess work done on this call (perhaps wrong Dfun type).
Run with full_output = 1 to get quantitative information.
Excess work done on this call (perhaps wrong Dfun type).
Run with full_output = 1 to get quantitative information.
Excess work done on this call (perhaps wrong Dfun type).
Run with full_output = 1 to get quantitative information.
Excess work done on this call (perhaps wrong Dfun type).
Run with full_output = 1 to get quantitative information.
Excess work done on this call (perhaps wrong Dfun type).
Run with full_output = 1 to get quantitative information.
Excess work done on this call (perhaps wrong Dfun type).
Run with full_output = 1 to get quantitative information.
Excess work done on this call (perhaps wrong Dfun type).
Run with full_output = 1 to get quantitative information.
Excess work done on this call (perhaps wrong Dfun type).
Run with full_output = 1 to get quantitative information.
Excess work done on this call (perhaps wrong Dfun type).
Run with full_output = 1 to get quantitative information.
Excess work done on this call (perhaps wrong Dfun type).
Run with full_output = 1 to get quantitative information.
Excess work done on this call (perhaps wrong Dfun type).
Run with full_output = 1 to get quantitative information.
Excess work done on this call (perhaps wrong Dfun type).
Run with full_output = 1 to get quantitative information.
Excess work done on this call (perhaps wrong Dfun type).
Run with full_output = 1 to get quantitative information.
Excess work done on this call (perhaps wrong Dfun type).
Run with full_output = 1 to get quantitative information.
Excess work done on this call (perhaps wrong Dfun type).
Run with full_output = 1 to get quantitative information.
Excess work done on this call (perhaps wrong Dfun type).
Run with full_output = 1 to get quantitative information.
Excess work done on this call (perhaps wrong Dfun type).
Run with full_output = 1 to get quantitative information.
 lsoda--  at current t (=r1), mxstep (=i1) steps   
       taken on this call before reaching tout     
      In above message,  I1 =       500
      In above message,  R1 =  0.6046738867726E+01
 lsoda--  at current t (=r1), mxstep (=i1) steps   
       taken on this call before reaching tout     
      In above message,  I1 =       500
      In above message,  R1 =  0.3517382420405E+02
 lsoda--  at current t (=r1), mxstep (=i1) steps   
       taken on this call before reaching tout     
      In above message,  I1 =       500
      In above message,  R1 =  0.2511836633034E+02
 lsoda--  at current t (=r1), mxstep (=i1) steps   
       taken on this call before reaching tout     
      In above message,  I1 =       500
      In above message,  R1 =  0.8981571031054E+01
 lsoda--  at current t (=r1), mxstep (=i1) steps   
       taken on this call before reaching tout     
      In above message,  I1 =       500
      In above message,  R1 =  0.7128881497684E+02
 lsoda--  at current t (=r1), mxstep (=i1) steps   
       taken on this call before reaching tout     
      In above message,  I1 =       500
      In above message,  R1 =  0.7938278713573E+01
 lsoda--  at current t (=r1), mxstep (=i1) steps   
       taken on this call before reaching tout     
      In above message,  I1 =       500
      In above message,  R1 =  0.8003570349931E+01
 lsoda--  at current t (=r1), mxstep (=i1) steps   
       taken on this call before reaching tout     
      In above message,  I1 =       500
      In above message,  R1 =  0.6102696548561E+01
 lsoda--  at current t (=r1), mxstep (=i1) steps   
       taken on this call before reaching tout     
      In above message,  I1 =       500
      In above message,  R1 =  0.2318548587980E+02
 lsoda--  at current t (=r1), mxstep (=i1) steps   
       taken on this call before reaching tout     
      In above message,  I1 =       500
      In above message,  R1 =  0.1932971523577E+02
 lsoda--  at current t (=r1), mxstep (=i1) steps   
       taken on this call before reaching tout     
      In above message,  I1 =       500
      In above message,  R1 =  0.8132160279557E+01
 lsoda--  at current t (=r1), mxstep (=i1) steps   
       taken on this call before reaching tout     
      In above message,  I1 =       500
      In above message,  R1 =  0.1915566658074E+02
 lsoda--  at current t (=r1), mxstep (=i1) steps   
       taken on this call before reaching tout     
      In above message,  I1 =       500
      In above message,  R1 =  0.8274576528776E+01
 lsoda--  at current t (=r1), mxstep (=i1) steps   
       taken on this call before reaching tout     
      In above message,  I1 =       500
      In above message,  R1 =  0.4250363567384E+01
 lsoda--  at current t (=r1), mxstep (=i1) steps   
       taken on this call before reaching tout     
      In above message,  I1 =       500
      In above message,  R1 =  0.8979629653272E+01
 lsoda--  at current t (=r1), mxstep (=i1) steps   
       taken on this call before reaching tout     
      In above message,  I1 =       500
      In above message,  R1 =  0.3922092189726E+01
 lsoda--  at current t (=r1), mxstep (=i1) steps   
       taken on this call before reaching tout     
      In above message,  I1 =       500
      In above message,  R1 =  0.3203993129901E+02
 lsoda--  at current t (=r1), mxstep (=i1) steps   
       taken on this call before reaching tout     
      In above message,  I1 =       500
      In above message,  R1 =  0.8421441955941E+01
 lsoda--  at current t (=r1), mxstep (=i1) steps   
       taken on this call before reaching tout     
      In above message,  I1 =       500
      In above message,  R1 =  0.1488692775341E+02
 lsoda--  at current t (=r1), mxstep (=i1) steps   
       taken on this call before reaching tout     
      In above message,  I1 =       500
      In above message,  R1 =  0.8587154447455E+01
 lsoda--  at current t (=r1), mxstep (=i1) steps   
       taken on this call before reaching tout     
      In above message,  I1 =       500
      In above message,  R1 =  0.4045887254672E+01
 lsoda--  at current t (=r1), mxstep (=i1) steps   
       taken on this call before reaching tout     
      In above message,  I1 =       500
      In above message,  R1 =  0.1310263954388E+02
 lsoda--  at current t (=r1), mxstep (=i1) steps   
       taken on this call before reaching tout     
      In above message,  I1 =       500
      In above message,  R1 =  0.7217595694789E+01
 lsoda--  at current t (=r1), mxstep (=i1) steps   
       taken on this call before reaching tout     
      In above message,  I1 =       500
      In above message,  R1 =  0.4180210635877E+01
 lsoda--  at current t (=r1), mxstep (=i1) steps   
       taken on this call before reaching tout     
      In above message,  I1 =       500
      In above message,  R1 =  0.5112940573161E+01
 lsoda--  at current t (=r1), mxstep (=i1) steps   
       taken on this call before reaching tout     
      In above message,  I1 =       500
      In above message,  R1 =  0.8072443102663E+01
 lsoda--  at current t (=r1), mxstep (=i1) steps   
       taken on this call before reaching tout     
      In above message,  I1 =       500
      In above message,  R1 =  0.3734204878204E+01
 lsoda--  at current t (=r1), mxstep (=i1) steps   
       taken on this call before reaching tout     
      In above message,  I1 =       500
      In above message,  R1 =  0.7287995797768E+01
 lsoda--  at current t (=r1), mxstep (=i1) steps   
       taken on this call before reaching tout     
      In above message,  I1 =       500
      In above message,  R1 =  0.1975673518181E+00
 lsoda--  at current t (=r1), mxstep (=i1) steps   
       taken on this call before reaching tout     
      In above message,  I1 =       500
      In above message,  R1 =  0.6993428819472E+01
 lsoda--  at current t (=r1), mxstep (=i1) steps   
       taken on this call before reaching tout     
      In above message,  I1 =       500
      In above message,  R1 =  0.1516094269436E+00
 lsoda--  at current t (=r1), mxstep (=i1) steps   
       taken on this call before reaching tout     
      In above message,  I1 =       500
      In above message,  R1 =  0.5404338964144E+01
 lsoda--  at current t (=r1), mxstep (=i1) steps   
       taken on this call before reaching tout     
      In above message,  I1 =       500
      In above message,  R1 =  0.1701647854584E+00
 lsoda--  at current t (=r1), mxstep (=i1) steps   
       taken on this call before reaching tout     
      In above message,  I1 =       500
      In above message,  R1 =  0.1010500730931E+02
 lsoda--  at current t (=r1), mxstep (=i1) steps   
       taken on this call before reaching tout     
      In above message,  I1 =       500
      In above message,  R1 =  0.1483026778758E+00
 lsoda--  at current t (=r1), mxstep (=i1) steps   
       taken on this call before reaching tout     
      In above message,  I1 =       500
      In above message,  R1 =  0.1245264179269E+00
 lsoda--  at current t (=r1), mxstep (=i1) steps   
       taken on this call before reaching tout     
      In above message,  I1 =       500
      In above message,  R1 =  0.8936116080215E+01
 lsoda--  at current t (=r1), mxstep (=i1) steps   
       taken on this call before reaching tout     
      In above message,  I1 =       500
      In above message,  R1 =  0.8183343010922E+01
 lsoda--  at current t (=r1), mxstep (=i1) steps   
       taken on this call before reaching tout     
      In above message,  I1 =       500
      In above message,  R1 =  0.2215131053307E+02
 lsoda--  at current t (=r1), mxstep (=i1) steps   
       taken on this call before reaching tout     
      In above message,  I1 =       500
      In above message,  R1 =  0.4182581759844E+01
 lsoda--  at current t (=r1), mxstep (=i1) steps   
       taken on this call before reaching tout     
      In above message,  I1 =       500
      In above message,  R1 =  0.8169103451206E+01
 lsoda--  at current t (=r1), mxstep (=i1) steps   
       taken on this call before reaching tout     
      In above message,  I1 =       500
      In above message,  R1 =  0.1648109767181E+02
Excess work done on this call (perhaps wrong Dfun type).
Run with full_output = 1 to get quantitative information.
Excess work done on this call (perhaps wrong Dfun type).
Run with full_output = 1 to get quantitative information.
Excess work done on this call (perhaps wrong Dfun type).
Run with full_output = 1 to get quantitative information.
Excess work done on this call (perhaps wrong Dfun type).
Run with full_output = 1 to get quantitative information.
Excess work done on this call (perhaps wrong Dfun type).
Run with full_output = 1 to get quantitative information.
Excess work done on this call (perhaps wrong Dfun type).
Run with full_output = 1 to get quantitative information.
Excess work done on this call (perhaps wrong Dfun type).
Run with full_output = 1 to get quantitative information.
Excess work done on this call (perhaps wrong Dfun type).
Run with full_output = 1 to get quantitative information.
Excess work done on this call (perhaps wrong Dfun type).
Run with full_output = 1 to get quantitative information.
Excess work done on this call (perhaps wrong Dfun type).
Run with full_output = 1 to get quantitative information.
Excess work done on this call (perhaps wrong Dfun type).
Run with full_output = 1 to get quantitative information.
Excess work done on this call (perhaps wrong Dfun type).
Run with full_output = 1 to get quantitative information.
Excess work done on this call (perhaps wrong Dfun type).
Run with full_output = 1 to get quantitative information.
Excess work done on this call (perhaps wrong Dfun type).
Run with full_output = 1 to get quantitative information.
Excess work done on this call (perhaps wrong Dfun type).
Run with full_output = 1 to get quantitative information.
Excess work done on this call (perhaps wrong Dfun type).
Run with full_output = 1 to get quantitative information.
Excess work done on this call (perhaps wrong Dfun type).
Run with full_output = 1 to get quantitative information.
Excess work done on this call (perhaps wrong Dfun type).
Run with full_output = 1 to get quantitative information.
Excess work done on this call (perhaps wrong Dfun type).
Run with full_output = 1 to get quantitative information.
Excess work done on this call (perhaps wrong Dfun type).
Run with full_output = 1 to get quantitative information.
Excess work done on this call (perhaps wrong Dfun type).
Run with full_output = 1 to get quantitative information.
Excess work done on this call (perhaps wrong Dfun type).
Run with full_output = 1 to get quantitative information.
Excess work done on this call (perhaps wrong Dfun type).
Run with full_output = 1 to get quantitative information.
Excess work done on this call (perhaps wrong Dfun type).
Run with full_output = 1 to get quantitative information.
Excess work done on this call (perhaps wrong Dfun type).
Run with full_output = 1 to get quantitative information.
Excess work done on this call (perhaps wrong Dfun type).
Run with full_output = 1 to get quantitative information.
Excess work done on this call (perhaps wrong Dfun type).
Run with full_output = 1 to get quantitative information.
Excess work done on this call (perhaps wrong Dfun type).
Run with full_output = 1 to get quantitative information.
Excess work done on this call (perhaps wrong Dfun type).
Run with full_output = 1 to get quantitative information.
Excess work done on this call (perhaps wrong Dfun type).
Run with full_output = 1 to get quantitative information.
 lsoda--  at current t (=r1), mxstep (=i1) steps   
       taken on this call before reaching tout     
      In above message,  I1 =       500
      In above message,  R1 =  0.5026351340046E+01
 lsoda--  at current t (=r1), mxstep (=i1) steps   
       taken on this call before reaching tout     
      In above message,  I1 =       500
      In above message,  R1 =  0.3232683945936-137
 lsoda--  at current t (=r1), mxstep (=i1) steps   
       taken on this call before reaching tout     
      In above message,  I1 =       500
      In above message,  R1 =  0.8054040743170E+01
 lsoda--  at current t (=r1), mxstep (=i1) steps   
       taken on this call before reaching tout     
      In above message,  I1 =       500
      In above message,  R1 =  0.8064580380911E+01
 lsoda--  at current t (=r1), mxstep (=i1) steps   
       taken on this call before reaching tout     
      In above message,  I1 =       500
      In above message,  R1 =  0.4273249137593E+01
 lsoda--  at current t (=r1), mxstep (=i1) steps   
       taken on this call before reaching tout     
      In above message,  I1 =       500
      In above message,  R1 =  0.7678174917799E+01
 lsoda--  at current t (=r1), mxstep (=i1) steps   
       taken on this call before reaching tout     
      In above message,  I1 =       500
      In above message,  R1 =  0.5596128466163E+01
 lsoda--  at current t (=r1), mxstep (=i1) steps   
       taken on this call before reaching tout     
      In above message,  I1 =       500
      In above message,  R1 =  0.7716646809866E+01
 lsoda--  at current t (=r1), mxstep (=i1) steps   
       taken on this call before reaching tout     
      In above message,  I1 =       500
      In above message,  R1 =  0.5070518935075E+01
 lsoda--  at current t (=r1), mxstep (=i1) steps   
       taken on this call before reaching tout     
      In above message,  I1 =       500
      In above message,  R1 =  0.1915608099019E+02
 lsoda--  at current t (=r1), mxstep (=i1) steps   
       taken on this call before reaching tout     
      In above message,  I1 =       500
      In above message,  R1 =  0.4257247282808E+01
 lsoda--  at current t (=r1), mxstep (=i1) steps   
       taken on this call before reaching tout     
      In above message,  I1 =       500
      In above message,  R1 =  0.5151879071292E+01
 lsoda--  at current t (=r1), mxstep (=i1) steps   
       taken on this call before reaching tout     
      In above message,  I1 =       500
      In above message,  R1 =  0.1609590821236E+02
 lsoda--  at current t (=r1), mxstep (=i1) steps   
       taken on this call before reaching tout     
      In above message,  I1 =       500
      In above message,  R1 =  0.1288845897547E+01
 lsoda--  at current t (=r1), mxstep (=i1) steps   
       taken on this call before reaching tout     
      In above message,  I1 =       500
      In above message,  R1 =  0.6038494989804E+01
 lsoda--  at current t (=r1), mxstep (=i1) steps   
       taken on this call before reaching tout     
      In above message,  I1 =       500
      In above message,  R1 =  0.3405514008545E+01
 lsoda--  at current t (=r1), mxstep (=i1) steps   
       taken on this call before reaching tout     
      In above message,  I1 =       500
      In above message,  R1 =  0.1111177188999E+02
 lsoda--  at current t (=r1), mxstep (=i1) steps   
       taken on this call before reaching tout     
      In above message,  I1 =       500
      In above message,  R1 =  0.9166565675518E+01
 lsoda--  at current t (=r1), mxstep (=i1) steps   
       taken on this call before reaching tout     
      In above message,  I1 =       500
      In above message,  R1 =  0.4178538292421E+01
 lsoda--  at current t (=r1), mxstep (=i1) steps   
       taken on this call before reaching tout     
      In above message,  I1 =       500
      In above message,  R1 =  0.5118315812565E+01
 lsoda--  at current t (=r1), mxstep (=i1) steps   
       taken on this call before reaching tout     
      In above message,  I1 =       500
      In above message,  R1 =  0.4178547411939E+01
 lsoda--  at current t (=r1), mxstep (=i1) steps   
       taken on this call before reaching tout     
      In above message,  I1 =       500
      In above message,  R1 =  0.3207210354825E+02
 lsoda--  at current t (=r1), mxstep (=i1) steps   
       taken on this call before reaching tout     
      In above message,  I1 =       500
      In above message,  R1 =  0.3786454584008E+01
 lsoda--  at current t (=r1), mxstep (=i1) steps   
       taken on this call before reaching tout     
      In above message,  I1 =       500
      In above message,  R1 =  0.9805280315463E+01
 lsoda--  at current t (=r1), mxstep (=i1) steps   
       taken on this call before reaching tout     
      In above message,  I1 =       500
      In above message,  R1 =  0.7144939099899E+01
 lsoda--  at current t (=r1), mxstep (=i1) steps   
       taken on this call before reaching tout     
      In above message,  I1 =       500
      In above message,  R1 =  0.1106459003552E+02
 lsoda--  at current t (=r1), mxstep (=i1) steps   
       taken on this call before reaching tout     
      In above message,  I1 =       500
      In above message,  R1 =  0.4055787354990E+01
 lsoda--  at current t (=r1), mxstep (=i1) steps   
       taken on this call before reaching tout     
      In above message,  I1 =       500
      In above message,  R1 =  0.5243832249172E+01
 lsoda--  at current t (=r1), mxstep (=i1) steps   
       taken on this call before reaching tout     
      In above message,  I1 =       500
      In above message,  R1 =  0.9013461505165E+01
 lsoda--  at current t (=r1), mxstep (=i1) steps   
       taken on this call before reaching tout     
      In above message,  I1 =       500
      In above message,  R1 =  0.3368955898795E+01
 lsoda--  at current t (=r1), mxstep (=i1) steps   
       taken on this call before reaching tout     
      In above message,  I1 =       500
      In above message,  R1 =  0.8638474408547E+01
 lsoda--  at current t (=r1), mxstep (=i1) steps   
       taken on this call before reaching tout     
      In above message,  I1 =       500
      In above message,  R1 =  0.1916930446563E+02
 lsoda--  at current t (=r1), mxstep (=i1) steps   
       taken on this call before reaching tout     
      In above message,  I1 =       500
      In above message,  R1 =  0.4105555317642E+01
 lsoda--  at current t (=r1), mxstep (=i1) steps   
       taken on this call before reaching tout     
      In above message,  I1 =       500
      In above message,  R1 =  0.8970076610094E+01
 lsoda--  at current t (=r1), mxstep (=i1) steps   
       taken on this call before reaching tout     
      In above message,  I1 =       500
      In above message,  R1 =  0.4272818421894E+01
 lsoda--  at current t (=r1), mxstep (=i1) steps   
       taken on this call before reaching tout     
      In above message,  I1 =       500
      In above message,  R1 =  0.1317414390392E+02
 lsoda--  at current t (=r1), mxstep (=i1) steps   
       taken on this call before reaching tout     
      In above message,  I1 =       500
      In above message,  R1 =  0.7174710680513E+01
 lsoda--  at current t (=r1), mxstep (=i1) steps   
       taken on this call before reaching tout     
      In above message,  I1 =       500
      In above message,  R1 =  0.3218473743651E+01
 lsoda--  at current t (=r1), mxstep (=i1) steps   
       taken on this call before reaching tout     
      In above message,  I1 =       500
      In above message,  R1 =  0.3936189744884E+01
 lsoda--  at current t (=r1), mxstep (=i1) steps   
       taken on this call before reaching tout     
      In above message,  I1 =       500
      In above message,  R1 =  0.6963935979676E+01
 lsoda--  at current t (=r1), mxstep (=i1) steps   
       taken on this call before reaching tout     
      In above message,  I1 =       500
      In above message,  R1 =  0.9030689558508E+01
 lsoda--  at current t (=r1), mxstep (=i1) steps   
       taken on this call before reaching tout     
      In above message,  I1 =       500
      In above message,  R1 =  0.4133762865408E+01
Excess work done on this call (perhaps wrong Dfun type).
Run with full_output = 1 to get quantitative information.
Excess work done on this call (perhaps wrong Dfun type).
Run with full_output = 1 to get quantitative information.
Excess work done on this call (perhaps wrong Dfun type).
Run with full_output = 1 to get quantitative information.
Excess work done on this call (perhaps wrong Dfun type).
Run with full_output = 1 to get quantitative information.
Excess work done on this call (perhaps wrong Dfun type).
Run with full_output = 1 to get quantitative information.
Excess work done on this call (perhaps wrong Dfun type).
Run with full_output = 1 to get quantitative information.
Excess work done on this call (perhaps wrong Dfun type).
Run with full_output = 1 to get quantitative information.
Excess work done on this call (perhaps wrong Dfun type).
Run with full_output = 1 to get quantitative information.
Excess work done on this call (perhaps wrong Dfun type).
Run with full_output = 1 to get quantitative information.
Excess work done on this call (perhaps wrong Dfun type).
Run with full_output = 1 to get quantitative information.
Excess work done on this call (perhaps wrong Dfun type).
Run with full_output = 1 to get quantitative information.
Excess work done on this call (perhaps wrong Dfun type).
Run with full_output = 1 to get quantitative information.
Excess work done on this call (perhaps wrong Dfun type).
Run with full_output = 1 to get quantitative information.
Excess work done on this call (perhaps wrong Dfun type).
Run with full_output = 1 to get quantitative information.
Excess work done on this call (perhaps wrong Dfun type).
Run with full_output = 1 to get quantitative information.
Excess work done on this call (perhaps wrong Dfun type).
Run with full_output = 1 to get quantitative information.
Excess work done on this call (perhaps wrong Dfun type).
Run with full_output = 1 to get quantitative information.
Excess work done on this call (perhaps wrong Dfun type).
Run with full_output = 1 to get quantitative information.
Excess work done on this call (perhaps wrong Dfun type).
Run with full_output = 1 to get quantitative information.
Excess work done on this call (perhaps wrong Dfun type).
Run with full_output = 1 to get quantitative information.
 lsoda--  at current t (=r1), mxstep (=i1) steps   
       taken on this call before reaching tout     
      In above message,  I1 =       500
      In above message,  R1 =  0.4951448374469E+01
 lsoda--  at current t (=r1), mxstep (=i1) steps   
       taken on this call before reaching tout     
      In above message,  I1 =       500
      In above message,  R1 =  0.3209976221606-137
 lsoda--  at current t (=r1), mxstep (=i1) steps   
       taken on this call before reaching tout     
      In above message,  I1 =       500
      In above message,  R1 =  0.1448448166079E+02
 lsoda--  at current t (=r1), mxstep (=i1) steps   
       taken on this call before reaching tout     
      In above message,  I1 =       500
      In above message,  R1 =  0.3226906014823-137
 lsoda--  at current t (=r1), mxstep (=i1) steps   
       taken on this call before reaching tout     
      In above message,  I1 =       500
      In above message,  R1 =  0.1509328703936E+02
 lsoda--  at current t (=r1), mxstep (=i1) steps   
       taken on this call before reaching tout     
      In above message,  I1 =       500
      In above message,  R1 =  0.3296071906513-137
 lsoda--  at current t (=r1), mxstep (=i1) steps   
       taken on this call before reaching tout     
      In above message,  I1 =       500
      In above message,  R1 =  0.1361687630529E+00
 lsoda--  at current t (=r1), mxstep (=i1) steps   
       taken on this call before reaching tout     
      In above message,  I1 =       500
      In above message,  R1 =  0.7904288807609E+01
 lsoda--  at current t (=r1), mxstep (=i1) steps   
       taken on this call before reaching tout     
      In above message,  I1 =       500
      In above message,  R1 =  0.7966489061009E-01
 lsoda--  at current t (=r1), mxstep (=i1) steps   
       taken on this call before reaching tout     
      In above message,  I1 =       500
      In above message,  R1 =  0.1125286210908E+02
 lsoda--  at current t (=r1), mxstep (=i1) steps   
       taken on this call before reaching tout     
      In above message,  I1 =       500
      In above message,  R1 =  0.1455332951167E+00
 lsoda--  at current t (=r1), mxstep (=i1) steps   
       taken on this call before reaching tout     
      In above message,  I1 =       500
      In above message,  R1 =  0.1211209618955E+00
 lsoda--  at current t (=r1), mxstep (=i1) steps   
       taken on this call before reaching tout     
      In above message,  I1 =       500
      In above message,  R1 =  0.9057732312658E+01
 lsoda--  at current t (=r1), mxstep (=i1) steps   
       taken on this call before reaching tout     
      In above message,  I1 =       500
      In above message,  R1 =  0.8244348125609E-01
 lsoda--  at current t (=r1), mxstep (=i1) steps   
       taken on this call before reaching tout     
      In above message,  I1 =       500
      In above message,  R1 =  0.1169854912441E+02
 lsoda--  at current t (=r1), mxstep (=i1) steps   
       taken on this call before reaching tout     
      In above message,  I1 =       500
      In above message,  R1 =  0.8246215159365E+01
 lsoda--  at current t (=r1), mxstep (=i1) steps   
       taken on this call before reaching tout     
      In above message,  I1 =       500
      In above message,  R1 =  0.7086752453490E+01
 lsoda--  at current t (=r1), mxstep (=i1) steps   
       taken on this call before reaching tout     
      In above message,  I1 =       500
      In above message,  R1 =  0.4263927230742E+01
 lsoda--  at current t (=r1), mxstep (=i1) steps   
       taken on this call before reaching tout     
      In above message,  I1 =       500
      In above message,  R1 =  0.5031690607096E+01
 lsoda--  at current t (=r1), mxstep (=i1) steps   
       taken on this call before reaching tout     
      In above message,  I1 =       500
      In above message,  R1 =  0.3082951627860E+01
 lsoda--  at current t (=r1), mxstep (=i1) steps   
       taken on this call before reaching tout     
      In above message,  I1 =       500
      In above message,  R1 =  0.1195355222292E+02
 lsoda--  at current t (=r1), mxstep (=i1) steps   
       taken on this call before reaching tout     
      In above message,  I1 =       500
      In above message,  R1 =  0.3323153258535E+02
 lsoda--  at current t (=r1), mxstep (=i1) steps   
       taken on this call before reaching tout     
      In above message,  I1 =       500
      In above message,  R1 =  0.6189025539993E+01
 lsoda--  at current t (=r1), mxstep (=i1) steps   
       taken on this call before reaching tout     
      In above message,  I1 =       500
      In above message,  R1 =  0.1627202965392E+02
 lsoda--  at current t (=r1), mxstep (=i1) steps   
       taken on this call before reaching tout     
      In above message,  I1 =       500
      In above message,  R1 =  0.4055311686994E+01
 lsoda--  at current t (=r1), mxstep (=i1) steps   
       taken on this call before reaching tout     
      In above message,  I1 =       500
      In above message,  R1 =  0.6157992015469E+01
 lsoda--  at current t (=r1), mxstep (=i1) steps   
       taken on this call before reaching tout     
      In above message,  I1 =       500
      In above message,  R1 =  0.8095563649010E+01
 lsoda--  at current t (=r1), mxstep (=i1) steps   
       taken on this call before reaching tout     
      In above message,  I1 =       500
      In above message,  R1 =  0.9998379838469E+01
 lsoda--  at current t (=r1), mxstep (=i1) steps   
       taken on this call before reaching tout     
      In above message,  I1 =       500
      In above message,  R1 =  0.1286561694366E+02
 lsoda--  at current t (=r1), mxstep (=i1) steps   
       taken on this call before reaching tout     
      In above message,  I1 =       500
      In above message,  R1 =  0.8116193398652E+01
 lsoda--  at current t (=r1), mxstep (=i1) steps   
       taken on this call before reaching tout     
      In above message,  I1 =       500
      In above message,  R1 =  0.5109073427382E+01
 lsoda--  at current t (=r1), mxstep (=i1) steps   
       taken on this call before reaching tout     
      In above message,  I1 =       500
      In above message,  R1 =  0.4182052354566E+01
 lsoda--  at current t (=r1), mxstep (=i1) steps   
       taken on this call before reaching tout     
      In above message,  I1 =       500
      In above message,  R1 =  0.5970492461835E+01
 lsoda--  at current t (=r1), mxstep (=i1) steps   
       taken on this call before reaching tout     
      In above message,  I1 =       500
      In above message,  R1 =  0.6059941551865E+01
 lsoda--  at current t (=r1), mxstep (=i1) steps   
       taken on this call before reaching tout     
      In above message,  I1 =       500
      In above message,  R1 =  0.1838940012065E+02
 lsoda--  at current t (=r1), mxstep (=i1) steps   
       taken on this call before reaching tout     
      In above message,  I1 =       500
      In above message,  R1 =  0.1991575861754E+02
 lsoda--  at current t (=r1), mxstep (=i1) steps   
       taken on this call before reaching tout     
      In above message,  I1 =       500
      In above message,  R1 =  0.9261206080085E+01
 lsoda--  at current t (=r1), mxstep (=i1) steps   
       taken on this call before reaching tout     
      In above message,  I1 =       500
      In above message,  R1 =  0.7352570562678E+01
 lsoda--  at current t (=r1), mxstep (=i1) steps   
       taken on this call before reaching tout     
      In above message,  I1 =       500
      In above message,  R1 =  0.1995326654528E+02
 lsoda--  at current t (=r1), mxstep (=i1) steps   
       taken on this call before reaching tout     
      In above message,  I1 =       500
      In above message,  R1 =  0.3141401455533E+01
 lsoda--  at current t (=r1), mxstep (=i1) steps   
       taken on this call before reaching tout     
      In above message,  I1 =       500
      In above message,  R1 =  0.1361240492565E+00
 lsoda--  at current t (=r1), mxstep (=i1) steps   
       taken on this call before reaching tout     
      In above message,  I1 =       500
      In above message,  R1 =  0.3313277562703E+01
Excess work done on this call (perhaps wrong Dfun type).
Run with full_output = 1 to get quantitative information.
Excess work done on this call (perhaps wrong Dfun type).
Run with full_output = 1 to get quantitative information.
Excess work done on this call (perhaps wrong Dfun type).
Run with full_output = 1 to get quantitative information.
Excess work done on this call (perhaps wrong Dfun type).
Run with full_output = 1 to get quantitative information.
Excess work done on this call (perhaps wrong Dfun type).
Run with full_output = 1 to get quantitative information.
Excess work done on this call (perhaps wrong Dfun type).
Run with full_output = 1 to get quantitative information.
Excess work done on this call (perhaps wrong Dfun type).
Run with full_output = 1 to get quantitative information.
Excess work done on this call (perhaps wrong Dfun type).
Run with full_output = 1 to get quantitative information.
Excess work done on this call (perhaps wrong Dfun type).
Run with full_output = 1 to get quantitative information.
Excess work done on this call (perhaps wrong Dfun type).
Run with full_output = 1 to get quantitative information.
Excess work done on this call (perhaps wrong Dfun type).
Run with full_output = 1 to get quantitative information.
Excess work done on this call (perhaps wrong Dfun type).
Run with full_output = 1 to get quantitative information.
Excess work done on this call (perhaps wrong Dfun type).
Run with full_output = 1 to get quantitative information.
Excess work done on this call (perhaps wrong Dfun type).
Run with full_output = 1 to get quantitative information.
Excess work done on this call (perhaps wrong Dfun type).
Run with full_output = 1 to get quantitative information.
Excess work done on this call (perhaps wrong Dfun type).
Run with full_output = 1 to get quantitative information.
Excess work done on this call (perhaps wrong Dfun type).
Run with full_output = 1 to get quantitative information.
Excess work done on this call (perhaps wrong Dfun type).
Run with full_output = 1 to get quantitative information.
Excess work done on this call (perhaps wrong Dfun type).
Run with full_output = 1 to get quantitative information.
Excess work done on this call (perhaps wrong Dfun type).
Run with full_output = 1 to get quantitative information.
Excess work done on this call (perhaps wrong Dfun type).
Run with full_output = 1 to get quantitative information.
Excess work done on this call (perhaps wrong Dfun type).
Run with full_output = 1 to get quantitative information.
Excess work done on this call (perhaps wrong Dfun type).
Run with full_output = 1 to get quantitative information.
Excess work done on this call (perhaps wrong Dfun type).
Run with full_output = 1 to get quantitative information.
Excess work done on this call (perhaps wrong Dfun type).
Run with full_output = 1 to get quantitative information.
Excess work done on this call (perhaps wrong Dfun type).
Run with full_output = 1 to get quantitative information.
Excess work done on this call (perhaps wrong Dfun type).
Run with full_output = 1 to get quantitative information.
Excess work done on this call (perhaps wrong Dfun type).
Run with full_output = 1 to get quantitative information.
Excess work done on this call (perhaps wrong Dfun type).
Run with full_output = 1 to get quantitative information.
Excess work done on this call (perhaps wrong Dfun type).
Run with full_output = 1 to get quantitative information.
Excess work done on this call (perhaps wrong Dfun type).
Run with full_output = 1 to get quantitative information.
Excess work done on this call (perhaps wrong Dfun type).
Run with full_output = 1 to get quantitative information.
Excess work done on this call (perhaps wrong Dfun type).
Run with full_output = 1 to get quantitative information.
Excess work done on this call (perhaps wrong Dfun type).
Run with full_output = 1 to get quantitative information.
Excess work done on this call (perhaps wrong Dfun type).
Run with full_output = 1 to get quantitative information.
Excess work done on this call (perhaps wrong Dfun type).
Run with full_output = 1 to get quantitative information.
Excess work done on this call (perhaps wrong Dfun type).
Run with full_output = 1 to get quantitative information.
Excess work done on this call (perhaps wrong Dfun type).
Run with full_output = 1 to get quantitative information.
Excess work done on this call (perhaps wrong Dfun type).
Run with full_output = 1 to get quantitative information.
Excess work done on this call (perhaps wrong Dfun type).
Run with full_output = 1 to get quantitative information.
Excess work done on this call (perhaps wrong Dfun type).
Run with full_output = 1 to get quantitative information.
Excess work done on this call (perhaps wrong Dfun type).
Run with full_output = 1 to get quantitative information.
Excess work done on this call (perhaps wrong Dfun type).
Run with full_output = 1 to get quantitative information.
Excess work done on this call (perhaps wrong Dfun type).
Run with full_output = 1 to get quantitative information.
Excess work done on this call (perhaps wrong Dfun type).
Run with full_output = 1 to get quantitative information.
Excess work done on this call (perhaps wrong Dfun type).
Run with full_output = 1 to get quantitative information.
 lsoda--  at current t (=r1), mxstep (=i1) steps   
       taken on this call before reaching tout     
      In above message,  I1 =       500
      In above message,  R1 =  0.5182718240397E+01
 lsoda--  at current t (=r1), mxstep (=i1) steps   
       taken on this call before reaching tout     
      In above message,  I1 =       500
      In above message,  R1 =  0.3307900547759E+01
 lsoda--  at current t (=r1), mxstep (=i1) steps   
       taken on this call before reaching tout     
      In above message,  I1 =       500
      In above message,  R1 =  0.6057585670282E+01
 lsoda--  at current t (=r1), mxstep (=i1) steps   
       taken on this call before reaching tout     
      In above message,  I1 =       500
      In above message,  R1 =  0.3717229198837E+02
 lsoda--  at current t (=r1), mxstep (=i1) steps   
       taken on this call before reaching tout     
      In above message,  I1 =       500
      In above message,  R1 =  0.7229640508916E+01
 lsoda--  at current t (=r1), mxstep (=i1) steps   
       taken on this call before reaching tout     
      In above message,  I1 =       500
      In above message,  R1 =  0.3172824557827E+01
 lsoda--  at current t (=r1), mxstep (=i1) steps   
       taken on this call before reaching tout     
      In above message,  I1 =       500
      In above message,  R1 =  0.3245106009405E+01
 lsoda--  at current t (=r1), mxstep (=i1) steps   
       taken on this call before reaching tout     
      In above message,  I1 =       500
      In above message,  R1 =  0.9291151250526E+01
 lsoda--  at current t (=r1), mxstep (=i1) steps   
       taken on this call before reaching tout     
      In above message,  I1 =       500
      In above message,  R1 =  0.3304646821799E+01
 lsoda--  at current t (=r1), mxstep (=i1) steps   
       taken on this call before reaching tout     
      In above message,  I1 =       500
      In above message,  R1 =  0.3021944521118E+01
 lsoda--  at current t (=r1), mxstep (=i1) steps   
       taken on this call before reaching tout     
      In above message,  I1 =       500
      In above message,  R1 =  0.3521751062308E+02
 lsoda--  at current t (=r1), mxstep (=i1) steps   
       taken on this call before reaching tout     
      In above message,  I1 =       500
      In above message,  R1 =  0.2891933475789E+01
 lsoda--  at current t (=r1), mxstep (=i1) steps   
       taken on this call before reaching tout     
      In above message,  I1 =       500
      In above message,  R1 =  0.2782340837315E+02
 lsoda--  at current t (=r1), mxstep (=i1) steps   
       taken on this call before reaching tout     
      In above message,  I1 =       500
      In above message,  R1 =  0.6210015142945E+01
 lsoda--  at current t (=r1), mxstep (=i1) steps   
       taken on this call before reaching tout     
      In above message,  I1 =       500
      In above message,  R1 =  0.7269152963146E+01
 lsoda--  at current t (=r1), mxstep (=i1) steps   
       taken on this call before reaching tout     
      In above message,  I1 =       500
      In above message,  R1 =  0.8105743426498E+01
 lsoda--  at current t (=r1), mxstep (=i1) steps   
       taken on this call before reaching tout     
      In above message,  I1 =       500
      In above message,  R1 =  0.8244451953109E+01
 lsoda--  at current t (=r1), mxstep (=i1) steps   
       taken on this call before reaching tout     
      In above message,  I1 =       500
      In above message,  R1 =  0.1001869624073E+02
 lsoda--  at current t (=r1), mxstep (=i1) steps   
       taken on this call before reaching tout     
      In above message,  I1 =       500
      In above message,  R1 =  0.1128794259476E+02
 lsoda--  at current t (=r1), mxstep (=i1) steps   
       taken on this call before reaching tout     
      In above message,  I1 =       500
      In above message,  R1 =  0.4132750299027E+01
 lsoda--  at current t (=r1), mxstep (=i1) steps   
       taken on this call before reaching tout     
      In above message,  I1 =       500
      In above message,  R1 =  0.1982281548946E+02
 lsoda--  at current t (=r1), mxstep (=i1) steps   
       taken on this call before reaching tout     
      In above message,  I1 =       500
      In above message,  R1 =  0.5145167413269E+01
 lsoda--  at current t (=r1), mxstep (=i1) steps   
       taken on this call before reaching tout     
      In above message,  I1 =       500
      In above message,  R1 =  0.1355134740524E+02
 lsoda--  at current t (=r1), mxstep (=i1) steps   
       taken on this call before reaching tout     
      In above message,  I1 =       500
      In above message,  R1 =  0.2992716083690E+01
 lsoda--  at current t (=r1), mxstep (=i1) steps   
       taken on this call before reaching tout     
      In above message,  I1 =       500
      In above message,  R1 =  0.1920697109352E+02
 lsoda--  at current t (=r1), mxstep (=i1) steps   
       taken on this call before reaching tout     
      In above message,  I1 =       500
      In above message,  R1 =  0.6250474229235E+01
 lsoda--  at current t (=r1), mxstep (=i1) steps   
       taken on this call before reaching tout     
      In above message,  I1 =       500
      In above message,  R1 =  0.1612151172806E+02
 lsoda--  at current t (=r1), mxstep (=i1) steps   
       taken on this call before reaching tout     
      In above message,  I1 =       500
      In above message,  R1 =  0.4140346606017E+01
 lsoda--  at current t (=r1), mxstep (=i1) steps   
       taken on this call before reaching tout     
      In above message,  I1 =       500
      In above message,  R1 =  0.4171225761421E+01
 lsoda--  at current t (=r1), mxstep (=i1) steps   
       taken on this call before reaching tout     
      In above message,  I1 =       500
      In above message,  R1 =  0.4040788998077E+01
 lsoda--  at current t (=r1), mxstep (=i1) steps   
       taken on this call before reaching tout     
      In above message,  I1 =       500
      In above message,  R1 =  0.4183303653842E+01
 lsoda--  at current t (=r1), mxstep (=i1) steps   
       taken on this call before reaching tout     
      In above message,  I1 =       500
      In above message,  R1 =  0.4208162196824E+01
 lsoda--  at current t (=r1), mxstep (=i1) steps   
       taken on this call before reaching tout     
      In above message,  I1 =       500
      In above message,  R1 =  0.4371062239528E+01
 lsoda--  at current t (=r1), mxstep (=i1) steps   
       taken on this call before reaching tout     
      In above message,  I1 =       500
      In above message,  R1 =  0.4199872804585E+01
 lsoda--  at current t (=r1), mxstep (=i1) steps   
       taken on this call before reaching tout     
      In above message,  I1 =       500
      In above message,  R1 =  0.3902983049028E+01
 lsoda--  at current t (=r1), mxstep (=i1) steps   
       taken on this call before reaching tout     
      In above message,  I1 =       500
      In above message,  R1 =  0.5181921018013E+01
 lsoda--  at current t (=r1), mxstep (=i1) steps   
       taken on this call before reaching tout     
      In above message,  I1 =       500
      In above message,  R1 =  0.6209625252330E+01
 lsoda--  at current t (=r1), mxstep (=i1) steps   
       taken on this call before reaching tout     
      In above message,  I1 =       500
      In above message,  R1 =  0.6277289493899E+01
 lsoda--  at current t (=r1), mxstep (=i1) steps   
       taken on this call before reaching tout     
      In above message,  I1 =       500
      In above message,  R1 =  0.1264990065180E+00
 lsoda--  at current t (=r1), mxstep (=i1) steps   
       taken on this call before reaching tout     
      In above message,  I1 =       500
      In above message,  R1 =  0.9979095862360E+01
 lsoda--  at current t (=r1), mxstep (=i1) steps   
       taken on this call before reaching tout     
      In above message,  I1 =       500
      In above message,  R1 =  0.6783689562533E-01
 lsoda--  at current t (=r1), mxstep (=i1) steps   
       taken on this call before reaching tout     
      In above message,  I1 =       500
      In above message,  R1 =  0.7763008290638E+01
Excess work done on this call (perhaps wrong Dfun type).
Run with full_output = 1 to get quantitative information.
Excess work done on this call (perhaps wrong Dfun type).
Run with full_output = 1 to get quantitative information.
Excess work done on this call (perhaps wrong Dfun type).
Run with full_output = 1 to get quantitative information.
Excess work done on this call (perhaps wrong Dfun type).
Run with full_output = 1 to get quantitative information.
Excess work done on this call (perhaps wrong Dfun type).
Run with full_output = 1 to get quantitative information.
Excess work done on this call (perhaps wrong Dfun type).
Run with full_output = 1 to get quantitative information.
Excess work done on this call (perhaps wrong Dfun type).
Run with full_output = 1 to get quantitative information.
Excess work done on this call (perhaps wrong Dfun type).
Run with full_output = 1 to get quantitative information.
Excess work done on this call (perhaps wrong Dfun type).
Run with full_output = 1 to get quantitative information.
Excess work done on this call (perhaps wrong Dfun type).
Run with full_output = 1 to get quantitative information.
Excess work done on this call (perhaps wrong Dfun type).
Run with full_output = 1 to get quantitative information.
Excess work done on this call (perhaps wrong Dfun type).
Run with full_output = 1 to get quantitative information.
Excess work done on this call (perhaps wrong Dfun type).
Run with full_output = 1 to get quantitative information.
Excess work done on this call (perhaps wrong Dfun type).
Run with full_output = 1 to get quantitative information.
Excess work done on this call (perhaps wrong Dfun type).
Run with full_output = 1 to get quantitative information.
Excess work done on this call (perhaps wrong Dfun type).
Run with full_output = 1 to get quantitative information.
Excess work done on this call (perhaps wrong Dfun type).
Run with full_output = 1 to get quantitative information.
Excess work done on this call (perhaps wrong Dfun type).
Run with full_output = 1 to get quantitative information.
Excess work done on this call (perhaps wrong Dfun type).
Run with full_output = 1 to get quantitative information.
Excess work done on this call (perhaps wrong Dfun type).
Run with full_output = 1 to get quantitative information.
Excess work done on this call (perhaps wrong Dfun type).
Run with full_output = 1 to get quantitative information.
Excess work done on this call (perhaps wrong Dfun type).
Run with full_output = 1 to get quantitative information.
Excess work done on this call (perhaps wrong Dfun type).
Run with full_output = 1 to get quantitative information.
Excess work done on this call (perhaps wrong Dfun type).
Run with full_output = 1 to get quantitative information.
Excess work done on this call (perhaps wrong Dfun type).
Run with full_output = 1 to get quantitative information.
Excess work done on this call (perhaps wrong Dfun type).
Run with full_output = 1 to get quantitative information.
Excess work done on this call (perhaps wrong Dfun type).
Run with full_output = 1 to get quantitative information.
Excess work done on this call (perhaps wrong Dfun type).
Run with full_output = 1 to get quantitative information.
Excess work done on this call (perhaps wrong Dfun type).
Run with full_output = 1 to get quantitative information.
Excess work done on this call (perhaps wrong Dfun type).
Run with full_output = 1 to get quantitative information.
 lsoda--  at current t (=r1), mxstep (=i1) steps   
       taken on this call before reaching tout     
      In above message,  I1 =       500
      In above message,  R1 =  0.5979869313362E+01
 lsoda--  at current t (=r1), mxstep (=i1) steps   
       taken on this call before reaching tout     
      In above message,  I1 =       500
      In above message,  R1 =  0.4188372917708E+01
 lsoda--  at current t (=r1), mxstep (=i1) steps   
       taken on this call before reaching tout     
      In above message,  I1 =       500
      In above message,  R1 =  0.8054676242869E+01
 lsoda--  at current t (=r1), mxstep (=i1) steps   
       taken on this call before reaching tout     
      In above message,  I1 =       500
      In above message,  R1 =  0.7900130792059E+01
 lsoda--  at current t (=r1), mxstep (=i1) steps   
       taken on this call before reaching tout     
      In above message,  I1 =       500
      In above message,  R1 =  0.4091230694624E+01
 lsoda--  at current t (=r1), mxstep (=i1) steps   
       taken on this call before reaching tout     
      In above message,  I1 =       500
      In above message,  R1 =  0.5054695489045E+01
 lsoda--  at current t (=r1), mxstep (=i1) steps   
       taken on this call before reaching tout     
      In above message,  I1 =       500
      In above message,  R1 =  0.4016519438913E+01
 lsoda--  at current t (=r1), mxstep (=i1) steps   
       taken on this call before reaching tout     
      In above message,  I1 =       500
      In above message,  R1 =  0.2112852842246E+02
 lsoda--  at current t (=r1), mxstep (=i1) steps   
       taken on this call before reaching tout     
      In above message,  I1 =       500
      In above message,  R1 =  0.6317429923367E+01
 lsoda--  at current t (=r1), mxstep (=i1) steps   
       taken on this call before reaching tout     
      In above message,  I1 =       500
      In above message,  R1 =  0.1738676149027E+00
 lsoda--  at current t (=r1), mxstep (=i1) steps   
       taken on this call before reaching tout     
      In above message,  I1 =       500
      In above message,  R1 =  0.1286259603998E+02
 lsoda--  at current t (=r1), mxstep (=i1) steps   
       taken on this call before reaching tout     
      In above message,  I1 =       500
      In above message,  R1 =  0.1114030892602E+00
 lsoda--  at current t (=r1), mxstep (=i1) steps   
       taken on this call before reaching tout     
      In above message,  I1 =       500
      In above message,  R1 =  0.7335605490786E+01
 lsoda--  at current t (=r1), mxstep (=i1) steps   
       taken on this call before reaching tout     
      In above message,  I1 =       500
      In above message,  R1 =  0.4221966678162E+01
 lsoda--  at current t (=r1), mxstep (=i1) steps   
       taken on this call before reaching tout     
      In above message,  I1 =       500
      In above message,  R1 =  0.4504176013280E+01
 lsoda--  at current t (=r1), mxstep (=i1) steps   
       taken on this call before reaching tout     
      In above message,  I1 =       500
      In above message,  R1 =  0.1802076973893E+02
 lsoda--  at current t (=r1), mxstep (=i1) steps   
       taken on this call before reaching tout     
      In above message,  I1 =       500
      In above message,  R1 =  0.3276453099006E+01
 lsoda--  at current t (=r1), mxstep (=i1) steps   
       taken on this call before reaching tout     
      In above message,  I1 =       500
      In above message,  R1 =  0.2860076771381E+01
 lsoda--  at current t (=r1), mxstep (=i1) steps   
       taken on this call before reaching tout     
      In above message,  I1 =       500
      In above message,  R1 =  0.1027371564384E+02
 lsoda--  at current t (=r1), mxstep (=i1) steps   
       taken on this call before reaching tout     
      In above message,  I1 =       500
      In above message,  R1 =  0.8176519298780E+01
 lsoda--  at current t (=r1), mxstep (=i1) steps   
       taken on this call before reaching tout     
      In above message,  I1 =       500
      In above message,  R1 =  0.7099273757168E+01
 lsoda--  at current t (=r1), mxstep (=i1) steps   
       taken on this call before reaching tout     
      In above message,  I1 =       500
      In above message,  R1 =  0.2013632811192E+02
 lsoda--  at current t (=r1), mxstep (=i1) steps   
       taken on this call before reaching tout     
      In above message,  I1 =       500
      In above message,  R1 =  0.4120986479324E+01
 lsoda--  at current t (=r1), mxstep (=i1) steps   
       taken on this call before reaching tout     
      In above message,  I1 =       500
      In above message,  R1 =  0.5201038081214E+01
 lsoda--  at current t (=r1), mxstep (=i1) steps   
       taken on this call before reaching tout     
      In above message,  I1 =       500
      In above message,  R1 =  0.1174174962378E+00
 lsoda--  at current t (=r1), mxstep (=i1) steps   
       taken on this call before reaching tout     
      In above message,  I1 =       500
      In above message,  R1 =  0.9181524106489E+01
 lsoda--  at current t (=r1), mxstep (=i1) steps   
       taken on this call before reaching tout     
      In above message,  I1 =       500
      In above message,  R1 =  0.8462239853908E-01
 lsoda--  at current t (=r1), mxstep (=i1) steps   
       taken on this call before reaching tout     
      In above message,  I1 =       500
      In above message,  R1 =  0.4960075639468E+01
 lsoda--  at current t (=r1), mxstep (=i1) steps   
       taken on this call before reaching tout     
      In above message,  I1 =       500
      In above message,  R1 =  0.7781885260845E-01
 lsoda--  at current t (=r1), mxstep (=i1) steps   
       taken on this call before reaching tout     
      In above message,  I1 =       500
      In above message,  R1 =  0.3217928634292E+02
 lsoda--  at current t (=r1), mxstep (=i1) steps   
       taken on this call before reaching tout     
      In above message,  I1 =       500
      In above message,  R1 =  0.1095956769746E+00
 lsoda--  at current t (=r1), mxstep (=i1) steps   
       taken on this call before reaching tout     
      In above message,  I1 =       500
      In above message,  R1 =  0.1708106106572E+02
 lsoda--  at current t (=r1), mxstep (=i1) steps   
       taken on this call before reaching tout     
      In above message,  I1 =       500
      In above message,  R1 =  0.7966665125447E-01
 lsoda--  at current t (=r1), mxstep (=i1) steps   
       taken on this call before reaching tout     
      In above message,  I1 =       500
      In above message,  R1 =  0.2157204232737E+02
 lsoda--  at current t (=r1), mxstep (=i1) steps   
       taken on this call before reaching tout     
      In above message,  I1 =       500
      In above message,  R1 =  0.7063924219248E-01
 lsoda--  at current t (=r1), mxstep (=i1) steps   
       taken on this call before reaching tout     
      In above message,  I1 =       500
      In above message,  R1 =  0.3994660628781E+01
 lsoda--  at current t (=r1), mxstep (=i1) steps   
       taken on this call before reaching tout     
      In above message,  I1 =       500
      In above message,  R1 =  0.7477280737105E-01
 lsoda--  at current t (=r1), mxstep (=i1) steps   
       taken on this call before reaching tout     
      In above message,  I1 =       500
      In above message,  R1 =  0.5188400066284E+01
 lsoda--  at current t (=r1), mxstep (=i1) steps   
       taken on this call before reaching tout     
      In above message,  I1 =       500
      In above message,  R1 =  0.8438274139415E-01
 lsoda--  at current t (=r1), mxstep (=i1) steps   
       taken on this call before reaching tout     
      In above message,  I1 =       500
      In above message,  R1 =  0.1368343773175E+02
 lsoda--  at current t (=r1), mxstep (=i1) steps   
       taken on this call before reaching tout     
      In above message,  I1 =       500
      In above message,  R1 =  0.1053872696726E+00
 lsoda--  at current t (=r1), mxstep (=i1) steps   
       taken on this call before reaching tout     
      In above message,  I1 =       500
      In above message,  R1 =  0.4704272264904E+01
Excess work done on this call (perhaps wrong Dfun type).
Run with full_output = 1 to get quantitative information.
Excess work done on this call (perhaps wrong Dfun type).
Run with full_output = 1 to get quantitative information.
Excess work done on this call (perhaps wrong Dfun type).
Run with full_output = 1 to get quantitative information.
Excess work done on this call (perhaps wrong Dfun type).
Run with full_output = 1 to get quantitative information.
Excess work done on this call (perhaps wrong Dfun type).
Run with full_output = 1 to get quantitative information.
Excess work done on this call (perhaps wrong Dfun type).
Run with full_output = 1 to get quantitative information.
Excess work done on this call (perhaps wrong Dfun type).
Run with full_output = 1 to get quantitative information.
Excess work done on this call (perhaps wrong Dfun type).
Run with full_output = 1 to get quantitative information.
Excess work done on this call (perhaps wrong Dfun type).
Run with full_output = 1 to get quantitative information.
Excess work done on this call (perhaps wrong Dfun type).
Run with full_output = 1 to get quantitative information.
Excess work done on this call (perhaps wrong Dfun type).
Run with full_output = 1 to get quantitative information.
Excess work done on this call (perhaps wrong Dfun type).
Run with full_output = 1 to get quantitative information.
Excess work done on this call (perhaps wrong Dfun type).
Run with full_output = 1 to get quantitative information.
Excess work done on this call (perhaps wrong Dfun type).
Run with full_output = 1 to get quantitative information.
Excess work done on this call (perhaps wrong Dfun type).
Run with full_output = 1 to get quantitative information.
Excess work done on this call (perhaps wrong Dfun type).
Run with full_output = 1 to get quantitative information.
Excess work done on this call (perhaps wrong Dfun type).
Run with full_output = 1 to get quantitative information.
Excess work done on this call (perhaps wrong Dfun type).
Run with full_output = 1 to get quantitative information.
Excess work done on this call (perhaps wrong Dfun type).
Run with full_output = 1 to get quantitative information.
Excess work done on this call (perhaps wrong Dfun type).
Run with full_output = 1 to get quantitative information.
Excess work done on this call (perhaps wrong Dfun type).
Run with full_output = 1 to get quantitative information.
Excess work done on this call (perhaps wrong Dfun type).
Run with full_output = 1 to get quantitative information.
Excess work done on this call (perhaps wrong Dfun type).
Run with full_output = 1 to get quantitative information.
Excess work done on this call (perhaps wrong Dfun type).
Run with full_output = 1 to get quantitative information.
Excess work done on this call (perhaps wrong Dfun type).
Run with full_output = 1 to get quantitative information.
Excess work done on this call (perhaps wrong Dfun type).
Run with full_output = 1 to get quantitative information.
Excess work done on this call (perhaps wrong Dfun type).
Run with full_output = 1 to get quantitative information.
Excess work done on this call (perhaps wrong Dfun type).
Run with full_output = 1 to get quantitative information.
Excess work done on this call (perhaps wrong Dfun type).
Run with full_output = 1 to get quantitative information.
Excess work done on this call (perhaps wrong Dfun type).
Run with full_output = 1 to get quantitative information.
Excess work done on this call (perhaps wrong Dfun type).
Run with full_output = 1 to get quantitative information.
Excess work done on this call (perhaps wrong Dfun type).
Run with full_output = 1 to get quantitative information.
Excess work done on this call (perhaps wrong Dfun type).
Run with full_output = 1 to get quantitative information.
Excess work done on this call (perhaps wrong Dfun type).
Run with full_output = 1 to get quantitative information.
Excess work done on this call (perhaps wrong Dfun type).
Run with full_output = 1 to get quantitative information.
Excess work done on this call (perhaps wrong Dfun type).
Run with full_output = 1 to get quantitative information.
Excess work done on this call (perhaps wrong Dfun type).
Run with full_output = 1 to get quantitative information.
Excess work done on this call (perhaps wrong Dfun type).
Run with full_output = 1 to get quantitative information.
Excess work done on this call (perhaps wrong Dfun type).
Run with full_output = 1 to get quantitative information.
Excess work done on this call (perhaps wrong Dfun type).
Run with full_output = 1 to get quantitative information.
Excess work done on this call (perhaps wrong Dfun type).
Run with full_output = 1 to get quantitative information.
Excess work done on this call (perhaps wrong Dfun type).
Run with full_output = 1 to get quantitative information.
Excess work done on this call (perhaps wrong Dfun type).
Run with full_output = 1 to get quantitative information.
Excess work done on this call (perhaps wrong Dfun type).
Run with full_output = 1 to get quantitative information.
Excess work done on this call (perhaps wrong Dfun type).
Run with full_output = 1 to get quantitative information.
Excess work done on this call (perhaps wrong Dfun type).
Run with full_output = 1 to get quantitative information.
Excess work done on this call (perhaps wrong Dfun type).
Run with full_output = 1 to get quantitative information.
Excess work done on this call (perhaps wrong Dfun type).
Run with full_output = 1 to get quantitative information.
Excess work done on this call (perhaps wrong Dfun type).
Run with full_output = 1 to get quantitative information.
Excess work done on this call (perhaps wrong Dfun type).
Run with full_output = 1 to get quantitative information.
Excess work done on this call (perhaps wrong Dfun type).
Run with full_output = 1 to get quantitative information.
Excess work done on this call (perhaps wrong Dfun type).
Run with full_output = 1 to get quantitative information.
Excess work done on this call (perhaps wrong Dfun type).
Run with full_output = 1 to get quantitative information.
Excess work done on this call (perhaps wrong Dfun type).
Run with full_output = 1 to get quantitative information.
Excess work done on this call (perhaps wrong Dfun type).
Run with full_output = 1 to get quantitative information.
Excess work done on this call (perhaps wrong Dfun type).
Run with full_output = 1 to get quantitative information.
Excess work done on this call (perhaps wrong Dfun type).
Run with full_output = 1 to get quantitative information.
Excess work done on this call (perhaps wrong Dfun type).
Run with full_output = 1 to get quantitative information.
Excess work done on this call (perhaps wrong Dfun type).
Run with full_output = 1 to get quantitative information.
Excess work done on this call (perhaps wrong Dfun type).
Run with full_output = 1 to get quantitative information.
Excess work done on this call (perhaps wrong Dfun type).
Run with full_output = 1 to get quantitative information.
Excess work done on this call (perhaps wrong Dfun type).
Run with full_output = 1 to get quantitative information.
Excess work done on this call (perhaps wrong Dfun type).
Run with full_output = 1 to get quantitative information.
Excess work done on this call (perhaps wrong Dfun type).
Run with full_output = 1 to get quantitative information.
Excess work done on this call (perhaps wrong Dfun type).
Run with full_output = 1 to get quantitative information.
Excess work done on this call (perhaps wrong Dfun type).
Run with full_output = 1 to get quantitative information.
Excess work done on this call (perhaps wrong Dfun type).
Run with full_output = 1 to get quantitative information.
Excess work done on this call (perhaps wrong Dfun type).
Run with full_output = 1 to get quantitative information.
Excess work done on this call (perhaps wrong Dfun type).
Run with full_output = 1 to get quantitative information.
Excess work done on this call (perhaps wrong Dfun type).
Run with full_output = 1 to get quantitative information.
Excess work done on this call (perhaps wrong Dfun type).
Run with full_output = 1 to get quantitative information.
Excess work done on this call (perhaps wrong Dfun type).
Run with full_output = 1 to get quantitative information.
Excess work done on this call (perhaps wrong Dfun type).
Run with full_output = 1 to get quantitative information.
Excess work done on this call (perhaps wrong Dfun type).
Run with full_output = 1 to get quantitative information.
Excess work done on this call (perhaps wrong Dfun type).
Run with full_output = 1 to get quantitative information.
Excess work done on this call (perhaps wrong Dfun type).
Run with full_output = 1 to get quantitative information.
Excess work done on this call (perhaps wrong Dfun type).
Run with full_output = 1 to get quantitative information.
Excess work done on this call (perhaps wrong Dfun type).
Run with full_output = 1 to get quantitative information.
Excess work done on this call (perhaps wrong Dfun type).
Run with full_output = 1 to get quantitative information.
Excess work done on this call (perhaps wrong Dfun type).
Run with full_output = 1 to get quantitative information.
Excess work done on this call (perhaps wrong Dfun type).
Run with full_output = 1 to get quantitative information.
Excess work done on this call (perhaps wrong Dfun type).
Run with full_output = 1 to get quantitative information.
Excess work done on this call (perhaps wrong Dfun type).
Run with full_output = 1 to get quantitative information.
Excess work done on this call (perhaps wrong Dfun type).
Run with full_output = 1 to get quantitative information.
Excess work done on this call (perhaps wrong Dfun type).
Run with full_output = 1 to get quantitative information.
Excess work done on this call (perhaps wrong Dfun type).
Run with full_output = 1 to get quantitative information.
Excess work done on this call (perhaps wrong Dfun type).
Run with full_output = 1 to get quantitative information.
Excess work done on this call (perhaps wrong Dfun type).
Run with full_output = 1 to get quantitative information.
Excess work done on this call (perhaps wrong Dfun type).
Run with full_output = 1 to get quantitative information.
Excess work done on this call (perhaps wrong Dfun type).
Run with full_output = 1 to get quantitative information.
Excess work done on this call (perhaps wrong Dfun type).
Run with full_output = 1 to get quantitative information.
Excess work done on this call (perhaps wrong Dfun type).
Run with full_output = 1 to get quantitative information.
Excess work done on this call (perhaps wrong Dfun type).
Run with full_output = 1 to get quantitative information.
Excess work done on this call (perhaps wrong Dfun type).
Run with full_output = 1 to get quantitative information.
 lsoda--  at current t (=r1), mxstep (=i1) steps   
       taken on this call before reaching tout     
      In above message,  I1 =       500
      In above message,  R1 =  0.8131914874908E-01
 lsoda--  at current t (=r1), mxstep (=i1) steps   
       taken on this call before reaching tout     
      In above message,  I1 =       500
      In above message,  R1 =  0.7134608108529E+01
 lsoda--  at current t (=r1), mxstep (=i1) steps   
       taken on this call before reaching tout     
      In above message,  I1 =       500
      In above message,  R1 =  0.7066236871361E-01
 lsoda--  at current t (=r1), mxstep (=i1) steps   
       taken on this call before reaching tout     
      In above message,  I1 =       500
      In above message,  R1 =  0.4202683594777E+01
 lsoda--  at current t (=r1), mxstep (=i1) steps   
       taken on this call before reaching tout     
      In above message,  I1 =       500
      In above message,  R1 =  0.7998327599953E-01
 lsoda--  at current t (=r1), mxstep (=i1) steps   
       taken on this call before reaching tout     
      In above message,  I1 =       500
      In above message,  R1 =  0.4191808699693E+01
 lsoda--  at current t (=r1), mxstep (=i1) steps   
       taken on this call before reaching tout     
      In above message,  I1 =       500
      In above message,  R1 =  0.7376580778539E-01
 lsoda--  at current t (=r1), mxstep (=i1) steps   
       taken on this call before reaching tout     
      In above message,  I1 =       500
      In above message,  R1 =  0.5245079287469E+01
 lsoda--  at current t (=r1), mxstep (=i1) steps   
       taken on this call before reaching tout     
      In above message,  I1 =       500
      In above message,  R1 =  0.8731189486483E-01
 lsoda--  at current t (=r1), mxstep (=i1) steps   
       taken on this call before reaching tout     
      In above message,  I1 =       500
      In above message,  R1 =  0.4305319055458E+02
 lsoda--  at current t (=r1), mxstep (=i1) steps   
       taken on this call before reaching tout     
      In above message,  I1 =       500
      In above message,  R1 =  0.5411675471478E+01
 lsoda--  at current t (=r1), mxstep (=i1) steps   
       taken on this call before reaching tout     
      In above message,  I1 =       500
      In above message,  R1 =  0.5063456931769E+01
 lsoda--  at current t (=r1), mxstep (=i1) steps   
       taken on this call before reaching tout     
      In above message,  I1 =       500
      In above message,  R1 =  0.7267500628117E+01
 lsoda--  at current t (=r1), mxstep (=i1) steps   
       taken on this call before reaching tout     
      In above message,  I1 =       500
      In above message,  R1 =  0.7765463669649E+01
 lsoda--  at current t (=r1), mxstep (=i1) steps   
       taken on this call before reaching tout     
      In above message,  I1 =       500
      In above message,  R1 =  0.5122354978404E+01
 lsoda--  at current t (=r1), mxstep (=i1) steps   
       taken on this call before reaching tout     
      In above message,  I1 =       500
      In above message,  R1 =  0.7074674287323E+01
 lsoda--  at current t (=r1), mxstep (=i1) steps   
       taken on this call before reaching tout     
      In above message,  I1 =       500
      In above message,  R1 =  0.2050483221954E+01
 lsoda--  at current t (=r1), mxstep (=i1) steps   
       taken on this call before reaching tout     
      In above message,  I1 =       500
      In above message,  R1 =  0.5159977834333E+01
 lsoda--  at current t (=r1), mxstep (=i1) steps   
       taken on this call before reaching tout     
      In above message,  I1 =       500
      In above message,  R1 =  0.1005989647078E+00
 lsoda--  at current t (=r1), mxstep (=i1) steps   
       taken on this call before reaching tout     
      In above message,  I1 =       500
      In above message,  R1 =  0.1287452497155E+02
 lsoda--  at current t (=r1), mxstep (=i1) steps   
       taken on this call before reaching tout     
      In above message,  I1 =       500
      In above message,  R1 =  0.7359419495949E-01
 lsoda--  at current t (=r1), mxstep (=i1) steps   
       taken on this call before reaching tout     
      In above message,  I1 =       500
      In above message,  R1 =  0.4407919316690E+01
 lsoda--  at current t (=r1), mxstep (=i1) steps   
       taken on this call before reaching tout     
      In above message,  I1 =       500
      In above message,  R1 =  0.1024132929318E+00
 lsoda--  at current t (=r1), mxstep (=i1) steps   
       taken on this call before reaching tout     
      In above message,  I1 =       500
      In above message,  R1 =  0.4647983552785E+01
 lsoda--  at current t (=r1), mxstep (=i1) steps   
       taken on this call before reaching tout     
      In above message,  I1 =       500
      In above message,  R1 =  0.1086520110310E+00
 lsoda--  at current t (=r1), mxstep (=i1) steps   
       taken on this call before reaching tout     
      In above message,  I1 =       500
      In above message,  R1 =  0.5093013358489E+01
 lsoda--  at current t (=r1), mxstep (=i1) steps   
       taken on this call before reaching tout     
      In above message,  I1 =       500
      In above message,  R1 =  0.7753296112019E-01
 lsoda--  at current t (=r1), mxstep (=i1) steps   
       taken on this call before reaching tout     
      In above message,  I1 =       500
      In above message,  R1 =  0.1883659092913E+02
 lsoda--  at current t (=r1), mxstep (=i1) steps   
       taken on this call before reaching tout     
      In above message,  I1 =       500
      In above message,  R1 =  0.8304320023626E-01
 lsoda--  at current t (=r1), mxstep (=i1) steps   
       taken on this call before reaching tout     
      In above message,  I1 =       500
      In above message,  R1 =  0.4813740447066E+01
 lsoda--  at current t (=r1), mxstep (=i1) steps   
       taken on this call before reaching tout     
      In above message,  I1 =       500
      In above message,  R1 =  0.1028788784825E+00
 lsoda--  at current t (=r1), mxstep (=i1) steps   
       taken on this call before reaching tout     
      In above message,  I1 =       500
      In above message,  R1 =  0.4511573859412E+01
 lsoda--  at current t (=r1), mxstep (=i1) steps   
       taken on this call before reaching tout     
      In above message,  I1 =       500
      In above message,  R1 =  0.1017622874020E+00
 lsoda--  at current t (=r1), mxstep (=i1) steps   
       taken on this call before reaching tout     
      In above message,  I1 =       500
      In above message,  R1 =  0.2709790837709E+02
 lsoda--  at current t (=r1), mxstep (=i1) steps   
       taken on this call before reaching tout     
      In above message,  I1 =       500
      In above message,  R1 =  0.3939420365104E+01
 lsoda--  at current t (=r1), mxstep (=i1) steps   
       taken on this call before reaching tout     
      In above message,  I1 =       500
      In above message,  R1 =  0.5035819997414E+01
 lsoda--  at current t (=r1), mxstep (=i1) steps   
       taken on this call before reaching tout     
      In above message,  I1 =       500
      In above message,  R1 =  0.3232447537238E+01
 lsoda--  at current t (=r1), mxstep (=i1) steps   
       taken on this call before reaching tout     
      In above message,  I1 =       500
      In above message,  R1 =  0.1724359752960E+02
 lsoda--  at current t (=r1), mxstep (=i1) steps   
       taken on this call before reaching tout     
      In above message,  I1 =       500
      In above message,  R1 =  0.1271657637622E+00
 lsoda--  at current t (=r1), mxstep (=i1) steps   
       taken on this call before reaching tout     
      In above message,  I1 =       500
      In above message,  R1 =  0.1012058369355E+02
 lsoda--  at current t (=r1), mxstep (=i1) steps   
       taken on this call before reaching tout     
      In above message,  I1 =       500
      In above message,  R1 =  0.8379194811044E-01
 lsoda--  at current t (=r1), mxstep (=i1) steps   
       taken on this call before reaching tout     
      In above message,  I1 =       500
      In above message,  R1 =  0.1196030324015E+02
Excess work done on this call (perhaps wrong Dfun type).
Run with full_output = 1 to get quantitative information.
Excess work done on this call (perhaps wrong Dfun type).
Run with full_output = 1 to get quantitative information.
Excess work done on this call (perhaps wrong Dfun type).
Run with full_output = 1 to get quantitative information.
Excess work done on this call (perhaps wrong Dfun type).
Run with full_output = 1 to get quantitative information.
Excess work done on this call (perhaps wrong Dfun type).
Run with full_output = 1 to get quantitative information.
Excess work done on this call (perhaps wrong Dfun type).
Run with full_output = 1 to get quantitative information.
Excess work done on this call (perhaps wrong Dfun type).
Run with full_output = 1 to get quantitative information.
Excess work done on this call (perhaps wrong Dfun type).
Run with full_output = 1 to get quantitative information.
Excess work done on this call (perhaps wrong Dfun type).
Run with full_output = 1 to get quantitative information.
Excess work done on this call (perhaps wrong Dfun type).
Run with full_output = 1 to get quantitative information.
Excess work done on this call (perhaps wrong Dfun type).
Run with full_output = 1 to get quantitative information.
Excess work done on this call (perhaps wrong Dfun type).
Run with full_output = 1 to get quantitative information.
Excess work done on this call (perhaps wrong Dfun type).
Run with full_output = 1 to get quantitative information.
Excess work done on this call (perhaps wrong Dfun type).
Run with full_output = 1 to get quantitative information.
Excess work done on this call (perhaps wrong Dfun type).
Run with full_output = 1 to get quantitative information.
 lsoda--  at current t (=r1), mxstep (=i1) steps   
       taken on this call before reaching tout     
      In above message,  I1 =       500
      In above message,  R1 =  0.1210321796861E+02
 lsoda--  at current t (=r1), mxstep (=i1) steps   
       taken on this call before reaching tout     
      In above message,  I1 =       500
      In above message,  R1 =  0.7088406306728E+01
 lsoda--  at current t (=r1), mxstep (=i1) steps   
       taken on this call before reaching tout     
      In above message,  I1 =       500
      In above message,  R1 =  0.1294120888896E+02
 lsoda--  at current t (=r1), mxstep (=i1) steps   
       taken on this call before reaching tout     
      In above message,  I1 =       500
      In above message,  R1 =  0.9056876284615E+01
 lsoda--  at current t (=r1), mxstep (=i1) steps   
       taken on this call before reaching tout     
      In above message,  I1 =       500
      In above message,  R1 =  0.6089983499536E+01
 lsoda--  at current t (=r1), mxstep (=i1) steps   
       taken on this call before reaching tout     
      In above message,  I1 =       500
      In above message,  R1 =  0.6961031382370E+01
 lsoda--  at current t (=r1), mxstep (=i1) steps   
       taken on this call before reaching tout     
      In above message,  I1 =       500
      In above message,  R1 =  0.4114297926718E+01
 lsoda--  at current t (=r1), mxstep (=i1) steps   
       taken on this call before reaching tout     
      In above message,  I1 =       500
      In above message,  R1 =  0.9120008689433E+01
 lsoda--  at current t (=r1), mxstep (=i1) steps   
       taken on this call before reaching tout     
      In above message,  I1 =       500
      In above message,  R1 =  0.6159567072886E+01
 lsoda--  at current t (=r1), mxstep (=i1) steps   
       taken on this call before reaching tout     
      In above message,  I1 =       500
      In above message,  R1 =  0.1415412103625E+02
 lsoda--  at current t (=r1), mxstep (=i1) steps   
       taken on this call before reaching tout     
      In above message,  I1 =       500
      In above message,  R1 =  0.4112184193044E+01
 lsoda--  at current t (=r1), mxstep (=i1) steps   
       taken on this call before reaching tout     
      In above message,  I1 =       500
      In above message,  R1 =  0.5311181920755E+01
 lsoda--  at current t (=r1), mxstep (=i1) steps   
       taken on this call before reaching tout     
      In above message,  I1 =       500
      In above message,  R1 =  0.8273587784103E+01
 lsoda--  at current t (=r1), mxstep (=i1) steps   
       taken on this call before reaching tout     
      In above message,  I1 =       500
      In above message,  R1 =  0.1004716040475E+02
 lsoda--  at current t (=r1), mxstep (=i1) steps   
       taken on this call before reaching tout     
      In above message,  I1 =       500
      In above message,  R1 =  0.5291028505768E+01
 lsoda--  at current t (=r1), mxstep (=i1) steps   
       taken on this call before reaching tout     
      In above message,  I1 =       500
      In above message,  R1 =  0.8262063599202E+01
 lsoda--  at current t (=r1), mxstep (=i1) steps   
       taken on this call before reaching tout     
      In above message,  I1 =       500
      In above message,  R1 =  0.3896908166568E+01
 lsoda--  at current t (=r1), mxstep (=i1) steps   
       taken on this call before reaching tout     
      In above message,  I1 =       500
      In above message,  R1 =  0.1529731185691E+02
 lsoda--  at current t (=r1), mxstep (=i1) steps   
       taken on this call before reaching tout     
      In above message,  I1 =       500
      In above message,  R1 =  0.4175287283755E+01
 lsoda--  at current t (=r1), mxstep (=i1) steps   
       taken on this call before reaching tout     
      In above message,  I1 =       500
      In above message,  R1 =  0.4813011051837E+01
 lsoda--  at current t (=r1), mxstep (=i1) steps   
       taken on this call before reaching tout     
      In above message,  I1 =       500
      In above message,  R1 =  0.3057005188918E+01
 lsoda--  at current t (=r1), mxstep (=i1) steps   
       taken on this call before reaching tout     
      In above message,  I1 =       500
      In above message,  R1 =  0.7211584296966E+01
 lsoda--  at current t (=r1), mxstep (=i1) steps   
       taken on this call before reaching tout     
      In above message,  I1 =       500
      In above message,  R1 =  0.4618402752375E+01
 lsoda--  at current t (=r1), mxstep (=i1) steps   
       taken on this call before reaching tout     
      In above message,  I1 =       500
      In above message,  R1 =  0.6085839058278E+01
 lsoda--  at current t (=r1), mxstep (=i1) steps   
       taken on this call before reaching tout     
      In above message,  I1 =       500
      In above message,  R1 =  0.1010348412755E+02
 lsoda--  at current t (=r1), mxstep (=i1) steps   
       taken on this call before reaching tout     
      In above message,  I1 =       500
      In above message,  R1 =  0.4205905283100E+01
 lsoda--  at current t (=r1), mxstep (=i1) steps   
       taken on this call before reaching tout     
      In above message,  I1 =       500
      In above message,  R1 =  0.1332995097427E+02
 lsoda--  at current t (=r1), mxstep (=i1) steps   
       taken on this call before reaching tout     
      In above message,  I1 =       500
      In above message,  R1 =  0.7985965542053E+01
 lsoda--  at current t (=r1), mxstep (=i1) steps   
       taken on this call before reaching tout     
      In above message,  I1 =       500
      In above message,  R1 =  0.5074065144606E+01
 lsoda--  at current t (=r1), mxstep (=i1) steps   
       taken on this call before reaching tout     
      In above message,  I1 =       500
      In above message,  R1 =  0.5056975749008E+01
 lsoda--  at current t (=r1), mxstep (=i1) steps   
       taken on this call before reaching tout     
      In above message,  I1 =       500
      In above message,  R1 =  0.4862256595074E+01
 lsoda--  at current t (=r1), mxstep (=i1) steps   
       taken on this call before reaching tout     
      In above message,  I1 =       500
      In above message,  R1 =  0.5384888088602E+01
 lsoda--  at current t (=r1), mxstep (=i1) steps   
       taken on this call before reaching tout     
      In above message,  I1 =       500
      In above message,  R1 =  0.6151483324936E+01
 lsoda--  at current t (=r1), mxstep (=i1) steps   
       taken on this call before reaching tout     
      In above message,  I1 =       500
      In above message,  R1 =  0.4995348007186E+01
 lsoda--  at current t (=r1), mxstep (=i1) steps   
       taken on this call before reaching tout     
      In above message,  I1 =       500
      In above message,  R1 =  0.1303183047377E+02
 lsoda--  at current t (=r1), mxstep (=i1) steps   
       taken on this call before reaching tout     
      In above message,  I1 =       500
      In above message,  R1 =  0.4143398654768E+01
 lsoda--  at current t (=r1), mxstep (=i1) steps   
       taken on this call before reaching tout     
      In above message,  I1 =       500
      In above message,  R1 =  0.9072434768319E+01
 lsoda--  at current t (=r1), mxstep (=i1) steps   
       taken on this call before reaching tout     
      In above message,  I1 =       500
      In above message,  R1 =  0.4858517579587E+01
 lsoda--  at current t (=r1), mxstep (=i1) steps   
       taken on this call before reaching tout     
      In above message,  I1 =       500
      In above message,  R1 =  0.7129797291636E+01
 lsoda--  at current t (=r1), mxstep (=i1) steps   
       taken on this call before reaching tout     
      In above message,  I1 =       500
      In above message,  R1 =  0.6116150634537E+01
 lsoda--  at current t (=r1), mxstep (=i1) steps   
       taken on this call before reaching tout     
      In above message,  I1 =       500
      In above message,  R1 =  0.8310456049694E+01
 lsoda--  at current t (=r1), mxstep (=i1) steps   
       taken on this call before reaching tout     
      In above message,  I1 =       500
      In above message,  R1 =  0.3783949548937E+02
Excess work done on this call (perhaps wrong Dfun type).
Run with full_output = 1 to get quantitative information.
Excess work done on this call (perhaps wrong Dfun type).
Run with full_output = 1 to get quantitative information.
Excess work done on this call (perhaps wrong Dfun type).
Run with full_output = 1 to get quantitative information.
Excess work done on this call (perhaps wrong Dfun type).
Run with full_output = 1 to get quantitative information.
Excess work done on this call (perhaps wrong Dfun type).
Run with full_output = 1 to get quantitative information.
Excess work done on this call (perhaps wrong Dfun type).
Run with full_output = 1 to get quantitative information.
Excess work done on this call (perhaps wrong Dfun type).
Run with full_output = 1 to get quantitative information.
Excess work done on this call (perhaps wrong Dfun type).
Run with full_output = 1 to get quantitative information.
Excess work done on this call (perhaps wrong Dfun type).
Run with full_output = 1 to get quantitative information.
Excess work done on this call (perhaps wrong Dfun type).
Run with full_output = 1 to get quantitative information.
Excess work done on this call (perhaps wrong Dfun type).
Run with full_output = 1 to get quantitative information.
Excess work done on this call (perhaps wrong Dfun type).
Run with full_output = 1 to get quantitative information.
Excess work done on this call (perhaps wrong Dfun type).
Run with full_output = 1 to get quantitative information.
Excess work done on this call (perhaps wrong Dfun type).
Run with full_output = 1 to get quantitative information.
Excess work done on this call (perhaps wrong Dfun type).
Run with full_output = 1 to get quantitative information.
Excess work done on this call (perhaps wrong Dfun type).
Run with full_output = 1 to get quantitative information.
Excess work done on this call (perhaps wrong Dfun type).
Run with full_output = 1 to get quantitative information.
Excess work done on this call (perhaps wrong Dfun type).
Run with full_output = 1 to get quantitative information.
Excess work done on this call (perhaps wrong Dfun type).
Run with full_output = 1 to get quantitative information.
Excess work done on this call (perhaps wrong Dfun type).
Run with full_output = 1 to get quantitative information.
Excess work done on this call (perhaps wrong Dfun type).
Run with full_output = 1 to get quantitative information.
Excess work done on this call (perhaps wrong Dfun type).
Run with full_output = 1 to get quantitative information.
Excess work done on this call (perhaps wrong Dfun type).
Run with full_output = 1 to get quantitative information.
Excess work done on this call (perhaps wrong Dfun type).
Run with full_output = 1 to get quantitative information.
Excess work done on this call (perhaps wrong Dfun type).
Run with full_output = 1 to get quantitative information.
Excess work done on this call (perhaps wrong Dfun type).
Run with full_output = 1 to get quantitative information.
Excess work done on this call (perhaps wrong Dfun type).
Run with full_output = 1 to get quantitative information.
Excess work done on this call (perhaps wrong Dfun type).
Run with full_output = 1 to get quantitative information.
Excess work done on this call (perhaps wrong Dfun type).
Run with full_output = 1 to get quantitative information.
Excess work done on this call (perhaps wrong Dfun type).
Run with full_output = 1 to get quantitative information.
Excess work done on this call (perhaps wrong Dfun type).
Run with full_output = 1 to get quantitative information.
Excess work done on this call (perhaps wrong Dfun type).
Run with full_output = 1 to get quantitative information.
Excess work done on this call (perhaps wrong Dfun type).
Run with full_output = 1 to get quantitative information.
Excess work done on this call (perhaps wrong Dfun type).
Run with full_output = 1 to get quantitative information.
Excess work done on this call (perhaps wrong Dfun type).
Run with full_output = 1 to get quantitative information.
Excess work done on this call (perhaps wrong Dfun type).
Run with full_output = 1 to get quantitative information.
Excess work done on this call (perhaps wrong Dfun type).
Run with full_output = 1 to get quantitative information.
Excess work done on this call (perhaps wrong Dfun type).
Run with full_output = 1 to get quantitative information.
Excess work done on this call (perhaps wrong Dfun type).
Run with full_output = 1 to get quantitative information.
Excess work done on this call (perhaps wrong Dfun type).
Run with full_output = 1 to get quantitative information.
Excess work done on this call (perhaps wrong Dfun type).
Run with full_output = 1 to get quantitative information.
Excess work done on this call (perhaps wrong Dfun type).
Run with full_output = 1 to get quantitative information.
Excess work done on this call (perhaps wrong Dfun type).
Run with full_output = 1 to get quantitative information.
Excess work done on this call (perhaps wrong Dfun type).
Run with full_output = 1 to get quantitative information.
Excess work done on this call (perhaps wrong Dfun type).
Run with full_output = 1 to get quantitative information.
Excess work done on this call (perhaps wrong Dfun type).
Run with full_output = 1 to get quantitative information.
Excess work done on this call (perhaps wrong Dfun type).
Run with full_output = 1 to get quantitative information.
Excess work done on this call (perhaps wrong Dfun type).
Run with full_output = 1 to get quantitative information.
Excess work done on this call (perhaps wrong Dfun type).
Run with full_output = 1 to get quantitative information.
Excess work done on this call (perhaps wrong Dfun type).
Run with full_output = 1 to get quantitative information.
Excess work done on this call (perhaps wrong Dfun type).
Run with full_output = 1 to get quantitative information.
Excess work done on this call (perhaps wrong Dfun type).
Run with full_output = 1 to get quantitative information.
Excess work done on this call (perhaps wrong Dfun type).
Run with full_output = 1 to get quantitative information.
Excess work done on this call (perhaps wrong Dfun type).
Run with full_output = 1 to get quantitative information.
Excess work done on this call (perhaps wrong Dfun type).
Run with full_output = 1 to get quantitative information.
Excess work done on this call (perhaps wrong Dfun type).
Run with full_output = 1 to get quantitative information.
Excess work done on this call (perhaps wrong Dfun type).
Run with full_output = 1 to get quantitative information.
Excess work done on this call (perhaps wrong Dfun type).
Run with full_output = 1 to get quantitative information.
Excess work done on this call (perhaps wrong Dfun type).
Run with full_output = 1 to get quantitative information.
Excess work done on this call (perhaps wrong Dfun type).
Run with full_output = 1 to get quantitative information.
Excess work done on this call (perhaps wrong Dfun type).
Run with full_output = 1 to get quantitative information.
Excess work done on this call (perhaps wrong Dfun type).
Run with full_output = 1 to get quantitative information.
Excess work done on this call (perhaps wrong Dfun type).
Run with full_output = 1 to get quantitative information.
Excess work done on this call (perhaps wrong Dfun type).
Run with full_output = 1 to get quantitative information.
Excess work done on this call (perhaps wrong Dfun type).
Run with full_output = 1 to get quantitative information.
Excess work done on this call (perhaps wrong Dfun type).
Run with full_output = 1 to get quantitative information.
Excess work done on this call (perhaps wrong Dfun type).
Run with full_output = 1 to get quantitative information.
Excess work done on this call (perhaps wrong Dfun type).
Run with full_output = 1 to get quantitative information.
Excess work done on this call (perhaps wrong Dfun type).
Run with full_output = 1 to get quantitative information.
Excess work done on this call (perhaps wrong Dfun type).
Run with full_output = 1 to get quantitative information.
Excess work done on this call (perhaps wrong Dfun type).
Run with full_output = 1 to get quantitative information.
Excess work done on this call (perhaps wrong Dfun type).
Run with full_output = 1 to get quantitative information.
Excess work done on this call (perhaps wrong Dfun type).
Run with full_output = 1 to get quantitative information.
Excess work done on this call (perhaps wrong Dfun type).
Run with full_output = 1 to get quantitative information.
Excess work done on this call (perhaps wrong Dfun type).
Run with full_output = 1 to get quantitative information.
 lsoda--  at current t (=r1), mxstep (=i1) steps   
       taken on this call before reaching tout     
      In above message,  I1 =       500
      In above message,  R1 =  0.8061900114011E+01
 lsoda--  at current t (=r1), mxstep (=i1) steps   
       taken on this call before reaching tout     
      In above message,  I1 =       500
      In above message,  R1 =  0.9154958599950E+01
 lsoda--  at current t (=r1), mxstep (=i1) steps   
       taken on this call before reaching tout     
      In above message,  I1 =       500
      In above message,  R1 =  0.3608265763956E+02
 lsoda--  at current t (=r1), mxstep (=i1) steps   
       taken on this call before reaching tout     
      In above message,  I1 =       500
      In above message,  R1 =  0.4184174597132E+01
 lsoda--  at current t (=r1), mxstep (=i1) steps   
       taken on this call before reaching tout     
      In above message,  I1 =       500
      In above message,  R1 =  0.6033571613608E+01
 lsoda--  at current t (=r1), mxstep (=i1) steps   
       taken on this call before reaching tout     
      In above message,  I1 =       500
      In above message,  R1 =  0.4168633984059E+01
 lsoda--  at current t (=r1), mxstep (=i1) steps   
       taken on this call before reaching tout     
      In above message,  I1 =       500
      In above message,  R1 =  0.2576071180653E+02
 lsoda--  at current t (=r1), mxstep (=i1) steps   
       taken on this call before reaching tout     
      In above message,  I1 =       500
      In above message,  R1 =  0.1323950193831E+02
 lsoda--  at current t (=r1), mxstep (=i1) steps   
       taken on this call before reaching tout     
      In above message,  I1 =       500
      In above message,  R1 =  0.3988971927909E+01
 lsoda--  at current t (=r1), mxstep (=i1) steps   
       taken on this call before reaching tout     
      In above message,  I1 =       500
      In above message,  R1 =  0.2203606168205E+02
 lsoda--  at current t (=r1), mxstep (=i1) steps   
       taken on this call before reaching tout     
      In above message,  I1 =       500
      In above message,  R1 =  0.3850567038726E+01
 lsoda--  at current t (=r1), mxstep (=i1) steps   
       taken on this call before reaching tout     
      In above message,  I1 =       500
      In above message,  R1 =  0.4025138022818E+01
 lsoda--  at current t (=r1), mxstep (=i1) steps   
       taken on this call before reaching tout     
      In above message,  I1 =       500
      In above message,  R1 =  0.1093045878758E+02
 lsoda--  at current t (=r1), mxstep (=i1) steps   
       taken on this call before reaching tout     
      In above message,  I1 =       500
      In above message,  R1 =  0.1306841359700E+02
 lsoda--  at current t (=r1), mxstep (=i1) steps   
       taken on this call before reaching tout     
      In above message,  I1 =       500
      In above message,  R1 =  0.6047735161022E+01
 lsoda--  at current t (=r1), mxstep (=i1) steps   
       taken on this call before reaching tout     
      In above message,  I1 =       500
      In above message,  R1 =  0.3967202868304E+01
 lsoda--  at current t (=r1), mxstep (=i1) steps   
       taken on this call before reaching tout     
      In above message,  I1 =       500
      In above message,  R1 =  0.9131315811199E+01
 lsoda--  at current t (=r1), mxstep (=i1) steps   
       taken on this call before reaching tout     
      In above message,  I1 =       500
      In above message,  R1 =  0.4219266036395E+01
 lsoda--  at current t (=r1), mxstep (=i1) steps   
       taken on this call before reaching tout     
      In above message,  I1 =       500
      In above message,  R1 =  0.1795588060535E+02
 lsoda--  at current t (=r1), mxstep (=i1) steps   
       taken on this call before reaching tout     
      In above message,  I1 =       500
      In above message,  R1 =  0.5770505415906E+01
 lsoda--  at current t (=r1), mxstep (=i1) steps   
       taken on this call before reaching tout     
      In above message,  I1 =       500
      In above message,  R1 =  0.1617881535505E+02
 lsoda--  at current t (=r1), mxstep (=i1) steps   
       taken on this call before reaching tout     
      In above message,  I1 =       500
      In above message,  R1 =  0.3063494259509E+01
 lsoda--  at current t (=r1), mxstep (=i1) steps   
       taken on this call before reaching tout     
      In above message,  I1 =       500
      In above message,  R1 =  0.8999564426085E+01
 lsoda--  at current t (=r1), mxstep (=i1) steps   
       taken on this call before reaching tout     
      In above message,  I1 =       500
      In above message,  R1 =  0.6139260385246E+01
 lsoda--  at current t (=r1), mxstep (=i1) steps   
       taken on this call before reaching tout     
      In above message,  I1 =       500
      In above message,  R1 =  0.4191217058101E+01
 lsoda--  at current t (=r1), mxstep (=i1) steps   
       taken on this call before reaching tout     
      In above message,  I1 =       500
      In above message,  R1 =  0.6675192707482E+01
 lsoda--  at current t (=r1), mxstep (=i1) steps   
       taken on this call before reaching tout     
      In above message,  I1 =       500
      In above message,  R1 =  0.1490735380434E+00
 lsoda--  at current t (=r1), mxstep (=i1) steps   
       taken on this call before reaching tout     
      In above message,  I1 =       500
      In above message,  R1 =  0.5043992833502E+01
 lsoda--  at current t (=r1), mxstep (=i1) steps   
       taken on this call before reaching tout     
      In above message,  I1 =       500
      In above message,  R1 =  0.8020487772781E-01
 lsoda--  at current t (=r1), mxstep (=i1) steps   
       taken on this call before reaching tout     
      In above message,  I1 =       500
      In above message,  R1 =  0.1309303777006E+02
 lsoda--  at current t (=r1), mxstep (=i1) steps   
       taken on this call before reaching tout     
      In above message,  I1 =       500
      In above message,  R1 =  0.7519385172699E-01
 lsoda--  at current t (=r1), mxstep (=i1) steps   
       taken on this call before reaching tout     
      In above message,  I1 =       500
      In above message,  R1 =  0.4668864089116E+01
 lsoda--  at current t (=r1), mxstep (=i1) steps   
       taken on this call before reaching tout     
      In above message,  I1 =       500
      In above message,  R1 =  0.1023562435161E+00
 lsoda--  at current t (=r1), mxstep (=i1) steps   
       taken on this call before reaching tout     
      In above message,  I1 =       500
      In above message,  R1 =  0.8105114198401E+01
 lsoda--  at current t (=r1), mxstep (=i1) steps   
       taken on this call before reaching tout     
      In above message,  I1 =       500
      In above message,  R1 =  0.8513786608042E-01
 lsoda--  at current t (=r1), mxstep (=i1) steps   
       taken on this call before reaching tout     
      In above message,  I1 =       500
      In above message,  R1 =  0.9772938125479E+01
 lsoda--  at current t (=r1), mxstep (=i1) steps   
       taken on this call before reaching tout     
      In above message,  I1 =       500
      In above message,  R1 =  0.1277112837209E+00
 lsoda--  at current t (=r1), mxstep (=i1) steps   
       taken on this call before reaching tout     
      In above message,  I1 =       500
      In above message,  R1 =  0.4954405517952E+01
 lsoda--  at current t (=r1), mxstep (=i1) steps   
       taken on this call before reaching tout     
      In above message,  I1 =       500
      In above message,  R1 =  0.8681906419640E-01
 lsoda--  at current t (=r1), mxstep (=i1) steps   
       taken on this call before reaching tout     
      In above message,  I1 =       500
      In above message,  R1 =  0.8905407676002E+01
 lsoda--  at current t (=r1), mxstep (=i1) steps   
       taken on this call before reaching tout     
      In above message,  I1 =       500
      In above message,  R1 =  0.2922095873223E+01
 lsoda--  at current t (=r1), mxstep (=i1) steps   
       taken on this call before reaching tout     
      In above message,  I1 =       500
      In above message,  R1 =  0.5082696905510E+01
Excess work done on this call (perhaps wrong Dfun type).
Run with full_output = 1 to get quantitative information.
Excess work done on this call (perhaps wrong Dfun type).
Run with full_output = 1 to get quantitative information.
Excess work done on this call (perhaps wrong Dfun type).
Run with full_output = 1 to get quantitative information.
Excess work done on this call (perhaps wrong Dfun type).
Run with full_output = 1 to get quantitative information.
Excess work done on this call (perhaps wrong Dfun type).
Run with full_output = 1 to get quantitative information.
Excess work done on this call (perhaps wrong Dfun type).
Run with full_output = 1 to get quantitative information.
Excess work done on this call (perhaps wrong Dfun type).
Run with full_output = 1 to get quantitative information.
Excess work done on this call (perhaps wrong Dfun type).
Run with full_output = 1 to get quantitative information.
Excess work done on this call (perhaps wrong Dfun type).
Run with full_output = 1 to get quantitative information.
Excess work done on this call (perhaps wrong Dfun type).
Run with full_output = 1 to get quantitative information.
Excess work done on this call (perhaps wrong Dfun type).
Run with full_output = 1 to get quantitative information.
Excess work done on this call (perhaps wrong Dfun type).
Run with full_output = 1 to get quantitative information.
Excess work done on this call (perhaps wrong Dfun type).
Run with full_output = 1 to get quantitative information.
 lsoda--  at current t (=r1), mxstep (=i1) steps   
       taken on this call before reaching tout     
      In above message,  I1 =       500
      In above message,  R1 =  0.6966039969943E-01
 lsoda--  at current t (=r1), mxstep (=i1) steps   
       taken on this call before reaching tout     
      In above message,  I1 =       500
      In above message,  R1 =  0.4071991398023E+01
 lsoda--  at current t (=r1), mxstep (=i1) steps   
       taken on this call before reaching tout     
      In above message,  I1 =       500
      In above message,  R1 =  0.7293606542714E-01
 lsoda--  at current t (=r1), mxstep (=i1) steps   
       taken on this call before reaching tout     
      In above message,  I1 =       500
      In above message,  R1 =  0.1001568566717E+02
 lsoda--  at current t (=r1), mxstep (=i1) steps   
       taken on this call before reaching tout     
      In above message,  I1 =       500
      In above message,  R1 =  0.9036204163308E-01
 lsoda--  at current t (=r1), mxstep (=i1) steps   
       taken on this call before reaching tout     
      In above message,  I1 =       500
      In above message,  R1 =  0.7082716934660E+01
 lsoda--  at current t (=r1), mxstep (=i1) steps   
       taken on this call before reaching tout     
      In above message,  I1 =       500
      In above message,  R1 =  0.1028984469689E+00
 lsoda--  at current t (=r1), mxstep (=i1) steps   
       taken on this call before reaching tout     
      In above message,  I1 =       500
      In above message,  R1 =  0.1319607106113E+02
 lsoda--  at current t (=r1), mxstep (=i1) steps   
       taken on this call before reaching tout     
      In above message,  I1 =       500
      In above message,  R1 =  0.8358930562024E-01
 lsoda--  at current t (=r1), mxstep (=i1) steps   
       taken on this call before reaching tout     
      In above message,  I1 =       500
      In above message,  R1 =  0.6957670358841E+01
 lsoda--  at current t (=r1), mxstep (=i1) steps   
       taken on this call before reaching tout     
      In above message,  I1 =       500
      In above message,  R1 =  0.7021643541708E-01
 lsoda--  at current t (=r1), mxstep (=i1) steps   
       taken on this call before reaching tout     
      In above message,  I1 =       500
      In above message,  R1 =  0.4117365592399E+01
 lsoda--  at current t (=r1), mxstep (=i1) steps   
       taken on this call before reaching tout     
      In above message,  I1 =       500
      In above message,  R1 =  0.7227574773796E-01
 lsoda--  at current t (=r1), mxstep (=i1) steps   
       taken on this call before reaching tout     
      In above message,  I1 =       500
      In above message,  R1 =  0.2206495282347E+02
 lsoda--  at current t (=r1), mxstep (=i1) steps   
       taken on this call before reaching tout     
      In above message,  I1 =       500
      In above message,  R1 =  0.7584853673318E-01
 lsoda--  at current t (=r1), mxstep (=i1) steps   
       taken on this call before reaching tout     
      In above message,  I1 =       500
      In above message,  R1 =  0.3992101042555E+01
 lsoda--  at current t (=r1), mxstep (=i1) steps   
       taken on this call before reaching tout     
      In above message,  I1 =       500
      In above message,  R1 =  0.1737993199549E+02
 lsoda--  at current t (=r1), mxstep (=i1) steps   
       taken on this call before reaching tout     
      In above message,  I1 =       500
      In above message,  R1 =  0.3717891427791E+01
 lsoda--  at current t (=r1), mxstep (=i1) steps   
       taken on this call before reaching tout     
      In above message,  I1 =       500
      In above message,  R1 =  0.7319065880217E+01
 lsoda--  at current t (=r1), mxstep (=i1) steps   
       taken on this call before reaching tout     
      In above message,  I1 =       500
      In above message,  R1 =  0.5693475897772E+01
 lsoda--  at current t (=r1), mxstep (=i1) steps   
       taken on this call before reaching tout     
      In above message,  I1 =       500
      In above message,  R1 =  0.9458178035410E+02
 lsoda--  at current t (=r1), mxstep (=i1) steps   
       taken on this call before reaching tout     
      In above message,  I1 =       500
      In above message,  R1 =  0.2495557955064E+02
 lsoda--  at current t (=r1), mxstep (=i1) steps   
       taken on this call before reaching tout     
      In above message,  I1 =       500
      In above message,  R1 =  0.1308228499562E+02
 lsoda--  at current t (=r1), mxstep (=i1) steps   
       taken on this call before reaching tout     
      In above message,  I1 =       500
      In above message,  R1 =  0.4048759483916E+01
 lsoda--  at current t (=r1), mxstep (=i1) steps   
       taken on this call before reaching tout     
      In above message,  I1 =       500
      In above message,  R1 =  0.4219539990171E+01
 lsoda--  at current t (=r1), mxstep (=i1) steps   
       taken on this call before reaching tout     
      In above message,  I1 =       500
      In above message,  R1 =  0.6770275220121E+02
 lsoda--  at current t (=r1), mxstep (=i1) steps   
       taken on this call before reaching tout     
      In above message,  I1 =       500
      In above message,  R1 =  0.5411777510794E+01
 lsoda--  at current t (=r1), mxstep (=i1) steps   
       taken on this call before reaching tout     
      In above message,  I1 =       500
      In above message,  R1 =  0.4315203203360E+01
 lsoda--  at current t (=r1), mxstep (=i1) steps   
       taken on this call before reaching tout     
      In above message,  I1 =       500
      In above message,  R1 =  0.1192909106719E+02
 lsoda--  at current t (=r1), mxstep (=i1) steps   
       taken on this call before reaching tout     
      In above message,  I1 =       500
      In above message,  R1 =  0.4080089647703E+01
 lsoda--  at current t (=r1), mxstep (=i1) steps   
       taken on this call before reaching tout     
      In above message,  I1 =       500
      In above message,  R1 =  0.4738204076321E+01
 lsoda--  at current t (=r1), mxstep (=i1) steps   
       taken on this call before reaching tout     
      In above message,  I1 =       500
      In above message,  R1 =  0.1016587582795E+02
 lsoda--  at current t (=r1), mxstep (=i1) steps   
       taken on this call before reaching tout     
      In above message,  I1 =       500
      In above message,  R1 =  0.7109716187067E+01
 lsoda--  at current t (=r1), mxstep (=i1) steps   
       taken on this call before reaching tout     
      In above message,  I1 =       500
      In above message,  R1 =  0.3789277276826E+01
 lsoda--  at current t (=r1), mxstep (=i1) steps   
       taken on this call before reaching tout     
      In above message,  I1 =       500
      In above message,  R1 =  0.7836078925525E+01
 lsoda--  at current t (=r1), mxstep (=i1) steps   
       taken on this call before reaching tout     
      In above message,  I1 =       500
      In above message,  R1 =  0.5187972792812E+01
 lsoda--  at current t (=r1), mxstep (=i1) steps   
       taken on this call before reaching tout     
      In above message,  I1 =       500
      In above message,  R1 =  0.6219858814096E+01
 lsoda--  at current t (=r1), mxstep (=i1) steps   
       taken on this call before reaching tout     
      In above message,  I1 =       500
      In above message,  R1 =  0.8210073363830E+01
 lsoda--  at current t (=r1), mxstep (=i1) steps   
       taken on this call before reaching tout     
      In above message,  I1 =       500
      In above message,  R1 =  0.9107943124126E+01
 lsoda--  at current t (=r1), mxstep (=i1) steps   
       taken on this call before reaching tout     
      In above message,  I1 =       500
      In above message,  R1 =  0.9123390198432E+01
 lsoda--  at current t (=r1), mxstep (=i1) steps   
       taken on this call before reaching tout     
      In above message,  I1 =       500
      In above message,  R1 =  0.1602870704968E+02
 lsoda--  at current t (=r1), mxstep (=i1) steps   
       taken on this call before reaching tout     
      In above message,  I1 =       500
      In above message,  R1 =  0.4601111062282E+02
Excess work done on this call (perhaps wrong Dfun type).
Run with full_output = 1 to get quantitative information.
Excess work done on this call (perhaps wrong Dfun type).
Run with full_output = 1 to get quantitative information.
Excess work done on this call (perhaps wrong Dfun type).
Run with full_output = 1 to get quantitative information.
Excess work done on this call (perhaps wrong Dfun type).
Run with full_output = 1 to get quantitative information.
Excess work done on this call (perhaps wrong Dfun type).
Run with full_output = 1 to get quantitative information.
Excess work done on this call (perhaps wrong Dfun type).
Run with full_output = 1 to get quantitative information.
Excess work done on this call (perhaps wrong Dfun type).
Run with full_output = 1 to get quantitative information.
Excess work done on this call (perhaps wrong Dfun type).
Run with full_output = 1 to get quantitative information.
Excess work done on this call (perhaps wrong Dfun type).
Run with full_output = 1 to get quantitative information.
Excess work done on this call (perhaps wrong Dfun type).
Run with full_output = 1 to get quantitative information.
Excess work done on this call (perhaps wrong Dfun type).
Run with full_output = 1 to get quantitative information.
Excess work done on this call (perhaps wrong Dfun type).
Run with full_output = 1 to get quantitative information.
Excess work done on this call (perhaps wrong Dfun type).
Run with full_output = 1 to get quantitative information.
Excess work done on this call (perhaps wrong Dfun type).
Run with full_output = 1 to get quantitative information.
Excess work done on this call (perhaps wrong Dfun type).
Run with full_output = 1 to get quantitative information.
Excess work done on this call (perhaps wrong Dfun type).
Run with full_output = 1 to get quantitative information.
 lsoda--  at current t (=r1), mxstep (=i1) steps   
       taken on this call before reaching tout     
      In above message,  I1 =       500
      In above message,  R1 =  0.4695464171909E+01
 lsoda--  at current t (=r1), mxstep (=i1) steps   
       taken on this call before reaching tout     
      In above message,  I1 =       500
      In above message,  R1 =  0.6031290844757E+01
 lsoda--  at current t (=r1), mxstep (=i1) steps   
       taken on this call before reaching tout     
      In above message,  I1 =       500
      In above message,  R1 =  0.5290589074544E+01
 lsoda--  at current t (=r1), mxstep (=i1) steps   
       taken on this call before reaching tout     
      In above message,  I1 =       500
      In above message,  R1 =  0.1217918078555E+02
 lsoda--  at current t (=r1), mxstep (=i1) steps   
       taken on this call before reaching tout     
      In above message,  I1 =       500
      In above message,  R1 =  0.4092028014894E+01
 lsoda--  at current t (=r1), mxstep (=i1) steps   
       taken on this call before reaching tout     
      In above message,  I1 =       500
      In above message,  R1 =  0.3497131051464E+02
 lsoda--  at current t (=r1), mxstep (=i1) steps   
       taken on this call before reaching tout     
      In above message,  I1 =       500
      In above message,  R1 =  0.3733239079340E+01
 lsoda--  at current t (=r1), mxstep (=i1) steps   
       taken on this call before reaching tout     
      In above message,  I1 =       500
      In above message,  R1 =  0.7004773398093E+01
 lsoda--  at current t (=r1), mxstep (=i1) steps   
       taken on this call before reaching tout     
      In above message,  I1 =       500
      In above message,  R1 =  0.7093076832882E+01
 lsoda--  at current t (=r1), mxstep (=i1) steps   
       taken on this call before reaching tout     
      In above message,  I1 =       500
      In above message,  R1 =  0.5023872832652E+01
 lsoda--  at current t (=r1), mxstep (=i1) steps   
       taken on this call before reaching tout     
      In above message,  I1 =       500
      In above message,  R1 =  0.7088708490540E+01
 lsoda--  at current t (=r1), mxstep (=i1) steps   
       taken on this call before reaching tout     
      In above message,  I1 =       500
      In above message,  R1 =  0.1427128035559E+02
 lsoda--  at current t (=r1), mxstep (=i1) steps   
       taken on this call before reaching tout     
      In above message,  I1 =       500
      In above message,  R1 =  0.9058021901750E+01
 lsoda--  at current t (=r1), mxstep (=i1) steps   
       taken on this call before reaching tout     
      In above message,  I1 =       500
      In above message,  R1 =  0.4946705799549E+01
 lsoda--  at current t (=r1), mxstep (=i1) steps   
       taken on this call before reaching tout     
      In above message,  I1 =       500
      In above message,  R1 =  0.4110665409909E+01
 lsoda--  at current t (=r1), mxstep (=i1) steps   
       taken on this call before reaching tout     
      In above message,  I1 =       500
      In above message,  R1 =  0.8992982023760E+01
 lsoda--  at current t (=r1), mxstep (=i1) steps   
       taken on this call before reaching tout     
      In above message,  I1 =       500
      In above message,  R1 =  0.1419663797709E+02
 lsoda--  at current t (=r1), mxstep (=i1) steps   
       taken on this call before reaching tout     
      In above message,  I1 =       500
      In above message,  R1 =  0.7064166435755E+01
 lsoda--  at current t (=r1), mxstep (=i1) steps   
       taken on this call before reaching tout     
      In above message,  I1 =       500
      In above message,  R1 =  0.8137776976461E+01
 lsoda--  at current t (=r1), mxstep (=i1) steps   
       taken on this call before reaching tout     
      In above message,  I1 =       500
      In above message,  R1 =  0.3005650802180E+02
 lsoda--  at current t (=r1), mxstep (=i1) steps   
       taken on this call before reaching tout     
      In above message,  I1 =       500
      In above message,  R1 =  0.1831815311822E+02
 lsoda--  at current t (=r1), mxstep (=i1) steps   
       taken on this call before reaching tout     
      In above message,  I1 =       500
      In above message,  R1 =  0.1013012030313E+02
 lsoda--  at current t (=r1), mxstep (=i1) steps   
       taken on this call before reaching tout     
      In above message,  I1 =       500
      In above message,  R1 =  0.8989105750906E+01
 lsoda--  at current t (=r1), mxstep (=i1) steps   
       taken on this call before reaching tout     
      In above message,  I1 =       500
      In above message,  R1 =  0.4046570394680E+01
 lsoda--  at current t (=r1), mxstep (=i1) steps   
       taken on this call before reaching tout     
      In above message,  I1 =       500
      In above message,  R1 =  0.1801814148976E+02
 lsoda--  at current t (=r1), mxstep (=i1) steps   
       taken on this call before reaching tout     
      In above message,  I1 =       500
      In above message,  R1 =  0.4158831171018E+01
 lsoda--  at current t (=r1), mxstep (=i1) steps   
       taken on this call before reaching tout     
      In above message,  I1 =       500
      In above message,  R1 =  0.4439805687048E+01
 lsoda--  at current t (=r1), mxstep (=i1) steps   
       taken on this call before reaching tout     
      In above message,  I1 =       500
      In above message,  R1 =  0.4655434190899E+01
 lsoda--  at current t (=r1), mxstep (=i1) steps   
       taken on this call before reaching tout     
      In above message,  I1 =       500
      In above message,  R1 =  0.7043372097296E+01
 lsoda--  at current t (=r1), mxstep (=i1) steps   
       taken on this call before reaching tout     
      In above message,  I1 =       500
      In above message,  R1 =  0.4827340958018E+01
 lsoda--  at current t (=r1), mxstep (=i1) steps   
       taken on this call before reaching tout     
      In above message,  I1 =       500
      In above message,  R1 =  0.4105471981746E+01
 lsoda--  at current t (=r1), mxstep (=i1) steps   
       taken on this call before reaching tout     
      In above message,  I1 =       500
      In above message,  R1 =  0.4174133172529E+01
 lsoda--  at current t (=r1), mxstep (=i1) steps   
       taken on this call before reaching tout     
      In above message,  I1 =       500
      In above message,  R1 =  0.1602709674301E+02
 lsoda--  at current t (=r1), mxstep (=i1) steps   
       taken on this call before reaching tout     
      In above message,  I1 =       500
      In above message,  R1 =  0.1512605482709E+02
 lsoda--  at current t (=r1), mxstep (=i1) steps   
       taken on this call before reaching tout     
      In above message,  I1 =       500
      In above message,  R1 =  0.7048250859939E+01
 lsoda--  at current t (=r1), mxstep (=i1) steps   
       taken on this call before reaching tout     
      In above message,  I1 =       500
      In above message,  R1 =  0.8018992655760E+01
 lsoda--  at current t (=r1), mxstep (=i1) steps   
       taken on this call before reaching tout     
      In above message,  I1 =       500
      In above message,  R1 =  0.9734383372105E+01
 lsoda--  at current t (=r1), mxstep (=i1) steps   
       taken on this call before reaching tout     
      In above message,  I1 =       500
      In above message,  R1 =  0.5165027876448E+01
 lsoda--  at current t (=r1), mxstep (=i1) steps   
       taken on this call before reaching tout     
      In above message,  I1 =       500
      In above message,  R1 =  0.5860674506528E+01
 lsoda--  at current t (=r1), mxstep (=i1) steps   
       taken on this call before reaching tout     
      In above message,  I1 =       500
      In above message,  R1 =  0.4179497940475E+01
 lsoda--  at current t (=r1), mxstep (=i1) steps   
       taken on this call before reaching tout     
      In above message,  I1 =       500
      In above message,  R1 =  0.2414751892500E+02
 lsoda--  at current t (=r1), mxstep (=i1) steps   
       taken on this call before reaching tout     
      In above message,  I1 =       500
      In above message,  R1 =  0.6287930019311E+01
Excess work done on this call (perhaps wrong Dfun type).
Run with full_output = 1 to get quantitative information.
Excess work done on this call (perhaps wrong Dfun type).
Run with full_output = 1 to get quantitative information.
Excess work done on this call (perhaps wrong Dfun type).
Run with full_output = 1 to get quantitative information.
Excess work done on this call (perhaps wrong Dfun type).
Run with full_output = 1 to get quantitative information.
Excess work done on this call (perhaps wrong Dfun type).
Run with full_output = 1 to get quantitative information.
Excess work done on this call (perhaps wrong Dfun type).
Run with full_output = 1 to get quantitative information.
Excess work done on this call (perhaps wrong Dfun type).
Run with full_output = 1 to get quantitative information.
Excess work done on this call (perhaps wrong Dfun type).
Run with full_output = 1 to get quantitative information.
Excess work done on this call (perhaps wrong Dfun type).
Run with full_output = 1 to get quantitative information.
Excess work done on this call (perhaps wrong Dfun type).
Run with full_output = 1 to get quantitative information.
Excess work done on this call (perhaps wrong Dfun type).
Run with full_output = 1 to get quantitative information.
Excess work done on this call (perhaps wrong Dfun type).
Run with full_output = 1 to get quantitative information.
Excess work done on this call (perhaps wrong Dfun type).
Run with full_output = 1 to get quantitative information.
Excess work done on this call (perhaps wrong Dfun type).
Run with full_output = 1 to get quantitative information.
Excess work done on this call (perhaps wrong Dfun type).
Run with full_output = 1 to get quantitative information.
Excess work done on this call (perhaps wrong Dfun type).
Run with full_output = 1 to get quantitative information.
Excess work done on this call (perhaps wrong Dfun type).
Run with full_output = 1 to get quantitative information.
Excess work done on this call (perhaps wrong Dfun type).
Run with full_output = 1 to get quantitative information.
Excess work done on this call (perhaps wrong Dfun type).
Run with full_output = 1 to get quantitative information.
Excess work done on this call (perhaps wrong Dfun type).
Run with full_output = 1 to get quantitative information.
Excess work done on this call (perhaps wrong Dfun type).
Run with full_output = 1 to get quantitative information.
Excess work done on this call (perhaps wrong Dfun type).
Run with full_output = 1 to get quantitative information.
Excess work done on this call (perhaps wrong Dfun type).
Run with full_output = 1 to get quantitative information.
Excess work done on this call (perhaps wrong Dfun type).
Run with full_output = 1 to get quantitative information.
Excess work done on this call (perhaps wrong Dfun type).
Run with full_output = 1 to get quantitative information.
Excess work done on this call (perhaps wrong Dfun type).
Run with full_output = 1 to get quantitative information.
Excess work done on this call (perhaps wrong Dfun type).
Run with full_output = 1 to get quantitative information.
Excess work done on this call (perhaps wrong Dfun type).
Run with full_output = 1 to get quantitative information.
Excess work done on this call (perhaps wrong Dfun type).
Run with full_output = 1 to get quantitative information.
Excess work done on this call (perhaps wrong Dfun type).
Run with full_output = 1 to get quantitative information.
Excess work done on this call (perhaps wrong Dfun type).
Run with full_output = 1 to get quantitative information.
Excess work done on this call (perhaps wrong Dfun type).
Run with full_output = 1 to get quantitative information.
Excess work done on this call (perhaps wrong Dfun type).
Run with full_output = 1 to get quantitative information.
Excess work done on this call (perhaps wrong Dfun type).
Run with full_output = 1 to get quantitative information.
Excess work done on this call (perhaps wrong Dfun type).
Run with full_output = 1 to get quantitative information.
Excess work done on this call (perhaps wrong Dfun type).
Run with full_output = 1 to get quantitative information.
Excess work done on this call (perhaps wrong Dfun type).
Run with full_output = 1 to get quantitative information.
Excess work done on this call (perhaps wrong Dfun type).
Run with full_output = 1 to get quantitative information.
Excess work done on this call (perhaps wrong Dfun type).
Run with full_output = 1 to get quantitative information.
Excess work done on this call (perhaps wrong Dfun type).
Run with full_output = 1 to get quantitative information.
Excess work done on this call (perhaps wrong Dfun type).
Run with full_output = 1 to get quantitative information.
Excess work done on this call (perhaps wrong Dfun type).
Run with full_output = 1 to get quantitative information.
Excess work done on this call (perhaps wrong Dfun type).
Run with full_output = 1 to get quantitative information.
Excess work done on this call (perhaps wrong Dfun type).
Run with full_output = 1 to get quantitative information.
Excess work done on this call (perhaps wrong Dfun type).
Run with full_output = 1 to get quantitative information.
Excess work done on this call (perhaps wrong Dfun type).
Run with full_output = 1 to get quantitative information.
Excess work done on this call (perhaps wrong Dfun type).
Run with full_output = 1 to get quantitative information.
Excess work done on this call (perhaps wrong Dfun type).
Run with full_output = 1 to get quantitative information.
Excess work done on this call (perhaps wrong Dfun type).
Run with full_output = 1 to get quantitative information.
Excess work done on this call (perhaps wrong Dfun type).
Run with full_output = 1 to get quantitative information.
Excess work done on this call (perhaps wrong Dfun type).
Run with full_output = 1 to get quantitative information.
Excess work done on this call (perhaps wrong Dfun type).
Run with full_output = 1 to get quantitative information.
Excess work done on this call (perhaps wrong Dfun type).
Run with full_output = 1 to get quantitative information.
Excess work done on this call (perhaps wrong Dfun type).
Run with full_output = 1 to get quantitative information.
Excess work done on this call (perhaps wrong Dfun type).
Run with full_output = 1 to get quantitative information.
Excess work done on this call (perhaps wrong Dfun type).
Run with full_output = 1 to get quantitative information.
Excess work done on this call (perhaps wrong Dfun type).
Run with full_output = 1 to get quantitative information.
Excess work done on this call (perhaps wrong Dfun type).
Run with full_output = 1 to get quantitative information.
Excess work done on this call (perhaps wrong Dfun type).
Run with full_output = 1 to get quantitative information.
Excess work done on this call (perhaps wrong Dfun type).
Run with full_output = 1 to get quantitative information.
Excess work done on this call (perhaps wrong Dfun type).
Run with full_output = 1 to get quantitative information.
Excess work done on this call (perhaps wrong Dfun type).
Run with full_output = 1 to get quantitative information.
Excess work done on this call (perhaps wrong Dfun type).
Run with full_output = 1 to get quantitative information.
Excess work done on this call (perhaps wrong Dfun type).
Run with full_output = 1 to get quantitative information.
Excess work done on this call (perhaps wrong Dfun type).
Run with full_output = 1 to get quantitative information.
Excess work done on this call (perhaps wrong Dfun type).
Run with full_output = 1 to get quantitative information.
Excess work done on this call (perhaps wrong Dfun type).
Run with full_output = 1 to get quantitative information.
Excess work done on this call (perhaps wrong Dfun type).
Run with full_output = 1 to get quantitative information.
Excess work done on this call (perhaps wrong Dfun type).
Run with full_output = 1 to get quantitative information.
Excess work done on this call (perhaps wrong Dfun type).
Run with full_output = 1 to get quantitative information.
Excess work done on this call (perhaps wrong Dfun type).
Run with full_output = 1 to get quantitative information.
Excess work done on this call (perhaps wrong Dfun type).
Run with full_output = 1 to get quantitative information.
Excess work done on this call (perhaps wrong Dfun type).
Run with full_output = 1 to get quantitative information.
Excess work done on this call (perhaps wrong Dfun type).
Run with full_output = 1 to get quantitative information.
Excess work done on this call (perhaps wrong Dfun type).
Run with full_output = 1 to get quantitative information.
Excess work done on this call (perhaps wrong Dfun type).
Run with full_output = 1 to get quantitative information.
Excess work done on this call (perhaps wrong Dfun type).
Run with full_output = 1 to get quantitative information.
Excess work done on this call (perhaps wrong Dfun type).
Run with full_output = 1 to get quantitative information.
Excess work done on this call (perhaps wrong Dfun type).
Run with full_output = 1 to get quantitative information.
Excess work done on this call (perhaps wrong Dfun type).
Run with full_output = 1 to get quantitative information.
Excess work done on this call (perhaps wrong Dfun type).
Run with full_output = 1 to get quantitative information.
Excess work done on this call (perhaps wrong Dfun type).
Run with full_output = 1 to get quantitative information.
Excess work done on this call (perhaps wrong Dfun type).
Run with full_output = 1 to get quantitative information.
Excess work done on this call (perhaps wrong Dfun type).
Run with full_output = 1 to get quantitative information.
Excess work done on this call (perhaps wrong Dfun type).
Run with full_output = 1 to get quantitative information.
Excess work done on this call (perhaps wrong Dfun type).
Run with full_output = 1 to get quantitative information.
Excess work done on this call (perhaps wrong Dfun type).
Run with full_output = 1 to get quantitative information.
Excess work done on this call (perhaps wrong Dfun type).
Run with full_output = 1 to get quantitative information.
Excess work done on this call (perhaps wrong Dfun type).
Run with full_output = 1 to get quantitative information.
Excess work done on this call (perhaps wrong Dfun type).
Run with full_output = 1 to get quantitative information.
Excess work done on this call (perhaps wrong Dfun type).
Run with full_output = 1 to get quantitative information.
Excess work done on this call (perhaps wrong Dfun type).
Run with full_output = 1 to get quantitative information.
Excess work done on this call (perhaps wrong Dfun type).
Run with full_output = 1 to get quantitative information.
Excess work done on this call (perhaps wrong Dfun type).
Run with full_output = 1 to get quantitative information.
Excess work done on this call (perhaps wrong Dfun type).
Run with full_output = 1 to get quantitative information.
Excess work done on this call (perhaps wrong Dfun type).
Run with full_output = 1 to get quantitative information.
Excess work done on this call (perhaps wrong Dfun type).
Run with full_output = 1 to get quantitative information.
Excess work done on this call (perhaps wrong Dfun type).
Run with full_output = 1 to get quantitative information.
Excess work done on this call (perhaps wrong Dfun type).
Run with full_output = 1 to get quantitative information.
 lsoda--  at current t (=r1), mxstep (=i1) steps   
       taken on this call before reaching tout     
      In above message,  I1 =       500
      In above message,  R1 =  0.6797244503077E+01
 lsoda--  at current t (=r1), mxstep (=i1) steps   
       taken on this call before reaching tout     
      In above message,  I1 =       500
      In above message,  R1 =  0.5284614626961E+01
 lsoda--  at current t (=r1), mxstep (=i1) steps   
       taken on this call before reaching tout     
      In above message,  I1 =       500
      In above message,  R1 =  0.1106194348533E+03
 lsoda--  at current t (=r1), mxstep (=i1) steps   
       taken on this call before reaching tout     
      In above message,  I1 =       500
      In above message,  R1 =  0.2588835561700E+02
 lsoda--  at current t (=r1), mxstep (=i1) steps   
       taken on this call before reaching tout     
      In above message,  I1 =       500
      In above message,  R1 =  0.8864383610562E+01
 lsoda--  at current t (=r1), mxstep (=i1) steps   
       taken on this call before reaching tout     
      In above message,  I1 =       500
      In above message,  R1 =  0.3034220923616E+02
 lsoda--  at current t (=r1), mxstep (=i1) steps   
       taken on this call before reaching tout     
      In above message,  I1 =       500
      In above message,  R1 =  0.3911160365182E+01
 lsoda--  at current t (=r1), mxstep (=i1) steps   
       taken on this call before reaching tout     
      In above message,  I1 =       500
      In above message,  R1 =  0.6301492698440E+01
 lsoda--  at current t (=r1), mxstep (=i1) steps   
       taken on this call before reaching tout     
      In above message,  I1 =       500
      In above message,  R1 =  0.3778806317530E+01
 lsoda--  at current t (=r1), mxstep (=i1) steps   
       taken on this call before reaching tout     
      In above message,  I1 =       500
      In above message,  R1 =  0.7324749135149E+01
 lsoda--  at current t (=r1), mxstep (=i1) steps   
       taken on this call before reaching tout     
      In above message,  I1 =       500
      In above message,  R1 =  0.7012522624147E+01
 lsoda--  at current t (=r1), mxstep (=i1) steps   
       taken on this call before reaching tout     
      In above message,  I1 =       500
      In above message,  R1 =  0.2006071676297E+02
 lsoda--  at current t (=r1), mxstep (=i1) steps   
       taken on this call before reaching tout     
      In above message,  I1 =       500
      In above message,  R1 =  0.7084759627993E+01
 lsoda--  at current t (=r1), mxstep (=i1) steps   
       taken on this call before reaching tout     
      In above message,  I1 =       500
      In above message,  R1 =  0.3903282369801E+01
 lsoda--  at current t (=r1), mxstep (=i1) steps   
       taken on this call before reaching tout     
      In above message,  I1 =       500
      In above message,  R1 =  0.2898248100582E+02
 lsoda--  at current t (=r1), mxstep (=i1) steps   
       taken on this call before reaching tout     
      In above message,  I1 =       500
      In above message,  R1 =  0.9049900863792E+01
 lsoda--  at current t (=r1), mxstep (=i1) steps   
       taken on this call before reaching tout     
      In above message,  I1 =       500
      In above message,  R1 =  0.4266739511791E+01
 lsoda--  at current t (=r1), mxstep (=i1) steps   
       taken on this call before reaching tout     
      In above message,  I1 =       500
      In above message,  R1 =  0.3383771785287E+01
 lsoda--  at current t (=r1), mxstep (=i1) steps   
       taken on this call before reaching tout     
      In above message,  I1 =       500
      In above message,  R1 =  0.4110792882638E+01
 lsoda--  at current t (=r1), mxstep (=i1) steps   
       taken on this call before reaching tout     
      In above message,  I1 =       500
      In above message,  R1 =  0.9178599333042E+01
 lsoda--  at current t (=r1), mxstep (=i1) steps   
       taken on this call before reaching tout     
      In above message,  I1 =       500
      In above message,  R1 =  0.3128346079570E+01
 lsoda--  at current t (=r1), mxstep (=i1) steps   
       taken on this call before reaching tout     
      In above message,  I1 =       500
      In above message,  R1 =  0.5146948244161E+01
 lsoda--  at current t (=r1), mxstep (=i1) steps   
       taken on this call before reaching tout     
      In above message,  I1 =       500
      In above message,  R1 =  0.5025400741398E+01
 lsoda--  at current t (=r1), mxstep (=i1) steps   
       taken on this call before reaching tout     
      In above message,  I1 =       500
      In above message,  R1 =  0.2975853650260E+01
 lsoda--  at current t (=r1), mxstep (=i1) steps   
       taken on this call before reaching tout     
      In above message,  I1 =       500
      In above message,  R1 =  0.4084430551035E+01
 lsoda--  at current t (=r1), mxstep (=i1) steps   
       taken on this call before reaching tout     
      In above message,  I1 =       500
      In above message,  R1 =  0.3210311550799E+01
 lsoda--  at current t (=r1), mxstep (=i1) steps   
       taken on this call before reaching tout     
      In above message,  I1 =       500
      In above message,  R1 =  0.4143428343690E+01
 lsoda--  at current t (=r1), mxstep (=i1) steps   
       taken on this call before reaching tout     
      In above message,  I1 =       500
      In above message,  R1 =  0.6162035478957E+01
 lsoda--  at current t (=r1), mxstep (=i1) steps   
       taken on this call before reaching tout     
      In above message,  I1 =       500
      In above message,  R1 =  0.4087505042208E+01
 lsoda--  at current t (=r1), mxstep (=i1) steps   
       taken on this call before reaching tout     
      In above message,  I1 =       500
      In above message,  R1 =  0.3047451351761E+01
 lsoda--  at current t (=r1), mxstep (=i1) steps   
       taken on this call before reaching tout     
      In above message,  I1 =       500
      In above message,  R1 =  0.1164235877738E+02
 lsoda--  at current t (=r1), mxstep (=i1) steps   
       taken on this call before reaching tout     
      In above message,  I1 =       500
      In above message,  R1 =  0.7510482946700E+01
 lsoda--  at current t (=r1), mxstep (=i1) steps   
       taken on this call before reaching tout     
      In above message,  I1 =       500
      In above message,  R1 =  0.2202081173860E+02
 lsoda--  at current t (=r1), mxstep (=i1) steps   
       taken on this call before reaching tout     
      In above message,  I1 =       500
      In above message,  R1 =  0.9082748929584E+01
 lsoda--  at current t (=r1), mxstep (=i1) steps   
       taken on this call before reaching tout     
      In above message,  I1 =       500
      In above message,  R1 =  0.3595002379217E+02
 lsoda--  at current t (=r1), mxstep (=i1) steps   
       taken on this call before reaching tout     
      In above message,  I1 =       500
      In above message,  R1 =  0.5001485442408E+01
 lsoda--  at current t (=r1), mxstep (=i1) steps   
       taken on this call before reaching tout     
      In above message,  I1 =       500
      In above message,  R1 =  0.7353223223712E+01
 lsoda--  at current t (=r1), mxstep (=i1) steps   
       taken on this call before reaching tout     
      In above message,  I1 =       500
      In above message,  R1 =  0.9042667729742E+01
 lsoda--  at current t (=r1), mxstep (=i1) steps   
       taken on this call before reaching tout     
      In above message,  I1 =       500
      In above message,  R1 =  0.4130579602188E+01
 lsoda--  at current t (=r1), mxstep (=i1) steps   
       taken on this call before reaching tout     
      In above message,  I1 =       500
      In above message,  R1 =  0.2501100184590E+02
 lsoda--  at current t (=r1), mxstep (=i1) steps   
       taken on this call before reaching tout     
      In above message,  I1 =       500
      In above message,  R1 =  0.7029801353328E+01
 lsoda--  at current t (=r1), mxstep (=i1) steps   
       taken on this call before reaching tout     
      In above message,  I1 =       500
      In above message,  R1 =  0.9100883883017E+01
Excess work done on this call (perhaps wrong Dfun type).
Run with full_output = 1 to get quantitative information.
 lsoda--  at current t (=r1), mxstep (=i1) steps   
       taken on this call before reaching tout     
      In above message,  I1 =       500
      In above message,  R1 =  0.5023390668042E+01
 lsoda--  at current t (=r1), mxstep (=i1) steps   
       taken on this call before reaching tout     
      In above message,  I1 =       500
      In above message,  R1 =  0.1296697092310E+02
 lsoda--  at current t (=r1), mxstep (=i1) steps   
       taken on this call before reaching tout     
      In above message,  I1 =       500
      In above message,  R1 =  0.1331027410189E+03
 lsoda--  at current t (=r1), mxstep (=i1) steps   
       taken on this call before reaching tout     
      In above message,  I1 =       500
      In above message,  R1 =  0.2421610831764E+02
 lsoda--  at current t (=r1), mxstep (=i1) steps   
       taken on this call before reaching tout     
      In above message,  I1 =       500
      In above message,  R1 =  0.8063868457576E+01
 lsoda--  at current t (=r1), mxstep (=i1) steps   
       taken on this call before reaching tout     
      In above message,  I1 =       500
      In above message,  R1 =  0.8337058403916E+01
 lsoda--  at current t (=r1), mxstep (=i1) steps   
       taken on this call before reaching tout     
      In above message,  I1 =       500
      In above message,  R1 =  0.8133525014222E+01
 lsoda--  at current t (=r1), mxstep (=i1) steps   
       taken on this call before reaching tout     
      In above message,  I1 =       500
      In above message,  R1 =  0.1184332392488E+02
 lsoda--  at current t (=r1), mxstep (=i1) steps   
       taken on this call before reaching tout     
      In above message,  I1 =       500
      In above message,  R1 =  0.5016650257783E+01
 lsoda--  at current t (=r1), mxstep (=i1) steps   
       taken on this call before reaching tout     
      In above message,  I1 =       500
      In above message,  R1 =  0.2587406783131E+02
 lsoda--  at current t (=r1), mxstep (=i1) steps   
       taken on this call before reaching tout     
      In above message,  I1 =       500
      In above message,  R1 =  0.7091736381882E+01
 lsoda--  at current t (=r1), mxstep (=i1) steps   
       taken on this call before reaching tout     
      In above message,  I1 =       500
      In above message,  R1 =  0.1458231580195E+00
 lsoda--  at current t (=r1), mxstep (=i1) steps   
       taken on this call before reaching tout     
      In above message,  I1 =       500
      In above message,  R1 =  0.1314219635205E+02
 lsoda--  at current t (=r1), mxstep (=i1) steps   
       taken on this call before reaching tout     
      In above message,  I1 =       500
      In above message,  R1 =  0.1226525737014E+00
 lsoda--  at current t (=r1), mxstep (=i1) steps   
       taken on this call before reaching tout     
      In above message,  I1 =       500
      In above message,  R1 =  0.3861837059982E+01
 lsoda--  at current t (=r1), mxstep (=i1) steps   
       taken on this call before reaching tout     
      In above message,  I1 =       500
      In above message,  R1 =  0.7683398415961E-01
 lsoda--  at current t (=r1), mxstep (=i1) steps   
       taken on this call before reaching tout     
      In above message,  I1 =       500
      In above message,  R1 =  0.4675465239659E+01
 lsoda--  at current t (=r1), mxstep (=i1) steps   
       taken on this call before reaching tout     
      In above message,  I1 =       500
      In above message,  R1 =  0.1164405204071E+00
 lsoda--  at current t (=r1), mxstep (=i1) steps   
       taken on this call before reaching tout     
      In above message,  I1 =       500
      In above message,  R1 =  0.1198007023085E+02
 lsoda--  at current t (=r1), mxstep (=i1) steps   
       taken on this call before reaching tout     
      In above message,  I1 =       500
      In above message,  R1 =  0.7870961505300E-01
 lsoda--  at current t (=r1), mxstep (=i1) steps   
       taken on this call before reaching tout     
      In above message,  I1 =       500
      In above message,  R1 =  0.7078394983262E+01
 lsoda--  at current t (=r1), mxstep (=i1) steps   
       taken on this call before reaching tout     
      In above message,  I1 =       500
      In above message,  R1 =  0.9907060630908E-01
 lsoda--  at current t (=r1), mxstep (=i1) steps   
       taken on this call before reaching tout     
      In above message,  I1 =       500
      In above message,  R1 =  0.5797905928764E+01
 lsoda--  at current t (=r1), mxstep (=i1) steps   
       taken on this call before reaching tout     
      In above message,  I1 =       500
      In above message,  R1 =  0.1186918627007E+00
 lsoda--  at current t (=r1), mxstep (=i1) steps   
       taken on this call before reaching tout     
      In above message,  I1 =       500
      In above message,  R1 =  0.4077177581605E+01
 lsoda--  at current t (=r1), mxstep (=i1) steps   
       taken on this call before reaching tout     
      In above message,  I1 =       500
      In above message,  R1 =  0.1021635858213E+00
 lsoda--  at current t (=r1), mxstep (=i1) steps   
       taken on this call before reaching tout     
      In above message,  I1 =       500
      In above message,  R1 =  0.5070958824579E+01
 lsoda--  at current t (=r1), mxstep (=i1) steps   
       taken on this call before reaching tout     
      In above message,  I1 =       500
      In above message,  R1 =  0.7232785019657E+01
 lsoda--  at current t (=r1), mxstep (=i1) steps   
       taken on this call before reaching tout     
      In above message,  I1 =       500
      In above message,  R1 =  0.4163484936385E+01
 lsoda--  at current t (=r1), mxstep (=i1) steps   
       taken on this call before reaching tout     
      In above message,  I1 =       500
      In above message,  R1 =  0.8032830653361E+01
 lsoda--  at current t (=r1), mxstep (=i1) steps   
       taken on this call before reaching tout     
      In above message,  I1 =       500
      In above message,  R1 =  0.1697433252254E+02
 lsoda--  at current t (=r1), mxstep (=i1) steps   
       taken on this call before reaching tout     
      In above message,  I1 =       500
      In above message,  R1 =  0.7326538102496E+01
 lsoda--  at current t (=r1), mxstep (=i1) steps   
       taken on this call before reaching tout     
      In above message,  I1 =       500
      In above message,  R1 =  0.3822055115158E+01
 lsoda--  at current t (=r1), mxstep (=i1) steps   
       taken on this call before reaching tout     
      In above message,  I1 =       500
      In above message,  R1 =  0.4998444327366E+01
 lsoda--  at current t (=r1), mxstep (=i1) steps   
       taken on this call before reaching tout     
      In above message,  I1 =       500
      In above message,  R1 =  0.3005159234108E+02
 lsoda--  at current t (=r1), mxstep (=i1) steps   
       taken on this call before reaching tout     
      In above message,  I1 =       500
      In above message,  R1 =  0.5078462461436E+01
 lsoda--  at current t (=r1), mxstep (=i1) steps   
       taken on this call before reaching tout     
      In above message,  I1 =       500
      In above message,  R1 =  0.4460732775026E+01
 lsoda--  at current t (=r1), mxstep (=i1) steps   
       taken on this call before reaching tout     
      In above message,  I1 =       500
      In above message,  R1 =  0.7353717690377E+01
 lsoda--  at current t (=r1), mxstep (=i1) steps   
       taken on this call before reaching tout     
      In above message,  I1 =       500
      In above message,  R1 =  0.9068084461499E+01
 lsoda--  at current t (=r1), mxstep (=i1) steps   
       taken on this call before reaching tout     
      In above message,  I1 =       500
      In above message,  R1 =  0.4238942947086E+01
 lsoda--  at current t (=r1), mxstep (=i1) steps   
       taken on this call before reaching tout     
      In above message,  I1 =       500
      In above message,  R1 =  0.1103506662070E+02
 lsoda--  at current t (=r1), mxstep (=i1) steps   
       taken on this call before reaching tout     
      In above message,  I1 =       500
      In above message,  R1 =  0.5818154135646E+02
Excess work done on this call (perhaps wrong Dfun type).
Run with full_output = 1 to get quantitative information.
Excess work done on this call (perhaps wrong Dfun type).
Run with full_output = 1 to get quantitative information.
 lsoda--  at current t (=r1), mxstep (=i1) steps   
       taken on this call before reaching tout     
      In above message,  I1 =       500
      In above message,  R1 =  0.4216633772903E+01
 lsoda--  at current t (=r1), mxstep (=i1) steps   
       taken on this call before reaching tout     
      In above message,  I1 =       500
      In above message,  R1 =  0.9208154091205E+01
 lsoda--  at current t (=r1), mxstep (=i1) steps   
       taken on this call before reaching tout     
      In above message,  I1 =       500
      In above message,  R1 =  0.3971738955961E+02
 lsoda--  at current t (=r1), mxstep (=i1) steps   
       taken on this call before reaching tout     
      In above message,  I1 =       500
      In above message,  R1 =  0.5385850385082E+01
 lsoda--  at current t (=r1), mxstep (=i1) steps   
       taken on this call before reaching tout     
      In above message,  I1 =       500
      In above message,  R1 =  0.1968631273778E+02
 lsoda--  at current t (=r1), mxstep (=i1) steps   
       taken on this call before reaching tout     
      In above message,  I1 =       500
      In above message,  R1 =  0.5089351910643E+01
 lsoda--  at current t (=r1), mxstep (=i1) steps   
       taken on this call before reaching tout     
      In above message,  I1 =       500
      In above message,  R1 =  0.1811704526157E+02
 lsoda--  at current t (=r1), mxstep (=i1) steps   
       taken on this call before reaching tout     
      In above message,  I1 =       500
      In above message,  R1 =  0.7003545758627E+01
 lsoda--  at current t (=r1), mxstep (=i1) steps   
       taken on this call before reaching tout     
      In above message,  I1 =       500
      In above message,  R1 =  0.3077505699685E+01
 lsoda--  at current t (=r1), mxstep (=i1) steps   
       taken on this call before reaching tout     
      In above message,  I1 =       500
      In above message,  R1 =  0.2395195275119E+02
 lsoda--  at current t (=r1), mxstep (=i1) steps   
       taken on this call before reaching tout     
      In above message,  I1 =       500
      In above message,  R1 =  0.2802935328058E+02
 lsoda--  at current t (=r1), mxstep (=i1) steps   
       taken on this call before reaching tout     
      In above message,  I1 =       500
      In above message,  R1 =  0.2974492200617E+01
 lsoda--  at current t (=r1), mxstep (=i1) steps   
       taken on this call before reaching tout     
      In above message,  I1 =       500
      In above message,  R1 =  0.7888995073977E+01
 lsoda--  at current t (=r1), mxstep (=i1) steps   
       taken on this call before reaching tout     
      In above message,  I1 =       500
      In above message,  R1 =  0.2740908090008E+01
 lsoda--  at current t (=r1), mxstep (=i1) steps   
       taken on this call before reaching tout     
      In above message,  I1 =       500
      In above message,  R1 =  0.5257018512383E+01
 lsoda--  at current t (=r1), mxstep (=i1) steps   
       taken on this call before reaching tout     
      In above message,  I1 =       500
      In above message,  R1 =  0.4066741015961E+01
 lsoda--  at current t (=r1), mxstep (=i1) steps   
       taken on this call before reaching tout     
      In above message,  I1 =       500
      In above message,  R1 =  0.5181846792516E+01
 lsoda--  at current t (=r1), mxstep (=i1) steps   
       taken on this call before reaching tout     
      In above message,  I1 =       500
      In above message,  R1 =  0.1116977449847E+02
 lsoda--  at current t (=r1), mxstep (=i1) steps   
       taken on this call before reaching tout     
      In above message,  I1 =       500
      In above message,  R1 =  0.7980693644504E+01
 lsoda--  at current t (=r1), mxstep (=i1) steps   
       taken on this call before reaching tout     
      In above message,  I1 =       500
      In above message,  R1 =  0.1907085048436E+02
 lsoda--  at current t (=r1), mxstep (=i1) steps   
       taken on this call before reaching tout     
      In above message,  I1 =       500
      In above message,  R1 =  0.5083163668877E+01
 lsoda--  at current t (=r1), mxstep (=i1) steps   
       taken on this call before reaching tout     
      In above message,  I1 =       500
      In above message,  R1 =  0.1077116098162E+02
 lsoda--  at current t (=r1), mxstep (=i1) steps   
       taken on this call before reaching tout     
      In above message,  I1 =       500
      In above message,  R1 =  0.4077335922269E+01
 lsoda--  at current t (=r1), mxstep (=i1) steps   
       taken on this call before reaching tout     
      In above message,  I1 =       500
      In above message,  R1 =  0.1477681452970E+02
 lsoda--  at current t (=r1), mxstep (=i1) steps   
       taken on this call before reaching tout     
      In above message,  I1 =       500
      In above message,  R1 =  0.2214724020410E+02
 lsoda--  at current t (=r1), mxstep (=i1) steps   
       taken on this call before reaching tout     
      In above message,  I1 =       500
      In above message,  R1 =  0.4346219474086E+01
 lsoda--  at current t (=r1), mxstep (=i1) steps   
       taken on this call before reaching tout     
      In above message,  I1 =       500
      In above message,  R1 =  0.6223219267887E+01
 lsoda--  at current t (=r1), mxstep (=i1) steps   
       taken on this call before reaching tout     
      In above message,  I1 =       500
      In above message,  R1 =  0.7943455581956E+01
 lsoda--  at current t (=r1), mxstep (=i1) steps   
       taken on this call before reaching tout     
      In above message,  I1 =       500
      In above message,  R1 =  0.3589410789302E+01
 lsoda--  at current t (=r1), mxstep (=i1) steps   
       taken on this call before reaching tout     
      In above message,  I1 =       500
      In above message,  R1 =  0.3402428976695E+02
 lsoda--  at current t (=r1), mxstep (=i1) steps   
       taken on this call before reaching tout     
      In above message,  I1 =       500
      In above message,  R1 =  0.7988666754578E+01
 lsoda--  at current t (=r1), mxstep (=i1) steps   
       taken on this call before reaching tout     
      In above message,  I1 =       500
      In above message,  R1 =  0.1126283152385E+02
 lsoda--  at current t (=r1), mxstep (=i1) steps   
       taken on this call before reaching tout     
      In above message,  I1 =       500
      In above message,  R1 =  0.4581592096965E+01
 lsoda--  at current t (=r1), mxstep (=i1) steps   
       taken on this call before reaching tout     
      In above message,  I1 =       500
      In above message,  R1 =  0.7751520046994E+01
 lsoda--  at current t (=r1), mxstep (=i1) steps   
       taken on this call before reaching tout     
      In above message,  I1 =       500
      In above message,  R1 =  0.3294013197726E+01
 lsoda--  at current t (=r1), mxstep (=i1) steps   
       taken on this call before reaching tout     
      In above message,  I1 =       500
      In above message,  R1 =  0.7307096935718E+01
 lsoda--  at current t (=r1), mxstep (=i1) steps   
       taken on this call before reaching tout     
      In above message,  I1 =       500
      In above message,  R1 =  0.2979789301762E+01
 lsoda--  at current t (=r1), mxstep (=i1) steps   
       taken on this call before reaching tout     
      In above message,  I1 =       500
      In above message,  R1 =  0.1276149670850E+02
 lsoda--  at current t (=r1), mxstep (=i1) steps   
       taken on this call before reaching tout     
      In above message,  I1 =       500
      In above message,  R1 =  0.6021052200202E+01
 lsoda--  at current t (=r1), mxstep (=i1) steps   
       taken on this call before reaching tout     
      In above message,  I1 =       500
      In above message,  R1 =  0.9046957941472E+01
 lsoda--  at current t (=r1), mxstep (=i1) steps   
       taken on this call before reaching tout     
      In above message,  I1 =       500
      In above message,  R1 =  0.8903656871226E+01
 lsoda--  at current t (=r1), mxstep (=i1) steps   
       taken on this call before reaching tout     
      In above message,  I1 =       500
      In above message,  R1 =  0.4105330446770E+01
Excess work done on this call (perhaps wrong Dfun type).
Run with full_output = 1 to get quantitative information.
Excess work done on this call (perhaps wrong Dfun type).
Run with full_output = 1 to get quantitative information.
Excess work done on this call (perhaps wrong Dfun type).
Run with full_output = 1 to get quantitative information.
Excess work done on this call (perhaps wrong Dfun type).
Run with full_output = 1 to get quantitative information.
Excess work done on this call (perhaps wrong Dfun type).
Run with full_output = 1 to get quantitative information.
Excess work done on this call (perhaps wrong Dfun type).
Run with full_output = 1 to get quantitative information.
Excess work done on this call (perhaps wrong Dfun type).
Run with full_output = 1 to get quantitative information.
Excess work done on this call (perhaps wrong Dfun type).
Run with full_output = 1 to get quantitative information.
Excess work done on this call (perhaps wrong Dfun type).
Run with full_output = 1 to get quantitative information.
Excess work done on this call (perhaps wrong Dfun type).
Run with full_output = 1 to get quantitative information.
Excess work done on this call (perhaps wrong Dfun type).
Run with full_output = 1 to get quantitative information.
Excess work done on this call (perhaps wrong Dfun type).
Run with full_output = 1 to get quantitative information.
Excess work done on this call (perhaps wrong Dfun type).
Run with full_output = 1 to get quantitative information.
Excess work done on this call (perhaps wrong Dfun type).
Run with full_output = 1 to get quantitative information.
Excess work done on this call (perhaps wrong Dfun type).
Run with full_output = 1 to get quantitative information.
Excess work done on this call (perhaps wrong Dfun type).
Run with full_output = 1 to get quantitative information.
Excess work done on this call (perhaps wrong Dfun type).
Run with full_output = 1 to get quantitative information.
Excess work done on this call (perhaps wrong Dfun type).
Run with full_output = 1 to get quantitative information.
Excess work done on this call (perhaps wrong Dfun type).
Run with full_output = 1 to get quantitative information.
Excess work done on this call (perhaps wrong Dfun type).
Run with full_output = 1 to get quantitative information.
Excess work done on this call (perhaps wrong Dfun type).
Run with full_output = 1 to get quantitative information.
Excess work done on this call (perhaps wrong Dfun type).
Run with full_output = 1 to get quantitative information.
Excess work done on this call (perhaps wrong Dfun type).
Run with full_output = 1 to get quantitative information.
Excess work done on this call (perhaps wrong Dfun type).
Run with full_output = 1 to get quantitative information.
Excess work done on this call (perhaps wrong Dfun type).
Run with full_output = 1 to get quantitative information.
Excess work done on this call (perhaps wrong Dfun type).
Run with full_output = 1 to get quantitative information.
Excess work done on this call (perhaps wrong Dfun type).
Run with full_output = 1 to get quantitative information.
Excess work done on this call (perhaps wrong Dfun type).
Run with full_output = 1 to get quantitative information.
Excess work done on this call (perhaps wrong Dfun type).
Run with full_output = 1 to get quantitative information.
Excess work done on this call (perhaps wrong Dfun type).
Run with full_output = 1 to get quantitative information.
Excess work done on this call (perhaps wrong Dfun type).
Run with full_output = 1 to get quantitative information.
Excess work done on this call (perhaps wrong Dfun type).
Run with full_output = 1 to get quantitative information.
Excess work done on this call (perhaps wrong Dfun type).
Run with full_output = 1 to get quantitative information.
Excess work done on this call (perhaps wrong Dfun type).
Run with full_output = 1 to get quantitative information.
Excess work done on this call (perhaps wrong Dfun type).
Run with full_output = 1 to get quantitative information.
Excess work done on this call (perhaps wrong Dfun type).
Run with full_output = 1 to get quantitative information.
Excess work done on this call (perhaps wrong Dfun type).
Run with full_output = 1 to get quantitative information.
Excess work done on this call (perhaps wrong Dfun type).
Run with full_output = 1 to get quantitative information.
Excess work done on this call (perhaps wrong Dfun type).
Run with full_output = 1 to get quantitative information.
Excess work done on this call (perhaps wrong Dfun type).
Run with full_output = 1 to get quantitative information.
Excess work done on this call (perhaps wrong Dfun type).
Run with full_output = 1 to get quantitative information.
Excess work done on this call (perhaps wrong Dfun type).
Run with full_output = 1 to get quantitative information.
Excess work done on this call (perhaps wrong Dfun type).
Run with full_output = 1 to get quantitative information.
Excess work done on this call (perhaps wrong Dfun type).
Run with full_output = 1 to get quantitative information.
Excess work done on this call (perhaps wrong Dfun type).
Run with full_output = 1 to get quantitative information.
Excess work done on this call (perhaps wrong Dfun type).
Run with full_output = 1 to get quantitative information.
Excess work done on this call (perhaps wrong Dfun type).
Run with full_output = 1 to get quantitative information.
Excess work done on this call (perhaps wrong Dfun type).
Run with full_output = 1 to get quantitative information.
Excess work done on this call (perhaps wrong Dfun type).
Run with full_output = 1 to get quantitative information.
Excess work done on this call (perhaps wrong Dfun type).
Run with full_output = 1 to get quantitative information.
Excess work done on this call (perhaps wrong Dfun type).
Run with full_output = 1 to get quantitative information.
Excess work done on this call (perhaps wrong Dfun type).
Run with full_output = 1 to get quantitative information.
Excess work done on this call (perhaps wrong Dfun type).
Run with full_output = 1 to get quantitative information.
Excess work done on this call (perhaps wrong Dfun type).
Run with full_output = 1 to get quantitative information.
Excess work done on this call (perhaps wrong Dfun type).
Run with full_output = 1 to get quantitative information.
Excess work done on this call (perhaps wrong Dfun type).
Run with full_output = 1 to get quantitative information.
Excess work done on this call (perhaps wrong Dfun type).
Run with full_output = 1 to get quantitative information.
Excess work done on this call (perhaps wrong Dfun type).
Run with full_output = 1 to get quantitative information.
Excess work done on this call (perhaps wrong Dfun type).
Run with full_output = 1 to get quantitative information.
Excess work done on this call (perhaps wrong Dfun type).
Run with full_output = 1 to get quantitative information.
Excess work done on this call (perhaps wrong Dfun type).
Run with full_output = 1 to get quantitative information.
Excess work done on this call (perhaps wrong Dfun type).
Run with full_output = 1 to get quantitative information.
Excess work done on this call (perhaps wrong Dfun type).
Run with full_output = 1 to get quantitative information.
Excess work done on this call (perhaps wrong Dfun type).
Run with full_output = 1 to get quantitative information.
Excess work done on this call (perhaps wrong Dfun type).
Run with full_output = 1 to get quantitative information.
Excess work done on this call (perhaps wrong Dfun type).
Run with full_output = 1 to get quantitative information.
Excess work done on this call (perhaps wrong Dfun type).
Run with full_output = 1 to get quantitative information.
Excess work done on this call (perhaps wrong Dfun type).
Run with full_output = 1 to get quantitative information.
Excess work done on this call (perhaps wrong Dfun type).
Run with full_output = 1 to get quantitative information.
Excess work done on this call (perhaps wrong Dfun type).
Run with full_output = 1 to get quantitative information.
Excess work done on this call (perhaps wrong Dfun type).
Run with full_output = 1 to get quantitative information.
Excess work done on this call (perhaps wrong Dfun type).
Run with full_output = 1 to get quantitative information.
 lsoda--  at current t (=r1), mxstep (=i1) steps   
       taken on this call before reaching tout     
      In above message,  I1 =       500
      In above message,  R1 =  0.4246954254687E+01
 lsoda--  at current t (=r1), mxstep (=i1) steps   
       taken on this call before reaching tout     
      In above message,  I1 =       500
      In above message,  R1 =  0.3912310268841E+01
 lsoda--  at current t (=r1), mxstep (=i1) steps   
       taken on this call before reaching tout     
      In above message,  I1 =       500
      In above message,  R1 =  0.1221716509425E+02
 lsoda--  at current t (=r1), mxstep (=i1) steps   
       taken on this call before reaching tout     
      In above message,  I1 =       500
      In above message,  R1 =  0.5981392892210E+01
 lsoda--  at current t (=r1), mxstep (=i1) steps   
       taken on this call before reaching tout     
      In above message,  I1 =       500
      In above message,  R1 =  0.9947351662856E+01
 lsoda--  at current t (=r1), mxstep (=i1) steps   
       taken on this call before reaching tout     
      In above message,  I1 =       500
      In above message,  R1 =  0.6314092699126E+01
 lsoda--  at current t (=r1), mxstep (=i1) steps   
       taken on this call before reaching tout     
      In above message,  I1 =       500
      In above message,  R1 =  0.5175127133096E+01
 lsoda--  at current t (=r1), mxstep (=i1) steps   
       taken on this call before reaching tout     
      In above message,  I1 =       500
      In above message,  R1 =  0.6165899328675E+01
 lsoda--  at current t (=r1), mxstep (=i1) steps   
       taken on this call before reaching tout     
      In above message,  I1 =       500
      In above message,  R1 =  0.7522100861287E+01
 lsoda--  at current t (=r1), mxstep (=i1) steps   
       taken on this call before reaching tout     
      In above message,  I1 =       500
      In above message,  R1 =  0.1367119111940E+02
 lsoda--  at current t (=r1), mxstep (=i1) steps   
       taken on this call before reaching tout     
      In above message,  I1 =       500
      In above message,  R1 =  0.4433381602752E+01
 lsoda--  at current t (=r1), mxstep (=i1) steps   
       taken on this call before reaching tout     
      In above message,  I1 =       500
      In above message,  R1 =  0.1406542937629E+02
 lsoda--  at current t (=r1), mxstep (=i1) steps   
       taken on this call before reaching tout     
      In above message,  I1 =       500
      In above message,  R1 =  0.1001386780002E+02
 lsoda--  at current t (=r1), mxstep (=i1) steps   
       taken on this call before reaching tout     
      In above message,  I1 =       500
      In above message,  R1 =  0.7109207283890E+01
 lsoda--  at current t (=r1), mxstep (=i1) steps   
       taken on this call before reaching tout     
      In above message,  I1 =       500
      In above message,  R1 =  0.1306456939665E+02
 lsoda--  at current t (=r1), mxstep (=i1) steps   
       taken on this call before reaching tout     
      In above message,  I1 =       500
      In above message,  R1 =  0.4118997390094E+01
 lsoda--  at current t (=r1), mxstep (=i1) steps   
       taken on this call before reaching tout     
      In above message,  I1 =       500
      In above message,  R1 =  0.1084037031343E+03
 lsoda--  at current t (=r1), mxstep (=i1) steps   
       taken on this call before reaching tout     
      In above message,  I1 =       500
      In above message,  R1 =  0.1623475259958E+02
 lsoda--  at current t (=r1), mxstep (=i1) steps   
       taken on this call before reaching tout     
      In above message,  I1 =       500
      In above message,  R1 =  0.1007791622866E+02
 lsoda--  at current t (=r1), mxstep (=i1) steps   
       taken on this call before reaching tout     
      In above message,  I1 =       500
      In above message,  R1 =  0.4857565419820E+01
 lsoda--  at current t (=r1), mxstep (=i1) steps   
       taken on this call before reaching tout     
      In above message,  I1 =       500
      In above message,  R1 =  0.1804859566569E+02
 lsoda--  at current t (=r1), mxstep (=i1) steps   
       taken on this call before reaching tout     
      In above message,  I1 =       500
      In above message,  R1 =  0.9077357734628E+01
 lsoda--  at current t (=r1), mxstep (=i1) steps   
       taken on this call before reaching tout     
      In above message,  I1 =       500
      In above message,  R1 =  0.5066518563115E+01
 lsoda--  at current t (=r1), mxstep (=i1) steps   
       taken on this call before reaching tout     
      In above message,  I1 =       500
      In above message,  R1 =  0.8996708719338E+01
 lsoda--  at current t (=r1), mxstep (=i1) steps   
       taken on this call before reaching tout     
      In above message,  I1 =       500
      In above message,  R1 =  0.6098601925167E+01
 lsoda--  at current t (=r1), mxstep (=i1) steps   
       taken on this call before reaching tout     
      In above message,  I1 =       500
      In above message,  R1 =  0.9958049196342E+01
 lsoda--  at current t (=r1), mxstep (=i1) steps   
       taken on this call before reaching tout     
      In above message,  I1 =       500
      In above message,  R1 =  0.4198628942289E+01
 lsoda--  at current t (=r1), mxstep (=i1) steps   
       taken on this call before reaching tout     
      In above message,  I1 =       500
      In above message,  R1 =  0.8928363332094E+01
 lsoda--  at current t (=r1), mxstep (=i1) steps   
       taken on this call before reaching tout     
      In above message,  I1 =       500
      In above message,  R1 =  0.1009100026920E+02
 lsoda--  at current t (=r1), mxstep (=i1) steps   
       taken on this call before reaching tout     
      In above message,  I1 =       500
      In above message,  R1 =  0.7060338273072E+01
 lsoda--  at current t (=r1), mxstep (=i1) steps   
       taken on this call before reaching tout     
      In above message,  I1 =       500
      In above message,  R1 =  0.1609831646506E+02
 lsoda--  at current t (=r1), mxstep (=i1) steps   
       taken on this call before reaching tout     
      In above message,  I1 =       500
      In above message,  R1 =  0.2694453951301E+02
 lsoda--  at current t (=r1), mxstep (=i1) steps   
       taken on this call before reaching tout     
      In above message,  I1 =       500
      In above message,  R1 =  0.3929123228397E+01
 lsoda--  at current t (=r1), mxstep (=i1) steps   
       taken on this call before reaching tout     
      In above message,  I1 =       500
      In above message,  R1 =  0.2535237921889E+02
 lsoda--  at current t (=r1), mxstep (=i1) steps   
       taken on this call before reaching tout     
      In above message,  I1 =       500
      In above message,  R1 =  0.9160682479388E+01
 lsoda--  at current t (=r1), mxstep (=i1) steps   
       taken on this call before reaching tout     
      In above message,  I1 =       500
      In above message,  R1 =  0.3732128822970E+01
 lsoda--  at current t (=r1), mxstep (=i1) steps   
       taken on this call before reaching tout     
      In above message,  I1 =       500
      In above message,  R1 =  0.4154429074532E+01
 lsoda--  at current t (=r1), mxstep (=i1) steps   
       taken on this call before reaching tout     
      In above message,  I1 =       500
      In above message,  R1 =  0.4160693230855E+01
 lsoda--  at current t (=r1), mxstep (=i1) steps   
       taken on this call before reaching tout     
      In above message,  I1 =       500
      In above message,  R1 =  0.7188029038835E+01
 lsoda--  at current t (=r1), mxstep (=i1) steps   
       taken on this call before reaching tout     
      In above message,  I1 =       500
      In above message,  R1 =  0.4051627811624E+01
 lsoda--  at current t (=r1), mxstep (=i1) steps   
       taken on this call before reaching tout     
      In above message,  I1 =       500
      In above message,  R1 =  0.1285714485704E+02
 lsoda--  at current t (=r1), mxstep (=i1) steps   
       taken on this call before reaching tout     
      In above message,  I1 =       500
      In above message,  R1 =  0.7061560074357E+01
Excess work done on this call (perhaps wrong Dfun type).
Run with full_output = 1 to get quantitative information.
Excess work done on this call (perhaps wrong Dfun type).
Run with full_output = 1 to get quantitative information.
Excess work done on this call (perhaps wrong Dfun type).
Run with full_output = 1 to get quantitative information.
Excess work done on this call (perhaps wrong Dfun type).
Run with full_output = 1 to get quantitative information.
Excess work done on this call (perhaps wrong Dfun type).
Run with full_output = 1 to get quantitative information.
Excess work done on this call (perhaps wrong Dfun type).
Run with full_output = 1 to get quantitative information.
Excess work done on this call (perhaps wrong Dfun type).
Run with full_output = 1 to get quantitative information.
Excess work done on this call (perhaps wrong Dfun type).
Run with full_output = 1 to get quantitative information.
Excess work done on this call (perhaps wrong Dfun type).
Run with full_output = 1 to get quantitative information.
Excess work done on this call (perhaps wrong Dfun type).
Run with full_output = 1 to get quantitative information.
Excess work done on this call (perhaps wrong Dfun type).
Run with full_output = 1 to get quantitative information.
Excess work done on this call (perhaps wrong Dfun type).
Run with full_output = 1 to get quantitative information.
Excess work done on this call (perhaps wrong Dfun type).
Run with full_output = 1 to get quantitative information.
Excess work done on this call (perhaps wrong Dfun type).
Run with full_output = 1 to get quantitative information.
Excess work done on this call (perhaps wrong Dfun type).
Run with full_output = 1 to get quantitative information.
Excess work done on this call (perhaps wrong Dfun type).
Run with full_output = 1 to get quantitative information.
Excess work done on this call (perhaps wrong Dfun type).
Run with full_output = 1 to get quantitative information.
Excess work done on this call (perhaps wrong Dfun type).
Run with full_output = 1 to get quantitative information.
Excess work done on this call (perhaps wrong Dfun type).
Run with full_output = 1 to get quantitative information.
Excess work done on this call (perhaps wrong Dfun type).
Run with full_output = 1 to get quantitative information.
Excess work done on this call (perhaps wrong Dfun type).
Run with full_output = 1 to get quantitative information.
Excess work done on this call (perhaps wrong Dfun type).
Run with full_output = 1 to get quantitative information.
Excess work done on this call (perhaps wrong Dfun type).
Run with full_output = 1 to get quantitative information.
Excess work done on this call (perhaps wrong Dfun type).
Run with full_output = 1 to get quantitative information.
Excess work done on this call (perhaps wrong Dfun type).
Run with full_output = 1 to get quantitative information.
Excess work done on this call (perhaps wrong Dfun type).
Run with full_output = 1 to get quantitative information.
Excess work done on this call (perhaps wrong Dfun type).
Run with full_output = 1 to get quantitative information.
Excess work done on this call (perhaps wrong Dfun type).
Run with full_output = 1 to get quantitative information.
Excess work done on this call (perhaps wrong Dfun type).
Run with full_output = 1 to get quantitative information.
Excess work done on this call (perhaps wrong Dfun type).
Run with full_output = 1 to get quantitative information.
Excess work done on this call (perhaps wrong Dfun type).
Run with full_output = 1 to get quantitative information.
Excess work done on this call (perhaps wrong Dfun type).
Run with full_output = 1 to get quantitative information.
Excess work done on this call (perhaps wrong Dfun type).
Run with full_output = 1 to get quantitative information.
Excess work done on this call (perhaps wrong Dfun type).
Run with full_output = 1 to get quantitative information.
Excess work done on this call (perhaps wrong Dfun type).
Run with full_output = 1 to get quantitative information.
Excess work done on this call (perhaps wrong Dfun type).
Run with full_output = 1 to get quantitative information.
Excess work done on this call (perhaps wrong Dfun type).
Run with full_output = 1 to get quantitative information.
Excess work done on this call (perhaps wrong Dfun type).
Run with full_output = 1 to get quantitative information.
Excess work done on this call (perhaps wrong Dfun type).
Run with full_output = 1 to get quantitative information.
Excess work done on this call (perhaps wrong Dfun type).
Run with full_output = 1 to get quantitative information.
Excess work done on this call (perhaps wrong Dfun type).
Run with full_output = 1 to get quantitative information.
Excess work done on this call (perhaps wrong Dfun type).
Run with full_output = 1 to get quantitative information.
Excess work done on this call (perhaps wrong Dfun type).
Run with full_output = 1 to get quantitative information.
Excess work done on this call (perhaps wrong Dfun type).
Run with full_output = 1 to get quantitative information.
Excess work done on this call (perhaps wrong Dfun type).
Run with full_output = 1 to get quantitative information.
Excess work done on this call (perhaps wrong Dfun type).
Run with full_output = 1 to get quantitative information.
Excess work done on this call (perhaps wrong Dfun type).
Run with full_output = 1 to get quantitative information.
Excess work done on this call (perhaps wrong Dfun type).
Run with full_output = 1 to get quantitative information.
Excess work done on this call (perhaps wrong Dfun type).
Run with full_output = 1 to get quantitative information.
Excess work done on this call (perhaps wrong Dfun type).
Run with full_output = 1 to get quantitative information.
Excess work done on this call (perhaps wrong Dfun type).
Run with full_output = 1 to get quantitative information.
Excess work done on this call (perhaps wrong Dfun type).
Run with full_output = 1 to get quantitative information.
Excess work done on this call (perhaps wrong Dfun type).
Run with full_output = 1 to get quantitative information.
Excess work done on this call (perhaps wrong Dfun type).
Run with full_output = 1 to get quantitative information.
Excess work done on this call (perhaps wrong Dfun type).
Run with full_output = 1 to get quantitative information.
Excess work done on this call (perhaps wrong Dfun type).
Run with full_output = 1 to get quantitative information.
Excess work done on this call (perhaps wrong Dfun type).
Run with full_output = 1 to get quantitative information.
Excess work done on this call (perhaps wrong Dfun type).
Run with full_output = 1 to get quantitative information.
Excess work done on this call (perhaps wrong Dfun type).
Run with full_output = 1 to get quantitative information.
Excess work done on this call (perhaps wrong Dfun type).
Run with full_output = 1 to get quantitative information.
Excess work done on this call (perhaps wrong Dfun type).
Run with full_output = 1 to get quantitative information.
Excess work done on this call (perhaps wrong Dfun type).
Run with full_output = 1 to get quantitative information.
Excess work done on this call (perhaps wrong Dfun type).
Run with full_output = 1 to get quantitative information.
Excess work done on this call (perhaps wrong Dfun type).
Run with full_output = 1 to get quantitative information.
Excess work done on this call (perhaps wrong Dfun type).
Run with full_output = 1 to get quantitative information.
Excess work done on this call (perhaps wrong Dfun type).
Run with full_output = 1 to get quantitative information.
Excess work done on this call (perhaps wrong Dfun type).
Run with full_output = 1 to get quantitative information.
Excess work done on this call (perhaps wrong Dfun type).
Run with full_output = 1 to get quantitative information.
Excess work done on this call (perhaps wrong Dfun type).
Run with full_output = 1 to get quantitative information.
Excess work done on this call (perhaps wrong Dfun type).
Run with full_output = 1 to get quantitative information.
Excess work done on this call (perhaps wrong Dfun type).
Run with full_output = 1 to get quantitative information.
Excess work done on this call (perhaps wrong Dfun type).
Run with full_output = 1 to get quantitative information.
Excess work done on this call (perhaps wrong Dfun type).
Run with full_output = 1 to get quantitative information.
 lsoda--  at current t (=r1), mxstep (=i1) steps   
       taken on this call before reaching tout     
      In above message,  I1 =       500
      In above message,  R1 =  0.7239292056930E+01
 lsoda--  at current t (=r1), mxstep (=i1) steps   
       taken on this call before reaching tout     
      In above message,  I1 =       500
      In above message,  R1 =  0.3179369840216E+01
 lsoda--  at current t (=r1), mxstep (=i1) steps   
       taken on this call before reaching tout     
      In above message,  I1 =       500
      In above message,  R1 =  0.1122849097498E+02
 lsoda--  at current t (=r1), mxstep (=i1) steps   
       taken on this call before reaching tout     
      In above message,  I1 =       500
      In above message,  R1 =  0.1493102175367E+02
 lsoda--  at current t (=r1), mxstep (=i1) steps   
       taken on this call before reaching tout     
      In above message,  I1 =       500
      In above message,  R1 =  0.3163495673684E+01
 lsoda--  at current t (=r1), mxstep (=i1) steps   
       taken on this call before reaching tout     
      In above message,  I1 =       500
      In above message,  R1 =  0.1782247754888E+02
 lsoda--  at current t (=r1), mxstep (=i1) steps   
       taken on this call before reaching tout     
      In above message,  I1 =       500
      In above message,  R1 =  0.3155906610051E+01
 lsoda--  at current t (=r1), mxstep (=i1) steps   
       taken on this call before reaching tout     
      In above message,  I1 =       500
      In above message,  R1 =  0.4215689651621E+01
 lsoda--  at current t (=r1), mxstep (=i1) steps   
       taken on this call before reaching tout     
      In above message,  I1 =       500
      In above message,  R1 =  0.3170755406677E+01
 lsoda--  at current t (=r1), mxstep (=i1) steps   
       taken on this call before reaching tout     
      In above message,  I1 =       500
      In above message,  R1 =  0.5995234450359E+01
 lsoda--  at current t (=r1), mxstep (=i1) steps   
       taken on this call before reaching tout     
      In above message,  I1 =       500
      In above message,  R1 =  0.7899572877983E+01
 lsoda--  at current t (=r1), mxstep (=i1) steps   
       taken on this call before reaching tout     
      In above message,  I1 =       500
      In above message,  R1 =  0.7142724645209E+01
 lsoda--  at current t (=r1), mxstep (=i1) steps   
       taken on this call before reaching tout     
      In above message,  I1 =       500
      In above message,  R1 =  0.5985826935999E+01
 lsoda--  at current t (=r1), mxstep (=i1) steps   
       taken on this call before reaching tout     
      In above message,  I1 =       500
      In above message,  R1 =  0.8187002272412E+01
 lsoda--  at current t (=r1), mxstep (=i1) steps   
       taken on this call before reaching tout     
      In above message,  I1 =       500
      In above message,  R1 =  0.3843408585802E+01
 lsoda--  at current t (=r1), mxstep (=i1) steps   
       taken on this call before reaching tout     
      In above message,  I1 =       500
      In above message,  R1 =  0.5945576203750E+01
 lsoda--  at current t (=r1), mxstep (=i1) steps   
       taken on this call before reaching tout     
      In above message,  I1 =       500
      In above message,  R1 =  0.1029971502166E+02
 lsoda--  at current t (=r1), mxstep (=i1) steps   
       taken on this call before reaching tout     
      In above message,  I1 =       500
      In above message,  R1 =  0.7266137267163E+01
 lsoda--  at current t (=r1), mxstep (=i1) steps   
       taken on this call before reaching tout     
      In above message,  I1 =       500
      In above message,  R1 =  0.3536027598211E+02
 lsoda--  at current t (=r1), mxstep (=i1) steps   
       taken on this call before reaching tout     
      In above message,  I1 =       500
      In above message,  R1 =  0.5275158101773E+01
 lsoda--  at current t (=r1), mxstep (=i1) steps   
       taken on this call before reaching tout     
      In above message,  I1 =       500
      In above message,  R1 =  0.5919704880041E+01
 lsoda--  at current t (=r1), mxstep (=i1) steps   
       taken on this call before reaching tout     
      In above message,  I1 =       500
      In above message,  R1 =  0.2800871598635E+02
 lsoda--  at current t (=r1), mxstep (=i1) steps   
       taken on this call before reaching tout     
      In above message,  I1 =       500
      In above message,  R1 =  0.4276411343622E+01
 lsoda--  at current t (=r1), mxstep (=i1) steps   
       taken on this call before reaching tout     
      In above message,  I1 =       500
      In above message,  R1 =  0.8208042359569E+01
 lsoda--  at current t (=r1), mxstep (=i1) steps   
       taken on this call before reaching tout     
      In above message,  I1 =       500
      In above message,  R1 =  0.4120312984172E+01
 lsoda--  at current t (=r1), mxstep (=i1) steps   
       taken on this call before reaching tout     
      In above message,  I1 =       500
      In above message,  R1 =  0.3877661238240E+01
 lsoda--  at current t (=r1), mxstep (=i1) steps   
       taken on this call before reaching tout     
      In above message,  I1 =       500
      In above message,  R1 =  0.7849522046270E+01
 lsoda--  at current t (=r1), mxstep (=i1) steps   
       taken on this call before reaching tout     
      In above message,  I1 =       500
      In above message,  R1 =  0.7405174337932E+01
 lsoda--  at current t (=r1), mxstep (=i1) steps   
       taken on this call before reaching tout     
      In above message,  I1 =       500
      In above message,  R1 =  0.6251005714054E+01
 lsoda--  at current t (=r1), mxstep (=i1) steps   
       taken on this call before reaching tout     
      In above message,  I1 =       500
      In above message,  R1 =  0.7332684613524E+01
 lsoda--  at current t (=r1), mxstep (=i1) steps   
       taken on this call before reaching tout     
      In above message,  I1 =       500
      In above message,  R1 =  0.4481635864955E+01
 lsoda--  at current t (=r1), mxstep (=i1) steps   
       taken on this call before reaching tout     
      In above message,  I1 =       500
      In above message,  R1 =  0.1215220873185E+02
 lsoda--  at current t (=r1), mxstep (=i1) steps   
       taken on this call before reaching tout     
      In above message,  I1 =       500
      In above message,  R1 =  0.1322796018111E+02
 lsoda--  at current t (=r1), mxstep (=i1) steps   
       taken on this call before reaching tout     
      In above message,  I1 =       500
      In above message,  R1 =  0.1014965646418E+02
 lsoda--  at current t (=r1), mxstep (=i1) steps   
       taken on this call before reaching tout     
      In above message,  I1 =       500
      In above message,  R1 =  0.5131180832699E+01
 lsoda--  at current t (=r1), mxstep (=i1) steps   
       taken on this call before reaching tout     
      In above message,  I1 =       500
      In above message,  R1 =  0.6407107781573E+01
 lsoda--  at current t (=r1), mxstep (=i1) steps   
       taken on this call before reaching tout     
      In above message,  I1 =       500
      In above message,  R1 =  0.3288517070821E+01
 lsoda--  at current t (=r1), mxstep (=i1) steps   
       taken on this call before reaching tout     
      In above message,  I1 =       500
      In above message,  R1 =  0.8202731014585E+01
 lsoda--  at current t (=r1), mxstep (=i1) steps   
       taken on this call before reaching tout     
      In above message,  I1 =       500
      In above message,  R1 =  0.4679213277902E+01
 lsoda--  at current t (=r1), mxstep (=i1) steps   
       taken on this call before reaching tout     
      In above message,  I1 =       500
      In above message,  R1 =  0.1707535109032E+02
 lsoda--  at current t (=r1), mxstep (=i1) steps   
       taken on this call before reaching tout     
      In above message,  I1 =       500
      In above message,  R1 =  0.4288444550332E+01
 lsoda--  at current t (=r1), mxstep (=i1) steps   
       taken on this call before reaching tout     
      In above message,  I1 =       500
      In above message,  R1 =  0.1705790279337E+02
Excess work done on this call (perhaps wrong Dfun type).
Run with full_output = 1 to get quantitative information.
Excess work done on this call (perhaps wrong Dfun type).
Run with full_output = 1 to get quantitative information.
Excess work done on this call (perhaps wrong Dfun type).
Run with full_output = 1 to get quantitative information.
 lsoda--  at current t (=r1), mxstep (=i1) steps   
       taken on this call before reaching tout     
      In above message,  I1 =       500
      In above message,  R1 =  0.3406800830545E+02
 lsoda--  at current t (=r1), mxstep (=i1) steps   
       taken on this call before reaching tout     
      In above message,  I1 =       500
      In above message,  R1 =  0.2189889665888E+02
 lsoda--  at current t (=r1), mxstep (=i1) steps   
       taken on this call before reaching tout     
      In above message,  I1 =       500
      In above message,  R1 =  0.6221052937335E+01
 lsoda--  at current t (=r1), mxstep (=i1) steps   
       taken on this call before reaching tout     
      In above message,  I1 =       500
      In above message,  R1 =  0.4492954971847E+01
 lsoda--  at current t (=r1), mxstep (=i1) steps   
       taken on this call before reaching tout     
      In above message,  I1 =       500
      In above message,  R1 =  0.5253700910700E+01
 lsoda--  at current t (=r1), mxstep (=i1) steps   
       taken on this call before reaching tout     
      In above message,  I1 =       500
      In above message,  R1 =  0.6081001710169E+01
 lsoda--  at current t (=r1), mxstep (=i1) steps   
       taken on this call before reaching tout     
      In above message,  I1 =       500
      In above message,  R1 =  0.1412765522776E+02
 lsoda--  at current t (=r1), mxstep (=i1) steps   
       taken on this call before reaching tout     
      In above message,  I1 =       500
      In above message,  R1 =  0.5599941074999E+01
 lsoda--  at current t (=r1), mxstep (=i1) steps   
       taken on this call before reaching tout     
      In above message,  I1 =       500
      In above message,  R1 =  0.2100473595761E+02
 lsoda--  at current t (=r1), mxstep (=i1) steps   
       taken on this call before reaching tout     
      In above message,  I1 =       500
      In above message,  R1 =  0.6068149928441E+01
 lsoda--  at current t (=r1), mxstep (=i1) steps   
       taken on this call before reaching tout     
      In above message,  I1 =       500
      In above message,  R1 =  0.5977768376434E+01
 lsoda--  at current t (=r1), mxstep (=i1) steps   
       taken on this call before reaching tout     
      In above message,  I1 =       500
      In above message,  R1 =  0.9036859325198E+01
 lsoda--  at current t (=r1), mxstep (=i1) steps   
       taken on this call before reaching tout     
      In above message,  I1 =       500
      In above message,  R1 =  0.5088106274496E+01
 lsoda--  at current t (=r1), mxstep (=i1) steps   
       taken on this call before reaching tout     
      In above message,  I1 =       500
      In above message,  R1 =  0.9147124294482E+01
 lsoda--  at current t (=r1), mxstep (=i1) steps   
       taken on this call before reaching tout     
      In above message,  I1 =       500
      In above message,  R1 =  0.3855748026626E+01
 lsoda--  at current t (=r1), mxstep (=i1) steps   
       taken on this call before reaching tout     
      In above message,  I1 =       500
      In above message,  R1 =  0.1298990956306E+02
 lsoda--  at current t (=r1), mxstep (=i1) steps   
       taken on this call before reaching tout     
      In above message,  I1 =       500
      In above message,  R1 =  0.8098633880101E+01
 lsoda--  at current t (=r1), mxstep (=i1) steps   
       taken on this call before reaching tout     
      In above message,  I1 =       500
      In above message,  R1 =  0.4187293892368E+01
 lsoda--  at current t (=r1), mxstep (=i1) steps   
       taken on this call before reaching tout     
      In above message,  I1 =       500
      In above message,  R1 =  0.2104153413338E+02
 lsoda--  at current t (=r1), mxstep (=i1) steps   
       taken on this call before reaching tout     
      In above message,  I1 =       500
      In above message,  R1 =  0.7416034605474E+01
 lsoda--  at current t (=r1), mxstep (=i1) steps   
       taken on this call before reaching tout     
      In above message,  I1 =       500
      In above message,  R1 =  0.5218497465171E+01
 lsoda--  at current t (=r1), mxstep (=i1) steps   
       taken on this call before reaching tout     
      In above message,  I1 =       500
      In above message,  R1 =  0.5621944345879E+01
 lsoda--  at current t (=r1), mxstep (=i1) steps   
       taken on this call before reaching tout     
      In above message,  I1 =       500
      In above message,  R1 =  0.7937562910170E+01
 lsoda--  at current t (=r1), mxstep (=i1) steps   
       taken on this call before reaching tout     
      In above message,  I1 =       500
      In above message,  R1 =  0.6933962232523E+01
 lsoda--  at current t (=r1), mxstep (=i1) steps   
       taken on this call before reaching tout     
      In above message,  I1 =       500
      In above message,  R1 =  0.7049836484816E+01
 lsoda--  at current t (=r1), mxstep (=i1) steps   
       taken on this call before reaching tout     
      In above message,  I1 =       500
      In above message,  R1 =  0.5961000399793E+01
 lsoda--  at current t (=r1), mxstep (=i1) steps   
       taken on this call before reaching tout     
      In above message,  I1 =       500
      In above message,  R1 =  0.4030092719572E+01
 lsoda--  at current t (=r1), mxstep (=i1) steps   
       taken on this call before reaching tout     
      In above message,  I1 =       500
      In above message,  R1 =  0.4294012303025E+01
 lsoda--  at current t (=r1), mxstep (=i1) steps   
       taken on this call before reaching tout     
      In above message,  I1 =       500
      In above message,  R1 =  0.7153044717874E+01
 lsoda--  at current t (=r1), mxstep (=i1) steps   
       taken on this call before reaching tout     
      In above message,  I1 =       500
      In above message,  R1 =  0.4242278381787E+01
 lsoda--  at current t (=r1), mxstep (=i1) steps   
       taken on this call before reaching tout     
      In above message,  I1 =       500
      In above message,  R1 =  0.4660969629525E+01
 lsoda--  at current t (=r1), mxstep (=i1) steps   
       taken on this call before reaching tout     
      In above message,  I1 =       500
      In above message,  R1 =  0.7099408057856E+01
 lsoda--  at current t (=r1), mxstep (=i1) steps   
       taken on this call before reaching tout     
      In above message,  I1 =       500
      In above message,  R1 =  0.1729993554392E+02
 lsoda--  at current t (=r1), mxstep (=i1) steps   
       taken on this call before reaching tout     
      In above message,  I1 =       500
      In above message,  R1 =  0.4135459998281E+01
 lsoda--  at current t (=r1), mxstep (=i1) steps   
       taken on this call before reaching tout     
      In above message,  I1 =       500
      In above message,  R1 =  0.9947196767881E+01
 lsoda--  at current t (=r1), mxstep (=i1) steps   
       taken on this call before reaching tout     
      In above message,  I1 =       500
      In above message,  R1 =  0.1423135627023E+02
 lsoda--  at current t (=r1), mxstep (=i1) steps   
       taken on this call before reaching tout     
      In above message,  I1 =       500
      In above message,  R1 =  0.7162323736843E+01
 lsoda--  at current t (=r1), mxstep (=i1) steps   
       taken on this call before reaching tout     
      In above message,  I1 =       500
      In above message,  R1 =  0.4110912450218E+01
 lsoda--  at current t (=r1), mxstep (=i1) steps   
       taken on this call before reaching tout     
      In above message,  I1 =       500
      In above message,  R1 =  0.9236245175717E+01
 lsoda--  at current t (=r1), mxstep (=i1) steps   
       taken on this call before reaching tout     
      In above message,  I1 =       500
      In above message,  R1 =  0.2019061902370E+02
 lsoda--  at current t (=r1), mxstep (=i1) steps   
       taken on this call before reaching tout     
      In above message,  I1 =       500
      In above message,  R1 =  0.7150820648459E+01
 lsoda--  at current t (=r1), mxstep (=i1) steps   
       taken on this call before reaching tout     
      In above message,  I1 =       500
      In above message,  R1 =  0.1835735993038E+02
Excess work done on this call (perhaps wrong Dfun type).
Run with full_output = 1 to get quantitative information.
Excess work done on this call (perhaps wrong Dfun type).
Run with full_output = 1 to get quantitative information.
Excess work done on this call (perhaps wrong Dfun type).
Run with full_output = 1 to get quantitative information.
Excess work done on this call (perhaps wrong Dfun type).
Run with full_output = 1 to get quantitative information.
Excess work done on this call (perhaps wrong Dfun type).
Run with full_output = 1 to get quantitative information.
Excess work done on this call (perhaps wrong Dfun type).
Run with full_output = 1 to get quantitative information.
Excess work done on this call (perhaps wrong Dfun type).
Run with full_output = 1 to get quantitative information.
Excess work done on this call (perhaps wrong Dfun type).
Run with full_output = 1 to get quantitative information.
Excess work done on this call (perhaps wrong Dfun type).
Run with full_output = 1 to get quantitative information.
Excess work done on this call (perhaps wrong Dfun type).
Run with full_output = 1 to get quantitative information.
Excess work done on this call (perhaps wrong Dfun type).
Run with full_output = 1 to get quantitative information.
Excess work done on this call (perhaps wrong Dfun type).
Run with full_output = 1 to get quantitative information.
Excess work done on this call (perhaps wrong Dfun type).
Run with full_output = 1 to get quantitative information.
Excess work done on this call (perhaps wrong Dfun type).
Run with full_output = 1 to get quantitative information.
Excess work done on this call (perhaps wrong Dfun type).
Run with full_output = 1 to get quantitative information.
Excess work done on this call (perhaps wrong Dfun type).
Run with full_output = 1 to get quantitative information.
Excess work done on this call (perhaps wrong Dfun type).
Run with full_output = 1 to get quantitative information.
Excess work done on this call (perhaps wrong Dfun type).
Run with full_output = 1 to get quantitative information.
Excess work done on this call (perhaps wrong Dfun type).
Run with full_output = 1 to get quantitative information.
Excess work done on this call (perhaps wrong Dfun type).
Run with full_output = 1 to get quantitative information.
Excess work done on this call (perhaps wrong Dfun type).
Run with full_output = 1 to get quantitative information.
Excess work done on this call (perhaps wrong Dfun type).
Run with full_output = 1 to get quantitative information.
Excess work done on this call (perhaps wrong Dfun type).
Run with full_output = 1 to get quantitative information.
Excess work done on this call (perhaps wrong Dfun type).
Run with full_output = 1 to get quantitative information.
Excess work done on this call (perhaps wrong Dfun type).
Run with full_output = 1 to get quantitative information.
Excess work done on this call (perhaps wrong Dfun type).
Run with full_output = 1 to get quantitative information.
Excess work done on this call (perhaps wrong Dfun type).
Run with full_output = 1 to get quantitative information.
Excess work done on this call (perhaps wrong Dfun type).
Run with full_output = 1 to get quantitative information.
Excess work done on this call (perhaps wrong Dfun type).
Run with full_output = 1 to get quantitative information.
Excess work done on this call (perhaps wrong Dfun type).
Run with full_output = 1 to get quantitative information.
Excess work done on this call (perhaps wrong Dfun type).
Run with full_output = 1 to get quantitative information.
Excess work done on this call (perhaps wrong Dfun type).
Run with full_output = 1 to get quantitative information.
Excess work done on this call (perhaps wrong Dfun type).
Run with full_output = 1 to get quantitative information.
Excess work done on this call (perhaps wrong Dfun type).
Run with full_output = 1 to get quantitative information.
Excess work done on this call (perhaps wrong Dfun type).
Run with full_output = 1 to get quantitative information.
Excess work done on this call (perhaps wrong Dfun type).
Run with full_output = 1 to get quantitative information.
Excess work done on this call (perhaps wrong Dfun type).
Run with full_output = 1 to get quantitative information.
Excess work done on this call (perhaps wrong Dfun type).
Run with full_output = 1 to get quantitative information.
Excess work done on this call (perhaps wrong Dfun type).
Run with full_output = 1 to get quantitative information.
Excess work done on this call (perhaps wrong Dfun type).
Run with full_output = 1 to get quantitative information.
Excess work done on this call (perhaps wrong Dfun type).
Run with full_output = 1 to get quantitative information.
Excess work done on this call (perhaps wrong Dfun type).
Run with full_output = 1 to get quantitative information.
Excess work done on this call (perhaps wrong Dfun type).
Run with full_output = 1 to get quantitative information.
Excess work done on this call (perhaps wrong Dfun type).
Run with full_output = 1 to get quantitative information.
Excess work done on this call (perhaps wrong Dfun type).
Run with full_output = 1 to get quantitative information.
Excess work done on this call (perhaps wrong Dfun type).
Run with full_output = 1 to get quantitative information.
Excess work done on this call (perhaps wrong Dfun type).
Run with full_output = 1 to get quantitative information.
Excess work done on this call (perhaps wrong Dfun type).
Run with full_output = 1 to get quantitative information.
Excess work done on this call (perhaps wrong Dfun type).
Run with full_output = 1 to get quantitative information.
Excess work done on this call (perhaps wrong Dfun type).
Run with full_output = 1 to get quantitative information.
Excess work done on this call (perhaps wrong Dfun type).
Run with full_output = 1 to get quantitative information.
Excess work done on this call (perhaps wrong Dfun type).
Run with full_output = 1 to get quantitative information.
Excess work done on this call (perhaps wrong Dfun type).
Run with full_output = 1 to get quantitative information.
Excess work done on this call (perhaps wrong Dfun type).
Run with full_output = 1 to get quantitative information.
Excess work done on this call (perhaps wrong Dfun type).
Run with full_output = 1 to get quantitative information.
Excess work done on this call (perhaps wrong Dfun type).
Run with full_output = 1 to get quantitative information.
Excess work done on this call (perhaps wrong Dfun type).
Run with full_output = 1 to get quantitative information.
Excess work done on this call (perhaps wrong Dfun type).
Run with full_output = 1 to get quantitative information.
Excess work done on this call (perhaps wrong Dfun type).
Run with full_output = 1 to get quantitative information.
Excess work done on this call (perhaps wrong Dfun type).
Run with full_output = 1 to get quantitative information.
Excess work done on this call (perhaps wrong Dfun type).
Run with full_output = 1 to get quantitative information.
Excess work done on this call (perhaps wrong Dfun type).
Run with full_output = 1 to get quantitative information.
Excess work done on this call (perhaps wrong Dfun type).
Run with full_output = 1 to get quantitative information.
Excess work done on this call (perhaps wrong Dfun type).
Run with full_output = 1 to get quantitative information.
Excess work done on this call (perhaps wrong Dfun type).
Run with full_output = 1 to get quantitative information.
Excess work done on this call (perhaps wrong Dfun type).
Run with full_output = 1 to get quantitative information.
Excess work done on this call (perhaps wrong Dfun type).
Run with full_output = 1 to get quantitative information.
Excess work done on this call (perhaps wrong Dfun type).
Run with full_output = 1 to get quantitative information.
Excess work done on this call (perhaps wrong Dfun type).
Run with full_output = 1 to get quantitative information.
Excess work done on this call (perhaps wrong Dfun type).
Run with full_output = 1 to get quantitative information.
Excess work done on this call (perhaps wrong Dfun type).
Run with full_output = 1 to get quantitative information.
Excess work done on this call (perhaps wrong Dfun type).
Run with full_output = 1 to get quantitative information.
Excess work done on this call (perhaps wrong Dfun type).
Run with full_output = 1 to get quantitative information.
Excess work done on this call (perhaps wrong Dfun type).
Run with full_output = 1 to get quantitative information.
Excess work done on this call (perhaps wrong Dfun type).
Run with full_output = 1 to get quantitative information.
Excess work done on this call (perhaps wrong Dfun type).
Run with full_output = 1 to get quantitative information.
Excess work done on this call (perhaps wrong Dfun type).
Run with full_output = 1 to get quantitative information.
Excess work done on this call (perhaps wrong Dfun type).
Run with full_output = 1 to get quantitative information.
Excess work done on this call (perhaps wrong Dfun type).
Run with full_output = 1 to get quantitative information.
Excess work done on this call (perhaps wrong Dfun type).
Run with full_output = 1 to get quantitative information.
Excess work done on this call (perhaps wrong Dfun type).
Run with full_output = 1 to get quantitative information.
Excess work done on this call (perhaps wrong Dfun type).
Run with full_output = 1 to get quantitative information.
Excess work done on this call (perhaps wrong Dfun type).
Run with full_output = 1 to get quantitative information.
Excess work done on this call (perhaps wrong Dfun type).
Run with full_output = 1 to get quantitative information.
Excess work done on this call (perhaps wrong Dfun type).
Run with full_output = 1 to get quantitative information.
Excess work done on this call (perhaps wrong Dfun type).
Run with full_output = 1 to get quantitative information.
Excess work done on this call (perhaps wrong Dfun type).
Run with full_output = 1 to get quantitative information.
Excess work done on this call (perhaps wrong Dfun type).
Run with full_output = 1 to get quantitative information.
 lsoda--  at current t (=r1), mxstep (=i1) steps   
       taken on this call before reaching tout     
      In above message,  I1 =       500
      In above message,  R1 =  0.5931122396370E+01
 lsoda--  at current t (=r1), mxstep (=i1) steps   
       taken on this call before reaching tout     
      In above message,  I1 =       500
      In above message,  R1 =  0.5853568423208E+01
 lsoda--  at current t (=r1), mxstep (=i1) steps   
       taken on this call before reaching tout     
      In above message,  I1 =       500
      In above message,  R1 =  0.8170072470340E+01
 lsoda--  at current t (=r1), mxstep (=i1) steps   
       taken on this call before reaching tout     
      In above message,  I1 =       500
      In above message,  R1 =  0.4345794213216E+01
 lsoda--  at current t (=r1), mxstep (=i1) steps   
       taken on this call before reaching tout     
      In above message,  I1 =       500
      In above message,  R1 =  0.6368042934340E+01
 lsoda--  at current t (=r1), mxstep (=i1) steps   
       taken on this call before reaching tout     
      In above message,  I1 =       500
      In above message,  R1 =  0.5985282378804E+01
 lsoda--  at current t (=r1), mxstep (=i1) steps   
       taken on this call before reaching tout     
      In above message,  I1 =       500
      In above message,  R1 =  0.1008929525345E+02
 lsoda--  at current t (=r1), mxstep (=i1) steps   
       taken on this call before reaching tout     
      In above message,  I1 =       500
      In above message,  R1 =  0.7103723366235E+01
 lsoda--  at current t (=r1), mxstep (=i1) steps   
       taken on this call before reaching tout     
      In above message,  I1 =       500
      In above message,  R1 =  0.7029232384962E+01
 lsoda--  at current t (=r1), mxstep (=i1) steps   
       taken on this call before reaching tout     
      In above message,  I1 =       500
      In above message,  R1 =  0.5028568513087E+01
 lsoda--  at current t (=r1), mxstep (=i1) steps   
       taken on this call before reaching tout     
      In above message,  I1 =       500
      In above message,  R1 =  0.4570561538686E+01
 lsoda--  at current t (=r1), mxstep (=i1) steps   
       taken on this call before reaching tout     
      In above message,  I1 =       500
      In above message,  R1 =  0.1726544560333E+02
 lsoda--  at current t (=r1), mxstep (=i1) steps   
       taken on this call before reaching tout     
      In above message,  I1 =       500
      In above message,  R1 =  0.5177178704544E+01
 lsoda--  at current t (=r1), mxstep (=i1) steps   
       taken on this call before reaching tout     
      In above message,  I1 =       500
      In above message,  R1 =  0.1086519199301E+02
 lsoda--  at current t (=r1), mxstep (=i1) steps   
       taken on this call before reaching tout     
      In above message,  I1 =       500
      In above message,  R1 =  0.5022082105731E+01
 lsoda--  at current t (=r1), mxstep (=i1) steps   
       taken on this call before reaching tout     
      In above message,  I1 =       500
      In above message,  R1 =  0.5251317219141E+01
 lsoda--  at current t (=r1), mxstep (=i1) steps   
       taken on this call before reaching tout     
      In above message,  I1 =       500
      In above message,  R1 =  0.9294863249532E+01
 lsoda--  at current t (=r1), mxstep (=i1) steps   
       taken on this call before reaching tout     
      In above message,  I1 =       500
      In above message,  R1 =  0.5096469243051E+01
 lsoda--  at current t (=r1), mxstep (=i1) steps   
       taken on this call before reaching tout     
      In above message,  I1 =       500
      In above message,  R1 =  0.7845121683414E+01
 lsoda--  at current t (=r1), mxstep (=i1) steps   
       taken on this call before reaching tout     
      In above message,  I1 =       500
      In above message,  R1 =  0.3318415625648E+01
 lsoda--  at current t (=r1), mxstep (=i1) steps   
       taken on this call before reaching tout     
      In above message,  I1 =       500
      In above message,  R1 =  0.5976514534198E+01
 lsoda--  at current t (=r1), mxstep (=i1) steps   
       taken on this call before reaching tout     
      In above message,  I1 =       500
      In above message,  R1 =  0.3249370437235E+01
 lsoda--  at current t (=r1), mxstep (=i1) steps   
       taken on this call before reaching tout     
      In above message,  I1 =       500
      In above message,  R1 =  0.5204928337535E+01
 lsoda--  at current t (=r1), mxstep (=i1) steps   
       taken on this call before reaching tout     
      In above message,  I1 =       500
      In above message,  R1 =  0.2246173856531E+01
 lsoda--  at current t (=r1), mxstep (=i1) steps   
       taken on this call before reaching tout     
      In above message,  I1 =       500
      In above message,  R1 =  0.3937542698729E+02
 lsoda--  at current t (=r1), mxstep (=i1) steps   
       taken on this call before reaching tout     
      In above message,  I1 =       500
      In above message,  R1 =  0.1610959932277E+02
 lsoda--  at current t (=r1), mxstep (=i1) steps   
       taken on this call before reaching tout     
      In above message,  I1 =       500
      In above message,  R1 =  0.2149500480618E+01
 lsoda--  at current t (=r1), mxstep (=i1) steps   
       taken on this call before reaching tout     
      In above message,  I1 =       500
      In above message,  R1 =  0.4223873625083E+01
 lsoda--  at current t (=r1), mxstep (=i1) steps   
       taken on this call before reaching tout     
      In above message,  I1 =       500
      In above message,  R1 =  0.5168983991032E+01
 lsoda--  at current t (=r1), mxstep (=i1) steps   
       taken on this call before reaching tout     
      In above message,  I1 =       500
      In above message,  R1 =  0.1181827881443E+02
 lsoda--  at current t (=r1), mxstep (=i1) steps   
       taken on this call before reaching tout     
      In above message,  I1 =       500
      In above message,  R1 =  0.6076719132617E+01
 lsoda--  at current t (=r1), mxstep (=i1) steps   
       taken on this call before reaching tout     
      In above message,  I1 =       500
      In above message,  R1 =  0.3872213323627E+01
 lsoda--  at current t (=r1), mxstep (=i1) steps   
       taken on this call before reaching tout     
      In above message,  I1 =       500
      In above message,  R1 =  0.5957466878605E+01
 lsoda--  at current t (=r1), mxstep (=i1) steps   
       taken on this call before reaching tout     
      In above message,  I1 =       500
      In above message,  R1 =  0.1205058918809E+02
 lsoda--  at current t (=r1), mxstep (=i1) steps   
       taken on this call before reaching tout     
      In above message,  I1 =       500
      In above message,  R1 =  0.2134120920899E+01
 lsoda--  at current t (=r1), mxstep (=i1) steps   
       taken on this call before reaching tout     
      In above message,  I1 =       500
      In above message,  R1 =  0.1032448460307E+02
 lsoda--  at current t (=r1), mxstep (=i1) steps   
       taken on this call before reaching tout     
      In above message,  I1 =       500
      In above message,  R1 =  0.4041805225119E+01
 lsoda--  at current t (=r1), mxstep (=i1) steps   
       taken on this call before reaching tout     
      In above message,  I1 =       500
      In above message,  R1 =  0.3864945232844E+01
 lsoda--  at current t (=r1), mxstep (=i1) steps   
       taken on this call before reaching tout     
      In above message,  I1 =       500
      In above message,  R1 =  0.1496387008513E+02
 lsoda--  at current t (=r1), mxstep (=i1) steps   
       taken on this call before reaching tout     
      In above message,  I1 =       500
      In above message,  R1 =  0.1512085517067E+02
 lsoda--  at current t (=r1), mxstep (=i1) steps   
       taken on this call before reaching tout     
      In above message,  I1 =       500
      In above message,  R1 =  0.4057833733784E+01
 lsoda--  at current t (=r1), mxstep (=i1) steps   
       taken on this call before reaching tout     
      In above message,  I1 =       500
      In above message,  R1 =  0.8103629360002E+01
Excess work done on this call (perhaps wrong Dfun type).
Run with full_output = 1 to get quantitative information.
 lsoda--  at current t (=r1), mxstep (=i1) steps   
       taken on this call before reaching tout     
      In above message,  I1 =       500
      In above message,  R1 =  0.1329298871178E+02
 lsoda--  at current t (=r1), mxstep (=i1) steps   
       taken on this call before reaching tout     
      In above message,  I1 =       500
      In above message,  R1 =  0.7094904112026E+01
 lsoda--  at current t (=r1), mxstep (=i1) steps   
       taken on this call before reaching tout     
      In above message,  I1 =       500
      In above message,  R1 =  0.2000523916806E+02
 lsoda--  at current t (=r1), mxstep (=i1) steps   
       taken on this call before reaching tout     
      In above message,  I1 =       500
      In above message,  R1 =  0.1091377101438E+02
 lsoda--  at current t (=r1), mxstep (=i1) steps   
       taken on this call before reaching tout     
      In above message,  I1 =       500
      In above message,  R1 =  0.5169247522993E+01
 lsoda--  at current t (=r1), mxstep (=i1) steps   
       taken on this call before reaching tout     
      In above message,  I1 =       500
      In above message,  R1 =  0.1115409789967E+02
 lsoda--  at current t (=r1), mxstep (=i1) steps   
       taken on this call before reaching tout     
      In above message,  I1 =       500
      In above message,  R1 =  0.7017652370285E+01
 lsoda--  at current t (=r1), mxstep (=i1) steps   
       taken on this call before reaching tout     
      In above message,  I1 =       500
      In above message,  R1 =  0.1106110874708E+02
 lsoda--  at current t (=r1), mxstep (=i1) steps   
       taken on this call before reaching tout     
      In above message,  I1 =       500
      In above message,  R1 =  0.3072178135440E+01
 lsoda--  at current t (=r1), mxstep (=i1) steps   
       taken on this call before reaching tout     
      In above message,  I1 =       500
      In above message,  R1 =  0.8931089076826E+01
 lsoda--  at current t (=r1), mxstep (=i1) steps   
       taken on this call before reaching tout     
      In above message,  I1 =       500
      In above message,  R1 =  0.6817759890737E+01
 lsoda--  at current t (=r1), mxstep (=i1) steps   
       taken on this call before reaching tout     
      In above message,  I1 =       500
      In above message,  R1 =  0.2505572327646E+02
 lsoda--  at current t (=r1), mxstep (=i1) steps   
       taken on this call before reaching tout     
      In above message,  I1 =       500
      In above message,  R1 =  0.3181373098837E+01
 lsoda--  at current t (=r1), mxstep (=i1) steps   
       taken on this call before reaching tout     
      In above message,  I1 =       500
      In above message,  R1 =  0.1812601550338E+02
 lsoda--  at current t (=r1), mxstep (=i1) steps   
       taken on this call before reaching tout     
      In above message,  I1 =       500
      In above message,  R1 =  0.4746514603184E+01
 lsoda--  at current t (=r1), mxstep (=i1) steps   
       taken on this call before reaching tout     
      In above message,  I1 =       500
      In above message,  R1 =  0.9009648947144E+01
 lsoda--  at current t (=r1), mxstep (=i1) steps   
       taken on this call before reaching tout     
      In above message,  I1 =       500
      In above message,  R1 =  0.4858482622513E+01
 lsoda--  at current t (=r1), mxstep (=i1) steps   
       taken on this call before reaching tout     
      In above message,  I1 =       500
      In above message,  R1 =  0.4102607396595E+01
 lsoda--  at current t (=r1), mxstep (=i1) steps   
       taken on this call before reaching tout     
      In above message,  I1 =       500
      In above message,  R1 =  0.9051923728036E+01
 lsoda--  at current t (=r1), mxstep (=i1) steps   
       taken on this call before reaching tout     
      In above message,  I1 =       500
      In above message,  R1 =  0.1580607198032E+02
 lsoda--  at current t (=r1), mxstep (=i1) steps   
       taken on this call before reaching tout     
      In above message,  I1 =       500
      In above message,  R1 =  0.1098267425336E+02
 lsoda--  at current t (=r1), mxstep (=i1) steps   
       taken on this call before reaching tout     
      In above message,  I1 =       500
      In above message,  R1 =  0.6231231484168E+01
 lsoda--  at current t (=r1), mxstep (=i1) steps   
       taken on this call before reaching tout     
      In above message,  I1 =       500
      In above message,  R1 =  0.7853253724617E+01
 lsoda--  at current t (=r1), mxstep (=i1) steps   
       taken on this call before reaching tout     
      In above message,  I1 =       500
      In above message,  R1 =  0.7272260876607E+01
 lsoda--  at current t (=r1), mxstep (=i1) steps   
       taken on this call before reaching tout     
      In above message,  I1 =       500
      In above message,  R1 =  0.7092900433281E+01
 lsoda--  at current t (=r1), mxstep (=i1) steps   
       taken on this call before reaching tout     
      In above message,  I1 =       500
      In above message,  R1 =  0.6022956911030E+01
 lsoda--  at current t (=r1), mxstep (=i1) steps   
       taken on this call before reaching tout     
      In above message,  I1 =       500
      In above message,  R1 =  0.5326222979642E+01
 lsoda--  at current t (=r1), mxstep (=i1) steps   
       taken on this call before reaching tout     
      In above message,  I1 =       500
      In above message,  R1 =  0.1108673832631E+02
 lsoda--  at current t (=r1), mxstep (=i1) steps   
       taken on this call before reaching tout     
      In above message,  I1 =       500
      In above message,  R1 =  0.8986509906378E+01
 lsoda--  at current t (=r1), mxstep (=i1) steps   
       taken on this call before reaching tout     
      In above message,  I1 =       500
      In above message,  R1 =  0.4256726830424E+01
 lsoda--  at current t (=r1), mxstep (=i1) steps   
       taken on this call before reaching tout     
      In above message,  I1 =       500
      In above message,  R1 =  0.5210544256910E+02
 lsoda--  at current t (=r1), mxstep (=i1) steps   
       taken on this call before reaching tout     
      In above message,  I1 =       500
      In above message,  R1 =  0.3449730746738E+01
 lsoda--  at current t (=r1), mxstep (=i1) steps   
       taken on this call before reaching tout     
      In above message,  I1 =       500
      In above message,  R1 =  0.3267110614395E+01
 lsoda--  at current t (=r1), mxstep (=i1) steps   
       taken on this call before reaching tout     
      In above message,  I1 =       500
      In above message,  R1 =  0.6123265242962E+01
 lsoda--  at current t (=r1), mxstep (=i1) steps   
       taken on this call before reaching tout     
      In above message,  I1 =       500
      In above message,  R1 =  0.4906137878811E+01
 lsoda--  at current t (=r1), mxstep (=i1) steps   
       taken on this call before reaching tout     
      In above message,  I1 =       500
      In above message,  R1 =  0.8112992613327E+01
 lsoda--  at current t (=r1), mxstep (=i1) steps   
       taken on this call before reaching tout     
      In above message,  I1 =       500
      In above message,  R1 =  0.2503420407655E+02
 lsoda--  at current t (=r1), mxstep (=i1) steps   
       taken on this call before reaching tout     
      In above message,  I1 =       500
      In above message,  R1 =  0.1599571787278E+02
 lsoda--  at current t (=r1), mxstep (=i1) steps   
       taken on this call before reaching tout     
      In above message,  I1 =       500
      In above message,  R1 =  0.3876184156380E+01
 lsoda--  at current t (=r1), mxstep (=i1) steps   
       taken on this call before reaching tout     
      In above message,  I1 =       500
      In above message,  R1 =  0.4128511621053E+01
 lsoda--  at current t (=r1), mxstep (=i1) steps   
       taken on this call before reaching tout     
      In above message,  I1 =       500
      In above message,  R1 =  0.1498952676178E+02
 lsoda--  at current t (=r1), mxstep (=i1) steps   
       taken on this call before reaching tout     
      In above message,  I1 =       500
      In above message,  R1 =  0.8954934648802E+01
Excess work done on this call (perhaps wrong Dfun type).
Run with full_output = 1 to get quantitative information.
Excess work done on this call (perhaps wrong Dfun type).
Run with full_output = 1 to get quantitative information.
Excess work done on this call (perhaps wrong Dfun type).
Run with full_output = 1 to get quantitative information.
Excess work done on this call (perhaps wrong Dfun type).
Run with full_output = 1 to get quantitative information.
Excess work done on this call (perhaps wrong Dfun type).
Run with full_output = 1 to get quantitative information.
Excess work done on this call (perhaps wrong Dfun type).
Run with full_output = 1 to get quantitative information.
Excess work done on this call (perhaps wrong Dfun type).
Run with full_output = 1 to get quantitative information.
Excess work done on this call (perhaps wrong Dfun type).
Run with full_output = 1 to get quantitative information.
Excess work done on this call (perhaps wrong Dfun type).
Run with full_output = 1 to get quantitative information.
Excess work done on this call (perhaps wrong Dfun type).
Run with full_output = 1 to get quantitative information.
Excess work done on this call (perhaps wrong Dfun type).
Run with full_output = 1 to get quantitative information.
Excess work done on this call (perhaps wrong Dfun type).
Run with full_output = 1 to get quantitative information.
Excess work done on this call (perhaps wrong Dfun type).
Run with full_output = 1 to get quantitative information.
Excess work done on this call (perhaps wrong Dfun type).
Run with full_output = 1 to get quantitative information.
Excess work done on this call (perhaps wrong Dfun type).
Run with full_output = 1 to get quantitative information.
Excess work done on this call (perhaps wrong Dfun type).
Run with full_output = 1 to get quantitative information.
Excess work done on this call (perhaps wrong Dfun type).
Run with full_output = 1 to get quantitative information.
Excess work done on this call (perhaps wrong Dfun type).
Run with full_output = 1 to get quantitative information.
Excess work done on this call (perhaps wrong Dfun type).
Run with full_output = 1 to get quantitative information.
Excess work done on this call (perhaps wrong Dfun type).
Run with full_output = 1 to get quantitative information.
Excess work done on this call (perhaps wrong Dfun type).
Run with full_output = 1 to get quantitative information.
Excess work done on this call (perhaps wrong Dfun type).
Run with full_output = 1 to get quantitative information.
Excess work done on this call (perhaps wrong Dfun type).
Run with full_output = 1 to get quantitative information.
Excess work done on this call (perhaps wrong Dfun type).
Run with full_output = 1 to get quantitative information.
Excess work done on this call (perhaps wrong Dfun type).
Run with full_output = 1 to get quantitative information.
Excess work done on this call (perhaps wrong Dfun type).
Run with full_output = 1 to get quantitative information.
Excess work done on this call (perhaps wrong Dfun type).
Run with full_output = 1 to get quantitative information.
Excess work done on this call (perhaps wrong Dfun type).
Run with full_output = 1 to get quantitative information.
Excess work done on this call (perhaps wrong Dfun type).
Run with full_output = 1 to get quantitative information.
Excess work done on this call (perhaps wrong Dfun type).
Run with full_output = 1 to get quantitative information.
Excess work done on this call (perhaps wrong Dfun type).
Run with full_output = 1 to get quantitative information.
Excess work done on this call (perhaps wrong Dfun type).
Run with full_output = 1 to get quantitative information.
Excess work done on this call (perhaps wrong Dfun type).
Run with full_output = 1 to get quantitative information.
Excess work done on this call (perhaps wrong Dfun type).
Run with full_output = 1 to get quantitative information.
Excess work done on this call (perhaps wrong Dfun type).
Run with full_output = 1 to get quantitative information.
Excess work done on this call (perhaps wrong Dfun type).
Run with full_output = 1 to get quantitative information.
 lsoda--  at current t (=r1), mxstep (=i1) steps   
       taken on this call before reaching tout     
      In above message,  I1 =       500
      In above message,  R1 =  0.5264929041491E+01
 lsoda--  at current t (=r1), mxstep (=i1) steps   
       taken on this call before reaching tout     
      In above message,  I1 =       500
      In above message,  R1 =  0.7111213642139E+01
 lsoda--  at current t (=r1), mxstep (=i1) steps   
       taken on this call before reaching tout     
      In above message,  I1 =       500
      In above message,  R1 =  0.1114241567530E+02
 lsoda--  at current t (=r1), mxstep (=i1) steps   
       taken on this call before reaching tout     
      In above message,  I1 =       500
      In above message,  R1 =  0.3443706470553E+02
 lsoda--  at current t (=r1), mxstep (=i1) steps   
       taken on this call before reaching tout     
      In above message,  I1 =       500
      In above message,  R1 =  0.7005349787052E+01
 lsoda--  at current t (=r1), mxstep (=i1) steps   
       taken on this call before reaching tout     
      In above message,  I1 =       500
      In above message,  R1 =  0.8900385907266E+01
 lsoda--  at current t (=r1), mxstep (=i1) steps   
       taken on this call before reaching tout     
      In above message,  I1 =       500
      In above message,  R1 =  0.9302275027093E+01
 lsoda--  at current t (=r1), mxstep (=i1) steps   
       taken on this call before reaching tout     
      In above message,  I1 =       500
      In above message,  R1 =  0.1299423844210E+02
 lsoda--  at current t (=r1), mxstep (=i1) steps   
       taken on this call before reaching tout     
      In above message,  I1 =       500
      In above message,  R1 =  0.6738482009984E+01
 lsoda--  at current t (=r1), mxstep (=i1) steps   
       taken on this call before reaching tout     
      In above message,  I1 =       500
      In above message,  R1 =  0.5545747163463E+01
 lsoda--  at current t (=r1), mxstep (=i1) steps   
       taken on this call before reaching tout     
      In above message,  I1 =       500
      In above message,  R1 =  0.5144688895964E+01
 lsoda--  at current t (=r1), mxstep (=i1) steps   
       taken on this call before reaching tout     
      In above message,  I1 =       500
      In above message,  R1 =  0.5164409737931E+01
 lsoda--  at current t (=r1), mxstep (=i1) steps   
       taken on this call before reaching tout     
      In above message,  I1 =       500
      In above message,  R1 =  0.7034369621416E+01
 lsoda--  at current t (=r1), mxstep (=i1) steps   
       taken on this call before reaching tout     
      In above message,  I1 =       500
      In above message,  R1 =  0.7028154336958E+01
 lsoda--  at current t (=r1), mxstep (=i1) steps   
       taken on this call before reaching tout     
      In above message,  I1 =       500
      In above message,  R1 =  0.1009432276582E+02
 lsoda--  at current t (=r1), mxstep (=i1) steps   
       taken on this call before reaching tout     
      In above message,  I1 =       500
      In above message,  R1 =  0.7162129315927E+01
 lsoda--  at current t (=r1), mxstep (=i1) steps   
       taken on this call before reaching tout     
      In above message,  I1 =       500
      In above message,  R1 =  0.6197808689850E+01
 lsoda--  at current t (=r1), mxstep (=i1) steps   
       taken on this call before reaching tout     
      In above message,  I1 =       500
      In above message,  R1 =  0.9194474958279E+01
 lsoda--  at current t (=r1), mxstep (=i1) steps   
       taken on this call before reaching tout     
      In above message,  I1 =       500
      In above message,  R1 =  0.7223243447301E+01
 lsoda--  at current t (=r1), mxstep (=i1) steps   
       taken on this call before reaching tout     
      In above message,  I1 =       500
      In above message,  R1 =  0.4270193446020E+01
 lsoda--  at current t (=r1), mxstep (=i1) steps   
       taken on this call before reaching tout     
      In above message,  I1 =       500
      In above message,  R1 =  0.4554006505345E+01
 lsoda--  at current t (=r1), mxstep (=i1) steps   
       taken on this call before reaching tout     
      In above message,  I1 =       500
      In above message,  R1 =  0.8221535888964E+02
 lsoda--  at current t (=r1), mxstep (=i1) steps   
       taken on this call before reaching tout     
      In above message,  I1 =       500
      In above message,  R1 =  0.1126913717602E+02
 lsoda--  at current t (=r1), mxstep (=i1) steps   
       taken on this call before reaching tout     
      In above message,  I1 =       500
      In above message,  R1 =  0.7954899758002E+01
 lsoda--  at current t (=r1), mxstep (=i1) steps   
       taken on this call before reaching tout     
      In above message,  I1 =       500
      In above message,  R1 =  0.8070231795544E+01
 lsoda--  at current t (=r1), mxstep (=i1) steps   
       taken on this call before reaching tout     
      In above message,  I1 =       500
      In above message,  R1 =  0.4068439239525E+01
 lsoda--  at current t (=r1), mxstep (=i1) steps   
       taken on this call before reaching tout     
      In above message,  I1 =       500
      In above message,  R1 =  0.4413762858128E+01
 lsoda--  at current t (=r1), mxstep (=i1) steps   
       taken on this call before reaching tout     
      In above message,  I1 =       500
      In above message,  R1 =  0.4782068438803E+01
 lsoda--  at current t (=r1), mxstep (=i1) steps   
       taken on this call before reaching tout     
      In above message,  I1 =       500
      In above message,  R1 =  0.1305931513347E+02
 lsoda--  at current t (=r1), mxstep (=i1) steps   
       taken on this call before reaching tout     
      In above message,  I1 =       500
      In above message,  R1 =  0.3135576004972E+01
 lsoda--  at current t (=r1), mxstep (=i1) steps   
       taken on this call before reaching tout     
      In above message,  I1 =       500
      In above message,  R1 =  0.4325505259321E+01
 lsoda--  at current t (=r1), mxstep (=i1) steps   
       taken on this call before reaching tout     
      In above message,  I1 =       500
      In above message,  R1 =  0.1135001888380E+00
 lsoda--  at current t (=r1), mxstep (=i1) steps   
       taken on this call before reaching tout     
      In above message,  I1 =       500
      In above message,  R1 =  0.1200623128770E+02
 lsoda--  at current t (=r1), mxstep (=i1) steps   
       taken on this call before reaching tout     
      In above message,  I1 =       500
      In above message,  R1 =  0.2606220349418E+02
 lsoda--  at current t (=r1), mxstep (=i1) steps   
       taken on this call before reaching tout     
      In above message,  I1 =       500
      In above message,  R1 =  0.2215006855552E+02
 lsoda--  at current t (=r1), mxstep (=i1) steps   
       taken on this call before reaching tout     
      In above message,  I1 =       500
      In above message,  R1 =  0.4041674134468E+01
 lsoda--  at current t (=r1), mxstep (=i1) steps   
       taken on this call before reaching tout     
      In above message,  I1 =       500
      In above message,  R1 =  0.2719126968881E+02
 lsoda--  at current t (=r1), mxstep (=i1) steps   
       taken on this call before reaching tout     
      In above message,  I1 =       500
      In above message,  R1 =  0.1503725673967E+02
 lsoda--  at current t (=r1), mxstep (=i1) steps   
       taken on this call before reaching tout     
      In above message,  I1 =       500
      In above message,  R1 =  0.7159374999276E+01
 lsoda--  at current t (=r1), mxstep (=i1) steps   
       taken on this call before reaching tout     
      In above message,  I1 =       500
      In above message,  R1 =  0.1399215574965E+02
 lsoda--  at current t (=r1), mxstep (=i1) steps   
       taken on this call before reaching tout     
      In above message,  I1 =       500
      In above message,  R1 =  0.7134264465996E+01
 lsoda--  at current t (=r1), mxstep (=i1) steps   
       taken on this call before reaching tout     
      In above message,  I1 =       500
      In above message,  R1 =  0.5018365646554E+01
Excess work done on this call (perhaps wrong Dfun type).
Run with full_output = 1 to get quantitative information.
Excess work done on this call (perhaps wrong Dfun type).
Run with full_output = 1 to get quantitative information.
Excess work done on this call (perhaps wrong Dfun type).
Run with full_output = 1 to get quantitative information.
Excess work done on this call (perhaps wrong Dfun type).
Run with full_output = 1 to get quantitative information.
Excess work done on this call (perhaps wrong Dfun type).
Run with full_output = 1 to get quantitative information.
Excess work done on this call (perhaps wrong Dfun type).
Run with full_output = 1 to get quantitative information.
Excess work done on this call (perhaps wrong Dfun type).
Run with full_output = 1 to get quantitative information.
Excess work done on this call (perhaps wrong Dfun type).
Run with full_output = 1 to get quantitative information.
Excess work done on this call (perhaps wrong Dfun type).
Run with full_output = 1 to get quantitative information.
Excess work done on this call (perhaps wrong Dfun type).
Run with full_output = 1 to get quantitative information.
Excess work done on this call (perhaps wrong Dfun type).
Run with full_output = 1 to get quantitative information.
Excess work done on this call (perhaps wrong Dfun type).
Run with full_output = 1 to get quantitative information.
Excess work done on this call (perhaps wrong Dfun type).
Run with full_output = 1 to get quantitative information.
Excess work done on this call (perhaps wrong Dfun type).
Run with full_output = 1 to get quantitative information.
Excess work done on this call (perhaps wrong Dfun type).
Run with full_output = 1 to get quantitative information.
Excess work done on this call (perhaps wrong Dfun type).
Run with full_output = 1 to get quantitative information.
Excess work done on this call (perhaps wrong Dfun type).
Run with full_output = 1 to get quantitative information.
Excess work done on this call (perhaps wrong Dfun type).
Run with full_output = 1 to get quantitative information.
Excess work done on this call (perhaps wrong Dfun type).
Run with full_output = 1 to get quantitative information.
Excess work done on this call (perhaps wrong Dfun type).
Run with full_output = 1 to get quantitative information.
Excess work done on this call (perhaps wrong Dfun type).
Run with full_output = 1 to get quantitative information.
Excess work done on this call (perhaps wrong Dfun type).
Run with full_output = 1 to get quantitative information.
Excess work done on this call (perhaps wrong Dfun type).
Run with full_output = 1 to get quantitative information.
Excess work done on this call (perhaps wrong Dfun type).
Run with full_output = 1 to get quantitative information.
Excess work done on this call (perhaps wrong Dfun type).
Run with full_output = 1 to get quantitative information.
Excess work done on this call (perhaps wrong Dfun type).
Run with full_output = 1 to get quantitative information.
Excess work done on this call (perhaps wrong Dfun type).
Run with full_output = 1 to get quantitative information.
Excess work done on this call (perhaps wrong Dfun type).
Run with full_output = 1 to get quantitative information.
Excess work done on this call (perhaps wrong Dfun type).
Run with full_output = 1 to get quantitative information.
Excess work done on this call (perhaps wrong Dfun type).
Run with full_output = 1 to get quantitative information.
Excess work done on this call (perhaps wrong Dfun type).
Run with full_output = 1 to get quantitative information.
Excess work done on this call (perhaps wrong Dfun type).
Run with full_output = 1 to get quantitative information.
Excess work done on this call (perhaps wrong Dfun type).
Run with full_output = 1 to get quantitative information.
Excess work done on this call (perhaps wrong Dfun type).
Run with full_output = 1 to get quantitative information.
Excess work done on this call (perhaps wrong Dfun type).
Run with full_output = 1 to get quantitative information.
Excess work done on this call (perhaps wrong Dfun type).
Run with full_output = 1 to get quantitative information.
Excess work done on this call (perhaps wrong Dfun type).
Run with full_output = 1 to get quantitative information.
Excess work done on this call (perhaps wrong Dfun type).
Run with full_output = 1 to get quantitative information.
Excess work done on this call (perhaps wrong Dfun type).
Run with full_output = 1 to get quantitative information.
Excess work done on this call (perhaps wrong Dfun type).
Run with full_output = 1 to get quantitative information.
Excess work done on this call (perhaps wrong Dfun type).
Run with full_output = 1 to get quantitative information.
Excess work done on this call (perhaps wrong Dfun type).
Run with full_output = 1 to get quantitative information.
Excess work done on this call (perhaps wrong Dfun type).
Run with full_output = 1 to get quantitative information.
Excess work done on this call (perhaps wrong Dfun type).
Run with full_output = 1 to get quantitative information.
Excess work done on this call (perhaps wrong Dfun type).
Run with full_output = 1 to get quantitative information.
Excess work done on this call (perhaps wrong Dfun type).
Run with full_output = 1 to get quantitative information.
Excess work done on this call (perhaps wrong Dfun type).
Run with full_output = 1 to get quantitative information.
Excess work done on this call (perhaps wrong Dfun type).
Run with full_output = 1 to get quantitative information.
Excess work done on this call (perhaps wrong Dfun type).
Run with full_output = 1 to get quantitative information.
Excess work done on this call (perhaps wrong Dfun type).
Run with full_output = 1 to get quantitative information.
Excess work done on this call (perhaps wrong Dfun type).
Run with full_output = 1 to get quantitative information.
Excess work done on this call (perhaps wrong Dfun type).
Run with full_output = 1 to get quantitative information.
Excess work done on this call (perhaps wrong Dfun type).
Run with full_output = 1 to get quantitative information.
Excess work done on this call (perhaps wrong Dfun type).
Run with full_output = 1 to get quantitative information.
Excess work done on this call (perhaps wrong Dfun type).
Run with full_output = 1 to get quantitative information.
Excess work done on this call (perhaps wrong Dfun type).
Run with full_output = 1 to get quantitative information.
Excess work done on this call (perhaps wrong Dfun type).
Run with full_output = 1 to get quantitative information.
Excess work done on this call (perhaps wrong Dfun type).
Run with full_output = 1 to get quantitative information.
Excess work done on this call (perhaps wrong Dfun type).
Run with full_output = 1 to get quantitative information.
Excess work done on this call (perhaps wrong Dfun type).
Run with full_output = 1 to get quantitative information.
Excess work done on this call (perhaps wrong Dfun type).
Run with full_output = 1 to get quantitative information.
Excess work done on this call (perhaps wrong Dfun type).
Run with full_output = 1 to get quantitative information.
Excess work done on this call (perhaps wrong Dfun type).
Run with full_output = 1 to get quantitative information.
Excess work done on this call (perhaps wrong Dfun type).
Run with full_output = 1 to get quantitative information.
Excess work done on this call (perhaps wrong Dfun type).
Run with full_output = 1 to get quantitative information.
Excess work done on this call (perhaps wrong Dfun type).
Run with full_output = 1 to get quantitative information.
Excess work done on this call (perhaps wrong Dfun type).
Run with full_output = 1 to get quantitative information.
Excess work done on this call (perhaps wrong Dfun type).
Run with full_output = 1 to get quantitative information.
Excess work done on this call (perhaps wrong Dfun type).
Run with full_output = 1 to get quantitative information.
Excess work done on this call (perhaps wrong Dfun type).
Run with full_output = 1 to get quantitative information.
Excess work done on this call (perhaps wrong Dfun type).
Run with full_output = 1 to get quantitative information.
Excess work done on this call (perhaps wrong Dfun type).
Run with full_output = 1 to get quantitative information.
Excess work done on this call (perhaps wrong Dfun type).
Run with full_output = 1 to get quantitative information.
Excess work done on this call (perhaps wrong Dfun type).
Run with full_output = 1 to get quantitative information.
Excess work done on this call (perhaps wrong Dfun type).
Run with full_output = 1 to get quantitative information.
Excess work done on this call (perhaps wrong Dfun type).
Run with full_output = 1 to get quantitative information.
Excess work done on this call (perhaps wrong Dfun type).
Run with full_output = 1 to get quantitative information.
Excess work done on this call (perhaps wrong Dfun type).
Run with full_output = 1 to get quantitative information.
Excess work done on this call (perhaps wrong Dfun type).
Run with full_output = 1 to get quantitative information.
Excess work done on this call (perhaps wrong Dfun type).
Run with full_output = 1 to get quantitative information.
Excess work done on this call (perhaps wrong Dfun type).
Run with full_output = 1 to get quantitative information.
Excess work done on this call (perhaps wrong Dfun type).
Run with full_output = 1 to get quantitative information.
Excess work done on this call (perhaps wrong Dfun type).
Run with full_output = 1 to get quantitative information.
Excess work done on this call (perhaps wrong Dfun type).
Run with full_output = 1 to get quantitative information.
Excess work done on this call (perhaps wrong Dfun type).
Run with full_output = 1 to get quantitative information.
Excess work done on this call (perhaps wrong Dfun type).
Run with full_output = 1 to get quantitative information.
Excess work done on this call (perhaps wrong Dfun type).
Run with full_output = 1 to get quantitative information.
Excess work done on this call (perhaps wrong Dfun type).
Run with full_output = 1 to get quantitative information.
Excess work done on this call (perhaps wrong Dfun type).
Run with full_output = 1 to get quantitative information.
Excess work done on this call (perhaps wrong Dfun type).
Run with full_output = 1 to get quantitative information.
Excess work done on this call (perhaps wrong Dfun type).
Run with full_output = 1 to get quantitative information.
Excess work done on this call (perhaps wrong Dfun type).
Run with full_output = 1 to get quantitative information.
Excess work done on this call (perhaps wrong Dfun type).
Run with full_output = 1 to get quantitative information.
Excess work done on this call (perhaps wrong Dfun type).
Run with full_output = 1 to get quantitative information.
Excess work done on this call (perhaps wrong Dfun type).
Run with full_output = 1 to get quantitative information.
Excess work done on this call (perhaps wrong Dfun type).
Run with full_output = 1 to get quantitative information.
Excess work done on this call (perhaps wrong Dfun type).
Run with full_output = 1 to get quantitative information.
Excess work done on this call (perhaps wrong Dfun type).
Run with full_output = 1 to get quantitative information.
Excess work done on this call (perhaps wrong Dfun type).
Run with full_output = 1 to get quantitative information.
Excess work done on this call (perhaps wrong Dfun type).
Run with full_output = 1 to get quantitative information.
Excess work done on this call (perhaps wrong Dfun type).
Run with full_output = 1 to get quantitative information.
Excess work done on this call (perhaps wrong Dfun type).
Run with full_output = 1 to get quantitative information.
Excess work done on this call (perhaps wrong Dfun type).
Run with full_output = 1 to get quantitative information.
Excess work done on this call (perhaps wrong Dfun type).
Run with full_output = 1 to get quantitative information.
Excess work done on this call (perhaps wrong Dfun type).
Run with full_output = 1 to get quantitative information.
Excess work done on this call (perhaps wrong Dfun type).
Run with full_output = 1 to get quantitative information.
Excess work done on this call (perhaps wrong Dfun type).
Run with full_output = 1 to get quantitative information.
Excess work done on this call (perhaps wrong Dfun type).
Run with full_output = 1 to get quantitative information.
Excess work done on this call (perhaps wrong Dfun type).
Run with full_output = 1 to get quantitative information.
Excess work done on this call (perhaps wrong Dfun type).
Run with full_output = 1 to get quantitative information.
 lsoda--  at current t (=r1), mxstep (=i1) steps   
       taken on this call before reaching tout     
      In above message,  I1 =       500
      In above message,  R1 =  0.4027309179679E+01
 lsoda--  at current t (=r1), mxstep (=i1) steps   
       taken on this call before reaching tout     
      In above message,  I1 =       500
      In above message,  R1 =  0.4702239444165E+01
 lsoda--  at current t (=r1), mxstep (=i1) steps   
       taken on this call before reaching tout     
      In above message,  I1 =       500
      In above message,  R1 =  0.6096604767103E+01
 lsoda--  at current t (=r1), mxstep (=i1) steps   
       taken on this call before reaching tout     
      In above message,  I1 =       500
      In above message,  R1 =  0.5033096250965E+01
 lsoda--  at current t (=r1), mxstep (=i1) steps   
       taken on this call before reaching tout     
      In above message,  I1 =       500
      In above message,  R1 =  0.4816355096487E+01
 lsoda--  at current t (=r1), mxstep (=i1) steps   
       taken on this call before reaching tout     
      In above message,  I1 =       500
      In above message,  R1 =  0.5805178332704E+01
 lsoda--  at current t (=r1), mxstep (=i1) steps   
       taken on this call before reaching tout     
      In above message,  I1 =       500
      In above message,  R1 =  0.4287541684536E+01
 lsoda--  at current t (=r1), mxstep (=i1) steps   
       taken on this call before reaching tout     
      In above message,  I1 =       500
      In above message,  R1 =  0.4007763758766E+01
 lsoda--  at current t (=r1), mxstep (=i1) steps   
       taken on this call before reaching tout     
      In above message,  I1 =       500
      In above message,  R1 =  0.8948292302496E+02
 lsoda--  at current t (=r1), mxstep (=i1) steps   
       taken on this call before reaching tout     
      In above message,  I1 =       500
      In above message,  R1 =  0.8054367693463E+01
 lsoda--  at current t (=r1), mxstep (=i1) steps   
       taken on this call before reaching tout     
      In above message,  I1 =       500
      In above message,  R1 =  0.5088475181737E+01
 lsoda--  at current t (=r1), mxstep (=i1) steps   
       taken on this call before reaching tout     
      In above message,  I1 =       500
      In above message,  R1 =  0.4040802780606E+01
 lsoda--  at current t (=r1), mxstep (=i1) steps   
       taken on this call before reaching tout     
      In above message,  I1 =       500
      In above message,  R1 =  0.1021884318897E+02
 lsoda--  at current t (=r1), mxstep (=i1) steps   
       taken on this call before reaching tout     
      In above message,  I1 =       500
      In above message,  R1 =  0.6100110365120E+01
 lsoda--  at current t (=r1), mxstep (=i1) steps   
       taken on this call before reaching tout     
      In above message,  I1 =       500
      In above message,  R1 =  0.4148870672171E+01
 lsoda--  at current t (=r1), mxstep (=i1) steps   
       taken on this call before reaching tout     
      In above message,  I1 =       500
      In above message,  R1 =  0.7066131569134E+01
 lsoda--  at current t (=r1), mxstep (=i1) steps   
       taken on this call before reaching tout     
      In above message,  I1 =       500
      In above message,  R1 =  0.3977162488135E+01
 lsoda--  at current t (=r1), mxstep (=i1) steps   
       taken on this call before reaching tout     
      In above message,  I1 =       500
      In above message,  R1 =  0.4238151433546E+01
 lsoda--  at current t (=r1), mxstep (=i1) steps   
       taken on this call before reaching tout     
      In above message,  I1 =       500
      In above message,  R1 =  0.3024725610291E+02
 lsoda--  at current t (=r1), mxstep (=i1) steps   
       taken on this call before reaching tout     
      In above message,  I1 =       500
      In above message,  R1 =  0.9063993882814E+01
 lsoda--  at current t (=r1), mxstep (=i1) steps   
       taken on this call before reaching tout     
      In above message,  I1 =       500
      In above message,  R1 =  0.6124833362733E+01
 lsoda--  at current t (=r1), mxstep (=i1) steps   
       taken on this call before reaching tout     
      In above message,  I1 =       500
      In above message,  R1 =  0.5934147582654E+01
 lsoda--  at current t (=r1), mxstep (=i1) steps   
       taken on this call before reaching tout     
      In above message,  I1 =       500
      In above message,  R1 =  0.2106788977882E+02
 lsoda--  at current t (=r1), mxstep (=i1) steps   
       taken on this call before reaching tout     
      In above message,  I1 =       500
      In above message,  R1 =  0.1896777229586E+02
 lsoda--  at current t (=r1), mxstep (=i1) steps   
       taken on this call before reaching tout     
      In above message,  I1 =       500
      In above message,  R1 =  0.3918669830245E+02
 lsoda--  at current t (=r1), mxstep (=i1) steps   
       taken on this call before reaching tout     
      In above message,  I1 =       500
      In above message,  R1 =  0.8247440149052E+02
 lsoda--  at current t (=r1), mxstep (=i1) steps   
       taken on this call before reaching tout     
      In above message,  I1 =       500
      In above message,  R1 =  0.3783476617977E+01
 lsoda--  at current t (=r1), mxstep (=i1) steps   
       taken on this call before reaching tout     
      In above message,  I1 =       500
      In above message,  R1 =  0.1638777426732E+02
 lsoda--  at current t (=r1), mxstep (=i1) steps   
       taken on this call before reaching tout     
      In above message,  I1 =       500
      In above message,  R1 =  0.7313598686359E+01
 lsoda--  at current t (=r1), mxstep (=i1) steps   
       taken on this call before reaching tout     
      In above message,  I1 =       500
      In above message,  R1 =  0.5067623914991E+01
 lsoda--  at current t (=r1), mxstep (=i1) steps   
       taken on this call before reaching tout     
      In above message,  I1 =       500
      In above message,  R1 =  0.1419909219553E+02
 lsoda--  at current t (=r1), mxstep (=i1) steps   
       taken on this call before reaching tout     
      In above message,  I1 =       500
      In above message,  R1 =  0.7285950052631E+01
 lsoda--  at current t (=r1), mxstep (=i1) steps   
       taken on this call before reaching tout     
      In above message,  I1 =       500
      In above message,  R1 =  0.1526091123715E+02
 lsoda--  at current t (=r1), mxstep (=i1) steps   
       taken on this call before reaching tout     
      In above message,  I1 =       500
      In above message,  R1 =  0.6953748234227E+01
 lsoda--  at current t (=r1), mxstep (=i1) steps   
       taken on this call before reaching tout     
      In above message,  I1 =       500
      In above message,  R1 =  0.1332540755248E+02
 lsoda--  at current t (=r1), mxstep (=i1) steps   
       taken on this call before reaching tout     
      In above message,  I1 =       500
      In above message,  R1 =  0.8044209860189E+01
 lsoda--  at current t (=r1), mxstep (=i1) steps   
       taken on this call before reaching tout     
      In above message,  I1 =       500
      In above message,  R1 =  0.3891068497695E+01
 lsoda--  at current t (=r1), mxstep (=i1) steps   
       taken on this call before reaching tout     
      In above message,  I1 =       500
      In above message,  R1 =  0.7997512621374E+01
 lsoda--  at current t (=r1), mxstep (=i1) steps   
       taken on this call before reaching tout     
      In above message,  I1 =       500
      In above message,  R1 =  0.4096907616058E+01
 lsoda--  at current t (=r1), mxstep (=i1) steps   
       taken on this call before reaching tout     
      In above message,  I1 =       500
      In above message,  R1 =  0.1969892066732E+02
 lsoda--  at current t (=r1), mxstep (=i1) steps   
       taken on this call before reaching tout     
      In above message,  I1 =       500
      In above message,  R1 =  0.8056119407138E+01
 lsoda--  at current t (=r1), mxstep (=i1) steps   
       taken on this call before reaching tout     
      In above message,  I1 =       500
      In above message,  R1 =  0.5362513926540E+01
Excess work done on this call (perhaps wrong Dfun type).
Run with full_output = 1 to get quantitative information.
Excess work done on this call (perhaps wrong Dfun type).
Run with full_output = 1 to get quantitative information.
Excess work done on this call (perhaps wrong Dfun type).
Run with full_output = 1 to get quantitative information.
Excess work done on this call (perhaps wrong Dfun type).
Run with full_output = 1 to get quantitative information.
Excess work done on this call (perhaps wrong Dfun type).
Run with full_output = 1 to get quantitative information.
Excess work done on this call (perhaps wrong Dfun type).
Run with full_output = 1 to get quantitative information.
Excess work done on this call (perhaps wrong Dfun type).
Run with full_output = 1 to get quantitative information.
Excess work done on this call (perhaps wrong Dfun type).
Run with full_output = 1 to get quantitative information.
Excess work done on this call (perhaps wrong Dfun type).
Run with full_output = 1 to get quantitative information.
Excess work done on this call (perhaps wrong Dfun type).
Run with full_output = 1 to get quantitative information.
Excess work done on this call (perhaps wrong Dfun type).
Run with full_output = 1 to get quantitative information.
Excess work done on this call (perhaps wrong Dfun type).
Run with full_output = 1 to get quantitative information.
Excess work done on this call (perhaps wrong Dfun type).
Run with full_output = 1 to get quantitative information.
Excess work done on this call (perhaps wrong Dfun type).
Run with full_output = 1 to get quantitative information.
Excess work done on this call (perhaps wrong Dfun type).
Run with full_output = 1 to get quantitative information.
Excess work done on this call (perhaps wrong Dfun type).
Run with full_output = 1 to get quantitative information.
 lsoda--  at current t (=r1), mxstep (=i1) steps   
       taken on this call before reaching tout     
      In above message,  I1 =       500
      In above message,  R1 =  0.4014415463313E+01
 lsoda--  at current t (=r1), mxstep (=i1) steps   
       taken on this call before reaching tout     
      In above message,  I1 =       500
      In above message,  R1 =  0.3921775384141E+01
 lsoda--  at current t (=r1), mxstep (=i1) steps   
       taken on this call before reaching tout     
      In above message,  I1 =       500
      In above message,  R1 =  0.5092668826547E+01
 lsoda--  at current t (=r1), mxstep (=i1) steps   
       taken on this call before reaching tout     
      In above message,  I1 =       500
      In above message,  R1 =  0.8408724726739E+01
 lsoda--  at current t (=r1), mxstep (=i1) steps   
       taken on this call before reaching tout     
      In above message,  I1 =       500
      In above message,  R1 =  0.7145307787843E+01
 lsoda--  at current t (=r1), mxstep (=i1) steps   
       taken on this call before reaching tout     
      In above message,  I1 =       500
      In above message,  R1 =  0.6155083450689E+01
 lsoda--  at current t (=r1), mxstep (=i1) steps   
       taken on this call before reaching tout     
      In above message,  I1 =       500
      In above message,  R1 =  0.5319229911605E+01
 lsoda--  at current t (=r1), mxstep (=i1) steps   
       taken on this call before reaching tout     
      In above message,  I1 =       500
      In above message,  R1 =  0.4147913866820E+01
 lsoda--  at current t (=r1), mxstep (=i1) steps   
       taken on this call before reaching tout     
      In above message,  I1 =       500
      In above message,  R1 =  0.7223094510991E+01
 lsoda--  at current t (=r1), mxstep (=i1) steps   
       taken on this call before reaching tout     
      In above message,  I1 =       500
      In above message,  R1 =  0.1308442314475E+02
 lsoda--  at current t (=r1), mxstep (=i1) steps   
       taken on this call before reaching tout     
      In above message,  I1 =       500
      In above message,  R1 =  0.5088296935645E+01
 lsoda--  at current t (=r1), mxstep (=i1) steps   
       taken on this call before reaching tout     
      In above message,  I1 =       500
      In above message,  R1 =  0.4007392627774E+01
 lsoda--  at current t (=r1), mxstep (=i1) steps   
       taken on this call before reaching tout     
      In above message,  I1 =       500
      In above message,  R1 =  0.2861087752507E+01
 lsoda--  at current t (=r1), mxstep (=i1) steps   
       taken on this call before reaching tout     
      In above message,  I1 =       500
      In above message,  R1 =  0.7202667397500E+01
 lsoda--  at current t (=r1), mxstep (=i1) steps   
       taken on this call before reaching tout     
      In above message,  I1 =       500
      In above message,  R1 =  0.1119762826474E+02
 lsoda--  at current t (=r1), mxstep (=i1) steps   
       taken on this call before reaching tout     
      In above message,  I1 =       500
      In above message,  R1 =  0.4186438265659E+01
 lsoda--  at current t (=r1), mxstep (=i1) steps   
       taken on this call before reaching tout     
      In above message,  I1 =       500
      In above message,  R1 =  0.5069435364010E+01
 lsoda--  at current t (=r1), mxstep (=i1) steps   
       taken on this call before reaching tout     
      In above message,  I1 =       500
      In above message,  R1 =  0.4143366105901E+01
 lsoda--  at current t (=r1), mxstep (=i1) steps   
       taken on this call before reaching tout     
      In above message,  I1 =       500
      In above message,  R1 =  0.6225795034672E+01
 lsoda--  at current t (=r1), mxstep (=i1) steps   
       taken on this call before reaching tout     
      In above message,  I1 =       500
      In above message,  R1 =  0.2461215582230E+02
 lsoda--  at current t (=r1), mxstep (=i1) steps   
       taken on this call before reaching tout     
      In above message,  I1 =       500
      In above message,  R1 =  0.4534809825528E+01
 lsoda--  at current t (=r1), mxstep (=i1) steps   
       taken on this call before reaching tout     
      In above message,  I1 =       500
      In above message,  R1 =  0.4440382569549E+01
 lsoda--  at current t (=r1), mxstep (=i1) steps   
       taken on this call before reaching tout     
      In above message,  I1 =       500
      In above message,  R1 =  0.4293142056607E+01
 lsoda--  at current t (=r1), mxstep (=i1) steps   
       taken on this call before reaching tout     
      In above message,  I1 =       500
      In above message,  R1 =  0.1299416353189E+02
 lsoda--  at current t (=r1), mxstep (=i1) steps   
       taken on this call before reaching tout     
      In above message,  I1 =       500
      In above message,  R1 =  0.5117671029076E+01
 lsoda--  at current t (=r1), mxstep (=i1) steps   
       taken on this call before reaching tout     
      In above message,  I1 =       500
      In above message,  R1 =  0.5459509100164E+01
 lsoda--  at current t (=r1), mxstep (=i1) steps   
       taken on this call before reaching tout     
      In above message,  I1 =       500
      In above message,  R1 =  0.1098468064049E+02
 lsoda--  at current t (=r1), mxstep (=i1) steps   
       taken on this call before reaching tout     
      In above message,  I1 =       500
      In above message,  R1 =  0.9032900079806E+01
 lsoda--  at current t (=r1), mxstep (=i1) steps   
       taken on this call before reaching tout     
      In above message,  I1 =       500
      In above message,  R1 =  0.7137499612221E+01
 lsoda--  at current t (=r1), mxstep (=i1) steps   
       taken on this call before reaching tout     
      In above message,  I1 =       500
      In above message,  R1 =  0.1288209289105E+02
 lsoda--  at current t (=r1), mxstep (=i1) steps   
       taken on this call before reaching tout     
      In above message,  I1 =       500
      In above message,  R1 =  0.1928921082141E+02
 lsoda--  at current t (=r1), mxstep (=i1) steps   
       taken on this call before reaching tout     
      In above message,  I1 =       500
      In above message,  R1 =  0.8174233852834E+01
 lsoda--  at current t (=r1), mxstep (=i1) steps   
       taken on this call before reaching tout     
      In above message,  I1 =       500
      In above message,  R1 =  0.5023404231545E+01
 lsoda--  at current t (=r1), mxstep (=i1) steps   
       taken on this call before reaching tout     
      In above message,  I1 =       500
      In above message,  R1 =  0.6098150196062E+01
 lsoda--  at current t (=r1), mxstep (=i1) steps   
       taken on this call before reaching tout     
      In above message,  I1 =       500
      In above message,  R1 =  0.7966242126047E+01
 lsoda--  at current t (=r1), mxstep (=i1) steps   
       taken on this call before reaching tout     
      In above message,  I1 =       500
      In above message,  R1 =  0.7056958066741E+01
 lsoda--  at current t (=r1), mxstep (=i1) steps   
       taken on this call before reaching tout     
      In above message,  I1 =       500
      In above message,  R1 =  0.1602396116548E+02
 lsoda--  at current t (=r1), mxstep (=i1) steps   
       taken on this call before reaching tout     
      In above message,  I1 =       500
      In above message,  R1 =  0.1305472428052E+02
 lsoda--  at current t (=r1), mxstep (=i1) steps   
       taken on this call before reaching tout     
      In above message,  I1 =       500
      In above message,  R1 =  0.4809129947307E+01
 lsoda--  at current t (=r1), mxstep (=i1) steps   
       taken on this call before reaching tout     
      In above message,  I1 =       500
      In above message,  R1 =  0.4206341909945E+01
 lsoda--  at current t (=r1), mxstep (=i1) steps   
       taken on this call before reaching tout     
      In above message,  I1 =       500
      In above message,  R1 =  0.3998787003966E+01
 lsoda--  at current t (=r1), mxstep (=i1) steps   
       taken on this call before reaching tout     
      In above message,  I1 =       500
      In above message,  R1 =  0.4257463387817E+01
Excess work done on this call (perhaps wrong Dfun type).
Run with full_output = 1 to get quantitative information.
Excess work done on this call (perhaps wrong Dfun type).
Run with full_output = 1 to get quantitative information.
Excess work done on this call (perhaps wrong Dfun type).
Run with full_output = 1 to get quantitative information.
 lsoda--  at current t (=r1), mxstep (=i1) steps   
       taken on this call before reaching tout     
      In above message,  I1 =       500
      In above message,  R1 =  0.1803711964823E+02
 lsoda--  at current t (=r1), mxstep (=i1) steps   
       taken on this call before reaching tout     
      In above message,  I1 =       500
      In above message,  R1 =  0.8082169049168E+01
 lsoda--  at current t (=r1), mxstep (=i1) steps   
       taken on this call before reaching tout     
      In above message,  I1 =       500
      In above message,  R1 =  0.1166427166676E+02
 lsoda--  at current t (=r1), mxstep (=i1) steps   
       taken on this call before reaching tout     
      In above message,  I1 =       500
      In above message,  R1 =  0.4103947912366E+01
 lsoda--  at current t (=r1), mxstep (=i1) steps   
       taken on this call before reaching tout     
      In above message,  I1 =       500
      In above message,  R1 =  0.4143771689384E+01
 lsoda--  at current t (=r1), mxstep (=i1) steps   
       taken on this call before reaching tout     
      In above message,  I1 =       500
      In above message,  R1 =  0.2693007261820E+02
 lsoda--  at current t (=r1), mxstep (=i1) steps   
       taken on this call before reaching tout     
      In above message,  I1 =       500
      In above message,  R1 =  0.4147950149108E+01
 lsoda--  at current t (=r1), mxstep (=i1) steps   
       taken on this call before reaching tout     
      In above message,  I1 =       500
      In above message,  R1 =  0.4929107967182E+01
 lsoda--  at current t (=r1), mxstep (=i1) steps   
       taken on this call before reaching tout     
      In above message,  I1 =       500
      In above message,  R1 =  0.2323412389613E+02
 lsoda--  at current t (=r1), mxstep (=i1) steps   
       taken on this call before reaching tout     
      In above message,  I1 =       500
      In above message,  R1 =  0.1179224152449E+02
 lsoda--  at current t (=r1), mxstep (=i1) steps   
       taken on this call before reaching tout     
      In above message,  I1 =       500
      In above message,  R1 =  0.2000216428335E+02
 lsoda--  at current t (=r1), mxstep (=i1) steps   
       taken on this call before reaching tout     
      In above message,  I1 =       500
      In above message,  R1 =  0.5091672268695E+01
 lsoda--  at current t (=r1), mxstep (=i1) steps   
       taken on this call before reaching tout     
      In above message,  I1 =       500
      In above message,  R1 =  0.3627983632637E+02
 lsoda--  at current t (=r1), mxstep (=i1) steps   
       taken on this call before reaching tout     
      In above message,  I1 =       500
      In above message,  R1 =  0.5032100105473E+02
 lsoda--  at current t (=r1), mxstep (=i1) steps   
       taken on this call before reaching tout     
      In above message,  I1 =       500
      In above message,  R1 =  0.2115868971307E+02
 lsoda--  at current t (=r1), mxstep (=i1) steps   
       taken on this call before reaching tout     
      In above message,  I1 =       500
      In above message,  R1 =  0.6976080147080E+01
 lsoda--  at current t (=r1), mxstep (=i1) steps   
       taken on this call before reaching tout     
      In above message,  I1 =       500
      In above message,  R1 =  0.4314262844877E+02
 lsoda--  at current t (=r1), mxstep (=i1) steps   
       taken on this call before reaching tout     
      In above message,  I1 =       500
      In above message,  R1 =  0.6029993563912E+01
 lsoda--  at current t (=r1), mxstep (=i1) steps   
       taken on this call before reaching tout     
      In above message,  I1 =       500
      In above message,  R1 =  0.3970602667005E+01
 lsoda--  at current t (=r1), mxstep (=i1) steps   
       taken on this call before reaching tout     
      In above message,  I1 =       500
      In above message,  R1 =  0.4097576134209E+01
 lsoda--  at current t (=r1), mxstep (=i1) steps   
       taken on this call before reaching tout     
      In above message,  I1 =       500
      In above message,  R1 =  0.8126336806219E+01
 lsoda--  at current t (=r1), mxstep (=i1) steps   
       taken on this call before reaching tout     
      In above message,  I1 =       500
      In above message,  R1 =  0.1319144287798E+02
 lsoda--  at current t (=r1), mxstep (=i1) steps   
       taken on this call before reaching tout     
      In above message,  I1 =       500
      In above message,  R1 =  0.7005871211258E+01
 lsoda--  at current t (=r1), mxstep (=i1) steps   
       taken on this call before reaching tout     
      In above message,  I1 =       500
      In above message,  R1 =  0.5059088460139E+01
 lsoda--  at current t (=r1), mxstep (=i1) steps   
       taken on this call before reaching tout     
      In above message,  I1 =       500
      In above message,  R1 =  0.1105602801100E+02
 lsoda--  at current t (=r1), mxstep (=i1) steps   
       taken on this call before reaching tout     
      In above message,  I1 =       500
      In above message,  R1 =  0.6000355300575E+01
 lsoda--  at current t (=r1), mxstep (=i1) steps   
       taken on this call before reaching tout     
      In above message,  I1 =       500
      In above message,  R1 =  0.1635397145445E+02
 lsoda--  at current t (=r1), mxstep (=i1) steps   
       taken on this call before reaching tout     
      In above message,  I1 =       500
      In above message,  R1 =  0.1007002563762E+02
 lsoda--  at current t (=r1), mxstep (=i1) steps   
       taken on this call before reaching tout     
      In above message,  I1 =       500
      In above message,  R1 =  0.8097594771332E+01
 lsoda--  at current t (=r1), mxstep (=i1) steps   
       taken on this call before reaching tout     
      In above message,  I1 =       500
      In above message,  R1 =  0.9166522032224E+01
 lsoda--  at current t (=r1), mxstep (=i1) steps   
       taken on this call before reaching tout     
      In above message,  I1 =       500
      In above message,  R1 =  0.6358235965292E+01
 lsoda--  at current t (=r1), mxstep (=i1) steps   
       taken on this call before reaching tout     
      In above message,  I1 =       500
      In above message,  R1 =  0.4722417291795E+01
 lsoda--  at current t (=r1), mxstep (=i1) steps   
       taken on this call before reaching tout     
      In above message,  I1 =       500
      In above message,  R1 =  0.4172612680219E+01
 lsoda--  at current t (=r1), mxstep (=i1) steps   
       taken on this call before reaching tout     
      In above message,  I1 =       500
      In above message,  R1 =  0.4144884322930E+01
 lsoda--  at current t (=r1), mxstep (=i1) steps   
       taken on this call before reaching tout     
      In above message,  I1 =       500
      In above message,  R1 =  0.2788744596197E+02
 lsoda--  at current t (=r1), mxstep (=i1) steps   
       taken on this call before reaching tout     
      In above message,  I1 =       500
      In above message,  R1 =  0.4158004949792E+01
 lsoda--  at current t (=r1), mxstep (=i1) steps   
       taken on this call before reaching tout     
      In above message,  I1 =       500
      In above message,  R1 =  0.4917669071505E+01
 lsoda--  at current t (=r1), mxstep (=i1) steps   
       taken on this call before reaching tout     
      In above message,  I1 =       500
      In above message,  R1 =  0.1095218513273E+02
 lsoda--  at current t (=r1), mxstep (=i1) steps   
       taken on this call before reaching tout     
      In above message,  I1 =       500
      In above message,  R1 =  0.3290878701750E+01
 lsoda--  at current t (=r1), mxstep (=i1) steps   
       taken on this call before reaching tout     
      In above message,  I1 =       500
      In above message,  R1 =  0.1010740537985E+02
 lsoda--  at current t (=r1), mxstep (=i1) steps   
       taken on this call before reaching tout     
      In above message,  I1 =       500
      In above message,  R1 =  0.3227134047731E+02
 lsoda--  at current t (=r1), mxstep (=i1) steps   
       taken on this call before reaching tout     
      In above message,  I1 =       500
      In above message,  R1 =  0.8183584404441E+01
Excess work done on this call (perhaps wrong Dfun type).
Run with full_output = 1 to get quantitative information.
Excess work done on this call (perhaps wrong Dfun type).
Run with full_output = 1 to get quantitative information.
Excess work done on this call (perhaps wrong Dfun type).
Run with full_output = 1 to get quantitative information.
Excess work done on this call (perhaps wrong Dfun type).
Run with full_output = 1 to get quantitative information.
Excess work done on this call (perhaps wrong Dfun type).
Run with full_output = 1 to get quantitative information.
Excess work done on this call (perhaps wrong Dfun type).
Run with full_output = 1 to get quantitative information.
Excess work done on this call (perhaps wrong Dfun type).
Run with full_output = 1 to get quantitative information.
Excess work done on this call (perhaps wrong Dfun type).
Run with full_output = 1 to get quantitative information.
Excess work done on this call (perhaps wrong Dfun type).
Run with full_output = 1 to get quantitative information.
Excess work done on this call (perhaps wrong Dfun type).
Run with full_output = 1 to get quantitative information.
 lsoda--  at current t (=r1), mxstep (=i1) steps   
       taken on this call before reaching tout     
      In above message,  I1 =       500
      In above message,  R1 =  0.1307109184927E+02
 lsoda--  at current t (=r1), mxstep (=i1) steps   
       taken on this call before reaching tout     
      In above message,  I1 =       500
      In above message,  R1 =  0.6143299410860E+01
 lsoda--  at current t (=r1), mxstep (=i1) steps   
       taken on this call before reaching tout     
      In above message,  I1 =       500
      In above message,  R1 =  0.4263686215489E+01
 lsoda--  at current t (=r1), mxstep (=i1) steps   
       taken on this call before reaching tout     
      In above message,  I1 =       500
      In above message,  R1 =  0.5201245262692E+01
 lsoda--  at current t (=r1), mxstep (=i1) steps   
       taken on this call before reaching tout     
      In above message,  I1 =       500
      In above message,  R1 =  0.6270895291268E+01
 lsoda--  at current t (=r1), mxstep (=i1) steps   
       taken on this call before reaching tout     
      In above message,  I1 =       500
      In above message,  R1 =  0.6152213618295E+01
 lsoda--  at current t (=r1), mxstep (=i1) steps   
       taken on this call before reaching tout     
      In above message,  I1 =       500
      In above message,  R1 =  0.5084969324248E+01
 lsoda--  at current t (=r1), mxstep (=i1) steps   
       taken on this call before reaching tout     
      In above message,  I1 =       500
      In above message,  R1 =  0.3359932186063E+01
 lsoda--  at current t (=r1), mxstep (=i1) steps   
       taken on this call before reaching tout     
      In above message,  I1 =       500
      In above message,  R1 =  0.1091041620991E+02
 lsoda--  at current t (=r1), mxstep (=i1) steps   
       taken on this call before reaching tout     
      In above message,  I1 =       500
      In above message,  R1 =  0.4209751556190E+01
 lsoda--  at current t (=r1), mxstep (=i1) steps   
       taken on this call before reaching tout     
      In above message,  I1 =       500
      In above message,  R1 =  0.1298647259152E+02
 lsoda--  at current t (=r1), mxstep (=i1) steps   
       taken on this call before reaching tout     
      In above message,  I1 =       500
      In above message,  R1 =  0.1198250699166E+02
 lsoda--  at current t (=r1), mxstep (=i1) steps   
       taken on this call before reaching tout     
      In above message,  I1 =       500
      In above message,  R1 =  0.3044025402539E+02
 lsoda--  at current t (=r1), mxstep (=i1) steps   
       taken on this call before reaching tout     
      In above message,  I1 =       500
      In above message,  R1 =  0.7189206378985E+01
 lsoda--  at current t (=r1), mxstep (=i1) steps   
       taken on this call before reaching tout     
      In above message,  I1 =       500
      In above message,  R1 =  0.9094591698199E+01
 lsoda--  at current t (=r1), mxstep (=i1) steps   
       taken on this call before reaching tout     
      In above message,  I1 =       500
      In above message,  R1 =  0.5199755426168E+01
 lsoda--  at current t (=r1), mxstep (=i1) steps   
       taken on this call before reaching tout     
      In above message,  I1 =       500
      In above message,  R1 =  0.3222254555558E+01
 lsoda--  at current t (=r1), mxstep (=i1) steps   
       taken on this call before reaching tout     
      In above message,  I1 =       500
      In above message,  R1 =  0.1790493643805E+02
 lsoda--  at current t (=r1), mxstep (=i1) steps   
       taken on this call before reaching tout     
      In above message,  I1 =       500
      In above message,  R1 =  0.9775830595108E+01
 lsoda--  at current t (=r1), mxstep (=i1) steps   
       taken on this call before reaching tout     
      In above message,  I1 =       500
      In above message,  R1 =  0.7117939987789E+01
 lsoda--  at current t (=r1), mxstep (=i1) steps   
       taken on this call before reaching tout     
      In above message,  I1 =       500
      In above message,  R1 =  0.1306954968694E+02
 lsoda--  at current t (=r1), mxstep (=i1) steps   
       taken on this call before reaching tout     
      In above message,  I1 =       500
      In above message,  R1 =  0.7273577245749E+01
 lsoda--  at current t (=r1), mxstep (=i1) steps   
       taken on this call before reaching tout     
      In above message,  I1 =       500
      In above message,  R1 =  0.9195642025264E+01
 lsoda--  at current t (=r1), mxstep (=i1) steps   
       taken on this call before reaching tout     
      In above message,  I1 =       500
      In above message,  R1 =  0.3801321034771E+01
 lsoda--  at current t (=r1), mxstep (=i1) steps   
       taken on this call before reaching tout     
      In above message,  I1 =       500
      In above message,  R1 =  0.4128872986652E+01
 lsoda--  at current t (=r1), mxstep (=i1) steps   
       taken on this call before reaching tout     
      In above message,  I1 =       500
      In above message,  R1 =  0.4656958794876E+01
 lsoda--  at current t (=r1), mxstep (=i1) steps   
       taken on this call before reaching tout     
      In above message,  I1 =       500
      In above message,  R1 =  0.6410021876216E+01
 lsoda--  at current t (=r1), mxstep (=i1) steps   
       taken on this call before reaching tout     
      In above message,  I1 =       500
      In above message,  R1 =  0.6989740763783E+01
 lsoda--  at current t (=r1), mxstep (=i1) steps   
       taken on this call before reaching tout     
      In above message,  I1 =       500
      In above message,  R1 =  0.4340330775565E+01
 lsoda--  at current t (=r1), mxstep (=i1) steps   
       taken on this call before reaching tout     
      In above message,  I1 =       500
      In above message,  R1 =  0.5970598934537E+01
 lsoda--  at current t (=r1), mxstep (=i1) steps   
       taken on this call before reaching tout     
      In above message,  I1 =       500
      In above message,  R1 =  0.4021667930386E+01
 lsoda--  at current t (=r1), mxstep (=i1) steps   
       taken on this call before reaching tout     
      In above message,  I1 =       500
      In above message,  R1 =  0.5232738546871E+01
 lsoda--  at current t (=r1), mxstep (=i1) steps   
       taken on this call before reaching tout     
      In above message,  I1 =       500
      In above message,  R1 =  0.1483810284941E+02
 lsoda--  at current t (=r1), mxstep (=i1) steps   
       taken on this call before reaching tout     
      In above message,  I1 =       500
      In above message,  R1 =  0.7940749061119E+01
 lsoda--  at current t (=r1), mxstep (=i1) steps   
       taken on this call before reaching tout     
      In above message,  I1 =       500
      In above message,  R1 =  0.4076221286763E+01
 lsoda--  at current t (=r1), mxstep (=i1) steps   
       taken on this call before reaching tout     
      In above message,  I1 =       500
      In above message,  R1 =  0.1017767821365E+02
 lsoda--  at current t (=r1), mxstep (=i1) steps   
       taken on this call before reaching tout     
      In above message,  I1 =       500
      In above message,  R1 =  0.1148713246641E+02
 lsoda--  at current t (=r1), mxstep (=i1) steps   
       taken on this call before reaching tout     
      In above message,  I1 =       500
      In above message,  R1 =  0.6155502677721E+01
 lsoda--  at current t (=r1), mxstep (=i1) steps   
       taken on this call before reaching tout     
      In above message,  I1 =       500
      In above message,  R1 =  0.5144348825058E+01
 lsoda--  at current t (=r1), mxstep (=i1) steps   
       taken on this call before reaching tout     
      In above message,  I1 =       500
      In above message,  R1 =  0.7051599401434E+01
 lsoda--  at current t (=r1), mxstep (=i1) steps   
       taken on this call before reaching tout     
      In above message,  I1 =       500
      In above message,  R1 =  0.3219694565681E+01
 lsoda--  at current t (=r1), mxstep (=i1) steps   
       taken on this call before reaching tout     
      In above message,  I1 =       500
      In above message,  R1 =  0.8613814824569E+01
Excess work done on this call (perhaps wrong Dfun type).
Run with full_output = 1 to get quantitative information.
Excess work done on this call (perhaps wrong Dfun type).
Run with full_output = 1 to get quantitative information.
Excess work done on this call (perhaps wrong Dfun type).
Run with full_output = 1 to get quantitative information.
Excess work done on this call (perhaps wrong Dfun type).
Run with full_output = 1 to get quantitative information.
Excess work done on this call (perhaps wrong Dfun type).
Run with full_output = 1 to get quantitative information.
Excess work done on this call (perhaps wrong Dfun type).
Run with full_output = 1 to get quantitative information.
Excess work done on this call (perhaps wrong Dfun type).
Run with full_output = 1 to get quantitative information.
Excess work done on this call (perhaps wrong Dfun type).
Run with full_output = 1 to get quantitative information.
Excess work done on this call (perhaps wrong Dfun type).
Run with full_output = 1 to get quantitative information.
Excess work done on this call (perhaps wrong Dfun type).
Run with full_output = 1 to get quantitative information.
Excess work done on this call (perhaps wrong Dfun type).
Run with full_output = 1 to get quantitative information.
Excess work done on this call (perhaps wrong Dfun type).
Run with full_output = 1 to get quantitative information.
Excess work done on this call (perhaps wrong Dfun type).
Run with full_output = 1 to get quantitative information.
Excess work done on this call (perhaps wrong Dfun type).
Run with full_output = 1 to get quantitative information.
Excess work done on this call (perhaps wrong Dfun type).
Run with full_output = 1 to get quantitative information.
Excess work done on this call (perhaps wrong Dfun type).
Run with full_output = 1 to get quantitative information.
Excess work done on this call (perhaps wrong Dfun type).
Run with full_output = 1 to get quantitative information.
Excess work done on this call (perhaps wrong Dfun type).
Run with full_output = 1 to get quantitative information.
Excess work done on this call (perhaps wrong Dfun type).
Run with full_output = 1 to get quantitative information.
Excess work done on this call (perhaps wrong Dfun type).
Run with full_output = 1 to get quantitative information.
Excess work done on this call (perhaps wrong Dfun type).
Run with full_output = 1 to get quantitative information.
Excess work done on this call (perhaps wrong Dfun type).
Run with full_output = 1 to get quantitative information.
Excess work done on this call (perhaps wrong Dfun type).
Run with full_output = 1 to get quantitative information.
Excess work done on this call (perhaps wrong Dfun type).
Run with full_output = 1 to get quantitative information.
Excess work done on this call (perhaps wrong Dfun type).
Run with full_output = 1 to get quantitative information.
Excess work done on this call (perhaps wrong Dfun type).
Run with full_output = 1 to get quantitative information.
Excess work done on this call (perhaps wrong Dfun type).
Run with full_output = 1 to get quantitative information.
Excess work done on this call (perhaps wrong Dfun type).
Run with full_output = 1 to get quantitative information.
Excess work done on this call (perhaps wrong Dfun type).
Run with full_output = 1 to get quantitative information.
Excess work done on this call (perhaps wrong Dfun type).
Run with full_output = 1 to get quantitative information.
Excess work done on this call (perhaps wrong Dfun type).
Run with full_output = 1 to get quantitative information.
Excess work done on this call (perhaps wrong Dfun type).
Run with full_output = 1 to get quantitative information.
Excess work done on this call (perhaps wrong Dfun type).
Run with full_output = 1 to get quantitative information.
Excess work done on this call (perhaps wrong Dfun type).
Run with full_output = 1 to get quantitative information.
Excess work done on this call (perhaps wrong Dfun type).
Run with full_output = 1 to get quantitative information.
Excess work done on this call (perhaps wrong Dfun type).
Run with full_output = 1 to get quantitative information.
Excess work done on this call (perhaps wrong Dfun type).
Run with full_output = 1 to get quantitative information.
Excess work done on this call (perhaps wrong Dfun type).
Run with full_output = 1 to get quantitative information.
Excess work done on this call (perhaps wrong Dfun type).
Run with full_output = 1 to get quantitative information.
Excess work done on this call (perhaps wrong Dfun type).
Run with full_output = 1 to get quantitative information.
Excess work done on this call (perhaps wrong Dfun type).
Run with full_output = 1 to get quantitative information.
Excess work done on this call (perhaps wrong Dfun type).
Run with full_output = 1 to get quantitative information.
Excess work done on this call (perhaps wrong Dfun type).
Run with full_output = 1 to get quantitative information.
Excess work done on this call (perhaps wrong Dfun type).
Run with full_output = 1 to get quantitative information.
Excess work done on this call (perhaps wrong Dfun type).
Run with full_output = 1 to get quantitative information.
Excess work done on this call (perhaps wrong Dfun type).
Run with full_output = 1 to get quantitative information.
Excess work done on this call (perhaps wrong Dfun type).
Run with full_output = 1 to get quantitative information.
Excess work done on this call (perhaps wrong Dfun type).
Run with full_output = 1 to get quantitative information.
Excess work done on this call (perhaps wrong Dfun type).
Run with full_output = 1 to get quantitative information.
Excess work done on this call (perhaps wrong Dfun type).
Run with full_output = 1 to get quantitative information.
Excess work done on this call (perhaps wrong Dfun type).
Run with full_output = 1 to get quantitative information.
Excess work done on this call (perhaps wrong Dfun type).
Run with full_output = 1 to get quantitative information.
Excess work done on this call (perhaps wrong Dfun type).
Run with full_output = 1 to get quantitative information.
Excess work done on this call (perhaps wrong Dfun type).
Run with full_output = 1 to get quantitative information.
Excess work done on this call (perhaps wrong Dfun type).
Run with full_output = 1 to get quantitative information.
Excess work done on this call (perhaps wrong Dfun type).
Run with full_output = 1 to get quantitative information.
Excess work done on this call (perhaps wrong Dfun type).
Run with full_output = 1 to get quantitative information.
Excess work done on this call (perhaps wrong Dfun type).
Run with full_output = 1 to get quantitative information.
Excess work done on this call (perhaps wrong Dfun type).
Run with full_output = 1 to get quantitative information.
Excess work done on this call (perhaps wrong Dfun type).
Run with full_output = 1 to get quantitative information.
Excess work done on this call (perhaps wrong Dfun type).
Run with full_output = 1 to get quantitative information.
Excess work done on this call (perhaps wrong Dfun type).
Run with full_output = 1 to get quantitative information.
Excess work done on this call (perhaps wrong Dfun type).
Run with full_output = 1 to get quantitative information.
Excess work done on this call (perhaps wrong Dfun type).
Run with full_output = 1 to get quantitative information.
Excess work done on this call (perhaps wrong Dfun type).
Run with full_output = 1 to get quantitative information.
Excess work done on this call (perhaps wrong Dfun type).
Run with full_output = 1 to get quantitative information.
Excess work done on this call (perhaps wrong Dfun type).
Run with full_output = 1 to get quantitative information.
Excess work done on this call (perhaps wrong Dfun type).
Run with full_output = 1 to get quantitative information.
Excess work done on this call (perhaps wrong Dfun type).
Run with full_output = 1 to get quantitative information.
Excess work done on this call (perhaps wrong Dfun type).
Run with full_output = 1 to get quantitative information.
Excess work done on this call (perhaps wrong Dfun type).
Run with full_output = 1 to get quantitative information.
Excess work done on this call (perhaps wrong Dfun type).
Run with full_output = 1 to get quantitative information.
Excess work done on this call (perhaps wrong Dfun type).
Run with full_output = 1 to get quantitative information.
Excess work done on this call (perhaps wrong Dfun type).
Run with full_output = 1 to get quantitative information.
Excess work done on this call (perhaps wrong Dfun type).
Run with full_output = 1 to get quantitative information.
Excess work done on this call (perhaps wrong Dfun type).
Run with full_output = 1 to get quantitative information.
Excess work done on this call (perhaps wrong Dfun type).
Run with full_output = 1 to get quantitative information.
Excess work done on this call (perhaps wrong Dfun type).
Run with full_output = 1 to get quantitative information.
Excess work done on this call (perhaps wrong Dfun type).
Run with full_output = 1 to get quantitative information.
Excess work done on this call (perhaps wrong Dfun type).
Run with full_output = 1 to get quantitative information.
Excess work done on this call (perhaps wrong Dfun type).
Run with full_output = 1 to get quantitative information.
Excess work done on this call (perhaps wrong Dfun type).
Run with full_output = 1 to get quantitative information.
Excess work done on this call (perhaps wrong Dfun type).
Run with full_output = 1 to get quantitative information.
Excess work done on this call (perhaps wrong Dfun type).
Run with full_output = 1 to get quantitative information.
Excess work done on this call (perhaps wrong Dfun type).
Run with full_output = 1 to get quantitative information.
Excess work done on this call (perhaps wrong Dfun type).
Run with full_output = 1 to get quantitative information.
Excess work done on this call (perhaps wrong Dfun type).
Run with full_output = 1 to get quantitative information.
Excess work done on this call (perhaps wrong Dfun type).
Run with full_output = 1 to get quantitative information.
Excess work done on this call (perhaps wrong Dfun type).
Run with full_output = 1 to get quantitative information.
Excess work done on this call (perhaps wrong Dfun type).
Run with full_output = 1 to get quantitative information.
Excess work done on this call (perhaps wrong Dfun type).
Run with full_output = 1 to get quantitative information.
Excess work done on this call (perhaps wrong Dfun type).
Run with full_output = 1 to get quantitative information.
Excess work done on this call (perhaps wrong Dfun type).
Run with full_output = 1 to get quantitative information.
Excess work done on this call (perhaps wrong Dfun type).
Run with full_output = 1 to get quantitative information.
Excess work done on this call (perhaps wrong Dfun type).
Run with full_output = 1 to get quantitative information.
Excess work done on this call (perhaps wrong Dfun type).
Run with full_output = 1 to get quantitative information.
Excess work done on this call (perhaps wrong Dfun type).
Run with full_output = 1 to get quantitative information.
Excess work done on this call (perhaps wrong Dfun type).
Run with full_output = 1 to get quantitative information.
Excess work done on this call (perhaps wrong Dfun type).
Run with full_output = 1 to get quantitative information.
Excess work done on this call (perhaps wrong Dfun type).
Run with full_output = 1 to get quantitative information.
Excess work done on this call (perhaps wrong Dfun type).
Run with full_output = 1 to get quantitative information.
Excess work done on this call (perhaps wrong Dfun type).
Run with full_output = 1 to get quantitative information.
Excess work done on this call (perhaps wrong Dfun type).
Run with full_output = 1 to get quantitative information.
Excess work done on this call (perhaps wrong Dfun type).
Run with full_output = 1 to get quantitative information.
Excess work done on this call (perhaps wrong Dfun type).
Run with full_output = 1 to get quantitative information.
Excess work done on this call (perhaps wrong Dfun type).
Run with full_output = 1 to get quantitative information.
Excess work done on this call (perhaps wrong Dfun type).
Run with full_output = 1 to get quantitative information.
Excess work done on this call (perhaps wrong Dfun type).
Run with full_output = 1 to get quantitative information.
Excess work done on this call (perhaps wrong Dfun type).
Run with full_output = 1 to get quantitative information.
Excess work done on this call (perhaps wrong Dfun type).
Run with full_output = 1 to get quantitative information.
Excess work done on this call (perhaps wrong Dfun type).
Run with full_output = 1 to get quantitative information.
Excess work done on this call (perhaps wrong Dfun type).
Run with full_output = 1 to get quantitative information.
Excess work done on this call (perhaps wrong Dfun type).
Run with full_output = 1 to get quantitative information.
Excess work done on this call (perhaps wrong Dfun type).
Run with full_output = 1 to get quantitative information.
Excess work done on this call (perhaps wrong Dfun type).
Run with full_output = 1 to get quantitative information.
Excess work done on this call (perhaps wrong Dfun type).
Run with full_output = 1 to get quantitative information.
Excess work done on this call (perhaps wrong Dfun type).
Run with full_output = 1 to get quantitative information.
Excess work done on this call (perhaps wrong Dfun type).
Run with full_output = 1 to get quantitative information.
Excess work done on this call (perhaps wrong Dfun type).
Run with full_output = 1 to get quantitative information.
Excess work done on this call (perhaps wrong Dfun type).
Run with full_output = 1 to get quantitative information.
Excess work done on this call (perhaps wrong Dfun type).
Run with full_output = 1 to get quantitative information.
Excess work done on this call (perhaps wrong Dfun type).
Run with full_output = 1 to get quantitative information.
 lsoda--  at current t (=r1), mxstep (=i1) steps   
       taken on this call before reaching tout     
      In above message,  I1 =       500
      In above message,  R1 =  0.4335529229185E+01
 lsoda--  at current t (=r1), mxstep (=i1) steps   
       taken on this call before reaching tout     
      In above message,  I1 =       500
      In above message,  R1 =  0.9098769235228E+01
 lsoda--  at current t (=r1), mxstep (=i1) steps   
       taken on this call before reaching tout     
      In above message,  I1 =       500
      In above message,  R1 =  0.1701374981245E+02
 lsoda--  at current t (=r1), mxstep (=i1) steps   
       taken on this call before reaching tout     
      In above message,  I1 =       500
      In above message,  R1 =  0.2899592092418E+02
 lsoda--  at current t (=r1), mxstep (=i1) steps   
       taken on this call before reaching tout     
      In above message,  I1 =       500
      In above message,  R1 =  0.6186891419200E+01
 lsoda--  at current t (=r1), mxstep (=i1) steps   
       taken on this call before reaching tout     
      In above message,  I1 =       500
      In above message,  R1 =  0.1015995733891E+02
 lsoda--  at current t (=r1), mxstep (=i1) steps   
       taken on this call before reaching tout     
      In above message,  I1 =       500
      In above message,  R1 =  0.7258707574433E+01
 lsoda--  at current t (=r1), mxstep (=i1) steps   
       taken on this call before reaching tout     
      In above message,  I1 =       500
      In above message,  R1 =  0.6092877587787E+01
 lsoda--  at current t (=r1), mxstep (=i1) steps   
       taken on this call before reaching tout     
      In above message,  I1 =       500
      In above message,  R1 =  0.4057852743795E+01
 lsoda--  at current t (=r1), mxstep (=i1) steps   
       taken on this call before reaching tout     
      In above message,  I1 =       500
      In above message,  R1 =  0.7456883023505E+01
 lsoda--  at current t (=r1), mxstep (=i1) steps   
       taken on this call before reaching tout     
      In above message,  I1 =       500
      In above message,  R1 =  0.3112600160058E+01
 lsoda--  at current t (=r1), mxstep (=i1) steps   
       taken on this call before reaching tout     
      In above message,  I1 =       500
      In above message,  R1 =  0.4942487318879E+01
 lsoda--  at current t (=r1), mxstep (=i1) steps   
       taken on this call before reaching tout     
      In above message,  I1 =       500
      In above message,  R1 =  0.8633475067129E+01
 lsoda--  at current t (=r1), mxstep (=i1) steps   
       taken on this call before reaching tout     
      In above message,  I1 =       500
      In above message,  R1 =  0.4210206092120E+01
 lsoda--  at current t (=r1), mxstep (=i1) steps   
       taken on this call before reaching tout     
      In above message,  I1 =       500
      In above message,  R1 =  0.3276173496743E+01
 lsoda--  at current t (=r1), mxstep (=i1) steps   
       taken on this call before reaching tout     
      In above message,  I1 =       500
      In above message,  R1 =  0.6187436269326E+01
 lsoda--  at current t (=r1), mxstep (=i1) steps   
       taken on this call before reaching tout     
      In above message,  I1 =       500
      In above message,  R1 =  0.9007547306885E+01
 lsoda--  at current t (=r1), mxstep (=i1) steps   
       taken on this call before reaching tout     
      In above message,  I1 =       500
      In above message,  R1 =  0.2210166180235E+02
 lsoda--  at current t (=r1), mxstep (=i1) steps   
       taken on this call before reaching tout     
      In above message,  I1 =       500
      In above message,  R1 =  0.2406921232593E+02
 lsoda--  at current t (=r1), mxstep (=i1) steps   
       taken on this call before reaching tout     
      In above message,  I1 =       500
      In above message,  R1 =  0.8739094919659E+01
 lsoda--  at current t (=r1), mxstep (=i1) steps   
       taken on this call before reaching tout     
      In above message,  I1 =       500
      In above message,  R1 =  0.9831134691854E+01
 lsoda--  at current t (=r1), mxstep (=i1) steps   
       taken on this call before reaching tout     
      In above message,  I1 =       500
      In above message,  R1 =  0.9123169746490E+01
 lsoda--  at current t (=r1), mxstep (=i1) steps   
       taken on this call before reaching tout     
      In above message,  I1 =       500
      In above message,  R1 =  0.4125111602562E+01
 lsoda--  at current t (=r1), mxstep (=i1) steps   
       taken on this call before reaching tout     
      In above message,  I1 =       500
      In above message,  R1 =  0.1489044183091E+02
 lsoda--  at current t (=r1), mxstep (=i1) steps   
       taken on this call before reaching tout     
      In above message,  I1 =       500
      In above message,  R1 =  0.7354104401830E+01
 lsoda--  at current t (=r1), mxstep (=i1) steps   
       taken on this call before reaching tout     
      In above message,  I1 =       500
      In above message,  R1 =  0.1097460350649E+02
 lsoda--  at current t (=r1), mxstep (=i1) steps   
       taken on this call before reaching tout     
      In above message,  I1 =       500
      In above message,  R1 =  0.7193362668208E+01
 lsoda--  at current t (=r1), mxstep (=i1) steps   
       taken on this call before reaching tout     
      In above message,  I1 =       500
      In above message,  R1 =  0.4423738008392E+01
 lsoda--  at current t (=r1), mxstep (=i1) steps   
       taken on this call before reaching tout     
      In above message,  I1 =       500
      In above message,  R1 =  0.3506176371487E+02
 lsoda--  at current t (=r1), mxstep (=i1) steps   
       taken on this call before reaching tout     
      In above message,  I1 =       500
      In above message,  R1 =  0.5093293130750E+01
 lsoda--  at current t (=r1), mxstep (=i1) steps   
       taken on this call before reaching tout     
      In above message,  I1 =       500
      In above message,  R1 =  0.8167768068616E+01
 lsoda--  at current t (=r1), mxstep (=i1) steps   
       taken on this call before reaching tout     
      In above message,  I1 =       500
      In above message,  R1 =  0.1020295765126E+02
 lsoda--  at current t (=r1), mxstep (=i1) steps   
       taken on this call before reaching tout     
      In above message,  I1 =       500
      In above message,  R1 =  0.6190869938631E+01
 lsoda--  at current t (=r1), mxstep (=i1) steps   
       taken on this call before reaching tout     
      In above message,  I1 =       500
      In above message,  R1 =  0.4309573078930E+01
 lsoda--  at current t (=r1), mxstep (=i1) steps   
       taken on this call before reaching tout     
      In above message,  I1 =       500
      In above message,  R1 =  0.3167694920765E+01
 lsoda--  at current t (=r1), mxstep (=i1) steps   
       taken on this call before reaching tout     
      In above message,  I1 =       500
      In above message,  R1 =  0.7196941822920E+01
 lsoda--  at current t (=r1), mxstep (=i1) steps   
       taken on this call before reaching tout     
      In above message,  I1 =       500
      In above message,  R1 =  0.8591570490915E+01
 lsoda--  at current t (=r1), mxstep (=i1) steps   
       taken on this call before reaching tout     
      In above message,  I1 =       500
      In above message,  R1 =  0.1324244402290E+02
 lsoda--  at current t (=r1), mxstep (=i1) steps   
       taken on this call before reaching tout     
      In above message,  I1 =       500
      In above message,  R1 =  0.5387974265106E+01
 lsoda--  at current t (=r1), mxstep (=i1) steps   
       taken on this call before reaching tout     
      In above message,  I1 =       500
      In above message,  R1 =  0.9159595454040E+01
 lsoda--  at current t (=r1), mxstep (=i1) steps   
       taken on this call before reaching tout     
      In above message,  I1 =       500
      In above message,  R1 =  0.5906921638181E+01
 lsoda--  at current t (=r1), mxstep (=i1) steps   
       taken on this call before reaching tout     
      In above message,  I1 =       500
      In above message,  R1 =  0.6311524368868E+01
Excess work done on this call (perhaps wrong Dfun type).
Run with full_output = 1 to get quantitative information.
Excess work done on this call (perhaps wrong Dfun type).
Run with full_output = 1 to get quantitative information.
Excess work done on this call (perhaps wrong Dfun type).
Run with full_output = 1 to get quantitative information.
Excess work done on this call (perhaps wrong Dfun type).
Run with full_output = 1 to get quantitative information.
Excess work done on this call (perhaps wrong Dfun type).
Run with full_output = 1 to get quantitative information.
 lsoda--  at current t (=r1), mxstep (=i1) steps   
       taken on this call before reaching tout     
      In above message,  I1 =       500
      In above message,  R1 =  0.4097189908261E+01
 lsoda--  at current t (=r1), mxstep (=i1) steps   
       taken on this call before reaching tout     
      In above message,  I1 =       500
      In above message,  R1 =  0.1106522941608E+02
 lsoda--  at current t (=r1), mxstep (=i1) steps   
       taken on this call before reaching tout     
      In above message,  I1 =       500
      In above message,  R1 =  0.3073234089824E+01
 lsoda--  at current t (=r1), mxstep (=i1) steps   
       taken on this call before reaching tout     
      In above message,  I1 =       500
      In above message,  R1 =  0.2092477113711E+02
 lsoda--  at current t (=r1), mxstep (=i1) steps   
       taken on this call before reaching tout     
      In above message,  I1 =       500
      In above message,  R1 =  0.3554832325290E+01
 lsoda--  at current t (=r1), mxstep (=i1) steps   
       taken on this call before reaching tout     
      In above message,  I1 =       500
      In above message,  R1 =  0.1104892946226E+02
 lsoda--  at current t (=r1), mxstep (=i1) steps   
       taken on this call before reaching tout     
      In above message,  I1 =       500
      In above message,  R1 =  0.3458129349808E+01
 lsoda--  at current t (=r1), mxstep (=i1) steps   
       taken on this call before reaching tout     
      In above message,  I1 =       500
      In above message,  R1 =  0.4184768425558E+01
 lsoda--  at current t (=r1), mxstep (=i1) steps   
       taken on this call before reaching tout     
      In above message,  I1 =       500
      In above message,  R1 =  0.8284614402430E+01
 lsoda--  at current t (=r1), mxstep (=i1) steps   
       taken on this call before reaching tout     
      In above message,  I1 =       500
      In above message,  R1 =  0.2421992134585E+02
 lsoda--  at current t (=r1), mxstep (=i1) steps   
       taken on this call before reaching tout     
      In above message,  I1 =       500
      In above message,  R1 =  0.1181397488458E+02
 lsoda--  at current t (=r1), mxstep (=i1) steps   
       taken on this call before reaching tout     
      In above message,  I1 =       500
      In above message,  R1 =  0.9086388290460E+01
 lsoda--  at current t (=r1), mxstep (=i1) steps   
       taken on this call before reaching tout     
      In above message,  I1 =       500
      In above message,  R1 =  0.1191779735654E+00
 lsoda--  at current t (=r1), mxstep (=i1) steps   
       taken on this call before reaching tout     
      In above message,  I1 =       500
      In above message,  R1 =  0.1899830853266E+02
 lsoda--  at current t (=r1), mxstep (=i1) steps   
       taken on this call before reaching tout     
      In above message,  I1 =       500
      In above message,  R1 =  0.9885294215268E-01
 lsoda--  at current t (=r1), mxstep (=i1) steps   
       taken on this call before reaching tout     
      In above message,  I1 =       500
      In above message,  R1 =  0.5948933815631E+01
 lsoda--  at current t (=r1), mxstep (=i1) steps   
       taken on this call before reaching tout     
      In above message,  I1 =       500
      In above message,  R1 =  0.6432557142745E-01
 lsoda--  at current t (=r1), mxstep (=i1) steps   
       taken on this call before reaching tout     
      In above message,  I1 =       500
      In above message,  R1 =  0.1004626237152E+02
 lsoda--  at current t (=r1), mxstep (=i1) steps   
       taken on this call before reaching tout     
      In above message,  I1 =       500
      In above message,  R1 =  0.7256106002744E-01
 lsoda--  at current t (=r1), mxstep (=i1) steps   
       taken on this call before reaching tout     
      In above message,  I1 =       500
      In above message,  R1 =  0.4397327951245E+01
 lsoda--  at current t (=r1), mxstep (=i1) steps   
       taken on this call before reaching tout     
      In above message,  I1 =       500
      In above message,  R1 =  0.9944055831546E-01
 lsoda--  at current t (=r1), mxstep (=i1) steps   
       taken on this call before reaching tout     
      In above message,  I1 =       500
      In above message,  R1 =  0.7281424506517E+01
 lsoda--  at current t (=r1), mxstep (=i1) steps   
       taken on this call before reaching tout     
      In above message,  I1 =       500
      In above message,  R1 =  0.7223999979634E-01
 lsoda--  at current t (=r1), mxstep (=i1) steps   
       taken on this call before reaching tout     
      In above message,  I1 =       500
      In above message,  R1 =  0.2509256353135E+02
 lsoda--  at current t (=r1), mxstep (=i1) steps   
       taken on this call before reaching tout     
      In above message,  I1 =       500
      In above message,  R1 =  0.8278692272964E-01
 lsoda--  at current t (=r1), mxstep (=i1) steps   
       taken on this call before reaching tout     
      In above message,  I1 =       500
      In above message,  R1 =  0.2290743805354E+02
 lsoda--  at current t (=r1), mxstep (=i1) steps   
       taken on this call before reaching tout     
      In above message,  I1 =       500
      In above message,  R1 =  0.6522142285972E-01
 lsoda--  at current t (=r1), mxstep (=i1) steps   
       taken on this call before reaching tout     
      In above message,  I1 =       500
      In above message,  R1 =  0.7356674617326E+01
 lsoda--  at current t (=r1), mxstep (=i1) steps   
       taken on this call before reaching tout     
      In above message,  I1 =       500
      In above message,  R1 =  0.6990647294241E-01
 lsoda--  at current t (=r1), mxstep (=i1) steps   
       taken on this call before reaching tout     
      In above message,  I1 =       500
      In above message,  R1 =  0.1508661968166E+02
 lsoda--  at current t (=r1), mxstep (=i1) steps   
       taken on this call before reaching tout     
      In above message,  I1 =       500
      In above message,  R1 =  0.7967468711780E-01
 lsoda--  at current t (=r1), mxstep (=i1) steps   
       taken on this call before reaching tout     
      In above message,  I1 =       500
      In above message,  R1 =  0.4048330375494E+01
 lsoda--  at current t (=r1), mxstep (=i1) steps   
       taken on this call before reaching tout     
      In above message,  I1 =       500
      In above message,  R1 =  0.7699213861786E-01
 lsoda--  at current t (=r1), mxstep (=i1) steps   
       taken on this call before reaching tout     
      In above message,  I1 =       500
      In above message,  R1 =  0.7337716490210E+01
 lsoda--  at current t (=r1), mxstep (=i1) steps   
       taken on this call before reaching tout     
      In above message,  I1 =       500
      In above message,  R1 =  0.3321080314807E+02
 lsoda--  at current t (=r1), mxstep (=i1) steps   
       taken on this call before reaching tout     
      In above message,  I1 =       500
      In above message,  R1 =  0.3744215386979E+01
 lsoda--  at current t (=r1), mxstep (=i1) steps   
       taken on this call before reaching tout     
      In above message,  I1 =       500
      In above message,  R1 =  0.4796243341653E+01
 lsoda--  at current t (=r1), mxstep (=i1) steps   
       taken on this call before reaching tout     
      In above message,  I1 =       500
      In above message,  R1 =  0.1283417682685E+02
 lsoda--  at current t (=r1), mxstep (=i1) steps   
       taken on this call before reaching tout     
      In above message,  I1 =       500
      In above message,  R1 =  0.4079080280327E+01
 lsoda--  at current t (=r1), mxstep (=i1) steps   
       taken on this call before reaching tout     
      In above message,  I1 =       500
      In above message,  R1 =  0.3939507402834E+01
 lsoda--  at current t (=r1), mxstep (=i1) steps   
       taken on this call before reaching tout     
      In above message,  I1 =       500
      In above message,  R1 =  0.6097748514821E+01
 lsoda--  at current t (=r1), mxstep (=i1) steps   
       taken on this call before reaching tout     
      In above message,  I1 =       500
      In above message,  R1 =  0.6988494652815E+01
Excess work done on this call (perhaps wrong Dfun type).
Run with full_output = 1 to get quantitative information.
Excess work done on this call (perhaps wrong Dfun type).
Run with full_output = 1 to get quantitative information.
Excess work done on this call (perhaps wrong Dfun type).
Run with full_output = 1 to get quantitative information.
Excess work done on this call (perhaps wrong Dfun type).
Run with full_output = 1 to get quantitative information.
Excess work done on this call (perhaps wrong Dfun type).
Run with full_output = 1 to get quantitative information.
Excess work done on this call (perhaps wrong Dfun type).
Run with full_output = 1 to get quantitative information.
Excess work done on this call (perhaps wrong Dfun type).
Run with full_output = 1 to get quantitative information.
Excess work done on this call (perhaps wrong Dfun type).
Run with full_output = 1 to get quantitative information.
Excess work done on this call (perhaps wrong Dfun type).
Run with full_output = 1 to get quantitative information.
Excess work done on this call (perhaps wrong Dfun type).
Run with full_output = 1 to get quantitative information.
Excess work done on this call (perhaps wrong Dfun type).
Run with full_output = 1 to get quantitative information.
Excess work done on this call (perhaps wrong Dfun type).
Run with full_output = 1 to get quantitative information.
Excess work done on this call (perhaps wrong Dfun type).
Run with full_output = 1 to get quantitative information.
Excess work done on this call (perhaps wrong Dfun type).
Run with full_output = 1 to get quantitative information.
Excess work done on this call (perhaps wrong Dfun type).
Run with full_output = 1 to get quantitative information.
Excess work done on this call (perhaps wrong Dfun type).
Run with full_output = 1 to get quantitative information.
Excess work done on this call (perhaps wrong Dfun type).
Run with full_output = 1 to get quantitative information.
Excess work done on this call (perhaps wrong Dfun type).
Run with full_output = 1 to get quantitative information.
Excess work done on this call (perhaps wrong Dfun type).
Run with full_output = 1 to get quantitative information.
Excess work done on this call (perhaps wrong Dfun type).
Run with full_output = 1 to get quantitative information.
Excess work done on this call (perhaps wrong Dfun type).
Run with full_output = 1 to get quantitative information.
Excess work done on this call (perhaps wrong Dfun type).
Run with full_output = 1 to get quantitative information.
Excess work done on this call (perhaps wrong Dfun type).
Run with full_output = 1 to get quantitative information.
Excess work done on this call (perhaps wrong Dfun type).
Run with full_output = 1 to get quantitative information.
Excess work done on this call (perhaps wrong Dfun type).
Run with full_output = 1 to get quantitative information.
Excess work done on this call (perhaps wrong Dfun type).
Run with full_output = 1 to get quantitative information.
Excess work done on this call (perhaps wrong Dfun type).
Run with full_output = 1 to get quantitative information.
Excess work done on this call (perhaps wrong Dfun type).
Run with full_output = 1 to get quantitative information.
Excess work done on this call (perhaps wrong Dfun type).
Run with full_output = 1 to get quantitative information.
Excess work done on this call (perhaps wrong Dfun type).
Run with full_output = 1 to get quantitative information.
Excess work done on this call (perhaps wrong Dfun type).
Run with full_output = 1 to get quantitative information.
Excess work done on this call (perhaps wrong Dfun type).
Run with full_output = 1 to get quantitative information.
Excess work done on this call (perhaps wrong Dfun type).
Run with full_output = 1 to get quantitative information.
Excess work done on this call (perhaps wrong Dfun type).
Run with full_output = 1 to get quantitative information.
Excess work done on this call (perhaps wrong Dfun type).
Run with full_output = 1 to get quantitative information.
Excess work done on this call (perhaps wrong Dfun type).
Run with full_output = 1 to get quantitative information.
Excess work done on this call (perhaps wrong Dfun type).
Run with full_output = 1 to get quantitative information.
Excess work done on this call (perhaps wrong Dfun type).
Run with full_output = 1 to get quantitative information.
Excess work done on this call (perhaps wrong Dfun type).
Run with full_output = 1 to get quantitative information.
Excess work done on this call (perhaps wrong Dfun type).
Run with full_output = 1 to get quantitative information.
Excess work done on this call (perhaps wrong Dfun type).
Run with full_output = 1 to get quantitative information.
Excess work done on this call (perhaps wrong Dfun type).
Run with full_output = 1 to get quantitative information.
Excess work done on this call (perhaps wrong Dfun type).
Run with full_output = 1 to get quantitative information.
Excess work done on this call (perhaps wrong Dfun type).
Run with full_output = 1 to get quantitative information.
Excess work done on this call (perhaps wrong Dfun type).
Run with full_output = 1 to get quantitative information.
Excess work done on this call (perhaps wrong Dfun type).
Run with full_output = 1 to get quantitative information.
Excess work done on this call (perhaps wrong Dfun type).
Run with full_output = 1 to get quantitative information.
Excess work done on this call (perhaps wrong Dfun type).
Run with full_output = 1 to get quantitative information.
Excess work done on this call (perhaps wrong Dfun type).
Run with full_output = 1 to get quantitative information.
Excess work done on this call (perhaps wrong Dfun type).
Run with full_output = 1 to get quantitative information.
Excess work done on this call (perhaps wrong Dfun type).
Run with full_output = 1 to get quantitative information.
 lsoda--  at current t (=r1), mxstep (=i1) steps   
       taken on this call before reaching tout     
      In above message,  I1 =       500
      In above message,  R1 =  0.7192788032932E+01
 lsoda--  at current t (=r1), mxstep (=i1) steps   
       taken on this call before reaching tout     
      In above message,  I1 =       500
      In above message,  R1 =  0.8242726757965E+01
 lsoda--  at current t (=r1), mxstep (=i1) steps   
       taken on this call before reaching tout     
      In above message,  I1 =       500
      In above message,  R1 =  0.2825337856060E+02
 lsoda--  at current t (=r1), mxstep (=i1) steps   
       taken on this call before reaching tout     
      In above message,  I1 =       500
      In above message,  R1 =  0.9134446923078E+01
 lsoda--  at current t (=r1), mxstep (=i1) steps   
       taken on this call before reaching tout     
      In above message,  I1 =       500
      In above message,  R1 =  0.3220702623065E+01
 lsoda--  at current t (=r1), mxstep (=i1) steps   
       taken on this call before reaching tout     
      In above message,  I1 =       500
      In above message,  R1 =  0.3495101336052E+02
 lsoda--  at current t (=r1), mxstep (=i1) steps   
       taken on this call before reaching tout     
      In above message,  I1 =       500
      In above message,  R1 =  0.3115512220428E+01
 lsoda--  at current t (=r1), mxstep (=i1) steps   
       taken on this call before reaching tout     
      In above message,  I1 =       500
      In above message,  R1 =  0.6288212538196E+01
 lsoda--  at current t (=r1), mxstep (=i1) steps   
       taken on this call before reaching tout     
      In above message,  I1 =       500
      In above message,  R1 =  0.1714708255795E+02
 lsoda--  at current t (=r1), mxstep (=i1) steps   
       taken on this call before reaching tout     
      In above message,  I1 =       500
      In above message,  R1 =  0.1195591314250E+02
 lsoda--  at current t (=r1), mxstep (=i1) steps   
       taken on this call before reaching tout     
      In above message,  I1 =       500
      In above message,  R1 =  0.2196361427690E+02
 lsoda--  at current t (=r1), mxstep (=i1) steps   
       taken on this call before reaching tout     
      In above message,  I1 =       500
      In above message,  R1 =  0.6031924691956E+01
 lsoda--  at current t (=r1), mxstep (=i1) steps   
       taken on this call before reaching tout     
      In above message,  I1 =       500
      In above message,  R1 =  0.1315725031919E+02
 lsoda--  at current t (=r1), mxstep (=i1) steps   
       taken on this call before reaching tout     
      In above message,  I1 =       500
      In above message,  R1 =  0.7279017869997E+01
 lsoda--  at current t (=r1), mxstep (=i1) steps   
       taken on this call before reaching tout     
      In above message,  I1 =       500
      In above message,  R1 =  0.5849495732493E+01
 lsoda--  at current t (=r1), mxstep (=i1) steps   
       taken on this call before reaching tout     
      In above message,  I1 =       500
      In above message,  R1 =  0.1526919320077E+02
 lsoda--  at current t (=r1), mxstep (=i1) steps   
       taken on this call before reaching tout     
      In above message,  I1 =       500
      In above message,  R1 =  0.3202765338360E+01
 lsoda--  at current t (=r1), mxstep (=i1) steps   
       taken on this call before reaching tout     
      In above message,  I1 =       500
      In above message,  R1 =  0.9387875374629E+01
 lsoda--  at current t (=r1), mxstep (=i1) steps   
       taken on this call before reaching tout     
      In above message,  I1 =       500
      In above message,  R1 =  0.4277372635455E+01
 lsoda--  at current t (=r1), mxstep (=i1) steps   
       taken on this call before reaching tout     
      In above message,  I1 =       500
      In above message,  R1 =  0.6021757275112E+01
 lsoda--  at current t (=r1), mxstep (=i1) steps   
       taken on this call before reaching tout     
      In above message,  I1 =       500
      In above message,  R1 =  0.1002948049420E+02
 lsoda--  at current t (=r1), mxstep (=i1) steps   
       taken on this call before reaching tout     
      In above message,  I1 =       500
      In above message,  R1 =  0.8999795784726E+01
 lsoda--  at current t (=r1), mxstep (=i1) steps   
       taken on this call before reaching tout     
      In above message,  I1 =       500
      In above message,  R1 =  0.6278350019382E+01
 lsoda--  at current t (=r1), mxstep (=i1) steps   
       taken on this call before reaching tout     
      In above message,  I1 =       500
      In above message,  R1 =  0.1022533541508E+02
 lsoda--  at current t (=r1), mxstep (=i1) steps   
       taken on this call before reaching tout     
      In above message,  I1 =       500
      In above message,  R1 =  0.1017089239992E+02
 lsoda--  at current t (=r1), mxstep (=i1) steps   
       taken on this call before reaching tout     
      In above message,  I1 =       500
      In above message,  R1 =  0.4024702097248E+01
 lsoda--  at current t (=r1), mxstep (=i1) steps   
       taken on this call before reaching tout     
      In above message,  I1 =       500
      In above message,  R1 =  0.6332751500593E+01
 lsoda--  at current t (=r1), mxstep (=i1) steps   
       taken on this call before reaching tout     
      In above message,  I1 =       500
      In above message,  R1 =  0.4903200712512E+01
 lsoda--  at current t (=r1), mxstep (=i1) steps   
       taken on this call before reaching tout     
      In above message,  I1 =       500
      In above message,  R1 =  0.6078376866506E+01
 lsoda--  at current t (=r1), mxstep (=i1) steps   
       taken on this call before reaching tout     
      In above message,  I1 =       500
      In above message,  R1 =  0.8148446997561E+01
 lsoda--  at current t (=r1), mxstep (=i1) steps   
       taken on this call before reaching tout     
      In above message,  I1 =       500
      In above message,  R1 =  0.6026819359942E+01
 lsoda--  at current t (=r1), mxstep (=i1) steps   
       taken on this call before reaching tout     
      In above message,  I1 =       500
      In above message,  R1 =  0.5073151680310E+01
 lsoda--  at current t (=r1), mxstep (=i1) steps   
       taken on this call before reaching tout     
      In above message,  I1 =       500
      In above message,  R1 =  0.9938260418524E+01
 lsoda--  at current t (=r1), mxstep (=i1) steps   
       taken on this call before reaching tout     
      In above message,  I1 =       500
      In above message,  R1 =  0.9250013986371E+01
 lsoda--  at current t (=r1), mxstep (=i1) steps   
       taken on this call before reaching tout     
      In above message,  I1 =       500
      In above message,  R1 =  0.4150418055568E+01
 lsoda--  at current t (=r1), mxstep (=i1) steps   
       taken on this call before reaching tout     
      In above message,  I1 =       500
      In above message,  R1 =  0.1178257828060E+02
 lsoda--  at current t (=r1), mxstep (=i1) steps   
       taken on this call before reaching tout     
      In above message,  I1 =       500
      In above message,  R1 =  0.4190581459312E+01
 lsoda--  at current t (=r1), mxstep (=i1) steps   
       taken on this call before reaching tout     
      In above message,  I1 =       500
      In above message,  R1 =  0.7090583248713E+01
 lsoda--  at current t (=r1), mxstep (=i1) steps   
       taken on this call before reaching tout     
      In above message,  I1 =       500
      In above message,  R1 =  0.5078610970252E+01
 lsoda--  at current t (=r1), mxstep (=i1) steps   
       taken on this call before reaching tout     
      In above message,  I1 =       500
      In above message,  R1 =  0.5221735052738E+01
 lsoda--  at current t (=r1), mxstep (=i1) steps   
       taken on this call before reaching tout     
      In above message,  I1 =       500
      In above message,  R1 =  0.8072943530011E+01
 lsoda--  at current t (=r1), mxstep (=i1) steps   
       taken on this call before reaching tout     
      In above message,  I1 =       500
      In above message,  R1 =  0.3998375898305E+01
Excess work done on this call (perhaps wrong Dfun type).
Run with full_output = 1 to get quantitative information.
Excess work done on this call (perhaps wrong Dfun type).
Run with full_output = 1 to get quantitative information.
Excess work done on this call (perhaps wrong Dfun type).
Run with full_output = 1 to get quantitative information.
Excess work done on this call (perhaps wrong Dfun type).
Run with full_output = 1 to get quantitative information.
Excess work done on this call (perhaps wrong Dfun type).
Run with full_output = 1 to get quantitative information.
Excess work done on this call (perhaps wrong Dfun type).
Run with full_output = 1 to get quantitative information.
Excess work done on this call (perhaps wrong Dfun type).
Run with full_output = 1 to get quantitative information.
Excess work done on this call (perhaps wrong Dfun type).
Run with full_output = 1 to get quantitative information.
Excess work done on this call (perhaps wrong Dfun type).
Run with full_output = 1 to get quantitative information.
Excess work done on this call (perhaps wrong Dfun type).
Run with full_output = 1 to get quantitative information.
Excess work done on this call (perhaps wrong Dfun type).
Run with full_output = 1 to get quantitative information.
Excess work done on this call (perhaps wrong Dfun type).
Run with full_output = 1 to get quantitative information.
Excess work done on this call (perhaps wrong Dfun type).
Run with full_output = 1 to get quantitative information.
Excess work done on this call (perhaps wrong Dfun type).
Run with full_output = 1 to get quantitative information.
Excess work done on this call (perhaps wrong Dfun type).
Run with full_output = 1 to get quantitative information.
Excess work done on this call (perhaps wrong Dfun type).
Run with full_output = 1 to get quantitative information.
Excess work done on this call (perhaps wrong Dfun type).
Run with full_output = 1 to get quantitative information.
Excess work done on this call (perhaps wrong Dfun type).
Run with full_output = 1 to get quantitative information.
Excess work done on this call (perhaps wrong Dfun type).
Run with full_output = 1 to get quantitative information.
Excess work done on this call (perhaps wrong Dfun type).
Run with full_output = 1 to get quantitative information.
Excess work done on this call (perhaps wrong Dfun type).
Run with full_output = 1 to get quantitative information.
Excess work done on this call (perhaps wrong Dfun type).
Run with full_output = 1 to get quantitative information.
Excess work done on this call (perhaps wrong Dfun type).
Run with full_output = 1 to get quantitative information.
Excess work done on this call (perhaps wrong Dfun type).
Run with full_output = 1 to get quantitative information.
Excess work done on this call (perhaps wrong Dfun type).
Run with full_output = 1 to get quantitative information.
Excess work done on this call (perhaps wrong Dfun type).
Run with full_output = 1 to get quantitative information.
Excess work done on this call (perhaps wrong Dfun type).
Run with full_output = 1 to get quantitative information.
Excess work done on this call (perhaps wrong Dfun type).
Run with full_output = 1 to get quantitative information.
Excess work done on this call (perhaps wrong Dfun type).
Run with full_output = 1 to get quantitative information.
Excess work done on this call (perhaps wrong Dfun type).
Run with full_output = 1 to get quantitative information.
Excess work done on this call (perhaps wrong Dfun type).
Run with full_output = 1 to get quantitative information.
Excess work done on this call (perhaps wrong Dfun type).
Run with full_output = 1 to get quantitative information.
Excess work done on this call (perhaps wrong Dfun type).
Run with full_output = 1 to get quantitative information.
Excess work done on this call (perhaps wrong Dfun type).
Run with full_output = 1 to get quantitative information.
Excess work done on this call (perhaps wrong Dfun type).
Run with full_output = 1 to get quantitative information.
Excess work done on this call (perhaps wrong Dfun type).
Run with full_output = 1 to get quantitative information.
Excess work done on this call (perhaps wrong Dfun type).
Run with full_output = 1 to get quantitative information.
Excess work done on this call (perhaps wrong Dfun type).
Run with full_output = 1 to get quantitative information.
Excess work done on this call (perhaps wrong Dfun type).
Run with full_output = 1 to get quantitative information.
Excess work done on this call (perhaps wrong Dfun type).
Run with full_output = 1 to get quantitative information.
Excess work done on this call (perhaps wrong Dfun type).
Run with full_output = 1 to get quantitative information.
Excess work done on this call (perhaps wrong Dfun type).
Run with full_output = 1 to get quantitative information.
Excess work done on this call (perhaps wrong Dfun type).
Run with full_output = 1 to get quantitative information.
Excess work done on this call (perhaps wrong Dfun type).
Run with full_output = 1 to get quantitative information.
Excess work done on this call (perhaps wrong Dfun type).
Run with full_output = 1 to get quantitative information.
Excess work done on this call (perhaps wrong Dfun type).
Run with full_output = 1 to get quantitative information.
Excess work done on this call (perhaps wrong Dfun type).
Run with full_output = 1 to get quantitative information.
 lsoda--  at current t (=r1), mxstep (=i1) steps   
       taken on this call before reaching tout     
      In above message,  I1 =       500
      In above message,  R1 =  0.4115737391064E+01
 lsoda--  at current t (=r1), mxstep (=i1) steps   
       taken on this call before reaching tout     
      In above message,  I1 =       500
      In above message,  R1 =  0.4130582981633E+01
 lsoda--  at current t (=r1), mxstep (=i1) steps   
       taken on this call before reaching tout     
      In above message,  I1 =       500
      In above message,  R1 =  0.4995340732866E+01
 lsoda--  at current t (=r1), mxstep (=i1) steps   
       taken on this call before reaching tout     
      In above message,  I1 =       500
      In above message,  R1 =  0.4039873613692E+01
 lsoda--  at current t (=r1), mxstep (=i1) steps   
       taken on this call before reaching tout     
      In above message,  I1 =       500
      In above message,  R1 =  0.7014427811726E+01
 lsoda--  at current t (=r1), mxstep (=i1) steps   
       taken on this call before reaching tout     
      In above message,  I1 =       500
      In above message,  R1 =  0.4026271286414E+01
 lsoda--  at current t (=r1), mxstep (=i1) steps   
       taken on this call before reaching tout     
      In above message,  I1 =       500
      In above message,  R1 =  0.2778970525696E+01
 lsoda--  at current t (=r1), mxstep (=i1) steps   
       taken on this call before reaching tout     
      In above message,  I1 =       500
      In above message,  R1 =  0.5463293080705E+01
 lsoda--  at current t (=r1), mxstep (=i1) steps   
       taken on this call before reaching tout     
      In above message,  I1 =       500
      In above message,  R1 =  0.3931040632167E+01
 lsoda--  at current t (=r1), mxstep (=i1) steps   
       taken on this call before reaching tout     
      In above message,  I1 =       500
      In above message,  R1 =  0.5099292767170E+02
 lsoda--  at current t (=r1), mxstep (=i1) steps   
       taken on this call before reaching tout     
      In above message,  I1 =       500
      In above message,  R1 =  0.4026405545397E+02
 lsoda--  at current t (=r1), mxstep (=i1) steps   
       taken on this call before reaching tout     
      In above message,  I1 =       500
      In above message,  R1 =  0.1515508806336E+02
 lsoda--  at current t (=r1), mxstep (=i1) steps   
       taken on this call before reaching tout     
      In above message,  I1 =       500
      In above message,  R1 =  0.4145214786929E+01
 lsoda--  at current t (=r1), mxstep (=i1) steps   
       taken on this call before reaching tout     
      In above message,  I1 =       500
      In above message,  R1 =  0.1197418037574E+02
 lsoda--  at current t (=r1), mxstep (=i1) steps   
       taken on this call before reaching tout     
      In above message,  I1 =       500
      In above message,  R1 =  0.4113737414580E+01
 lsoda--  at current t (=r1), mxstep (=i1) steps   
       taken on this call before reaching tout     
      In above message,  I1 =       500
      In above message,  R1 =  0.1020122830895E+02
 lsoda--  at current t (=r1), mxstep (=i1) steps   
       taken on this call before reaching tout     
      In above message,  I1 =       500
      In above message,  R1 =  0.1011445603547E+02
 lsoda--  at current t (=r1), mxstep (=i1) steps   
       taken on this call before reaching tout     
      In above message,  I1 =       500
      In above message,  R1 =  0.9073438349114E+01
 lsoda--  at current t (=r1), mxstep (=i1) steps   
       taken on this call before reaching tout     
      In above message,  I1 =       500
      In above message,  R1 =  0.4104401193215E+01
 lsoda--  at current t (=r1), mxstep (=i1) steps   
       taken on this call before reaching tout     
      In above message,  I1 =       500
      In above message,  R1 =  0.1220631460849E+02
 lsoda--  at current t (=r1), mxstep (=i1) steps   
       taken on this call before reaching tout     
      In above message,  I1 =       500
      In above message,  R1 =  0.6112258449247E+01
 lsoda--  at current t (=r1), mxstep (=i1) steps   
       taken on this call before reaching tout     
      In above message,  I1 =       500
      In above message,  R1 =  0.5037293505969E+01
 lsoda--  at current t (=r1), mxstep (=i1) steps   
       taken on this call before reaching tout     
      In above message,  I1 =       500
      In above message,  R1 =  0.9083574768840E+01
 lsoda--  at current t (=r1), mxstep (=i1) steps   
       taken on this call before reaching tout     
      In above message,  I1 =       500
      In above message,  R1 =  0.1142085276072E+02
 lsoda--  at current t (=r1), mxstep (=i1) steps   
       taken on this call before reaching tout     
      In above message,  I1 =       500
      In above message,  R1 =  0.3255898419824E+01
 lsoda--  at current t (=r1), mxstep (=i1) steps   
       taken on this call before reaching tout     
      In above message,  I1 =       500
      In above message,  R1 =  0.3153554756368E+01
 lsoda--  at current t (=r1), mxstep (=i1) steps   
       taken on this call before reaching tout     
      In above message,  I1 =       500
      In above message,  R1 =  0.4072129164776E+01
 lsoda--  at current t (=r1), mxstep (=i1) steps   
       taken on this call before reaching tout     
      In above message,  I1 =       500
      In above message,  R1 =  0.9126107088870E+01
 lsoda--  at current t (=r1), mxstep (=i1) steps   
       taken on this call before reaching tout     
      In above message,  I1 =       500
      In above message,  R1 =  0.6331736140736E+01
 lsoda--  at current t (=r1), mxstep (=i1) steps   
       taken on this call before reaching tout     
      In above message,  I1 =       500
      In above message,  R1 =  0.4171687884333E+01
 lsoda--  at current t (=r1), mxstep (=i1) steps   
       taken on this call before reaching tout     
      In above message,  I1 =       500
      In above message,  R1 =  0.4084941216330E+01
 lsoda--  at current t (=r1), mxstep (=i1) steps   
       taken on this call before reaching tout     
      In above message,  I1 =       500
      In above message,  R1 =  0.5153432736306E+01
 lsoda--  at current t (=r1), mxstep (=i1) steps   
       taken on this call before reaching tout     
      In above message,  I1 =       500
      In above message,  R1 =  0.6365006389550E+01
 lsoda--  at current t (=r1), mxstep (=i1) steps   
       taken on this call before reaching tout     
      In above message,  I1 =       500
      In above message,  R1 =  0.3781170128317E+01
 lsoda--  at current t (=r1), mxstep (=i1) steps   
       taken on this call before reaching tout     
      In above message,  I1 =       500
      In above message,  R1 =  0.5022869415265E+01
 lsoda--  at current t (=r1), mxstep (=i1) steps   
       taken on this call before reaching tout     
      In above message,  I1 =       500
      In above message,  R1 =  0.1173196553979E+00
 lsoda--  at current t (=r1), mxstep (=i1) steps   
       taken on this call before reaching tout     
      In above message,  I1 =       500
      In above message,  R1 =  0.2200807241915E+02
 lsoda--  at current t (=r1), mxstep (=i1) steps   
       taken on this call before reaching tout     
      In above message,  I1 =       500
      In above message,  R1 =  0.9577608835550E-01
 lsoda--  at current t (=r1), mxstep (=i1) steps   
       taken on this call before reaching tout     
      In above message,  I1 =       500
      In above message,  R1 =  0.1092130652777E+02
 lsoda--  at current t (=r1), mxstep (=i1) steps   
       taken on this call before reaching tout     
      In above message,  I1 =       500
      In above message,  R1 =  0.1123031151354E+00
 lsoda--  at current t (=r1), mxstep (=i1) steps   
       taken on this call before reaching tout     
      In above message,  I1 =       500
      In above message,  R1 =  0.9240404844304E+01
 lsoda--  at current t (=r1), mxstep (=i1) steps   
       taken on this call before reaching tout     
      In above message,  I1 =       500
      In above message,  R1 =  0.3101553779183E+01
Excess work done on this call (perhaps wrong Dfun type).
Run with full_output = 1 to get quantitative information.
Excess work done on this call (perhaps wrong Dfun type).
Run with full_output = 1 to get quantitative information.
Excess work done on this call (perhaps wrong Dfun type).
Run with full_output = 1 to get quantitative information.
Excess work done on this call (perhaps wrong Dfun type).
Run with full_output = 1 to get quantitative information.
Excess work done on this call (perhaps wrong Dfun type).
Run with full_output = 1 to get quantitative information.
Excess work done on this call (perhaps wrong Dfun type).
Run with full_output = 1 to get quantitative information.
Excess work done on this call (perhaps wrong Dfun type).
Run with full_output = 1 to get quantitative information.
Excess work done on this call (perhaps wrong Dfun type).
Run with full_output = 1 to get quantitative information.
Excess work done on this call (perhaps wrong Dfun type).
Run with full_output = 1 to get quantitative information.
Excess work done on this call (perhaps wrong Dfun type).
Run with full_output = 1 to get quantitative information.
Excess work done on this call (perhaps wrong Dfun type).
Run with full_output = 1 to get quantitative information.
Excess work done on this call (perhaps wrong Dfun type).
Run with full_output = 1 to get quantitative information.
Excess work done on this call (perhaps wrong Dfun type).
Run with full_output = 1 to get quantitative information.
Excess work done on this call (perhaps wrong Dfun type).
Run with full_output = 1 to get quantitative information.
Excess work done on this call (perhaps wrong Dfun type).
Run with full_output = 1 to get quantitative information.
Excess work done on this call (perhaps wrong Dfun type).
Run with full_output = 1 to get quantitative information.
Excess work done on this call (perhaps wrong Dfun type).
Run with full_output = 1 to get quantitative information.
Excess work done on this call (perhaps wrong Dfun type).
Run with full_output = 1 to get quantitative information.
Excess work done on this call (perhaps wrong Dfun type).
Run with full_output = 1 to get quantitative information.
Excess work done on this call (perhaps wrong Dfun type).
Run with full_output = 1 to get quantitative information.
Excess work done on this call (perhaps wrong Dfun type).
Run with full_output = 1 to get quantitative information.
Excess work done on this call (perhaps wrong Dfun type).
Run with full_output = 1 to get quantitative information.
Excess work done on this call (perhaps wrong Dfun type).
Run with full_output = 1 to get quantitative information.
Excess work done on this call (perhaps wrong Dfun type).
Run with full_output = 1 to get quantitative information.
Excess work done on this call (perhaps wrong Dfun type).
Run with full_output = 1 to get quantitative information.
Excess work done on this call (perhaps wrong Dfun type).
Run with full_output = 1 to get quantitative information.
Excess work done on this call (perhaps wrong Dfun type).
Run with full_output = 1 to get quantitative information.
Excess work done on this call (perhaps wrong Dfun type).
Run with full_output = 1 to get quantitative information.
Excess work done on this call (perhaps wrong Dfun type).
Run with full_output = 1 to get quantitative information.
Excess work done on this call (perhaps wrong Dfun type).
Run with full_output = 1 to get quantitative information.
Excess work done on this call (perhaps wrong Dfun type).
Run with full_output = 1 to get quantitative information.
Excess work done on this call (perhaps wrong Dfun type).
Run with full_output = 1 to get quantitative information.
Excess work done on this call (perhaps wrong Dfun type).
Run with full_output = 1 to get quantitative information.
Excess work done on this call (perhaps wrong Dfun type).
Run with full_output = 1 to get quantitative information.
Excess work done on this call (perhaps wrong Dfun type).
Run with full_output = 1 to get quantitative information.
Excess work done on this call (perhaps wrong Dfun type).
Run with full_output = 1 to get quantitative information.
 lsoda--  at current t (=r1), mxstep (=i1) steps   
       taken on this call before reaching tout     
      In above message,  I1 =       500
      In above message,  R1 =  0.1175084675576E+00
 lsoda--  at current t (=r1), mxstep (=i1) steps   
       taken on this call before reaching tout     
      In above message,  I1 =       500
      In above message,  R1 =  0.5368471155118E+01
 lsoda--  at current t (=r1), mxstep (=i1) steps   
       taken on this call before reaching tout     
      In above message,  I1 =       500
      In above message,  R1 =  0.1043547097342E+00
 lsoda--  at current t (=r1), mxstep (=i1) steps   
       taken on this call before reaching tout     
      In above message,  I1 =       500
      In above message,  R1 =  0.5809365102301E+01
 lsoda--  at current t (=r1), mxstep (=i1) steps   
       taken on this call before reaching tout     
      In above message,  I1 =       500
      In above message,  R1 =  0.9406804432903E-01
 lsoda--  at current t (=r1), mxstep (=i1) steps   
       taken on this call before reaching tout     
      In above message,  I1 =       500
      In above message,  R1 =  0.6947318922819E+01
 lsoda--  at current t (=r1), mxstep (=i1) steps   
       taken on this call before reaching tout     
      In above message,  I1 =       500
      In above message,  R1 =  0.7214146616612E-01
 lsoda--  at current t (=r1), mxstep (=i1) steps   
       taken on this call before reaching tout     
      In above message,  I1 =       500
      In above message,  R1 =  0.8010800584793E+02
 lsoda--  at current t (=r1), mxstep (=i1) steps   
       taken on this call before reaching tout     
      In above message,  I1 =       500
      In above message,  R1 =  0.8389623890247E-01
 lsoda--  at current t (=r1), mxstep (=i1) steps   
       taken on this call before reaching tout     
      In above message,  I1 =       500
      In above message,  R1 =  0.1807904744045E+02
 lsoda--  at current t (=r1), mxstep (=i1) steps   
       taken on this call before reaching tout     
      In above message,  I1 =       500
      In above message,  R1 =  0.8760296137117E-01
 lsoda--  at current t (=r1), mxstep (=i1) steps   
       taken on this call before reaching tout     
      In above message,  I1 =       500
      In above message,  R1 =  0.4193052784181E+01
 lsoda--  at current t (=r1), mxstep (=i1) steps   
       taken on this call before reaching tout     
      In above message,  I1 =       500
      In above message,  R1 =  0.7385054835440E-01
 lsoda--  at current t (=r1), mxstep (=i1) steps   
       taken on this call before reaching tout     
      In above message,  I1 =       500
      In above message,  R1 =  0.9944468926838E+01
 lsoda--  at current t (=r1), mxstep (=i1) steps   
       taken on this call before reaching tout     
      In above message,  I1 =       500
      In above message,  R1 =  0.8714451074681E-01
 lsoda--  at current t (=r1), mxstep (=i1) steps   
       taken on this call before reaching tout     
      In above message,  I1 =       500
      In above message,  R1 =  0.5049920765791E+01
 lsoda--  at current t (=r1), mxstep (=i1) steps   
       taken on this call before reaching tout     
      In above message,  I1 =       500
      In above message,  R1 =  0.8747342509834E-01
 lsoda--  at current t (=r1), mxstep (=i1) steps   
       taken on this call before reaching tout     
      In above message,  I1 =       500
      In above message,  R1 =  0.4340641610826E+01
 lsoda--  at current t (=r1), mxstep (=i1) steps   
       taken on this call before reaching tout     
      In above message,  I1 =       500
      In above message,  R1 =  0.9444672275314E-01
 lsoda--  at current t (=r1), mxstep (=i1) steps   
       taken on this call before reaching tout     
      In above message,  I1 =       500
      In above message,  R1 =  0.1207876276100E+02
 lsoda--  at current t (=r1), mxstep (=i1) steps   
       taken on this call before reaching tout     
      In above message,  I1 =       500
      In above message,  R1 =  0.9683144073406E-01
 lsoda--  at current t (=r1), mxstep (=i1) steps   
       taken on this call before reaching tout     
      In above message,  I1 =       500
      In above message,  R1 =  0.1512820235485E+03
 lsoda--  at current t (=r1), mxstep (=i1) steps   
       taken on this call before reaching tout     
      In above message,  I1 =       500
      In above message,  R1 =  0.9312430161111E-01
 lsoda--  at current t (=r1), mxstep (=i1) steps   
       taken on this call before reaching tout     
      In above message,  I1 =       500
      In above message,  R1 =  0.4259182422767E+01
 lsoda--  at current t (=r1), mxstep (=i1) steps   
       taken on this call before reaching tout     
      In above message,  I1 =       500
      In above message,  R1 =  0.7551043856182E-01
 lsoda--  at current t (=r1), mxstep (=i1) steps   
       taken on this call before reaching tout     
      In above message,  I1 =       500
      In above message,  R1 =  0.3587342520892E+01
 lsoda--  at current t (=r1), mxstep (=i1) steps   
       taken on this call before reaching tout     
      In above message,  I1 =       500
      In above message,  R1 =  0.8028577155588E+01
 lsoda--  at current t (=r1), mxstep (=i1) steps   
       taken on this call before reaching tout     
      In above message,  I1 =       500
      In above message,  R1 =  0.1068878869314E+02
 lsoda--  at current t (=r1), mxstep (=i1) steps   
       taken on this call before reaching tout     
      In above message,  I1 =       500
      In above message,  R1 =  0.6996001815932E+01
 lsoda--  at current t (=r1), mxstep (=i1) steps   
       taken on this call before reaching tout     
      In above message,  I1 =       500
      In above message,  R1 =  0.2232728967956E+02
 lsoda--  at current t (=r1), mxstep (=i1) steps   
       taken on this call before reaching tout     
      In above message,  I1 =       500
      In above message,  R1 =  0.7092455721328E+01
 lsoda--  at current t (=r1), mxstep (=i1) steps   
       taken on this call before reaching tout     
      In above message,  I1 =       500
      In above message,  R1 =  0.8348991686052E+01
 lsoda--  at current t (=r1), mxstep (=i1) steps   
       taken on this call before reaching tout     
      In above message,  I1 =       500
      In above message,  R1 =  0.7017879409546E+01
 lsoda--  at current t (=r1), mxstep (=i1) steps   
       taken on this call before reaching tout     
      In above message,  I1 =       500
      In above message,  R1 =  0.4092291772134E+01
 lsoda--  at current t (=r1), mxstep (=i1) steps   
       taken on this call before reaching tout     
      In above message,  I1 =       500
      In above message,  R1 =  0.4165454477148E+01
 lsoda--  at current t (=r1), mxstep (=i1) steps   
       taken on this call before reaching tout     
      In above message,  I1 =       500
      In above message,  R1 =  0.2408677524611E+02
 lsoda--  at current t (=r1), mxstep (=i1) steps   
       taken on this call before reaching tout     
      In above message,  I1 =       500
      In above message,  R1 =  0.5130928594586E+01
 lsoda--  at current t (=r1), mxstep (=i1) steps   
       taken on this call before reaching tout     
      In above message,  I1 =       500
      In above message,  R1 =  0.1000268791744E+02
 lsoda--  at current t (=r1), mxstep (=i1) steps   
       taken on this call before reaching tout     
      In above message,  I1 =       500
      In above message,  R1 =  0.3672549716086E+01
 lsoda--  at current t (=r1), mxstep (=i1) steps   
       taken on this call before reaching tout     
      In above message,  I1 =       500
      In above message,  R1 =  0.1656224851918E+02
 lsoda--  at current t (=r1), mxstep (=i1) steps   
       taken on this call before reaching tout     
      In above message,  I1 =       500
      In above message,  R1 =  0.3236995057684E+01
 lsoda--  at current t (=r1), mxstep (=i1) steps   
       taken on this call before reaching tout     
      In above message,  I1 =       500
      In above message,  R1 =  0.4103465260007E+01
Excess work done on this call (perhaps wrong Dfun type).
Run with full_output = 1 to get quantitative information.
Excess work done on this call (perhaps wrong Dfun type).
Run with full_output = 1 to get quantitative information.
Excess work done on this call (perhaps wrong Dfun type).
Run with full_output = 1 to get quantitative information.
Excess work done on this call (perhaps wrong Dfun type).
Run with full_output = 1 to get quantitative information.
Excess work done on this call (perhaps wrong Dfun type).
Run with full_output = 1 to get quantitative information.
Excess work done on this call (perhaps wrong Dfun type).
Run with full_output = 1 to get quantitative information.
Excess work done on this call (perhaps wrong Dfun type).
Run with full_output = 1 to get quantitative information.
Excess work done on this call (perhaps wrong Dfun type).
Run with full_output = 1 to get quantitative information.
Excess work done on this call (perhaps wrong Dfun type).
Run with full_output = 1 to get quantitative information.
Excess work done on this call (perhaps wrong Dfun type).
Run with full_output = 1 to get quantitative information.
Excess work done on this call (perhaps wrong Dfun type).
Run with full_output = 1 to get quantitative information.
Excess work done on this call (perhaps wrong Dfun type).
Run with full_output = 1 to get quantitative information.
Excess work done on this call (perhaps wrong Dfun type).
Run with full_output = 1 to get quantitative information.
Excess work done on this call (perhaps wrong Dfun type).
Run with full_output = 1 to get quantitative information.
Excess work done on this call (perhaps wrong Dfun type).
Run with full_output = 1 to get quantitative information.
Excess work done on this call (perhaps wrong Dfun type).
Run with full_output = 1 to get quantitative information.
Excess work done on this call (perhaps wrong Dfun type).
Run with full_output = 1 to get quantitative information.
Excess work done on this call (perhaps wrong Dfun type).
Run with full_output = 1 to get quantitative information.
Excess work done on this call (perhaps wrong Dfun type).
Run with full_output = 1 to get quantitative information.
Excess work done on this call (perhaps wrong Dfun type).
Run with full_output = 1 to get quantitative information.
Excess work done on this call (perhaps wrong Dfun type).
Run with full_output = 1 to get quantitative information.
Excess work done on this call (perhaps wrong Dfun type).
Run with full_output = 1 to get quantitative information.
Excess work done on this call (perhaps wrong Dfun type).
Run with full_output = 1 to get quantitative information.
Excess work done on this call (perhaps wrong Dfun type).
Run with full_output = 1 to get quantitative information.
Excess work done on this call (perhaps wrong Dfun type).
Run with full_output = 1 to get quantitative information.
Excess work done on this call (perhaps wrong Dfun type).
Run with full_output = 1 to get quantitative information.
Excess work done on this call (perhaps wrong Dfun type).
Run with full_output = 1 to get quantitative information.
Excess work done on this call (perhaps wrong Dfun type).
Run with full_output = 1 to get quantitative information.
Excess work done on this call (perhaps wrong Dfun type).
Run with full_output = 1 to get quantitative information.
Excess work done on this call (perhaps wrong Dfun type).
Run with full_output = 1 to get quantitative information.
Excess work done on this call (perhaps wrong Dfun type).
Run with full_output = 1 to get quantitative information.
Excess work done on this call (perhaps wrong Dfun type).
Run with full_output = 1 to get quantitative information.
Excess work done on this call (perhaps wrong Dfun type).
Run with full_output = 1 to get quantitative information.
Excess work done on this call (perhaps wrong Dfun type).
Run with full_output = 1 to get quantitative information.
Excess work done on this call (perhaps wrong Dfun type).
Run with full_output = 1 to get quantitative information.
Excess work done on this call (perhaps wrong Dfun type).
Run with full_output = 1 to get quantitative information.
Excess work done on this call (perhaps wrong Dfun type).
Run with full_output = 1 to get quantitative information.
Excess work done on this call (perhaps wrong Dfun type).
Run with full_output = 1 to get quantitative information.
Excess work done on this call (perhaps wrong Dfun type).
Run with full_output = 1 to get quantitative information.
Excess work done on this call (perhaps wrong Dfun type).
Run with full_output = 1 to get quantitative information.
Excess work done on this call (perhaps wrong Dfun type).
Run with full_output = 1 to get quantitative information.
 lsoda--  at current t (=r1), mxstep (=i1) steps   
       taken on this call before reaching tout     
      In above message,  I1 =       500
      In above message,  R1 =  0.7323800706953E+01
 lsoda--  at current t (=r1), mxstep (=i1) steps   
       taken on this call before reaching tout     
      In above message,  I1 =       500
      In above message,  R1 =  0.2391615367203E+02
 lsoda--  at current t (=r1), mxstep (=i1) steps   
       taken on this call before reaching tout     
      In above message,  I1 =       500
      In above message,  R1 =  0.7083397339390E+01
 lsoda--  at current t (=r1), mxstep (=i1) steps   
       taken on this call before reaching tout     
      In above message,  I1 =       500
      In above message,  R1 =  0.2935034889791E+02
 lsoda--  at current t (=r1), mxstep (=i1) steps   
       taken on this call before reaching tout     
      In above message,  I1 =       500
      In above message,  R1 =  0.7110507574843E+01
 lsoda--  at current t (=r1), mxstep (=i1) steps   
       taken on this call before reaching tout     
      In above message,  I1 =       500
      In above message,  R1 =  0.4069988189411E+01
 lsoda--  at current t (=r1), mxstep (=i1) steps   
       taken on this call before reaching tout     
      In above message,  I1 =       500
      In above message,  R1 =  0.3222602520280E+01
 lsoda--  at current t (=r1), mxstep (=i1) steps   
       taken on this call before reaching tout     
      In above message,  I1 =       500
      In above message,  R1 =  0.1016673645301E+02
 lsoda--  at current t (=r1), mxstep (=i1) steps   
       taken on this call before reaching tout     
      In above message,  I1 =       500
      In above message,  R1 =  0.1420117921051E+02
 lsoda--  at current t (=r1), mxstep (=i1) steps   
       taken on this call before reaching tout     
      In above message,  I1 =       500
      In above message,  R1 =  0.4153373390256E+01
 lsoda--  at current t (=r1), mxstep (=i1) steps   
       taken on this call before reaching tout     
      In above message,  I1 =       500
      In above message,  R1 =  0.2900963797881E+02
 lsoda--  at current t (=r1), mxstep (=i1) steps   
       taken on this call before reaching tout     
      In above message,  I1 =       500
      In above message,  R1 =  0.3438379845578E+01
 lsoda--  at current t (=r1), mxstep (=i1) steps   
       taken on this call before reaching tout     
      In above message,  I1 =       500
      In above message,  R1 =  0.4113872284280E+01
 lsoda--  at current t (=r1), mxstep (=i1) steps   
       taken on this call before reaching tout     
      In above message,  I1 =       500
      In above message,  R1 =  0.3077044519637E+01
 lsoda--  at current t (=r1), mxstep (=i1) steps   
       taken on this call before reaching tout     
      In above message,  I1 =       500
      In above message,  R1 =  0.1394489611816E+02
 lsoda--  at current t (=r1), mxstep (=i1) steps   
       taken on this call before reaching tout     
      In above message,  I1 =       500
      In above message,  R1 =  0.4177670873121E+01
 lsoda--  at current t (=r1), mxstep (=i1) steps   
       taken on this call before reaching tout     
      In above message,  I1 =       500
      In above message,  R1 =  0.4312149638861E+01
 lsoda--  at current t (=r1), mxstep (=i1) steps   
       taken on this call before reaching tout     
      In above message,  I1 =       500
      In above message,  R1 =  0.7149488825654E+01
 lsoda--  at current t (=r1), mxstep (=i1) steps   
       taken on this call before reaching tout     
      In above message,  I1 =       500
      In above message,  R1 =  0.2382264685113E+02
 lsoda--  at current t (=r1), mxstep (=i1) steps   
       taken on this call before reaching tout     
      In above message,  I1 =       500
      In above message,  R1 =  0.7426757128102E+01
 lsoda--  at current t (=r1), mxstep (=i1) steps   
       taken on this call before reaching tout     
      In above message,  I1 =       500
      In above message,  R1 =  0.1803791669351E+02
 lsoda--  at current t (=r1), mxstep (=i1) steps   
       taken on this call before reaching tout     
      In above message,  I1 =       500
      In above message,  R1 =  0.8015802553168E+01
 lsoda--  at current t (=r1), mxstep (=i1) steps   
       taken on this call before reaching tout     
      In above message,  I1 =       500
      In above message,  R1 =  0.1097565648875E+02
 lsoda--  at current t (=r1), mxstep (=i1) steps   
       taken on this call before reaching tout     
      In above message,  I1 =       500
      In above message,  R1 =  0.1697271430005E+02
 lsoda--  at current t (=r1), mxstep (=i1) steps   
       taken on this call before reaching tout     
      In above message,  I1 =       500
      In above message,  R1 =  0.1311613730656E+02
 lsoda--  at current t (=r1), mxstep (=i1) steps   
       taken on this call before reaching tout     
      In above message,  I1 =       500
      In above message,  R1 =  0.5071578386499E+01
 lsoda--  at current t (=r1), mxstep (=i1) steps   
       taken on this call before reaching tout     
      In above message,  I1 =       500
      In above message,  R1 =  0.4895963382968E+01
 lsoda--  at current t (=r1), mxstep (=i1) steps   
       taken on this call before reaching tout     
      In above message,  I1 =       500
      In above message,  R1 =  0.2418554219945E+02
 lsoda--  at current t (=r1), mxstep (=i1) steps   
       taken on this call before reaching tout     
      In above message,  I1 =       500
      In above message,  R1 =  0.3652511276926E+01
 lsoda--  at current t (=r1), mxstep (=i1) steps   
       taken on this call before reaching tout     
      In above message,  I1 =       500
      In above message,  R1 =  0.1063045094237E+02
 lsoda--  at current t (=r1), mxstep (=i1) steps   
       taken on this call before reaching tout     
      In above message,  I1 =       500
      In above message,  R1 =  0.7054967532467E+01
 lsoda--  at current t (=r1), mxstep (=i1) steps   
       taken on this call before reaching tout     
      In above message,  I1 =       500
      In above message,  R1 =  0.9093619574731E+01
 lsoda--  at current t (=r1), mxstep (=i1) steps   
       taken on this call before reaching tout     
      In above message,  I1 =       500
      In above message,  R1 =  0.6206850138392E+01
 lsoda--  at current t (=r1), mxstep (=i1) steps   
       taken on this call before reaching tout     
      In above message,  I1 =       500
      In above message,  R1 =  0.1162602032473E+02
 lsoda--  at current t (=r1), mxstep (=i1) steps   
       taken on this call before reaching tout     
      In above message,  I1 =       500
      In above message,  R1 =  0.4167337943218E+01
 lsoda--  at current t (=r1), mxstep (=i1) steps   
       taken on this call before reaching tout     
      In above message,  I1 =       500
      In above message,  R1 =  0.5973790855083E+01
 lsoda--  at current t (=r1), mxstep (=i1) steps   
       taken on this call before reaching tout     
      In above message,  I1 =       500
      In above message,  R1 =  0.5976228660812E+01
 lsoda--  at current t (=r1), mxstep (=i1) steps   
       taken on this call before reaching tout     
      In above message,  I1 =       500
      In above message,  R1 =  0.7034797886107E+01
 lsoda--  at current t (=r1), mxstep (=i1) steps   
       taken on this call before reaching tout     
      In above message,  I1 =       500
      In above message,  R1 =  0.2243830777044E+01
 lsoda--  at current t (=r1), mxstep (=i1) steps   
       taken on this call before reaching tout     
      In above message,  I1 =       500
      In above message,  R1 =  0.4480632161064E+02
 lsoda--  at current t (=r1), mxstep (=i1) steps   
       taken on this call before reaching tout     
      In above message,  I1 =       500
      In above message,  R1 =  0.1007532861696E+02
 lsoda--  at current t (=r1), mxstep (=i1) steps   
       taken on this call before reaching tout     
      In above message,  I1 =       500
      In above message,  R1 =  0.6111921719928E+01
Excess work done on this call (perhaps wrong Dfun type).
Run with full_output = 1 to get quantitative information.
Excess work done on this call (perhaps wrong Dfun type).
Run with full_output = 1 to get quantitative information.
Excess work done on this call (perhaps wrong Dfun type).
Run with full_output = 1 to get quantitative information.
Excess work done on this call (perhaps wrong Dfun type).
Run with full_output = 1 to get quantitative information.
Excess work done on this call (perhaps wrong Dfun type).
Run with full_output = 1 to get quantitative information.
Excess work done on this call (perhaps wrong Dfun type).
Run with full_output = 1 to get quantitative information.
Excess work done on this call (perhaps wrong Dfun type).
Run with full_output = 1 to get quantitative information.
Excess work done on this call (perhaps wrong Dfun type).
Run with full_output = 1 to get quantitative information.
Excess work done on this call (perhaps wrong Dfun type).
Run with full_output = 1 to get quantitative information.
Excess work done on this call (perhaps wrong Dfun type).
Run with full_output = 1 to get quantitative information.
Excess work done on this call (perhaps wrong Dfun type).
Run with full_output = 1 to get quantitative information.
Excess work done on this call (perhaps wrong Dfun type).
Run with full_output = 1 to get quantitative information.
Excess work done on this call (perhaps wrong Dfun type).
Run with full_output = 1 to get quantitative information.
Excess work done on this call (perhaps wrong Dfun type).
Run with full_output = 1 to get quantitative information.
Excess work done on this call (perhaps wrong Dfun type).
Run with full_output = 1 to get quantitative information.
Excess work done on this call (perhaps wrong Dfun type).
Run with full_output = 1 to get quantitative information.
Excess work done on this call (perhaps wrong Dfun type).
Run with full_output = 1 to get quantitative information.
Excess work done on this call (perhaps wrong Dfun type).
Run with full_output = 1 to get quantitative information.
Excess work done on this call (perhaps wrong Dfun type).
Run with full_output = 1 to get quantitative information.
Excess work done on this call (perhaps wrong Dfun type).
Run with full_output = 1 to get quantitative information.
Excess work done on this call (perhaps wrong Dfun type).
Run with full_output = 1 to get quantitative information.
Excess work done on this call (perhaps wrong Dfun type).
Run with full_output = 1 to get quantitative information.
Excess work done on this call (perhaps wrong Dfun type).
[truncated: 6,535,039 more chars]
