# Supplementary material for: First Principles Modeling of Nonlinear Incidence Rates in Seasonal Epidemics
Source: PLoS Comput Biol. 2011 Feb 17;7(2):e1001079. doi: 10.1371/journal.pcbi.1001079 (PMC3040644; doi:10.1371/journal.pcbi.1001079)
Supplement: Dataset S1 — Dataset and Python program files. In this directory you will fine all the python code needed to reproduce the calculations in the paper, including the figures. (2.90 MB ZIP) [file pcbi.1001079.s001.zip › computations/seir/classic_london/scores_clas_lon.txt]

1.385074962041070648e+03 1.105329150526708215e-01 3.139058428553676561e-01 -1.724921440110869473e+06
1.572074746960014863e+03 1.000000000000000000e+00 4.319165085939410398e-01 -5.501588843456178438e+05
1.475918987215679181e+03 8.072782790463585434e-02 2.078956355276221080e-01 -1.765330199364624918e+06
1.602501154221282604e+03 3.841983096015098159e-02 1.931884759426679976e-01 -1.651428504206840415e+06
1.582279225397418941e+03 5.553959223775106757e-02 2.250578241679976887e-01 -1.773573835927505745e+06
1.000000000000000000e+03 1.000000000000000000e+00 1.000000000000000000e+00 -4.766957934489241452e+05
1.245829496740485865e+03 1.548917853867372019e-01 1.447336428643085093e-01 -1.725262140391616384e+06
1.649365237924616167e+03 6.059761235917240918e-02 3.306492725575662650e-01 -1.731726972063124180e+06
1.596363149087641887e+03 5.021012809342140226e-02 1.899619675661928797e-01 -1.773995185088970233e+06
1.527880926183294605e+03 7.497591588213234348e-02 2.300266633657274962e-01 -1.765141217113328632e+06
1.542704804756300291e+03 5.622713600057020061e-02 2.459242498081286310e-01 -1.770595582547584549e+06
1.555339545456560472e+03 5.978010370684191943e-02 1.703748965993052422e-01 -1.770041438301503658e+06
1.707427440944353521e+03 5.342864691601405952e-02 1.859262230743915778e-01 -1.763665062977473717e+06
1.715193510216276536e+03 6.877131165924206535e-02 1.971018060042375730e-01 -1.760631722080912441e+06
1.654685218738289223e+03 5.689279008649674590e-02 2.044592258789235950e-01 -1.770663350865165470e+06
1.768639666147724029e+03 8.638948940399163168e-02 1.849734209622485304e-01 -1.742121378219689010e+06
