# Supplementary material for: First Principles Modeling of Nonlinear Incidence Rates in Seasonal Epidemics
Source: PLoS Comput Biol. 2011 Feb 17;7(2):e1001079. doi: 10.1371/journal.pcbi.1001079 (PMC3040644; doi:10.1371/journal.pcbi.1001079)
Supplement: Dataset S1 — Dataset and Python program files. In this directory you will fine all the python code needed to reproduce the calculations in the paper, including the figures. (2.90 MB ZIP) [file pcbi.1001079.s001.zip › computations/seir/lhd_birmingham/lhd_birmingham1.txt]

1.000000000000000000e+03 0.000000000000000000e+00 9.999999999999999395e-12 0.000000000000000000e+00 2.590000000000000000e+02
1.516679881244779608e+03 8.901393107610915123e-02 9.999999999999999799e-13 2.807508298437223493e-01 -6.101688480286929989e+05
1.540202946498711299e+03 1.201958348537014443e-01 9.999999999999999988e-15 2.690624967147692281e-01 -6.081617243156677578e+05
1.346699321605097566e+03 1.055092575127527521e-01 1.023605042877443898e-15 2.105968094673480451e-01 -6.159505181154906750e+05
