# Supplementary material for: First Principles Modeling of Nonlinear Incidence Rates in Seasonal Epidemics
Source: PLoS Comput Biol. 2011 Feb 17;7(2):e1001079. doi: 10.1371/journal.pcbi.1001079 (PMC3040644; doi:10.1371/journal.pcbi.1001079)
Supplement: Dataset S1 — Dataset and Python program files. In this directory you will fine all the python code needed to reproduce the calculations in the paper, including the figures. (2.90 MB ZIP) [file pcbi.1001079.s001.zip › computations/seir/lhd_birmingham/lhd_birmingham2.txt]

1.279684899764343299e+03 1.263574130782742500e-01 7.301404081139960040e-12 3.578543231592503648e-01 -6.087906329506835900e+05
1.214284723562023828e+03 1.561157818096119421e-01 3.282809493316544570e-13 2.754089716283155687e-01 -6.177797500350727933e+05
1.253618865797583339e+03 1.455880517214724890e-01 1.422667316099283738e-14 2.411256502277263347e-01 -6.182770451032917481e+05
1.112440932101104409e+03 1.989478722306922132e-01 3.782998800834286236e-15 2.837643067918256268e-01 -6.171212718855924904e+05
