# Supplementary material for: First Principles Modeling of Nonlinear Incidence Rates in Seasonal Epidemics
Source: PLoS Comput Biol. 2011 Feb 17;7(2):e1001079. doi: 10.1371/journal.pcbi.1001079 (PMC3040644; doi:10.1371/journal.pcbi.1001079)
Supplement: Dataset S1 — Dataset and Python program files. In this directory you will fine all the python code needed to reproduce the calculations in the paper, including the figures. (2.90 MB ZIP) [file pcbi.1001079.s001.zip › computations/seir/lhd_birmingham/lhd_birmingham3.txt]

1.114075079568570800e+03 1.405170180320226836e-01 4.799064913610091689e-12 2.759021493649256307e-01 -6.146740864958360326e+05
1.414839185316285239e+03 1.458717305725614199e-01 3.644132018272713956e-13 3.238249883913567606e-01 -6.077739075994896702e+05
1.435905269286733528e+03 1.587053184447541343e-01 2.076062704061189299e-14 1.313643556428198134e-01 -6.073327331981109455e+05
1.459994251510721369e+03 1.247663892244857964e-01 1.000000000000000078e-15 2.350722648550999105e-01 -6.125285215129264398e+05
