# Supplementary material for: First Principles Modeling of Nonlinear Incidence Rates in Seasonal Epidemics
Source: PLoS Comput Biol. 2011 Feb 17;7(2):e1001079. doi: 10.1371/journal.pcbi.1001079 (PMC3040644; doi:10.1371/journal.pcbi.1001079)
Supplement: Dataset S1 — Dataset and Python program files. In this directory you will fine all the python code needed to reproduce the calculations in the paper, including the figures. (2.90 MB ZIP) [file pcbi.1001079.s001.zip › computations/seir/lhd_birmingham/lhd_birmingham4.txt]

1.128271384024468489e+03 1.190639746352971651e-01 8.824230709487662523e-12 2.627421889211637440e-01 -6.117207795846657827e+05
1.162157822781381128e+03 2.183676195406447640e-01 9.014365967119893771e-13 3.349246869174368202e-01 9.615401412526508800e+16
1.476561980375380017e+03 7.320591046609457864e-02 9.999999999999999988e-15 3.265799374333178684e-01 -6.069519455738959368e+05
1.068604899227219448e+03 1.812549561483448590e-01 1.000000000000000078e-15 2.263822847359843182e-01 -5.115074246539153391e+05
