# Supplementary material for: First Principles Modeling of Nonlinear Incidence Rates in Seasonal Epidemics
Source: PLoS Comput Biol. 2011 Feb 17;7(2):e1001079. doi: 10.1371/journal.pcbi.1001079 (PMC3040644; doi:10.1371/journal.pcbi.1001079)
Supplement: Dataset S1 — Dataset and Python program files. In this directory you will fine all the python code needed to reproduce the calculations in the paper, including the figures. (2.90 MB ZIP) [file pcbi.1001079.s001.zip › computations/seir/lhd_birmingham/nohup.out]

Excess work done on this call (perhaps wrong Dfun type).
Run with full_output = 1 to get quantitative information.
Excess work done on this call (perhaps wrong Dfun type).
Run with full_output = 1 to get quantitative information.
Excess work done on this call (perhaps wrong Dfun type).
Run with full_output = 1 to get quantitative information.
Excess work done on this call (perhaps wrong Dfun type).
Run with full_output = 1 to get quantitative information.
Excess work done on this call (perhaps wrong Dfun type).
Run with full_output = 1 to get quantitative information.
Excess work done on this call (perhaps wrong Dfun type).
Run with full_output = 1 to get quantitative information.
Excess work done on this call (perhaps wrong Dfun type).
Run with full_output = 1 to get quantitative information.
Excess work done on this call (perhaps wrong Dfun type).
Run with full_output = 1 to get quantitative information.
Excess work done on this call (perhaps wrong Dfun type).
Run with full_output = 1 to get quantitative information.
Excess work done on this call (perhaps wrong Dfun type).
Run with full_output = 1 to get quantitative information.
Excess work done on this call (perhaps wrong Dfun type).
Run with full_output = 1 to get quantitative information.
Excess work done on this call (perhaps wrong Dfun type).
Run with full_output = 1 to get quantitative information.
Excess work done on this call (perhaps wrong Dfun type).
Run with full_output = 1 to get quantitative information.
Excess work done on this call (perhaps wrong Dfun type).
Run with full_output = 1 to get quantitative information.
Excess work done on this call (perhaps wrong Dfun type).
Run with full_output = 1 to get quantitative information.
Excess work done on this call (perhaps wrong Dfun type).
Run with full_output = 1 to get quantitative information.
Excess work done on this call (perhaps wrong Dfun type).
Run with full_output = 1 to get quantitative information.
Excess work done on this call (perhaps wrong Dfun type).
Run with full_output = 1 to get quantitative information.
Excess work done on this call (perhaps wrong Dfun type).
Run with full_output = 1 to get quantitative information.
Excess work done on this call (perhaps wrong Dfun type).
Run with full_output = 1 to get quantitative information.
Excess work done on this call (perhaps wrong Dfun type).
Run with full_output = 1 to get quantitative information.
Excess work done on this call (perhaps wrong Dfun type).
Run with full_output = 1 to get quantitative information.
Excess work done on this call (perhaps wrong Dfun type).
Run with full_output = 1 to get quantitative information.
Excess work done on this call (perhaps wrong Dfun type).
Run with full_output = 1 to get quantitative information.
Excess work done on this call (perhaps wrong Dfun type).
Run with full_output = 1 to get quantitative information.
Excess work done on this call (perhaps wrong Dfun type).
Run with full_output = 1 to get quantitative information.
Excess work done on this call (perhaps wrong Dfun type).
Run with full_output = 1 to get quantitative information.
Excess work done on this call (perhaps wrong Dfun type).
Run with full_output = 1 to get quantitative information.
Excess work done on this call (perhaps wrong Dfun type).
Run with full_output = 1 to get quantitative information.
Excess work done on this call (perhaps wrong Dfun type).
Run with full_output = 1 to get quantitative information.
Excess work done on this call (perhaps wrong Dfun type).
Run with full_output = 1 to get quantitative information.
Excess work done on this call (perhaps wrong Dfun type).
Run with full_output = 1 to get quantitative information.
Excess work done on this call (perhaps wrong Dfun type).
Run with full_output = 1 to get quantitative information.
Excess work done on this call (perhaps wrong Dfun type).
Run with full_output = 1 to get quantitative information.
Excess work done on this call (perhaps wrong Dfun type).
Run with full_output = 1 to get quantitative information.
Excess work done on this call (perhaps wrong Dfun type).
Run with full_output = 1 to get quantitative information.
Excess work done on this call (perhaps wrong Dfun type).
Run with full_output = 1 to get quantitative information.
Excess work done on this call (perhaps wrong Dfun type).
Run with full_output = 1 to get quantitative information.
Excess work done on this call (perhaps wrong Dfun type).
Run with full_output = 1 to get quantitative information.
Excess work done on this call (perhaps wrong Dfun type).
Run with full_output = 1 to get quantitative information.
Excess work done on this call (perhaps wrong Dfun type).
Run with full_output = 1 to get quantitative information.
Excess work done on this call (perhaps wrong Dfun type).
Run with full_output = 1 to get quantitative information.
Excess work done on this call (perhaps wrong Dfun type).
Run with full_output = 1 to get quantitative information.
Excess work done on this call (perhaps wrong Dfun type).
Run with full_output = 1 to get quantitative information.
Excess work done on this call (perhaps wrong Dfun type).
Run with full_output = 1 to get quantitative information.
Excess work done on this call (perhaps wrong Dfun type).
Run with full_output = 1 to get quantitative information.
Excess work done on this call (perhaps wrong Dfun type).
Run with full_output = 1 to get quantitative information.
Excess work done on this call (perhaps wrong Dfun type).
Run with full_output = 1 to get quantitative information.
Excess work done on this call (perhaps wrong Dfun type).
Run with full_output = 1 to get quantitative information.
Excess work done on this call (perhaps wrong Dfun type).
Run with full_output = 1 to get quantitative information.
Excess work done on this call (perhaps wrong Dfun type).
Run with full_output = 1 to get quantitative information.
Excess work done on this call (perhaps wrong Dfun type).
Run with full_output = 1 to get quantitative information.
Excess work done on this call (perhaps wrong Dfun type).
Run with full_output = 1 to get quantitative information.
Excess work done on this call (perhaps wrong Dfun type).
Run with full_output = 1 to get quantitative information.
Excess work done on this call (perhaps wrong Dfun type).
Run with full_output = 1 to get quantitative information.
Excess work done on this call (perhaps wrong Dfun type).
Run with full_output = 1 to get quantitative information.
Excess work done on this call (perhaps wrong Dfun type).
Run with full_output = 1 to get quantitative information.
Excess work done on this call (perhaps wrong Dfun type).
Run with full_output = 1 to get quantitative information.
Excess work done on this call (perhaps wrong Dfun type).
Run with full_output = 1 to get quantitative information.
Excess work done on this call (perhaps wrong Dfun type).
Run with full_output = 1 to get quantitative information.
Excess work done on this call (perhaps wrong Dfun type).
Run with full_output = 1 to get quantitative information.
Excess work done on this call (perhaps wrong Dfun type).
Run with full_output = 1 to get quantitative information.
Excess work done on this call (perhaps wrong Dfun type).
Run with full_output = 1 to get quantitative information.
Excess work done on this call (perhaps wrong Dfun type).
Run with full_output = 1 to get quantitative information.
Excess work done on this call (perhaps wrong Dfun type).
Run with full_output = 1 to get quantitative information.
Excess work done on this call (perhaps wrong Dfun type).
Run with full_output = 1 to get quantitative information.
Excess work done on this call (perhaps wrong Dfun type).
Run with full_output = 1 to get quantitative information.
Excess work done on this call (perhaps wrong Dfun type).
Run with full_output = 1 to get quantitative information.
Excess work done on this call (perhaps wrong Dfun type).
Run with full_output = 1 to get quantitative information.
Excess work done on this call (perhaps wrong Dfun type).
Run with full_output = 1 to get quantitative information.
Excess work done on this call (perhaps wrong Dfun type).
Run with full_output = 1 to get quantitative information.
Excess work done on this call (perhaps wrong Dfun type).
Run with full_output = 1 to get quantitative information.
Excess work done on this call (perhaps wrong Dfun type).
Run with full_output = 1 to get quantitative information.
Excess work done on this call (perhaps wrong Dfun type).
Run with full_output = 1 to get quantitative information.
Excess work done on this call (perhaps wrong Dfun type).
Run with full_output = 1 to get quantitative information.
Excess work done on this call (perhaps wrong Dfun type).
Run with full_output = 1 to get quantitative information.
Excess work done on this call (perhaps wrong Dfun type).
Run with full_output = 1 to get quantitative information.
Excess work done on this call (perhaps wrong Dfun type).
Run with full_output = 1 to get quantitative information.
Excess work done on this call (perhaps wrong Dfun type).
Run with full_output = 1 to get quantitative information.
Excess work done on this call (perhaps wrong Dfun type).
Run with full_output = 1 to get quantitative information.
Excess work done on this call (perhaps wrong Dfun type).
Run with full_output = 1 to get quantitative information.
Excess work done on this call (perhaps wrong Dfun type).
Run with full_output = 1 to get quantitative information.
Excess work done on this call (perhaps wrong Dfun type).
Run with full_output = 1 to get quantitative information.
Excess work done on this call (perhaps wrong Dfun type).
Run with full_output = 1 to get quantitative information.
Excess work done on this call (perhaps wrong Dfun type).
Run with full_output = 1 to get quantitative information.
Excess work done on this call (perhaps wrong Dfun type).
Run with full_output = 1 to get quantitative information.
Excess work done on this call (perhaps wrong Dfun type).
Run with full_output = 1 to get quantitative information.
Excess work done on this call (perhaps wrong Dfun type).
Run with full_output = 1 to get quantitative information.
Excess work done on this call (perhaps wrong Dfun type).
Run with full_output = 1 to get quantitative information.
Excess work done on this call (perhaps wrong Dfun type).
Run with full_output = 1 to get quantitative information.
Excess work done on this call (perhaps wrong Dfun type).
Run with full_output = 1 to get quantitative information.
Excess work done on this call (perhaps wrong Dfun type).
Run with full_output = 1 to get quantitative information.
Excess work done on this call (perhaps wrong Dfun type).
Run with full_output = 1 to get quantitative information.
Excess work done on this call (perhaps wrong Dfun type).
Run with full_output = 1 to get quantitative information.
Excess work done on this call (perhaps wrong Dfun type).
Run with full_output = 1 to get quantitative information.
Excess work done on this call (perhaps wrong Dfun type).
Run with full_output = 1 to get quantitative information.
Excess work done on this call (perhaps wrong Dfun type).
Run with full_output = 1 to get quantitative information.
Excess work done on this call (perhaps wrong Dfun type).
Run with full_output = 1 to get quantitative information.
Excess work done on this call (perhaps wrong Dfun type).
Run with full_output = 1 to get quantitative information.
Excess work done on this call (perhaps wrong Dfun type).
Run with full_output = 1 to get quantitative information.
Excess work done on this call (perhaps wrong Dfun type).
Run with full_output = 1 to get quantitative information.
Excess work done on this call (perhaps wrong Dfun type).
Run with full_output = 1 to get quantitative information.
Excess work done on this call (perhaps wrong Dfun type).
Run with full_output = 1 to get quantitative information.
Excess work done on this call (perhaps wrong Dfun type).
Run with full_output = 1 to get quantitative information.
Excess work done on this call (perhaps wrong Dfun type).
Run with full_output = 1 to get quantitative information.
Excess work done on this call (perhaps wrong Dfun type).
Run with full_output = 1 to get quantitative information.
Excess work done on this call (perhaps wrong Dfun type).
Run with full_output = 1 to get quantitative information.
Excess work done on this call (perhaps wrong Dfun type).
Run with full_output = 1 to get quantitative information.
Excess work done on this call (perhaps wrong Dfun type).
Run with full_output = 1 to get quantitative information.
Excess work done on this call (perhaps wrong Dfun type).
Run with full_output = 1 to get quantitative information.
Excess work done on this call (perhaps wrong Dfun type).
Run with full_output = 1 to get quantitative information.
Excess work done on this call (perhaps wrong Dfun type).
Run with full_output = 1 to get quantitative information.
Excess work done on this call (perhaps wrong Dfun type).
Run with full_output = 1 to get quantitative information.
Excess work done on this call (perhaps wrong Dfun type).
Run with full_output = 1 to get quantitative information.
Excess work done on this call (perhaps wrong Dfun type).
Run with full_output = 1 to get quantitative information.
Excess work done on this call (perhaps wrong Dfun type).
Run with full_output = 1 to get quantitative information.
Excess work done on this call (perhaps wrong Dfun type).
Run with full_output = 1 to get quantitative information.
Excess work done on this call (perhaps wrong Dfun type).
Run with full_output = 1 to get quantitative information.
Excess work done on this call (perhaps wrong Dfun type).
Run with full_output = 1 to get quantitative information.
Excess work done on this call (perhaps wrong Dfun type).
Run with full_output = 1 to get quantitative information.
Excess work done on this call (perhaps wrong Dfun type).
Run with full_output = 1 to get quantitative information.
Excess work done on this call (perhaps wrong Dfun type).
Run with full_output = 1 to get quantitative information.
Excess work done on this call (perhaps wrong Dfun type).
Run with full_output = 1 to get quantitative information.
Excess work done on this call (perhaps wrong Dfun type).
Run with full_output = 1 to get quantitative information.
Excess work done on this call (perhaps wrong Dfun type).
Run with full_output = 1 to get quantitative information.
Excess work done on this call (perhaps wrong Dfun type).
Run with full_output = 1 to get quantitative information.
Excess work done on this call (perhaps wrong Dfun type).
Run with full_output = 1 to get quantitative information.
Excess work done on this call (perhaps wrong Dfun type).
Run with full_output = 1 to get quantitative information.
Excess work done on this call (perhaps wrong Dfun type).
Run with full_output = 1 to get quantitative information.
Excess work done on this call (perhaps wrong Dfun type).
Run with full_output = 1 to get quantitative information.
 lsoda--  at current t (=r1), mxstep (=i1) steps   
       taken on this call before reaching tout     
      In above message,  I1 =       500
      In above message,  R1 =  0.8990872499263E+01
 lsoda--  at current t (=r1), mxstep (=i1) steps   
       taken on this call before reaching tout     
      In above message,  I1 =       500
      In above message,  R1 =  0.6317112991522E+01
 lsoda--  at current t (=r1), mxstep (=i1) steps   
       taken on this call before reaching tout     
      In above message,  I1 =       500
      In above message,  R1 =  0.1914198532285E+02
 lsoda--  at current t (=r1), mxstep (=i1) steps   
       taken on this call before reaching tout     
      In above message,  I1 =       500
      In above message,  R1 =  0.4094426010775E+01
 lsoda--  at current t (=r1), mxstep (=i1) steps   
       taken on this call before reaching tout     
      In above message,  I1 =       500
      In above message,  R1 =  0.1210268525891E+02
 lsoda--  at current t (=r1), mxstep (=i1) steps   
       taken on this call before reaching tout     
      In above message,  I1 =       500
      In above message,  R1 =  0.3209326926174E+01
 lsoda--  at current t (=r1), mxstep (=i1) steps   
       taken on this call before reaching tout     
      In above message,  I1 =       500
      In above message,  R1 =  0.1139079542040E+02
 lsoda--  at current t (=r1), mxstep (=i1) steps   
       taken on this call before reaching tout     
      In above message,  I1 =       500
      In above message,  R1 =  0.5488464994880E+01
 lsoda--  at current t (=r1), mxstep (=i1) steps   
       taken on this call before reaching tout     
      In above message,  I1 =       500
      In above message,  R1 =  0.4085832806080E+01
 lsoda--  at current t (=r1), mxstep (=i1) steps   
       taken on this call before reaching tout     
      In above message,  I1 =       500
      In above message,  R1 =  0.7331234127437E+01
 lsoda--  at current t (=r1), mxstep (=i1) steps   
       taken on this call before reaching tout     
      In above message,  I1 =       500
      In above message,  R1 =  0.5086488428685E+01
 lsoda--  at current t (=r1), mxstep (=i1) steps   
       taken on this call before reaching tout     
      In above message,  I1 =       500
      In above message,  R1 =  0.5061468959385E+01
 lsoda--  at current t (=r1), mxstep (=i1) steps   
       taken on this call before reaching tout     
      In above message,  I1 =       500
      In above message,  R1 =  0.3720283673228E+01
 lsoda--  at current t (=r1), mxstep (=i1) steps   
       taken on this call before reaching tout     
      In above message,  I1 =       500
      In above message,  R1 =  0.7320492727737E+01
 lsoda--  at current t (=r1), mxstep (=i1) steps   
       taken on this call before reaching tout     
      In above message,  I1 =       500
      In above message,  R1 =  0.4831302667618E+01
 lsoda--  at current t (=r1), mxstep (=i1) steps   
       taken on this call before reaching tout     
      In above message,  I1 =       500
      In above message,  R1 =  0.8961388798866E+01
 lsoda--  at current t (=r1), mxstep (=i1) steps   
       taken on this call before reaching tout     
      In above message,  I1 =       500
      In above message,  R1 =  0.5130306618647E+01
 lsoda--  at current t (=r1), mxstep (=i1) steps   
       taken on this call before reaching tout     
      In above message,  I1 =       500
      In above message,  R1 =  0.4125886262172E+01
 lsoda--  at current t (=r1), mxstep (=i1) steps   
       taken on this call before reaching tout     
      In above message,  I1 =       500
      In above message,  R1 =  0.5022919123988E+01
 lsoda--  at current t (=r1), mxstep (=i1) steps   
       taken on this call before reaching tout     
      In above message,  I1 =       500
      In above message,  R1 =  0.1397037411930E+02
 lsoda--  at current t (=r1), mxstep (=i1) steps   
       taken on this call before reaching tout     
      In above message,  I1 =       500
      In above message,  R1 =  0.5208072929402E+01
 lsoda--  at current t (=r1), mxstep (=i1) steps   
       taken on this call before reaching tout     
      In above message,  I1 =       500
      In above message,  R1 =  0.2900430928953E+02
 lsoda--  at current t (=r1), mxstep (=i1) steps   
       taken on this call before reaching tout     
      In above message,  I1 =       500
      In above message,  R1 =  0.5045192455114E+01
 lsoda--  at current t (=r1), mxstep (=i1) steps   
       taken on this call before reaching tout     
      In above message,  I1 =       500
      In above message,  R1 =  0.7187046034242E+01
 lsoda--  at current t (=r1), mxstep (=i1) steps   
       taken on this call before reaching tout     
      In above message,  I1 =       500
      In above message,  R1 =  0.1000925801786E+02
 lsoda--  at current t (=r1), mxstep (=i1) steps   
       taken on this call before reaching tout     
      In above message,  I1 =       500
      In above message,  R1 =  0.5018059273145E+01
 lsoda--  at current t (=r1), mxstep (=i1) steps   
       taken on this call before reaching tout     
      In above message,  I1 =       500
      In above message,  R1 =  0.6033155578983E+01
 lsoda--  at current t (=r1), mxstep (=i1) steps   
       taken on this call before reaching tout     
      In above message,  I1 =       500
      In above message,  R1 =  0.4809711008647E+01
 lsoda--  at current t (=r1), mxstep (=i1) steps   
       taken on this call before reaching tout     
      In above message,  I1 =       500
      In above message,  R1 =  0.5071138434806E+01
 lsoda--  at current t (=r1), mxstep (=i1) steps   
       taken on this call before reaching tout     
      In above message,  I1 =       500
      In above message,  R1 =  0.9829658066581E+01
 lsoda--  at current t (=r1), mxstep (=i1) steps   
       taken on this call before reaching tout     
      In above message,  I1 =       500
      In above message,  R1 =  0.7326230375373E+01
 lsoda--  at current t (=r1), mxstep (=i1) steps   
       taken on this call before reaching tout     
      In above message,  I1 =       500
      In above message,  R1 =  0.1598458284720E+02
 lsoda--  at current t (=r1), mxstep (=i1) steps   
       taken on this call before reaching tout     
      In above message,  I1 =       500
      In above message,  R1 =  0.7259780488528E+01
 lsoda--  at current t (=r1), mxstep (=i1) steps   
       taken on this call before reaching tout     
      In above message,  I1 =       500
      In above message,  R1 =  0.9100538622489E+01
 lsoda--  at current t (=r1), mxstep (=i1) steps   
       taken on this call before reaching tout     
      In above message,  I1 =       500
      In above message,  R1 =  0.5935486051217E+01
 lsoda--  at current t (=r1), mxstep (=i1) steps   
       taken on this call before reaching tout     
      In above message,  I1 =       500
      In above message,  R1 =  0.1108491990692E+02
 lsoda--  at current t (=r1), mxstep (=i1) steps   
       taken on this call before reaching tout     
      In above message,  I1 =       500
      In above message,  R1 =  0.6166389561517E+01
 lsoda--  at current t (=r1), mxstep (=i1) steps   
       taken on this call before reaching tout     
      In above message,  I1 =       500
      In above message,  R1 =  0.1791094304746E+02
 lsoda--  at current t (=r1), mxstep (=i1) steps   
       taken on this call before reaching tout     
      In above message,  I1 =       500
      In above message,  R1 =  0.4412018586982E+01
 lsoda--  at current t (=r1), mxstep (=i1) steps   
       taken on this call before reaching tout     
      In above message,  I1 =       500
      In above message,  R1 =  0.4578586148390E+01
 lsoda--  at current t (=r1), mxstep (=i1) steps   
       taken on this call before reaching tout     
      In above message,  I1 =       500
      In above message,  R1 =  0.8293259074226E+01
 lsoda--  at current t (=r1), mxstep (=i1) steps   
       taken on this call before reaching tout     
      In above message,  I1 =       500
      In above message,  R1 =  0.3908331236698E+01
Excess work done on this call (perhaps wrong Dfun type).
Run with full_output = 1 to get quantitative information.
Excess work done on this call (perhaps wrong Dfun type).
Run with full_output = 1 to get quantitative information.
Excess work done on this call (perhaps wrong Dfun type).
Run with full_output = 1 to get quantitative information.
Excess work done on this call (perhaps wrong Dfun type).
Run with full_output = 1 to get quantitative information.
 lsoda--  at current t (=r1), mxstep (=i1) steps   
       taken on this call before reaching tout     
      In above message,  I1 =       500
      In above message,  R1 =  0.6115242389518E+02
 lsoda--  at current t (=r1), mxstep (=i1) steps   
       taken on this call before reaching tout     
      In above message,  I1 =       500
      In above message,  R1 =  0.4222295583044E+01
 lsoda--  at current t (=r1), mxstep (=i1) steps   
       taken on this call before reaching tout     
      In above message,  I1 =       500
      In above message,  R1 =  0.3517519144848E+02
 lsoda--  at current t (=r1), mxstep (=i1) steps   
       taken on this call before reaching tout     
      In above message,  I1 =       500
      In above message,  R1 =  0.8046053579777E+01
 lsoda--  at current t (=r1), mxstep (=i1) steps   
       taken on this call before reaching tout     
      In above message,  I1 =       500
      In above message,  R1 =  0.2893498275208E+01
 lsoda--  at current t (=r1), mxstep (=i1) steps   
       taken on this call before reaching tout     
      In above message,  I1 =       500
      In above message,  R1 =  0.1510477772745E+02
 lsoda--  at current t (=r1), mxstep (=i1) steps   
       taken on this call before reaching tout     
      In above message,  I1 =       500
      In above message,  R1 =  0.3011740846261E+01
 lsoda--  at current t (=r1), mxstep (=i1) steps   
       taken on this call before reaching tout     
      In above message,  I1 =       500
      In above message,  R1 =  0.2814974696578E+02
 lsoda--  at current t (=r1), mxstep (=i1) steps   
       taken on this call before reaching tout     
      In above message,  I1 =       500
      In above message,  R1 =  0.4228998188736E+01
 lsoda--  at current t (=r1), mxstep (=i1) steps   
       taken on this call before reaching tout     
      In above message,  I1 =       500
      In above message,  R1 =  0.7157818481034E+01
 lsoda--  at current t (=r1), mxstep (=i1) steps   
       taken on this call before reaching tout     
      In above message,  I1 =       500
      In above message,  R1 =  0.6190026237861E+01
 lsoda--  at current t (=r1), mxstep (=i1) steps   
       taken on this call before reaching tout     
      In above message,  I1 =       500
      In above message,  R1 =  0.8955395456835E+01
 lsoda--  at current t (=r1), mxstep (=i1) steps   
       taken on this call before reaching tout     
      In above message,  I1 =       500
      In above message,  R1 =  0.6931467756170E+01
 lsoda--  at current t (=r1), mxstep (=i1) steps   
       taken on this call before reaching tout     
      In above message,  I1 =       500
      In above message,  R1 =  0.4986884048191E+01
 lsoda--  at current t (=r1), mxstep (=i1) steps   
       taken on this call before reaching tout     
      In above message,  I1 =       500
      In above message,  R1 =  0.4131382102185E+01
 lsoda--  at current t (=r1), mxstep (=i1) steps   
       taken on this call before reaching tout     
      In above message,  I1 =       500
      In above message,  R1 =  0.6783933227705E+01
 lsoda--  at current t (=r1), mxstep (=i1) steps   
       taken on this call before reaching tout     
      In above message,  I1 =       500
      In above message,  R1 =  0.2821320890605E+02
 lsoda--  at current t (=r1), mxstep (=i1) steps   
       taken on this call before reaching tout     
      In above message,  I1 =       500
      In above message,  R1 =  0.3940184522701E+01
 lsoda--  at current t (=r1), mxstep (=i1) steps   
       taken on this call before reaching tout     
      In above message,  I1 =       500
      In above message,  R1 =  0.9256671948582E+01
 lsoda--  at current t (=r1), mxstep (=i1) steps   
       taken on this call before reaching tout     
      In above message,  I1 =       500
      In above message,  R1 =  0.7272522498957E+01
 lsoda--  at current t (=r1), mxstep (=i1) steps   
       taken on this call before reaching tout     
      In above message,  I1 =       500
      In above message,  R1 =  0.6447275561644E+01
 lsoda--  at current t (=r1), mxstep (=i1) steps   
       taken on this call before reaching tout     
      In above message,  I1 =       500
      In above message,  R1 =  0.9158969896863E+01
 lsoda--  at current t (=r1), mxstep (=i1) steps   
       taken on this call before reaching tout     
      In above message,  I1 =       500
      In above message,  R1 =  0.2161501444562E+01
 lsoda--  at current t (=r1), mxstep (=i1) steps   
       taken on this call before reaching tout     
      In above message,  I1 =       500
      In above message,  R1 =  0.4180356547556E+01
 lsoda--  at current t (=r1), mxstep (=i1) steps   
       taken on this call before reaching tout     
      In above message,  I1 =       500
      In above message,  R1 =  0.4383809727455E+01
 lsoda--  at current t (=r1), mxstep (=i1) steps   
       taken on this call before reaching tout     
      In above message,  I1 =       500
      In above message,  R1 =  0.7033581089741E+01
 lsoda--  at current t (=r1), mxstep (=i1) steps   
       taken on this call before reaching tout     
      In above message,  I1 =       500
      In above message,  R1 =  0.3063788744531E+01
 lsoda--  at current t (=r1), mxstep (=i1) steps   
       taken on this call before reaching tout     
      In above message,  I1 =       500
      In above message,  R1 =  0.1507304745639E+02
 lsoda--  at current t (=r1), mxstep (=i1) steps   
       taken on this call before reaching tout     
      In above message,  I1 =       500
      In above message,  R1 =  0.1929282892022E+02
 lsoda--  at current t (=r1), mxstep (=i1) steps   
       taken on this call before reaching tout     
      In above message,  I1 =       500
      In above message,  R1 =  0.3118067175285E+01
 lsoda--  at current t (=r1), mxstep (=i1) steps   
       taken on this call before reaching tout     
      In above message,  I1 =       500
      In above message,  R1 =  0.1116013503601E+02
 lsoda--  at current t (=r1), mxstep (=i1) steps   
       taken on this call before reaching tout     
      In above message,  I1 =       500
      In above message,  R1 =  0.3199497897323E+01
 lsoda--  at current t (=r1), mxstep (=i1) steps   
       taken on this call before reaching tout     
      In above message,  I1 =       500
      In above message,  R1 =  0.9032315181511E+01
 lsoda--  at current t (=r1), mxstep (=i1) steps   
       taken on this call before reaching tout     
      In above message,  I1 =       500
      In above message,  R1 =  0.7128837898772E+01
 lsoda--  at current t (=r1), mxstep (=i1) steps   
       taken on this call before reaching tout     
      In above message,  I1 =       500
      In above message,  R1 =  0.3421146418674E+01
 lsoda--  at current t (=r1), mxstep (=i1) steps   
       taken on this call before reaching tout     
      In above message,  I1 =       500
      In above message,  R1 =  0.5074355823751E+01
 lsoda--  at current t (=r1), mxstep (=i1) steps   
       taken on this call before reaching tout     
      In above message,  I1 =       500
      In above message,  R1 =  0.4254630398381E+01
 lsoda--  at current t (=r1), mxstep (=i1) steps   
       taken on this call before reaching tout     
      In above message,  I1 =       500
      In above message,  R1 =  0.3254870623987E+01
 lsoda--  at current t (=r1), mxstep (=i1) steps   
       taken on this call before reaching tout     
      In above message,  I1 =       500
      In above message,  R1 =  0.2205781263375E+02
 lsoda--  at current t (=r1), mxstep (=i1) steps   
       taken on this call before reaching tout     
      In above message,  I1 =       500
      In above message,  R1 =  0.6116856358575E+01
 lsoda--  at current t (=r1), mxstep (=i1) steps   
       taken on this call before reaching tout     
      In above message,  I1 =       500
      In above message,  R1 =  0.2799817260114E+02
 lsoda--  at current t (=r1), mxstep (=i1) steps   
       taken on this call before reaching tout     
      In above message,  I1 =       500
      In above message,  R1 =  0.4766435594006E+01
Excess work done on this call (perhaps wrong Dfun type).
Run with full_output = 1 to get quantitative information.
Excess work done on this call (perhaps wrong Dfun type).
Run with full_output = 1 to get quantitative information.
Excess work done on this call (perhaps wrong Dfun type).
Run with full_output = 1 to get quantitative information.
Excess work done on this call (perhaps wrong Dfun type).
Run with full_output = 1 to get quantitative information.
Excess work done on this call (perhaps wrong Dfun type).
Run with full_output = 1 to get quantitative information.
Excess work done on this call (perhaps wrong Dfun type).
Run with full_output = 1 to get quantitative information.
Excess work done on this call (perhaps wrong Dfun type).
Run with full_output = 1 to get quantitative information.
Excess work done on this call (perhaps wrong Dfun type).
Run with full_output = 1 to get quantitative information.
Excess work done on this call (perhaps wrong Dfun type).
Run with full_output = 1 to get quantitative information.
Excess work done on this call (perhaps wrong Dfun type).
Run with full_output = 1 to get quantitative information.
Excess work done on this call (perhaps wrong Dfun type).
Run with full_output = 1 to get quantitative information.
Excess work done on this call (perhaps wrong Dfun type).
Run with full_output = 1 to get quantitative information.
Excess work done on this call (perhaps wrong Dfun type).
Run with full_output = 1 to get quantitative information.
Excess work done on this call (perhaps wrong Dfun type).
Run with full_output = 1 to get quantitative information.
Excess work done on this call (perhaps wrong Dfun type).
Run with full_output = 1 to get quantitative information.
Excess work done on this call (perhaps wrong Dfun type).
Run with full_output = 1 to get quantitative information.
Excess work done on this call (perhaps wrong Dfun type).
Run with full_output = 1 to get quantitative information.
Excess work done on this call (perhaps wrong Dfun type).
Run with full_output = 1 to get quantitative information.
 lsoda--  at current t (=r1), mxstep (=i1) steps   
       taken on this call before reaching tout     
      In above message,  I1 =       500
      In above message,  R1 =  0.3904770975504E+01
 lsoda--  at current t (=r1), mxstep (=i1) steps   
       taken on this call before reaching tout     
      In above message,  I1 =       500
      In above message,  R1 =  0.1207425683980E+02
 lsoda--  at current t (=r1), mxstep (=i1) steps   
       taken on this call before reaching tout     
      In above message,  I1 =       500
      In above message,  R1 =  0.4009611394087E+01
 lsoda--  at current t (=r1), mxstep (=i1) steps   
       taken on this call before reaching tout     
      In above message,  I1 =       500
      In above message,  R1 =  0.5037749240690E+01
 lsoda--  at current t (=r1), mxstep (=i1) steps   
       taken on this call before reaching tout     
      In above message,  I1 =       500
      In above message,  R1 =  0.4938830609970E+01
 lsoda--  at current t (=r1), mxstep (=i1) steps   
       taken on this call before reaching tout     
      In above message,  I1 =       500
      In above message,  R1 =  0.1506176060098E+02
 lsoda--  at current t (=r1), mxstep (=i1) steps   
       taken on this call before reaching tout     
      In above message,  I1 =       500
      In above message,  R1 =  0.2010882365505E+02
 lsoda--  at current t (=r1), mxstep (=i1) steps   
       taken on this call before reaching tout     
      In above message,  I1 =       500
      In above message,  R1 =  0.4040639847507E+01
 lsoda--  at current t (=r1), mxstep (=i1) steps   
       taken on this call before reaching tout     
      In above message,  I1 =       500
      In above message,  R1 =  0.1181318314342E+02
 lsoda--  at current t (=r1), mxstep (=i1) steps   
       taken on this call before reaching tout     
      In above message,  I1 =       500
      In above message,  R1 =  0.5433936557103E+01
 lsoda--  at current t (=r1), mxstep (=i1) steps   
       taken on this call before reaching tout     
      In above message,  I1 =       500
      In above message,  R1 =  0.8982511381093E+01
 lsoda--  at current t (=r1), mxstep (=i1) steps   
       taken on this call before reaching tout     
      In above message,  I1 =       500
      In above message,  R1 =  0.1015881602229E+02
 lsoda--  at current t (=r1), mxstep (=i1) steps   
       taken on this call before reaching tout     
      In above message,  I1 =       500
      In above message,  R1 =  0.7773496982418E+01
 lsoda--  at current t (=r1), mxstep (=i1) steps   
       taken on this call before reaching tout     
      In above message,  I1 =       500
      In above message,  R1 =  0.4142507778565E+01
 lsoda--  at current t (=r1), mxstep (=i1) steps   
       taken on this call before reaching tout     
      In above message,  I1 =       500
      In above message,  R1 =  0.4846427568255E+01
 lsoda--  at current t (=r1), mxstep (=i1) steps   
       taken on this call before reaching tout     
      In above message,  I1 =       500
      In above message,  R1 =  0.8054107705156E+01
 lsoda--  at current t (=r1), mxstep (=i1) steps   
       taken on this call before reaching tout     
      In above message,  I1 =       500
      In above message,  R1 =  0.9976301144918E+01
 lsoda--  at current t (=r1), mxstep (=i1) steps   
       taken on this call before reaching tout     
      In above message,  I1 =       500
      In above message,  R1 =  0.1190405879672E+00
 lsoda--  at current t (=r1), mxstep (=i1) steps   
       taken on this call before reaching tout     
      In above message,  I1 =       500
      In above message,  R1 =  0.4115198394999E+02
 lsoda--  at current t (=r1), mxstep (=i1) steps   
       taken on this call before reaching tout     
      In above message,  I1 =       500
      In above message,  R1 =  0.1184253130346E+00
 lsoda--  at current t (=r1), mxstep (=i1) steps   
       taken on this call before reaching tout     
      In above message,  I1 =       500
      In above message,  R1 =  0.2015310321791E+02
 lsoda--  at current t (=r1), mxstep (=i1) steps   
       taken on this call before reaching tout     
      In above message,  I1 =       500
      In above message,  R1 =  0.6660712429398E-01
 lsoda--  at current t (=r1), mxstep (=i1) steps   
       taken on this call before reaching tout     
      In above message,  I1 =       500
      In above message,  R1 =  0.5521602361059E+02
 lsoda--  at current t (=r1), mxstep (=i1) steps   
       taken on this call before reaching tout     
      In above message,  I1 =       500
      In above message,  R1 =  0.1155887220539E+00
 lsoda--  at current t (=r1), mxstep (=i1) steps   
       taken on this call before reaching tout     
      In above message,  I1 =       500
      In above message,  R1 =  0.2710501159355E+02
 lsoda--  at current t (=r1), mxstep (=i1) steps   
       taken on this call before reaching tout     
      In above message,  I1 =       500
      In above message,  R1 =  0.9456578429949E-01
 lsoda--  at current t (=r1), mxstep (=i1) steps   
       taken on this call before reaching tout     
      In above message,  I1 =       500
      In above message,  R1 =  0.6002679591309E+01
 lsoda--  at current t (=r1), mxstep (=i1) steps   
       taken on this call before reaching tout     
      In above message,  I1 =       500
      In above message,  R1 =  0.2116080903630E+01
 lsoda--  at current t (=r1), mxstep (=i1) steps   
       taken on this call before reaching tout     
      In above message,  I1 =       500
      In above message,  R1 =  0.3253940071005E+01
 lsoda--  at current t (=r1), mxstep (=i1) steps   
       taken on this call before reaching tout     
      In above message,  I1 =       500
      In above message,  R1 =  0.7222608021597E+01
 lsoda--  at current t (=r1), mxstep (=i1) steps   
       taken on this call before reaching tout     
      In above message,  I1 =       500
      In above message,  R1 =  0.4102728537256E+01
 lsoda--  at current t (=r1), mxstep (=i1) steps   
       taken on this call before reaching tout     
      In above message,  I1 =       500
      In above message,  R1 =  0.2303789054547E+02
 lsoda--  at current t (=r1), mxstep (=i1) steps   
       taken on this call before reaching tout     
      In above message,  I1 =       500
      In above message,  R1 =  0.1090052554436E+02
 lsoda--  at current t (=r1), mxstep (=i1) steps   
       taken on this call before reaching tout     
      In above message,  I1 =       500
      In above message,  R1 =  0.2013549387285E+01
 lsoda--  at current t (=r1), mxstep (=i1) steps   
       taken on this call before reaching tout     
      In above message,  I1 =       500
      In above message,  R1 =  0.3752706839228E+01
 lsoda--  at current t (=r1), mxstep (=i1) steps   
       taken on this call before reaching tout     
      In above message,  I1 =       500
      In above message,  R1 =  0.6785692170806E+01
 lsoda--  at current t (=r1), mxstep (=i1) steps   
       taken on this call before reaching tout     
      In above message,  I1 =       500
      In above message,  R1 =  0.5015715826945E+01
 lsoda--  at current t (=r1), mxstep (=i1) steps   
       taken on this call before reaching tout     
      In above message,  I1 =       500
      In above message,  R1 =  0.4110937906052E+01
 lsoda--  at current t (=r1), mxstep (=i1) steps   
       taken on this call before reaching tout     
      In above message,  I1 =       500
      In above message,  R1 =  0.1012669154374E+02
 lsoda--  at current t (=r1), mxstep (=i1) steps   
       taken on this call before reaching tout     
      In above message,  I1 =       500
      In above message,  R1 =  0.6039610937264E+01
 lsoda--  at current t (=r1), mxstep (=i1) steps   
       taken on this call before reaching tout     
      In above message,  I1 =       500
      In above message,  R1 =  0.7032784490734E+01
 lsoda--  at current t (=r1), mxstep (=i1) steps   
       taken on this call before reaching tout     
      In above message,  I1 =       500
      In above message,  R1 =  0.5109421348832E+01
Excess work done on this call (perhaps wrong Dfun type).
Run with full_output = 1 to get quantitative information.
Excess work done on this call (perhaps wrong Dfun type).
Run with full_output = 1 to get quantitative information.
Excess work done on this call (perhaps wrong Dfun type).
Run with full_output = 1 to get quantitative information.
Excess work done on this call (perhaps wrong Dfun type).
Run with full_output = 1 to get quantitative information.
Excess work done on this call (perhaps wrong Dfun type).
Run with full_output = 1 to get quantitative information.
Excess work done on this call (perhaps wrong Dfun type).
Run with full_output = 1 to get quantitative information.
Excess work done on this call (perhaps wrong Dfun type).
Run with full_output = 1 to get quantitative information.
Excess work done on this call (perhaps wrong Dfun type).
Run with full_output = 1 to get quantitative information.
Excess work done on this call (perhaps wrong Dfun type).
Run with full_output = 1 to get quantitative information.
Excess work done on this call (perhaps wrong Dfun type).
Run with full_output = 1 to get quantitative information.
Excess work done on this call (perhaps wrong Dfun type).
Run with full_output = 1 to get quantitative information.
Excess work done on this call (perhaps wrong Dfun type).
Run with full_output = 1 to get quantitative information.
Excess work done on this call (perhaps wrong Dfun type).
Run with full_output = 1 to get quantitative information.
Excess work done on this call (perhaps wrong Dfun type).
Run with full_output = 1 to get quantitative information.
Excess work done on this call (perhaps wrong Dfun type).
Run with full_output = 1 to get quantitative information.
Excess work done on this call (perhaps wrong Dfun type).
Run with full_output = 1 to get quantitative information.
Excess work done on this call (perhaps wrong Dfun type).
Run with full_output = 1 to get quantitative information.
Excess work done on this call (perhaps wrong Dfun type).
Run with full_output = 1 to get quantitative information.
Excess work done on this call (perhaps wrong Dfun type).
Run with full_output = 1 to get quantitative information.
Excess work done on this call (perhaps wrong Dfun type).
Run with full_output = 1 to get quantitative information.
Excess work done on this call (perhaps wrong Dfun type).
Run with full_output = 1 to get quantitative information.
Excess work done on this call (perhaps wrong Dfun type).
Run with full_output = 1 to get quantitative information.
Excess work done on this call (perhaps wrong Dfun type).
Run with full_output = 1 to get quantitative information.
Excess work done on this call (perhaps wrong Dfun type).
Run with full_output = 1 to get quantitative information.
Excess work done on this call (perhaps wrong Dfun type).
Run with full_output = 1 to get quantitative information.
Excess work done on this call (perhaps wrong Dfun type).
Run with full_output = 1 to get quantitative information.
Excess work done on this call (perhaps wrong Dfun type).
Run with full_output = 1 to get quantitative information.
Excess work done on this call (perhaps wrong Dfun type).
Run with full_output = 1 to get quantitative information.
Excess work done on this call (perhaps wrong Dfun type).
Run with full_output = 1 to get quantitative information.
Excess work done on this call (perhaps wrong Dfun type).
Run with full_output = 1 to get quantitative information.
Excess work done on this call (perhaps wrong Dfun type).
Run with full_output = 1 to get quantitative information.
Excess work done on this call (perhaps wrong Dfun type).
Run with full_output = 1 to get quantitative information.
Excess work done on this call (perhaps wrong Dfun type).
Run with full_output = 1 to get quantitative information.
Excess work done on this call (perhaps wrong Dfun type).
Run with full_output = 1 to get quantitative information.
Excess work done on this call (perhaps wrong Dfun type).
Run with full_output = 1 to get quantitative information.
Excess work done on this call (perhaps wrong Dfun type).
Run with full_output = 1 to get quantitative information.
Excess work done on this call (perhaps wrong Dfun type).
Run with full_output = 1 to get quantitative information.
Excess work done on this call (perhaps wrong Dfun type).
Run with full_output = 1 to get quantitative information.
Excess work done on this call (perhaps wrong Dfun type).
Run with full_output = 1 to get quantitative information.
Excess work done on this call (perhaps wrong Dfun type).
Run with full_output = 1 to get quantitative information.
Excess work done on this call (perhaps wrong Dfun type).
Run with full_output = 1 to get quantitative information.
Excess work done on this call (perhaps wrong Dfun type).
Run with full_output = 1 to get quantitative information.
Excess work done on this call (perhaps wrong Dfun type).
Run with full_output = 1 to get quantitative information.
Excess work done on this call (perhaps wrong Dfun type).
Run with full_output = 1 to get quantitative information.
Excess work done on this call (perhaps wrong Dfun type).
Run with full_output = 1 to get quantitative information.
Excess work done on this call (perhaps wrong Dfun type).
Run with full_output = 1 to get quantitative information.
Excess work done on this call (perhaps wrong Dfun type).
Run with full_output = 1 to get quantitative information.
Excess work done on this call (perhaps wrong Dfun type).
Run with full_output = 1 to get quantitative information.
Excess work done on this call (perhaps wrong Dfun type).
Run with full_output = 1 to get quantitative information.
Excess work done on this call (perhaps wrong Dfun type).
Run with full_output = 1 to get quantitative information.
Excess work done on this call (perhaps wrong Dfun type).
Run with full_output = 1 to get quantitative information.
Excess work done on this call (perhaps wrong Dfun type).
Run with full_output = 1 to get quantitative information.
Excess work done on this call (perhaps wrong Dfun type).
Run with full_output = 1 to get quantitative information.
Excess work done on this call (perhaps wrong Dfun type).
Run with full_output = 1 to get quantitative information.
Excess work done on this call (perhaps wrong Dfun type).
Run with full_output = 1 to get quantitative information.
Excess work done on this call (perhaps wrong Dfun type).
Run with full_output = 1 to get quantitative information.
Excess work done on this call (perhaps wrong Dfun type).
Run with full_output = 1 to get quantitative information.
Excess work done on this call (perhaps wrong Dfun type).
Run with full_output = 1 to get quantitative information.
Excess work done on this call (perhaps wrong Dfun type).
Run with full_output = 1 to get quantitative information.
Excess work done on this call (perhaps wrong Dfun type).
Run with full_output = 1 to get quantitative information.
Excess work done on this call (perhaps wrong Dfun type).
Run with full_output = 1 to get quantitative information.
Excess work done on this call (perhaps wrong Dfun type).
Run with full_output = 1 to get quantitative information.
Excess work done on this call (perhaps wrong Dfun type).
Run with full_output = 1 to get quantitative information.
Excess work done on this call (perhaps wrong Dfun type).
Run with full_output = 1 to get quantitative information.
Excess work done on this call (perhaps wrong Dfun type).
Run with full_output = 1 to get quantitative information.
Excess work done on this call (perhaps wrong Dfun type).
Run with full_output = 1 to get quantitative information.
Excess work done on this call (perhaps wrong Dfun type).
Run with full_output = 1 to get quantitative information.
Excess work done on this call (perhaps wrong Dfun type).
Run with full_output = 1 to get quantitative information.
Excess work done on this call (perhaps wrong Dfun type).
Run with full_output = 1 to get quantitative information.
Excess work done on this call (perhaps wrong Dfun type).
Run with full_output = 1 to get quantitative information.
Excess work done on this call (perhaps wrong Dfun type).
Run with full_output = 1 to get quantitative information.
Excess work done on this call (perhaps wrong Dfun type).
Run with full_output = 1 to get quantitative information.
Excess work done on this call (perhaps wrong Dfun type).
Run with full_output = 1 to get quantitative information.
Excess work done on this call (perhaps wrong Dfun type).
Run with full_output = 1 to get quantitative information.
Excess work done on this call (perhaps wrong Dfun type).
Run with full_output = 1 to get quantitative information.
Excess work done on this call (perhaps wrong Dfun type).
Run with full_output = 1 to get quantitative information.
Excess work done on this call (perhaps wrong Dfun type).
Run with full_output = 1 to get quantitative information.
Excess work done on this call (perhaps wrong Dfun type).
Run with full_output = 1 to get quantitative information.
Excess work done on this call (perhaps wrong Dfun type).
Run with full_output = 1 to get quantitative information.
Excess work done on this call (perhaps wrong Dfun type).
Run with full_output = 1 to get quantitative information.
Excess work done on this call (perhaps wrong Dfun type).
Run with full_output = 1 to get quantitative information.
Excess work done on this call (perhaps wrong Dfun type).
Run with full_output = 1 to get quantitative information.
Excess work done on this call (perhaps wrong Dfun type).
Run with full_output = 1 to get quantitative information.
Excess work done on this call (perhaps wrong Dfun type).
Run with full_output = 1 to get quantitative information.
Excess work done on this call (perhaps wrong Dfun type).
Run with full_output = 1 to get quantitative information.
Excess work done on this call (perhaps wrong Dfun type).
Run with full_output = 1 to get quantitative information.
Excess work done on this call (perhaps wrong Dfun type).
Run with full_output = 1 to get quantitative information.
Excess work done on this call (perhaps wrong Dfun type).
Run with full_output = 1 to get quantitative information.
Excess work done on this call (perhaps wrong Dfun type).
Run with full_output = 1 to get quantitative information.
Excess work done on this call (perhaps wrong Dfun type).
Run with full_output = 1 to get quantitative information.
Excess work done on this call (perhaps wrong Dfun type).
Run with full_output = 1 to get quantitative information.
Excess work done on this call (perhaps wrong Dfun type).
Run with full_output = 1 to get quantitative information.
Excess work done on this call (perhaps wrong Dfun type).
Run with full_output = 1 to get quantitative information.
Excess work done on this call (perhaps wrong Dfun type).
Run with full_output = 1 to get quantitative information.
Excess work done on this call (perhaps wrong Dfun type).
Run with full_output = 1 to get quantitative information.
Excess work done on this call (perhaps wrong Dfun type).
Run with full_output = 1 to get quantitative information.
Excess work done on this call (perhaps wrong Dfun type).
Run with full_output = 1 to get quantitative information.
Excess work done on this call (perhaps wrong Dfun type).
Run with full_output = 1 to get quantitative information.
Excess work done on this call (perhaps wrong Dfun type).
Run with full_output = 1 to get quantitative information.
Excess work done on this call (perhaps wrong Dfun type).
Run with full_output = 1 to get quantitative information.
Excess work done on this call (perhaps wrong Dfun type).
Run with full_output = 1 to get quantitative information.
Excess work done on this call (perhaps wrong Dfun type).
Run with full_output = 1 to get quantitative information.
Excess work done on this call (perhaps wrong Dfun type).
Run with full_output = 1 to get quantitative information.
Excess work done on this call (perhaps wrong Dfun type).
Run with full_output = 1 to get quantitative information.
Excess work done on this call (perhaps wrong Dfun type).
Run with full_output = 1 to get quantitative information.
Excess work done on this call (perhaps wrong Dfun type).
Run with full_output = 1 to get quantitative information.
Excess work done on this call (perhaps wrong Dfun type).
Run with full_output = 1 to get quantitative information.
Excess work done on this call (perhaps wrong Dfun type).
Run with full_output = 1 to get quantitative information.
Excess work done on this call (perhaps wrong Dfun type).
Run with full_output = 1 to get quantitative information.
Excess work done on this call (perhaps wrong Dfun type).
Run with full_output = 1 to get quantitative information.
Excess work done on this call (perhaps wrong Dfun type).
Run with full_output = 1 to get quantitative information.
Excess work done on this call (perhaps wrong Dfun type).
Run with full_output = 1 to get quantitative information.
Excess work done on this call (perhaps wrong Dfun type).
Run with full_output = 1 to get quantitative information.
 lsoda--  at current t (=r1), mxstep (=i1) steps   
       taken on this call before reaching tout     
      In above message,  I1 =       500
      In above message,  R1 =  0.1303193437145E+02
 lsoda--  at current t (=r1), mxstep (=i1) steps   
       taken on this call before reaching tout     
      In above message,  I1 =       500
      In above message,  R1 =  0.4087165670170E+01
 lsoda--  at current t (=r1), mxstep (=i1) steps   
       taken on this call before reaching tout     
      In above message,  I1 =       500
      In above message,  R1 =  0.4245365946968E+01
 lsoda--  at current t (=r1), mxstep (=i1) steps   
       taken on this call before reaching tout     
      In above message,  I1 =       500
      In above message,  R1 =  0.1416154720990E+02
 lsoda--  at current t (=r1), mxstep (=i1) steps   
       taken on this call before reaching tout     
      In above message,  I1 =       500
      In above message,  R1 =  0.9196839253305E+01
 lsoda--  at current t (=r1), mxstep (=i1) steps   
       taken on this call before reaching tout     
      In above message,  I1 =       500
      In above message,  R1 =  0.3008831819893E+02
 lsoda--  at current t (=r1), mxstep (=i1) steps   
       taken on this call before reaching tout     
      In above message,  I1 =       500
      In above message,  R1 =  0.8463011555441E+01
 lsoda--  at current t (=r1), mxstep (=i1) steps   
       taken on this call before reaching tout     
      In above message,  I1 =       500
      In above message,  R1 =  0.4099389605101E+01
 lsoda--  at current t (=r1), mxstep (=i1) steps   
       taken on this call before reaching tout     
      In above message,  I1 =       500
      In above message,  R1 =  0.1587589124781E+02
 lsoda--  at current t (=r1), mxstep (=i1) steps   
       taken on this call before reaching tout     
      In above message,  I1 =       500
      In above message,  R1 =  0.3258274755371E+01
 lsoda--  at current t (=r1), mxstep (=i1) steps   
       taken on this call before reaching tout     
      In above message,  I1 =       500
      In above message,  R1 =  0.7214601984074E+02
 lsoda--  at current t (=r1), mxstep (=i1) steps   
       taken on this call before reaching tout     
      In above message,  I1 =       500
      In above message,  R1 =  0.5891351174141E+01
 lsoda--  at current t (=r1), mxstep (=i1) steps   
       taken on this call before reaching tout     
      In above message,  I1 =       500
      In above message,  R1 =  0.3800488267424E+01
 lsoda--  at current t (=r1), mxstep (=i1) steps   
       taken on this call before reaching tout     
      In above message,  I1 =       500
      In above message,  R1 =  0.1072570911514E+03
 lsoda--  at current t (=r1), mxstep (=i1) steps   
       taken on this call before reaching tout     
      In above message,  I1 =       500
      In above message,  R1 =  0.4088376698024E+01
 lsoda--  at current t (=r1), mxstep (=i1) steps   
       taken on this call before reaching tout     
      In above message,  I1 =       500
      In above message,  R1 =  0.9292942195410E+01
 lsoda--  at current t (=r1), mxstep (=i1) steps   
       taken on this call before reaching tout     
      In above message,  I1 =       500
      In above message,  R1 =  0.7318348384201E+01
 lsoda--  at current t (=r1), mxstep (=i1) steps   
       taken on this call before reaching tout     
      In above message,  I1 =       500
      In above message,  R1 =  0.9208694025989E+01
 lsoda--  at current t (=r1), mxstep (=i1) steps   
       taken on this call before reaching tout     
      In above message,  I1 =       500
      In above message,  R1 =  0.2605984677642E+02
 lsoda--  at current t (=r1), mxstep (=i1) steps   
       taken on this call before reaching tout     
      In above message,  I1 =       500
      In above message,  R1 =  0.3973821368633E+01
 lsoda--  at current t (=r1), mxstep (=i1) steps   
       taken on this call before reaching tout     
      In above message,  I1 =       500
      In above message,  R1 =  0.4058818836740E+01
 lsoda--  at current t (=r1), mxstep (=i1) steps   
       taken on this call before reaching tout     
      In above message,  I1 =       500
      In above message,  R1 =  0.5285421170452E+01
 lsoda--  at current t (=r1), mxstep (=i1) steps   
       taken on this call before reaching tout     
      In above message,  I1 =       500
      In above message,  R1 =  0.1303088627501E+02
 lsoda--  at current t (=r1), mxstep (=i1) steps   
       taken on this call before reaching tout     
      In above message,  I1 =       500
      In above message,  R1 =  0.7012325726877E+01
 lsoda--  at current t (=r1), mxstep (=i1) steps   
       taken on this call before reaching tout     
      In above message,  I1 =       500
      In above message,  R1 =  0.4036581353573E+01
 lsoda--  at current t (=r1), mxstep (=i1) steps   
       taken on this call before reaching tout     
      In above message,  I1 =       500
      In above message,  R1 =  0.5982984450599E+01
 lsoda--  at current t (=r1), mxstep (=i1) steps   
       taken on this call before reaching tout     
      In above message,  I1 =       500
      In above message,  R1 =  0.6170521169928E+01
 lsoda--  at current t (=r1), mxstep (=i1) steps   
       taken on this call before reaching tout     
      In above message,  I1 =       500
      In above message,  R1 =  0.4994647091339E+01
 lsoda--  at current t (=r1), mxstep (=i1) steps   
       taken on this call before reaching tout     
      In above message,  I1 =       500
      In above message,  R1 =  0.4343204791838E+01
 lsoda--  at current t (=r1), mxstep (=i1) steps   
       taken on this call before reaching tout     
      In above message,  I1 =       500
      In above message,  R1 =  0.7365476078682E+01
 lsoda--  at current t (=r1), mxstep (=i1) steps   
       taken on this call before reaching tout     
      In above message,  I1 =       500
      In above message,  R1 =  0.1716646194654E+02
 lsoda--  at current t (=r1), mxstep (=i1) steps   
       taken on this call before reaching tout     
      In above message,  I1 =       500
      In above message,  R1 =  0.2885494492252E+01
 lsoda--  at current t (=r1), mxstep (=i1) steps   
       taken on this call before reaching tout     
      In above message,  I1 =       500
      In above message,  R1 =  0.2069024387542E+02
 lsoda--  at current t (=r1), mxstep (=i1) steps   
       taken on this call before reaching tout     
      In above message,  I1 =       500
      In above message,  R1 =  0.8422036994194E+01
 lsoda--  at current t (=r1), mxstep (=i1) steps   
       taken on this call before reaching tout     
      In above message,  I1 =       500
      In above message,  R1 =  0.1426712478001E+02
 lsoda--  at current t (=r1), mxstep (=i1) steps   
       taken on this call before reaching tout     
      In above message,  I1 =       500
      In above message,  R1 =  0.1318821583321E+02
 lsoda--  at current t (=r1), mxstep (=i1) steps   
       taken on this call before reaching tout     
      In above message,  I1 =       500
      In above message,  R1 =  0.1392495844841E+02
 lsoda--  at current t (=r1), mxstep (=i1) steps   
       taken on this call before reaching tout     
      In above message,  I1 =       500
      In above message,  R1 =  0.5373321869614E+01
 lsoda--  at current t (=r1), mxstep (=i1) steps   
       taken on this call before reaching tout     
      In above message,  I1 =       500
      In above message,  R1 =  0.3022964950164E+02
 lsoda--  at current t (=r1), mxstep (=i1) steps   
       taken on this call before reaching tout     
      In above message,  I1 =       500
      In above message,  R1 =  0.4990188483004E+01
 lsoda--  at current t (=r1), mxstep (=i1) steps   
       taken on this call before reaching tout     
      In above message,  I1 =       500
      In above message,  R1 =  0.3123324651087E+01
 lsoda--  at current t (=r1), mxstep (=i1) steps   
       taken on this call before reaching tout     
      In above message,  I1 =       500
      In above message,  R1 =  0.2218506842806E+02
Excess work done on this call (perhaps wrong Dfun type).
Run with full_output = 1 to get quantitative information.
Excess work done on this call (perhaps wrong Dfun type).
Run with full_output = 1 to get quantitative information.
Excess work done on this call (perhaps wrong Dfun type).
Run with full_output = 1 to get quantitative information.
Excess work done on this call (perhaps wrong Dfun type).
Run with full_output = 1 to get quantitative information.
Excess work done on this call (perhaps wrong Dfun type).
Run with full_output = 1 to get quantitative information.
Excess work done on this call (perhaps wrong Dfun type).
Run with full_output = 1 to get quantitative information.
Excess work done on this call (perhaps wrong Dfun type).
Run with full_output = 1 to get quantitative information.
Excess work done on this call (perhaps wrong Dfun type).
Run with full_output = 1 to get quantitative information.
Excess work done on this call (perhaps wrong Dfun type).
Run with full_output = 1 to get quantitative information.
 lsoda--  at current t (=r1), mxstep (=i1) steps   
       taken on this call before reaching tout     
      In above message,  I1 =       500
      In above message,  R1 =  0.4602573851107E+01
 lsoda--  at current t (=r1), mxstep (=i1) steps   
       taken on this call before reaching tout     
      In above message,  I1 =       500
      In above message,  R1 =  0.8099520417979E+01
 lsoda--  at current t (=r1), mxstep (=i1) steps   
       taken on this call before reaching tout     
      In above message,  I1 =       500
      In above message,  R1 =  0.7049764063342E+01
 lsoda--  at current t (=r1), mxstep (=i1) steps   
       taken on this call before reaching tout     
      In above message,  I1 =       500
      In above message,  R1 =  0.3502932999404E+01
 lsoda--  at current t (=r1), mxstep (=i1) steps   
       taken on this call before reaching tout     
      In above message,  I1 =       500
      In above message,  R1 =  0.5127400296653E+01
 lsoda--  at current t (=r1), mxstep (=i1) steps   
       taken on this call before reaching tout     
      In above message,  I1 =       500
      In above message,  R1 =  0.1608917471742E+02
 lsoda--  at current t (=r1), mxstep (=i1) steps   
       taken on this call before reaching tout     
      In above message,  I1 =       500
      In above message,  R1 =  0.5188022409407E+01
 lsoda--  at current t (=r1), mxstep (=i1) steps   
       taken on this call before reaching tout     
      In above message,  I1 =       500
      In above message,  R1 =  0.1386377839607E+02
 lsoda--  at current t (=r1), mxstep (=i1) steps   
       taken on this call before reaching tout     
      In above message,  I1 =       500
      In above message,  R1 =  0.1621415449314E+02
 lsoda--  at current t (=r1), mxstep (=i1) steps   
       taken on this call before reaching tout     
      In above message,  I1 =       500
      In above message,  R1 =  0.5158136913540E+01
 lsoda--  at current t (=r1), mxstep (=i1) steps   
       taken on this call before reaching tout     
      In above message,  I1 =       500
      In above message,  R1 =  0.3869645206076E+01
 lsoda--  at current t (=r1), mxstep (=i1) steps   
       taken on this call before reaching tout     
      In above message,  I1 =       500
      In above message,  R1 =  0.7205993466443E+01
 lsoda--  at current t (=r1), mxstep (=i1) steps   
       taken on this call before reaching tout     
      In above message,  I1 =       500
      In above message,  R1 =  0.6213937205556E+01
 lsoda--  at current t (=r1), mxstep (=i1) steps   
       taken on this call before reaching tout     
      In above message,  I1 =       500
      In above message,  R1 =  0.3162371617498E+01
 lsoda--  at current t (=r1), mxstep (=i1) steps   
       taken on this call before reaching tout     
      In above message,  I1 =       500
      In above message,  R1 =  0.2521676489016E+02
 lsoda--  at current t (=r1), mxstep (=i1) steps   
       taken on this call before reaching tout     
      In above message,  I1 =       500
      In above message,  R1 =  0.3012361090846E+02
 lsoda--  at current t (=r1), mxstep (=i1) steps   
       taken on this call before reaching tout     
      In above message,  I1 =       500
      In above message,  R1 =  0.7188482016770E+01
 lsoda--  at current t (=r1), mxstep (=i1) steps   
       taken on this call before reaching tout     
      In above message,  I1 =       500
      In above message,  R1 =  0.7947098487814E+01
 lsoda--  at current t (=r1), mxstep (=i1) steps   
       taken on this call before reaching tout     
      In above message,  I1 =       500
      In above message,  R1 =  0.4131645904462E+01
 lsoda--  at current t (=r1), mxstep (=i1) steps   
       taken on this call before reaching tout     
      In above message,  I1 =       500
      In above message,  R1 =  0.4162418003062E+01
 lsoda--  at current t (=r1), mxstep (=i1) steps   
       taken on this call before reaching tout     
      In above message,  I1 =       500
      In above message,  R1 =  0.7331289155973E+01
 lsoda--  at current t (=r1), mxstep (=i1) steps   
       taken on this call before reaching tout     
      In above message,  I1 =       500
      In above message,  R1 =  0.3350666695120E+01
 lsoda--  at current t (=r1), mxstep (=i1) steps   
       taken on this call before reaching tout     
      In above message,  I1 =       500
      In above message,  R1 =  0.5187958543371E+01
 lsoda--  at current t (=r1), mxstep (=i1) steps   
       taken on this call before reaching tout     
      In above message,  I1 =       500
      In above message,  R1 =  0.3108624965811E+01
 lsoda--  at current t (=r1), mxstep (=i1) steps   
       taken on this call before reaching tout     
      In above message,  I1 =       500
      In above message,  R1 =  0.1194690019438E+02
 lsoda--  at current t (=r1), mxstep (=i1) steps   
       taken on this call before reaching tout     
      In above message,  I1 =       500
      In above message,  R1 =  0.3170808939015E+01
 lsoda--  at current t (=r1), mxstep (=i1) steps   
       taken on this call before reaching tout     
      In above message,  I1 =       500
      In above message,  R1 =  0.1134578623841E+02
 lsoda--  at current t (=r1), mxstep (=i1) steps   
       taken on this call before reaching tout     
      In above message,  I1 =       500
      In above message,  R1 =  0.1297699884523E+02
 lsoda--  at current t (=r1), mxstep (=i1) steps   
       taken on this call before reaching tout     
      In above message,  I1 =       500
      In above message,  R1 =  0.7083325018636E+01
 lsoda--  at current t (=r1), mxstep (=i1) steps   
       taken on this call before reaching tout     
      In above message,  I1 =       500
      In above message,  R1 =  0.7151840007850E+01
 lsoda--  at current t (=r1), mxstep (=i1) steps   
       taken on this call before reaching tout     
      In above message,  I1 =       500
      In above message,  R1 =  0.4977711118467E+01
 lsoda--  at current t (=r1), mxstep (=i1) steps   
       taken on this call before reaching tout     
      In above message,  I1 =       500
      In above message,  R1 =  0.3466183751868E+01
 lsoda--  at current t (=r1), mxstep (=i1) steps   
       taken on this call before reaching tout     
      In above message,  I1 =       500
      In above message,  R1 =  0.4089812146367E+01
 lsoda--  at current t (=r1), mxstep (=i1) steps   
       taken on this call before reaching tout     
      In above message,  I1 =       500
      In above message,  R1 =  0.3215940842989E+01
 lsoda--  at current t (=r1), mxstep (=i1) steps   
       taken on this call before reaching tout     
      In above message,  I1 =       500
      In above message,  R1 =  0.7316767887410E+01
 lsoda--  at current t (=r1), mxstep (=i1) steps   
       taken on this call before reaching tout     
      In above message,  I1 =       500
      In above message,  R1 =  0.2123622148359E+02
 lsoda--  at current t (=r1), mxstep (=i1) steps   
       taken on this call before reaching tout     
      In above message,  I1 =       500
      In above message,  R1 =  0.6071967000971E+01
 lsoda--  at current t (=r1), mxstep (=i1) steps   
       taken on this call before reaching tout     
      In above message,  I1 =       500
      In above message,  R1 =  0.4600645611981E+01
 lsoda--  at current t (=r1), mxstep (=i1) steps   
       taken on this call before reaching tout     
      In above message,  I1 =       500
      In above message,  R1 =  0.5246170830480E+01
 lsoda--  at current t (=r1), mxstep (=i1) steps   
       taken on this call before reaching tout     
      In above message,  I1 =       500
      In above message,  R1 =  0.7983914038973E+01
 lsoda--  at current t (=r1), mxstep (=i1) steps   
       taken on this call before reaching tout     
      In above message,  I1 =       500
      In above message,  R1 =  0.4518643657382E+01
 lsoda--  at current t (=r1), mxstep (=i1) steps   
       taken on this call before reaching tout     
      In above message,  I1 =       500
      In above message,  R1 =  0.1610328174764E+02
Excess work done on this call (perhaps wrong Dfun type).
Run with full_output = 1 to get quantitative information.
Excess work done on this call (perhaps wrong Dfun type).
Run with full_output = 1 to get quantitative information.
Excess work done on this call (perhaps wrong Dfun type).
Run with full_output = 1 to get quantitative information.
Excess work done on this call (perhaps wrong Dfun type).
Run with full_output = 1 to get quantitative information.
Excess work done on this call (perhaps wrong Dfun type).
Run with full_output = 1 to get quantitative information.
Excess work done on this call (perhaps wrong Dfun type).
Run with full_output = 1 to get quantitative information.
Excess work done on this call (perhaps wrong Dfun type).
Run with full_output = 1 to get quantitative information.
Excess work done on this call (perhaps wrong Dfun type).
Run with full_output = 1 to get quantitative information.
Excess work done on this call (perhaps wrong Dfun type).
Run with full_output = 1 to get quantitative information.
Excess work done on this call (perhaps wrong Dfun type).
Run with full_output = 1 to get quantitative information.
Excess work done on this call (perhaps wrong Dfun type).
Run with full_output = 1 to get quantitative information.
Excess work done on this call (perhaps wrong Dfun type).
Run with full_output = 1 to get quantitative information.
Excess work done on this call (perhaps wrong Dfun type).
Run with full_output = 1 to get quantitative information.
Excess work done on this call (perhaps wrong Dfun type).
Run with full_output = 1 to get quantitative information.
Excess work done on this call (perhaps wrong Dfun type).
Run with full_output = 1 to get quantitative information.
Excess work done on this call (perhaps wrong Dfun type).
Run with full_output = 1 to get quantitative information.
Excess work done on this call (perhaps wrong Dfun type).
Run with full_output = 1 to get quantitative information.
Excess work done on this call (perhaps wrong Dfun type).
Run with full_output = 1 to get quantitative information.
Excess work done on this call (perhaps wrong Dfun type).
Run with full_output = 1 to get quantitative information.
Excess work done on this call (perhaps wrong Dfun type).
Run with full_output = 1 to get quantitative information.
Excess work done on this call (perhaps wrong Dfun type).
Run with full_output = 1 to get quantitative information.
Excess work done on this call (perhaps wrong Dfun type).
Run with full_output = 1 to get quantitative information.
Excess work done on this call (perhaps wrong Dfun type).
Run with full_output = 1 to get quantitative information.
Excess work done on this call (perhaps wrong Dfun type).
Run with full_output = 1 to get quantitative information.
Excess work done on this call (perhaps wrong Dfun type).
Run with full_output = 1 to get quantitative information.
Excess work done on this call (perhaps wrong Dfun type).
Run with full_output = 1 to get quantitative information.
Excess work done on this call (perhaps wrong Dfun type).
Run with full_output = 1 to get quantitative information.
Excess work done on this call (perhaps wrong Dfun type).
Run with full_output = 1 to get quantitative information.
Excess work done on this call (perhaps wrong Dfun type).
Run with full_output = 1 to get quantitative information.
Excess work done on this call (perhaps wrong Dfun type).
Run with full_output = 1 to get quantitative information.
Excess work done on this call (perhaps wrong Dfun type).
Run with full_output = 1 to get quantitative information.
Excess work done on this call (perhaps wrong Dfun type).
Run with full_output = 1 to get quantitative information.
Excess work done on this call (perhaps wrong Dfun type).
Run with full_output = 1 to get quantitative information.
Excess work done on this call (perhaps wrong Dfun type).
Run with full_output = 1 to get quantitative information.
Excess work done on this call (perhaps wrong Dfun type).
Run with full_output = 1 to get quantitative information.
Excess work done on this call (perhaps wrong Dfun type).
Run with full_output = 1 to get quantitative information.
Excess work done on this call (perhaps wrong Dfun type).
Run with full_output = 1 to get quantitative information.
Excess work done on this call (perhaps wrong Dfun type).
Run with full_output = 1 to get quantitative information.
Excess work done on this call (perhaps wrong Dfun type).
Run with full_output = 1 to get quantitative information.
Excess work done on this call (perhaps wrong Dfun type).
Run with full_output = 1 to get quantitative information.
 lsoda--  at current t (=r1), mxstep (=i1) steps   
       taken on this call before reaching tout     
      In above message,  I1 =       500
      In above message,  R1 =  0.2581703292298E+02
 lsoda--  at current t (=r1), mxstep (=i1) steps   
       taken on this call before reaching tout     
      In above message,  I1 =       500
      In above message,  R1 =  0.1127574658730E+02
 lsoda--  at current t (=r1), mxstep (=i1) steps   
       taken on this call before reaching tout     
      In above message,  I1 =       500
      In above message,  R1 =  0.7202520271904E+01
 lsoda--  at current t (=r1), mxstep (=i1) steps   
       taken on this call before reaching tout     
      In above message,  I1 =       500
      In above message,  R1 =  0.7232212332914E+01
 lsoda--  at current t (=r1), mxstep (=i1) steps   
       taken on this call before reaching tout     
      In above message,  I1 =       500
      In above message,  R1 =  0.1914795817773E+02
 lsoda--  at current t (=r1), mxstep (=i1) steps   
       taken on this call before reaching tout     
      In above message,  I1 =       500
      In above message,  R1 =  0.5159000251620E+01
 lsoda--  at current t (=r1), mxstep (=i1) steps   
       taken on this call before reaching tout     
      In above message,  I1 =       500
      In above message,  R1 =  0.3947998692518E+01
 lsoda--  at current t (=r1), mxstep (=i1) steps   
       taken on this call before reaching tout     
      In above message,  I1 =       500
      In above message,  R1 =  0.1800566691634E+02
 lsoda--  at current t (=r1), mxstep (=i1) steps   
       taken on this call before reaching tout     
      In above message,  I1 =       500
      In above message,  R1 =  0.3111684668462E+01
 lsoda--  at current t (=r1), mxstep (=i1) steps   
       taken on this call before reaching tout     
      In above message,  I1 =       500
      In above message,  R1 =  0.1322385864625E+02
 lsoda--  at current t (=r1), mxstep (=i1) steps   
       taken on this call before reaching tout     
      In above message,  I1 =       500
      In above message,  R1 =  0.3944335342557E+01
 lsoda--  at current t (=r1), mxstep (=i1) steps   
       taken on this call before reaching tout     
      In above message,  I1 =       500
      In above message,  R1 =  0.4091633243404E+01
 lsoda--  at current t (=r1), mxstep (=i1) steps   
       taken on this call before reaching tout     
      In above message,  I1 =       500
      In above message,  R1 =  0.1680685889643E+02
 lsoda--  at current t (=r1), mxstep (=i1) steps   
       taken on this call before reaching tout     
      In above message,  I1 =       500
      In above message,  R1 =  0.4260415196960E+01
 lsoda--  at current t (=r1), mxstep (=i1) steps   
       taken on this call before reaching tout     
      In above message,  I1 =       500
      In above message,  R1 =  0.1423354825784E+02
 lsoda--  at current t (=r1), mxstep (=i1) steps   
       taken on this call before reaching tout     
      In above message,  I1 =       500
      In above message,  R1 =  0.1007054198455E+02
 lsoda--  at current t (=r1), mxstep (=i1) steps   
       taken on this call before reaching tout     
      In above message,  I1 =       500
      In above message,  R1 =  0.6433134022956E+02
 lsoda--  at current t (=r1), mxstep (=i1) steps   
       taken on this call before reaching tout     
      In above message,  I1 =       500
      In above message,  R1 =  0.8302209634015E+01
 lsoda--  at current t (=r1), mxstep (=i1) steps   
       taken on this call before reaching tout     
      In above message,  I1 =       500
      In above message,  R1 =  0.6114316401794E+01
 lsoda--  at current t (=r1), mxstep (=i1) steps   
       taken on this call before reaching tout     
      In above message,  I1 =       500
      In above message,  R1 =  0.6946806344642E+01
 lsoda--  at current t (=r1), mxstep (=i1) steps   
       taken on this call before reaching tout     
      In above message,  I1 =       500
      In above message,  R1 =  0.6032796560827E+01
 lsoda--  at current t (=r1), mxstep (=i1) steps   
       taken on this call before reaching tout     
      In above message,  I1 =       500
      In above message,  R1 =  0.5063885703720E+01
 lsoda--  at current t (=r1), mxstep (=i1) steps   
       taken on this call before reaching tout     
      In above message,  I1 =       500
      In above message,  R1 =  0.5671436268277E+01
 lsoda--  at current t (=r1), mxstep (=i1) steps   
       taken on this call before reaching tout     
      In above message,  I1 =       500
      In above message,  R1 =  0.1139922808257E+02
 lsoda--  at current t (=r1), mxstep (=i1) steps   
       taken on this call before reaching tout     
      In above message,  I1 =       500
      In above message,  R1 =  0.1311398700078E+02
 lsoda--  at current t (=r1), mxstep (=i1) steps   
       taken on this call before reaching tout     
      In above message,  I1 =       500
      In above message,  R1 =  0.4942318293524E+01
 lsoda--  at current t (=r1), mxstep (=i1) steps   
       taken on this call before reaching tout     
      In above message,  I1 =       500
      In above message,  R1 =  0.8451190661395E+01
 lsoda--  at current t (=r1), mxstep (=i1) steps   
       taken on this call before reaching tout     
      In above message,  I1 =       500
      In above message,  R1 =  0.8984225730227E+01
 lsoda--  at current t (=r1), mxstep (=i1) steps   
       taken on this call before reaching tout     
      In above message,  I1 =       500
      In above message,  R1 =  0.2014254899265E+02
 lsoda--  at current t (=r1), mxstep (=i1) steps   
       taken on this call before reaching tout     
      In above message,  I1 =       500
      In above message,  R1 =  0.8116422391141E+01
 lsoda--  at current t (=r1), mxstep (=i1) steps   
       taken on this call before reaching tout     
      In above message,  I1 =       500
      In above message,  R1 =  0.3846529873064E+02
 lsoda--  at current t (=r1), mxstep (=i1) steps   
       taken on this call before reaching tout     
      In above message,  I1 =       500
      In above message,  R1 =  0.6129741555034E+01
 lsoda--  at current t (=r1), mxstep (=i1) steps   
       taken on this call before reaching tout     
      In above message,  I1 =       500
      In above message,  R1 =  0.4137976598436E+01
 lsoda--  at current t (=r1), mxstep (=i1) steps   
       taken on this call before reaching tout     
      In above message,  I1 =       500
      In above message,  R1 =  0.3202750871984E+01
 lsoda--  at current t (=r1), mxstep (=i1) steps   
       taken on this call before reaching tout     
      In above message,  I1 =       500
      In above message,  R1 =  0.1726708355984E+02
 lsoda--  at current t (=r1), mxstep (=i1) steps   
       taken on this call before reaching tout     
      In above message,  I1 =       500
      In above message,  R1 =  0.4173504930791E+01
 lsoda--  at current t (=r1), mxstep (=i1) steps   
       taken on this call before reaching tout     
      In above message,  I1 =       500
      In above message,  R1 =  0.4889111408530E+01
 lsoda--  at current t (=r1), mxstep (=i1) steps   
       taken on this call before reaching tout     
      In above message,  I1 =       500
      In above message,  R1 =  0.5225203901431E+01
 lsoda--  at current t (=r1), mxstep (=i1) steps   
       taken on this call before reaching tout     
      In above message,  I1 =       500
      In above message,  R1 =  0.2240635981797E+01
 lsoda--  at current t (=r1), mxstep (=i1) steps   
       taken on this call before reaching tout     
      In above message,  I1 =       500
      In above message,  R1 =  0.1503368914532E+02
 lsoda--  at current t (=r1), mxstep (=i1) steps   
       taken on this call before reaching tout     
      In above message,  I1 =       500
      In above message,  R1 =  0.5014266724047E+01
 lsoda--  at current t (=r1), mxstep (=i1) steps   
       taken on this call before reaching tout     
      In above message,  I1 =       500
      In above message,  R1 =  0.5908519668724E+01
Excess work done on this call (perhaps wrong Dfun type).
Run with full_output = 1 to get quantitative information.
Excess work done on this call (perhaps wrong Dfun type).
Run with full_output = 1 to get quantitative information.
Excess work done on this call (perhaps wrong Dfun type).
Run with full_output = 1 to get quantitative information.
Excess work done on this call (perhaps wrong Dfun type).
Run with full_output = 1 to get quantitative information.
Excess work done on this call (perhaps wrong Dfun type).
Run with full_output = 1 to get quantitative information.
Excess work done on this call (perhaps wrong Dfun type).
Run with full_output = 1 to get quantitative information.
Excess work done on this call (perhaps wrong Dfun type).
Run with full_output = 1 to get quantitative information.
Excess work done on this call (perhaps wrong Dfun type).
Run with full_output = 1 to get quantitative information.
Excess work done on this call (perhaps wrong Dfun type).
Run with full_output = 1 to get quantitative information.
Excess work done on this call (perhaps wrong Dfun type).
Run with full_output = 1 to get quantitative information.
Excess work done on this call (perhaps wrong Dfun type).
Run with full_output = 1 to get quantitative information.
Excess work done on this call (perhaps wrong Dfun type).
Run with full_output = 1 to get quantitative information.
Excess work done on this call (perhaps wrong Dfun type).
Run with full_output = 1 to get quantitative information.
Excess work done on this call (perhaps wrong Dfun type).
Run with full_output = 1 to get quantitative information.
Excess work done on this call (perhaps wrong Dfun type).
Run with full_output = 1 to get quantitative information.
Excess work done on this call (perhaps wrong Dfun type).
Run with full_output = 1 to get quantitative information.
Excess work done on this call (perhaps wrong Dfun type).
Run with full_output = 1 to get quantitative information.
Excess work done on this call (perhaps wrong Dfun type).
Run with full_output = 1 to get quantitative information.
Excess work done on this call (perhaps wrong Dfun type).
Run with full_output = 1 to get quantitative information.
Excess work done on this call (perhaps wrong Dfun type).
Run with full_output = 1 to get quantitative information.
Excess work done on this call (perhaps wrong Dfun type).
Run with full_output = 1 to get quantitative information.
Excess work done on this call (perhaps wrong Dfun type).
Run with full_output = 1 to get quantitative information.
Excess work done on this call (perhaps wrong Dfun type).
Run with full_output = 1 to get quantitative information.
Excess work done on this call (perhaps wrong Dfun type).
Run with full_output = 1 to get quantitative information.
 lsoda--  at current t (=r1), mxstep (=i1) steps   
       taken on this call before reaching tout     
      In above message,  I1 =       500
      In above message,  R1 =  0.3008104226379E+02
 lsoda--  at current t (=r1), mxstep (=i1) steps   
       taken on this call before reaching tout     
      In above message,  I1 =       500
      In above message,  R1 =  0.1828995514445E+03
 lsoda--  at current t (=r1), mxstep (=i1) steps   
       taken on this call before reaching tout     
      In above message,  I1 =       500
      In above message,  R1 =  0.4224688060137E+01
 lsoda--  at current t (=r1), mxstep (=i1) steps   
       taken on this call before reaching tout     
      In above message,  I1 =       500
      In above message,  R1 =  0.4327107835189E+02
 lsoda--  at current t (=r1), mxstep (=i1) steps   
       taken on this call before reaching tout     
      In above message,  I1 =       500
      In above message,  R1 =  0.3201963169825E+01
 lsoda--  at current t (=r1), mxstep (=i1) steps   
       taken on this call before reaching tout     
      In above message,  I1 =       500
      In above message,  R1 =  0.4380921907592E+01
 lsoda--  at current t (=r1), mxstep (=i1) steps   
       taken on this call before reaching tout     
      In above message,  I1 =       500
      In above message,  R1 =  0.5298415412356E+01
 lsoda--  at current t (=r1), mxstep (=i1) steps   
       taken on this call before reaching tout     
      In above message,  I1 =       500
      In above message,  R1 =  0.3629904498926E+01
 lsoda--  at current t (=r1), mxstep (=i1) steps   
       taken on this call before reaching tout     
      In above message,  I1 =       500
      In above message,  R1 =  0.4088295170663E+01
 lsoda--  at current t (=r1), mxstep (=i1) steps   
       taken on this call before reaching tout     
      In above message,  I1 =       500
      In above message,  R1 =  0.9737357763176E+01
 lsoda--  at current t (=r1), mxstep (=i1) steps   
       taken on this call before reaching tout     
      In above message,  I1 =       500
      In above message,  R1 =  0.1492884112948E+02
 lsoda--  at current t (=r1), mxstep (=i1) steps   
       taken on this call before reaching tout     
      In above message,  I1 =       500
      In above message,  R1 =  0.7018255008998E+01
 lsoda--  at current t (=r1), mxstep (=i1) steps   
       taken on this call before reaching tout     
      In above message,  I1 =       500
      In above message,  R1 =  0.1416614716366E+02
 lsoda--  at current t (=r1), mxstep (=i1) steps   
       taken on this call before reaching tout     
      In above message,  I1 =       500
      In above message,  R1 =  0.7240207167101E+01
 lsoda--  at current t (=r1), mxstep (=i1) steps   
       taken on this call before reaching tout     
      In above message,  I1 =       500
      In above message,  R1 =  0.3329383941395E+01
 lsoda--  at current t (=r1), mxstep (=i1) steps   
       taken on this call before reaching tout     
      In above message,  I1 =       500
      In above message,  R1 =  0.4221430525482E+01
 lsoda--  at current t (=r1), mxstep (=i1) steps   
       taken on this call before reaching tout     
      In above message,  I1 =       500
      In above message,  R1 =  0.2355200181500E+02
 lsoda--  at current t (=r1), mxstep (=i1) steps   
       taken on this call before reaching tout     
      In above message,  I1 =       500
      In above message,  R1 =  0.6957627938869E+01
 lsoda--  at current t (=r1), mxstep (=i1) steps   
       taken on this call before reaching tout     
      In above message,  I1 =       500
      In above message,  R1 =  0.1417536547802E+02
 lsoda--  at current t (=r1), mxstep (=i1) steps   
       taken on this call before reaching tout     
      In above message,  I1 =       500
      In above message,  R1 =  0.3003383393710E+02
 lsoda--  at current t (=r1), mxstep (=i1) steps   
       taken on this call before reaching tout     
      In above message,  I1 =       500
      In above message,  R1 =  0.1166890587346E+02
 lsoda--  at current t (=r1), mxstep (=i1) steps   
       taken on this call before reaching tout     
      In above message,  I1 =       500
      In above message,  R1 =  0.6011064151390E+01
 lsoda--  at current t (=r1), mxstep (=i1) steps   
       taken on this call before reaching tout     
      In above message,  I1 =       500
      In above message,  R1 =  0.4991390309144E+01
 lsoda--  at current t (=r1), mxstep (=i1) steps   
       taken on this call before reaching tout     
      In above message,  I1 =       500
      In above message,  R1 =  0.9909272208827E+01
 lsoda--  at current t (=r1), mxstep (=i1) steps   
       taken on this call before reaching tout     
      In above message,  I1 =       500
      In above message,  R1 =  0.2062183351382E+02
 lsoda--  at current t (=r1), mxstep (=i1) steps   
       taken on this call before reaching tout     
      In above message,  I1 =       500
      In above message,  R1 =  0.8705628876079E+01
 lsoda--  at current t (=r1), mxstep (=i1) steps   
       taken on this call before reaching tout     
      In above message,  I1 =       500
      In above message,  R1 =  0.1326871126964E+02
 lsoda--  at current t (=r1), mxstep (=i1) steps   
       taken on this call before reaching tout     
      In above message,  I1 =       500
      In above message,  R1 =  0.1614289176489E+02
 lsoda--  at current t (=r1), mxstep (=i1) steps   
       taken on this call before reaching tout     
      In above message,  I1 =       500
      In above message,  R1 =  0.4265633958522E+01
 lsoda--  at current t (=r1), mxstep (=i1) steps   
       taken on this call before reaching tout     
      In above message,  I1 =       500
      In above message,  R1 =  0.3020541602529E+02
 lsoda--  at current t (=r1), mxstep (=i1) steps   
       taken on this call before reaching tout     
      In above message,  I1 =       500
      In above message,  R1 =  0.7035691942699E+01
 lsoda--  at current t (=r1), mxstep (=i1) steps   
       taken on this call before reaching tout     
      In above message,  I1 =       500
      In above message,  R1 =  0.1691385305161E+02
 lsoda--  at current t (=r1), mxstep (=i1) steps   
       taken on this call before reaching tout     
      In above message,  I1 =       500
      In above message,  R1 =  0.3107858857182E+01
 lsoda--  at current t (=r1), mxstep (=i1) steps   
       taken on this call before reaching tout     
      In above message,  I1 =       500
      In above message,  R1 =  0.6248386330781E+01
 lsoda--  at current t (=r1), mxstep (=i1) steps   
       taken on this call before reaching tout     
      In above message,  I1 =       500
      In above message,  R1 =  0.3208699270788E+01
 lsoda--  at current t (=r1), mxstep (=i1) steps   
       taken on this call before reaching tout     
      In above message,  I1 =       500
      In above message,  R1 =  0.1540260721458E+02
 lsoda--  at current t (=r1), mxstep (=i1) steps   
       taken on this call before reaching tout     
      In above message,  I1 =       500
      In above message,  R1 =  0.3748438644890E+01
 lsoda--  at current t (=r1), mxstep (=i1) steps   
       taken on this call before reaching tout     
      In above message,  I1 =       500
      In above message,  R1 =  0.9090581910474E+01
 lsoda--  at current t (=r1), mxstep (=i1) steps   
       taken on this call before reaching tout     
      In above message,  I1 =       500
      In above message,  R1 =  0.4129844100361E+01
 lsoda--  at current t (=r1), mxstep (=i1) steps   
       taken on this call before reaching tout     
      In above message,  I1 =       500
      In above message,  R1 =  0.7779868285620E+01
 lsoda--  at current t (=r1), mxstep (=i1) steps   
       taken on this call before reaching tout     
      In above message,  I1 =       500
      In above message,  R1 =  0.5104942683253E+01
 lsoda--  at current t (=r1), mxstep (=i1) steps   
       taken on this call before reaching tout     
      In above message,  I1 =       500
      In above message,  R1 =  0.1028239534476E+02
Excess work done on this call (perhaps wrong Dfun type).
Run with full_output = 1 to get quantitative information.
Excess work done on this call (perhaps wrong Dfun type).
Run with full_output = 1 to get quantitative information.
Excess work done on this call (perhaps wrong Dfun type).
Run with full_output = 1 to get quantitative information.
Excess work done on this call (perhaps wrong Dfun type).
Run with full_output = 1 to get quantitative information.
Excess work done on this call (perhaps wrong Dfun type).
Run with full_output = 1 to get quantitative information.
Excess work done on this call (perhaps wrong Dfun type).
Run with full_output = 1 to get quantitative information.
Excess work done on this call (perhaps wrong Dfun type).
Run with full_output = 1 to get quantitative information.
Excess work done on this call (perhaps wrong Dfun type).
Run with full_output = 1 to get quantitative information.
Excess work done on this call (perhaps wrong Dfun type).
Run with full_output = 1 to get quantitative information.
Excess work done on this call (perhaps wrong Dfun type).
Run with full_output = 1 to get quantitative information.
Excess work done on this call (perhaps wrong Dfun type).
Run with full_output = 1 to get quantitative information.
Excess work done on this call (perhaps wrong Dfun type).
Run with full_output = 1 to get quantitative information.
Excess work done on this call (perhaps wrong Dfun type).
Run with full_output = 1 to get quantitative information.
Excess work done on this call (perhaps wrong Dfun type).
Run with full_output = 1 to get quantitative information.
Excess work done on this call (perhaps wrong Dfun type).
Run with full_output = 1 to get quantitative information.
Excess work done on this call (perhaps wrong Dfun type).
Run with full_output = 1 to get quantitative information.
Excess work done on this call (perhaps wrong Dfun type).
Run with full_output = 1 to get quantitative information.
Excess work done on this call (perhaps wrong Dfun type).
Run with full_output = 1 to get quantitative information.
Excess work done on this call (perhaps wrong Dfun type).
Run with full_output = 1 to get quantitative information.
Excess work done on this call (perhaps wrong Dfun type).
Run with full_output = 1 to get quantitative information.
Excess work done on this call (perhaps wrong Dfun type).
Run with full_output = 1 to get quantitative information.
Excess work done on this call (perhaps wrong Dfun type).
Run with full_output = 1 to get quantitative information.
Excess work done on this call (perhaps wrong Dfun type).
Run with full_output = 1 to get quantitative information.
Excess work done on this call (perhaps wrong Dfun type).
Run with full_output = 1 to get quantitative information.
Excess work done on this call (perhaps wrong Dfun type).
Run with full_output = 1 to get quantitative information.
Excess work done on this call (perhaps wrong Dfun type).
Run with full_output = 1 to get quantitative information.
Excess work done on this call (perhaps wrong Dfun type).
Run with full_output = 1 to get quantitative information.
Excess work done on this call (perhaps wrong Dfun type).
Run with full_output = 1 to get quantitative information.
Excess work done on this call (perhaps wrong Dfun type).
Run with full_output = 1 to get quantitative information.
Excess work done on this call (perhaps wrong Dfun type).
Run with full_output = 1 to get quantitative information.
Excess work done on this call (perhaps wrong Dfun type).
Run with full_output = 1 to get quantitative information.
Excess work done on this call (perhaps wrong Dfun type).
Run with full_output = 1 to get quantitative information.
Excess work done on this call (perhaps wrong Dfun type).
Run with full_output = 1 to get quantitative information.
Excess work done on this call (perhaps wrong Dfun type).
Run with full_output = 1 to get quantitative information.
Excess work done on this call (perhaps wrong Dfun type).
Run with full_output = 1 to get quantitative information.
Excess work done on this call (perhaps wrong Dfun type).
Run with full_output = 1 to get quantitative information.
Excess work done on this call (perhaps wrong Dfun type).
Run with full_output = 1 to get quantitative information.
Excess work done on this call (perhaps wrong Dfun type).
Run with full_output = 1 to get quantitative information.
Excess work done on this call (perhaps wrong Dfun type).
Run with full_output = 1 to get quantitative information.
Excess work done on this call (perhaps wrong Dfun type).
Run with full_output = 1 to get quantitative information.
Excess work done on this call (perhaps wrong Dfun type).
Run with full_output = 1 to get quantitative information.
Excess work done on this call (perhaps wrong Dfun type).
Run with full_output = 1 to get quantitative information.
Excess work done on this call (perhaps wrong Dfun type).
Run with full_output = 1 to get quantitative information.
Excess work done on this call (perhaps wrong Dfun type).
Run with full_output = 1 to get quantitative information.
Excess work done on this call (perhaps wrong Dfun type).
Run with full_output = 1 to get quantitative information.
Excess work done on this call (perhaps wrong Dfun type).
Run with full_output = 1 to get quantitative information.
Excess work done on this call (perhaps wrong Dfun type).
Run with full_output = 1 to get quantitative information.
Excess work done on this call (perhaps wrong Dfun type).
Run with full_output = 1 to get quantitative information.
Excess work done on this call (perhaps wrong Dfun type).
Run with full_output = 1 to get quantitative information.
Excess work done on this call (perhaps wrong Dfun type).
Run with full_output = 1 to get quantitative information.
Excess work done on this call (perhaps wrong Dfun type).
Run with full_output = 1 to get quantitative information.
 lsoda--  at current t (=r1), mxstep (=i1) steps   
       taken on this call before reaching tout     
      In above message,  I1 =       500
      In above message,  R1 =  0.8240604582867E+01
 lsoda--  at current t (=r1), mxstep (=i1) steps   
       taken on this call before reaching tout     
      In above message,  I1 =       500
      In above message,  R1 =  0.6104124719885E+01
 lsoda--  at current t (=r1), mxstep (=i1) steps   
       taken on this call before reaching tout     
      In above message,  I1 =       500
      In above message,  R1 =  0.4387823439201E+01
 lsoda--  at current t (=r1), mxstep (=i1) steps   
       taken on this call before reaching tout     
      In above message,  I1 =       500
      In above message,  R1 =  0.2846933954526E+01
 lsoda--  at current t (=r1), mxstep (=i1) steps   
       taken on this call before reaching tout     
      In above message,  I1 =       500
      In above message,  R1 =  0.5794142799614E+02
 lsoda--  at current t (=r1), mxstep (=i1) steps   
       taken on this call before reaching tout     
      In above message,  I1 =       500
      In above message,  R1 =  0.5026431174975E+01
 lsoda--  at current t (=r1), mxstep (=i1) steps   
       taken on this call before reaching tout     
      In above message,  I1 =       500
      In above message,  R1 =  0.4475930312009E+02
 lsoda--  at current t (=r1), mxstep (=i1) steps   
       taken on this call before reaching tout     
      In above message,  I1 =       500
      In above message,  R1 =  0.2175654189942E+01
 lsoda--  at current t (=r1), mxstep (=i1) steps   
       taken on this call before reaching tout     
      In above message,  I1 =       500
      In above message,  R1 =  0.1828119467186E+02
 lsoda--  at current t (=r1), mxstep (=i1) steps   
       taken on this call before reaching tout     
      In above message,  I1 =       500
      In above message,  R1 =  0.8984566532386E+01
 lsoda--  at current t (=r1), mxstep (=i1) steps   
       taken on this call before reaching tout     
      In above message,  I1 =       500
      In above message,  R1 =  0.6087843471445E+01
 lsoda--  at current t (=r1), mxstep (=i1) steps   
       taken on this call before reaching tout     
      In above message,  I1 =       500
      In above message,  R1 =  0.3069281134897E+01
 lsoda--  at current t (=r1), mxstep (=i1) steps   
       taken on this call before reaching tout     
      In above message,  I1 =       500
      In above message,  R1 =  0.7398191577829E+01
 lsoda--  at current t (=r1), mxstep (=i1) steps   
       taken on this call before reaching tout     
      In above message,  I1 =       500
      In above message,  R1 =  0.1023776140828E+02
 lsoda--  at current t (=r1), mxstep (=i1) steps   
       taken on this call before reaching tout     
      In above message,  I1 =       500
      In above message,  R1 =  0.7072528814294E+01
 lsoda--  at current t (=r1), mxstep (=i1) steps   
       taken on this call before reaching tout     
      In above message,  I1 =       500
      In above message,  R1 =  0.4581000029603E+01
 lsoda--  at current t (=r1), mxstep (=i1) steps   
       taken on this call before reaching tout     
      In above message,  I1 =       500
      In above message,  R1 =  0.6748831287821E+01
 lsoda--  at current t (=r1), mxstep (=i1) steps   
       taken on this call before reaching tout     
      In above message,  I1 =       500
      In above message,  R1 =  0.1616876531155E+02
 lsoda--  at current t (=r1), mxstep (=i1) steps   
       taken on this call before reaching tout     
      In above message,  I1 =       500
      In above message,  R1 =  0.3923324470321E+01
 lsoda--  at current t (=r1), mxstep (=i1) steps   
       taken on this call before reaching tout     
      In above message,  I1 =       500
      In above message,  R1 =  0.3022345760276E+01
 lsoda--  at current t (=r1), mxstep (=i1) steps   
       taken on this call before reaching tout     
      In above message,  I1 =       500
      In above message,  R1 =  0.4105146725866E+01
 lsoda--  at current t (=r1), mxstep (=i1) steps   
       taken on this call before reaching tout     
      In above message,  I1 =       500
      In above message,  R1 =  0.6970017467647E+01
 lsoda--  at current t (=r1), mxstep (=i1) steps   
       taken on this call before reaching tout     
      In above message,  I1 =       500
      In above message,  R1 =  0.4613078459602E+02
 lsoda--  at current t (=r1), mxstep (=i1) steps   
       taken on this call before reaching tout     
      In above message,  I1 =       500
      In above message,  R1 =  0.1500586382655E+02
 lsoda--  at current t (=r1), mxstep (=i1) steps   
       taken on this call before reaching tout     
      In above message,  I1 =       500
      In above message,  R1 =  0.4869797299235E+01
 lsoda--  at current t (=r1), mxstep (=i1) steps   
       taken on this call before reaching tout     
      In above message,  I1 =       500
      In above message,  R1 =  0.4170271460837E+01
 lsoda--  at current t (=r1), mxstep (=i1) steps   
       taken on this call before reaching tout     
      In above message,  I1 =       500
      In above message,  R1 =  0.3908667025888E+01
 lsoda--  at current t (=r1), mxstep (=i1) steps   
       taken on this call before reaching tout     
      In above message,  I1 =       500
      In above message,  R1 =  0.4452447190559E+01
 lsoda--  at current t (=r1), mxstep (=i1) steps   
       taken on this call before reaching tout     
      In above message,  I1 =       500
      In above message,  R1 =  0.5016092472674E+01
 lsoda--  at current t (=r1), mxstep (=i1) steps   
       taken on this call before reaching tout     
      In above message,  I1 =       500
      In above message,  R1 =  0.7284873416102E+01
 lsoda--  at current t (=r1), mxstep (=i1) steps   
       taken on this call before reaching tout     
      In above message,  I1 =       500
      In above message,  R1 =  0.3813345974093E+01
 lsoda--  at current t (=r1), mxstep (=i1) steps   
       taken on this call before reaching tout     
      In above message,  I1 =       500
      In above message,  R1 =  0.4032878162986E+01
 lsoda--  at current t (=r1), mxstep (=i1) steps   
       taken on this call before reaching tout     
      In above message,  I1 =       500
      In above message,  R1 =  0.1282497421067E+02
 lsoda--  at current t (=r1), mxstep (=i1) steps   
       taken on this call before reaching tout     
      In above message,  I1 =       500
      In above message,  R1 =  0.7280927936440E+01
 lsoda--  at current t (=r1), mxstep (=i1) steps   
       taken on this call before reaching tout     
      In above message,  I1 =       500
      In above message,  R1 =  0.4109591633592E+01
 lsoda--  at current t (=r1), mxstep (=i1) steps   
       taken on this call before reaching tout     
      In above message,  I1 =       500
      In above message,  R1 =  0.2181207799109E+02
 lsoda--  at current t (=r1), mxstep (=i1) steps   
       taken on this call before reaching tout     
      In above message,  I1 =       500
      In above message,  R1 =  0.5356416069957E+01
 lsoda--  at current t (=r1), mxstep (=i1) steps   
       taken on this call before reaching tout     
      In above message,  I1 =       500
      In above message,  R1 =  0.1805978011049E+02
 lsoda--  at current t (=r1), mxstep (=i1) steps   
       taken on this call before reaching tout     
      In above message,  I1 =       500
      In above message,  R1 =  0.4958533616117E+01
 lsoda--  at current t (=r1), mxstep (=i1) steps   
       taken on this call before reaching tout     
      In above message,  I1 =       500
      In above message,  R1 =  0.1213671764342E+00
 lsoda--  at current t (=r1), mxstep (=i1) steps   
       taken on this call before reaching tout     
      In above message,  I1 =       500
      In above message,  R1 =  0.4009788484997E+01
 lsoda--  at current t (=r1), mxstep (=i1) steps   
       taken on this call before reaching tout     
      In above message,  I1 =       500
      In above message,  R1 =  0.7417520654151E-01
Excess work done on this call (perhaps wrong Dfun type).
Run with full_output = 1 to get quantitative information.
Excess work done on this call (perhaps wrong Dfun type).
Run with full_output = 1 to get quantitative information.
Excess work done on this call (perhaps wrong Dfun type).
Run with full_output = 1 to get quantitative information.
Excess work done on this call (perhaps wrong Dfun type).
Run with full_output = 1 to get quantitative information.
Excess work done on this call (perhaps wrong Dfun type).
Run with full_output = 1 to get quantitative information.
Excess work done on this call (perhaps wrong Dfun type).
Run with full_output = 1 to get quantitative information.
Excess work done on this call (perhaps wrong Dfun type).
Run with full_output = 1 to get quantitative information.
Excess work done on this call (perhaps wrong Dfun type).
Run with full_output = 1 to get quantitative information.
Excess work done on this call (perhaps wrong Dfun type).
Run with full_output = 1 to get quantitative information.
Excess work done on this call (perhaps wrong Dfun type).
Run with full_output = 1 to get quantitative information.
Excess work done on this call (perhaps wrong Dfun type).
Run with full_output = 1 to get quantitative information.
Excess work done on this call (perhaps wrong Dfun type).
Run with full_output = 1 to get quantitative information.
Excess work done on this call (perhaps wrong Dfun type).
Run with full_output = 1 to get quantitative information.
Excess work done on this call (perhaps wrong Dfun type).
Run with full_output = 1 to get quantitative information.
Excess work done on this call (perhaps wrong Dfun type).
Run with full_output = 1 to get quantitative information.
Excess work done on this call (perhaps wrong Dfun type).
Run with full_output = 1 to get quantitative information.
Excess work done on this call (perhaps wrong Dfun type).
Run with full_output = 1 to get quantitative information.
Excess work done on this call (perhaps wrong Dfun type).
Run with full_output = 1 to get quantitative information.
Excess work done on this call (perhaps wrong Dfun type).
Run with full_output = 1 to get quantitative information.
Excess work done on this call (perhaps wrong Dfun type).
Run with full_output = 1 to get quantitative information.
Excess work done on this call (perhaps wrong Dfun type).
Run with full_output = 1 to get quantitative information.
Excess work done on this call (perhaps wrong Dfun type).
Run with full_output = 1 to get quantitative information.
Excess work done on this call (perhaps wrong Dfun type).
Run with full_output = 1 to get quantitative information.
Excess work done on this call (perhaps wrong Dfun type).
Run with full_output = 1 to get quantitative information.
Excess work done on this call (perhaps wrong Dfun type).
Run with full_output = 1 to get quantitative information.
Excess work done on this call (perhaps wrong Dfun type).
Run with full_output = 1 to get quantitative information.
Excess work done on this call (perhaps wrong Dfun type).
Run with full_output = 1 to get quantitative information.
Excess work done on this call (perhaps wrong Dfun type).
Run with full_output = 1 to get quantitative information.
Excess work done on this call (perhaps wrong Dfun type).
Run with full_output = 1 to get quantitative information.
Excess work done on this call (perhaps wrong Dfun type).
Run with full_output = 1 to get quantitative information.
Excess work done on this call (perhaps wrong Dfun type).
Run with full_output = 1 to get quantitative information.
Excess work done on this call (perhaps wrong Dfun type).
Run with full_output = 1 to get quantitative information.
Excess work done on this call (perhaps wrong Dfun type).
Run with full_output = 1 to get quantitative information.
Excess work done on this call (perhaps wrong Dfun type).
Run with full_output = 1 to get quantitative information.
Excess work done on this call (perhaps wrong Dfun type).
Run with full_output = 1 to get quantitative information.
Excess work done on this call (perhaps wrong Dfun type).
Run with full_output = 1 to get quantitative information.
Excess work done on this call (perhaps wrong Dfun type).
Run with full_output = 1 to get quantitative information.
Excess work done on this call (perhaps wrong Dfun type).
Run with full_output = 1 to get quantitative information.
Excess work done on this call (perhaps wrong Dfun type).
Run with full_output = 1 to get quantitative information.
Excess work done on this call (perhaps wrong Dfun type).
Run with full_output = 1 to get quantitative information.
Excess work done on this call (perhaps wrong Dfun type).
Run with full_output = 1 to get quantitative information.
Excess work done on this call (perhaps wrong Dfun type).
Run with full_output = 1 to get quantitative information.
Excess work done on this call (perhaps wrong Dfun type).
Run with full_output = 1 to get quantitative information.
Excess work done on this call (perhaps wrong Dfun type).
Run with full_output = 1 to get quantitative information.
Excess work done on this call (perhaps wrong Dfun type).
Run with full_output = 1 to get quantitative information.
Excess work done on this call (perhaps wrong Dfun type).
Run with full_output = 1 to get quantitative information.
Excess work done on this call (perhaps wrong Dfun type).
Run with full_output = 1 to get quantitative information.
Excess work done on this call (perhaps wrong Dfun type).
Run with full_output = 1 to get quantitative information.
Excess work done on this call (perhaps wrong Dfun type).
Run with full_output = 1 to get quantitative information.
Excess work done on this call (perhaps wrong Dfun type).
Run with full_output = 1 to get quantitative information.
Excess work done on this call (perhaps wrong Dfun type).
Run with full_output = 1 to get quantitative information.
Excess work done on this call (perhaps wrong Dfun type).
Run with full_output = 1 to get quantitative information.
Excess work done on this call (perhaps wrong Dfun type).
Run with full_output = 1 to get quantitative information.
Excess work done on this call (perhaps wrong Dfun type).
Run with full_output = 1 to get quantitative information.
Excess work done on this call (perhaps wrong Dfun type).
Run with full_output = 1 to get quantitative information.
Excess work done on this call (perhaps wrong Dfun type).
Run with full_output = 1 to get quantitative information.
Excess work done on this call (perhaps wrong Dfun type).
Run with full_output = 1 to get quantitative information.
Excess work done on this call (perhaps wrong Dfun type).
Run with full_output = 1 to get quantitative information.
Excess work done on this call (perhaps wrong Dfun type).
Run with full_output = 1 to get quantitative information.
Excess work done on this call (perhaps wrong Dfun type).
Run with full_output = 1 to get quantitative information.
Excess work done on this call (perhaps wrong Dfun type).
Run with full_output = 1 to get quantitative information.
Excess work done on this call (perhaps wrong Dfun type).
Run with full_output = 1 to get quantitative information.
Excess work done on this call (perhaps wrong Dfun type).
Run with full_output = 1 to get quantitative information.
Excess work done on this call (perhaps wrong Dfun type).
Run with full_output = 1 to get quantitative information.
Excess work done on this call (perhaps wrong Dfun type).
Run with full_output = 1 to get quantitative information.
Excess work done on this call (perhaps wrong Dfun type).
Run with full_output = 1 to get quantitative information.
Excess work done on this call (perhaps wrong Dfun type).
Run with full_output = 1 to get quantitative information.
Excess work done on this call (perhaps wrong Dfun type).
Run with full_output = 1 to get quantitative information.
Excess work done on this call (perhaps wrong Dfun type).
Run with full_output = 1 to get quantitative information.
Excess work done on this call (perhaps wrong Dfun type).
Run with full_output = 1 to get quantitative information.
Excess work done on this call (perhaps wrong Dfun type).
Run with full_output = 1 to get quantitative information.
Excess work done on this call (perhaps wrong Dfun type).
Run with full_output = 1 to get quantitative information.
Excess work done on this call (perhaps wrong Dfun type).
Run with full_output = 1 to get quantitative information.
Excess work done on this call (perhaps wrong Dfun type).
Run with full_output = 1 to get quantitative information.
Excess work done on this call (perhaps wrong Dfun type).
Run with full_output = 1 to get quantitative information.
 lsoda--  at current t (=r1), mxstep (=i1) steps   
       taken on this call before reaching tout     
      In above message,  I1 =       500
      In above message,  R1 =  0.6077469556836E+01
 lsoda--  at current t (=r1), mxstep (=i1) steps   
       taken on this call before reaching tout     
      In above message,  I1 =       500
      In above message,  R1 =  0.5973918051516E+01
 lsoda--  at current t (=r1), mxstep (=i1) steps   
       taken on this call before reaching tout     
      In above message,  I1 =       500
      In above message,  R1 =  0.5288626799450E+01
 lsoda--  at current t (=r1), mxstep (=i1) steps   
       taken on this call before reaching tout     
      In above message,  I1 =       500
      In above message,  R1 =  0.1092314904734E+02
 lsoda--  at current t (=r1), mxstep (=i1) steps   
       taken on this call before reaching tout     
      In above message,  I1 =       500
      In above message,  R1 =  0.9204773530815E+01
 lsoda--  at current t (=r1), mxstep (=i1) steps   
       taken on this call before reaching tout     
      In above message,  I1 =       500
      In above message,  R1 =  0.7718662786366E+02
 lsoda--  at current t (=r1), mxstep (=i1) steps   
       taken on this call before reaching tout     
      In above message,  I1 =       500
      In above message,  R1 =  0.2841817393660E+01
 lsoda--  at current t (=r1), mxstep (=i1) steps   
       taken on this call before reaching tout     
      In above message,  I1 =       500
      In above message,  R1 =  0.7209085214579E+01
 lsoda--  at current t (=r1), mxstep (=i1) steps   
       taken on this call before reaching tout     
      In above message,  I1 =       500
      In above message,  R1 =  0.7029377041701E+01
 lsoda--  at current t (=r1), mxstep (=i1) steps   
       taken on this call before reaching tout     
      In above message,  I1 =       500
      In above message,  R1 =  0.7155734174003E+01
 lsoda--  at current t (=r1), mxstep (=i1) steps   
       taken on this call before reaching tout     
      In above message,  I1 =       500
      In above message,  R1 =  0.8037213900186E+01
 lsoda--  at current t (=r1), mxstep (=i1) steps   
       taken on this call before reaching tout     
      In above message,  I1 =       500
      In above message,  R1 =  0.1161507334113E+02
 lsoda--  at current t (=r1), mxstep (=i1) steps   
       taken on this call before reaching tout     
      In above message,  I1 =       500
      In above message,  R1 =  0.5851032239295E+01
 lsoda--  at current t (=r1), mxstep (=i1) steps   
       taken on this call before reaching tout     
      In above message,  I1 =       500
      In above message,  R1 =  0.9184323141918E+01
 lsoda--  at current t (=r1), mxstep (=i1) steps   
       taken on this call before reaching tout     
      In above message,  I1 =       500
      In above message,  R1 =  0.1106008145537E+02
 lsoda--  at current t (=r1), mxstep (=i1) steps   
       taken on this call before reaching tout     
      In above message,  I1 =       500
      In above message,  R1 =  0.6195740488825E+02
 lsoda--  at current t (=r1), mxstep (=i1) steps   
       taken on this call before reaching tout     
      In above message,  I1 =       500
      In above message,  R1 =  0.1189583596833E+02
 lsoda--  at current t (=r1), mxstep (=i1) steps   
       taken on this call before reaching tout     
      In above message,  I1 =       500
      In above message,  R1 =  0.5987911611705E+01
 lsoda--  at current t (=r1), mxstep (=i1) steps   
       taken on this call before reaching tout     
      In above message,  I1 =       500
      In above message,  R1 =  0.4935892289657E+01
 lsoda--  at current t (=r1), mxstep (=i1) steps   
       taken on this call before reaching tout     
      In above message,  I1 =       500
      In above message,  R1 =  0.4087322145645E+01
 lsoda--  at current t (=r1), mxstep (=i1) steps   
       taken on this call before reaching tout     
      In above message,  I1 =       500
      In above message,  R1 =  0.5354252301446E+01
 lsoda--  at current t (=r1), mxstep (=i1) steps   
       taken on this call before reaching tout     
      In above message,  I1 =       500
      In above message,  R1 =  0.2424655758118E+02
 lsoda--  at current t (=r1), mxstep (=i1) steps   
       taken on this call before reaching tout     
      In above message,  I1 =       500
      In above message,  R1 =  0.3936274349407E+01
 lsoda--  at current t (=r1), mxstep (=i1) steps   
       taken on this call before reaching tout     
      In above message,  I1 =       500
      In above message,  R1 =  0.9692202743215E+01
 lsoda--  at current t (=r1), mxstep (=i1) steps   
       taken on this call before reaching tout     
      In above message,  I1 =       500
      In above message,  R1 =  0.7148134149829E+01
 lsoda--  at current t (=r1), mxstep (=i1) steps   
       taken on this call before reaching tout     
      In above message,  I1 =       500
      In above message,  R1 =  0.3969087576405E+01
 lsoda--  at current t (=r1), mxstep (=i1) steps   
       taken on this call before reaching tout     
      In above message,  I1 =       500
      In above message,  R1 =  0.2386821921442E+02
 lsoda--  at current t (=r1), mxstep (=i1) steps   
       taken on this call before reaching tout     
      In above message,  I1 =       500
      In above message,  R1 =  0.7212851526745E+01
 lsoda--  at current t (=r1), mxstep (=i1) steps   
       taken on this call before reaching tout     
      In above message,  I1 =       500
      In above message,  R1 =  0.4245194508705E+01
 lsoda--  at current t (=r1), mxstep (=i1) steps   
       taken on this call before reaching tout     
      In above message,  I1 =       500
      In above message,  R1 =  0.7238023116658E+01
 lsoda--  at current t (=r1), mxstep (=i1) steps   
       taken on this call before reaching tout     
      In above message,  I1 =       500
      In above message,  R1 =  0.1187081330404E+00
 lsoda--  at current t (=r1), mxstep (=i1) steps   
       taken on this call before reaching tout     
      In above message,  I1 =       500
      In above message,  R1 =  0.5141536499748E+01
 lsoda--  at current t (=r1), mxstep (=i1) steps   
       taken on this call before reaching tout     
      In above message,  I1 =       500
      In above message,  R1 =  0.9362026324992E-01
 lsoda--  at current t (=r1), mxstep (=i1) steps   
       taken on this call before reaching tout     
      In above message,  I1 =       500
      In above message,  R1 =  0.4171001674790E+02
 lsoda--  at current t (=r1), mxstep (=i1) steps   
       taken on this call before reaching tout     
      In above message,  I1 =       500
      In above message,  R1 =  0.9449310903922E-01
 lsoda--  at current t (=r1), mxstep (=i1) steps   
       taken on this call before reaching tout     
      In above message,  I1 =       500
      In above message,  R1 =  0.4752992264605E+01
 lsoda--  at current t (=r1), mxstep (=i1) steps   
       taken on this call before reaching tout     
      In above message,  I1 =       500
      In above message,  R1 =  0.8608966976259E-01
 lsoda--  at current t (=r1), mxstep (=i1) steps   
       taken on this call before reaching tout     
      In above message,  I1 =       500
      In above message,  R1 =  0.1212208143214E+02
 lsoda--  at current t (=r1), mxstep (=i1) steps   
       taken on this call before reaching tout     
      In above message,  I1 =       500
      In above message,  R1 =  0.7433003290529E-01
 lsoda--  at current t (=r1), mxstep (=i1) steps   
       taken on this call before reaching tout     
      In above message,  I1 =       500
      In above message,  R1 =  0.5194261653409E+01
 lsoda--  at current t (=r1), mxstep (=i1) steps   
       taken on this call before reaching tout     
      In above message,  I1 =       500
      In above message,  R1 =  0.8736107361410E-01
 lsoda--  at current t (=r1), mxstep (=i1) steps   
       taken on this call before reaching tout     
      In above message,  I1 =       500
      In above message,  R1 =  0.6042562962684E+01
Excess work done on this call (perhaps wrong Dfun type).
Run with full_output = 1 to get quantitative information.
Excess work done on this call (perhaps wrong Dfun type).
Run with full_output = 1 to get quantitative information.
Excess work done on this call (perhaps wrong Dfun type).
Run with full_output = 1 to get quantitative information.
Excess work done on this call (perhaps wrong Dfun type).
Run with full_output = 1 to get quantitative information.
Excess work done on this call (perhaps wrong Dfun type).
Run with full_output = 1 to get quantitative information.
Excess work done on this call (perhaps wrong Dfun type).
Run with full_output = 1 to get quantitative information.
Excess work done on this call (perhaps wrong Dfun type).
Run with full_output = 1 to get quantitative information.
Excess work done on this call (perhaps wrong Dfun type).
Run with full_output = 1 to get quantitative information.
Excess work done on this call (perhaps wrong Dfun type).
Run with full_output = 1 to get quantitative information.
Excess work done on this call (perhaps wrong Dfun type).
Run with full_output = 1 to get quantitative information.
Excess work done on this call (perhaps wrong Dfun type).
Run with full_output = 1 to get quantitative information.
Excess work done on this call (perhaps wrong Dfun type).
Run with full_output = 1 to get quantitative information.
Excess work done on this call (perhaps wrong Dfun type).
Run with full_output = 1 to get quantitative information.
Excess work done on this call (perhaps wrong Dfun type).
Run with full_output = 1 to get quantitative information.
Excess work done on this call (perhaps wrong Dfun type).
Run with full_output = 1 to get quantitative information.
Excess work done on this call (perhaps wrong Dfun type).
Run with full_output = 1 to get quantitative information.
Excess work done on this call (perhaps wrong Dfun type).
Run with full_output = 1 to get quantitative information.
Excess work done on this call (perhaps wrong Dfun type).
Run with full_output = 1 to get quantitative information.
Excess work done on this call (perhaps wrong Dfun type).
Run with full_output = 1 to get quantitative information.
Excess work done on this call (perhaps wrong Dfun type).
Run with full_output = 1 to get quantitative information.
Excess work done on this call (perhaps wrong Dfun type).
Run with full_output = 1 to get quantitative information.
Excess work done on this call (perhaps wrong Dfun type).
Run with full_output = 1 to get quantitative information.
Excess work done on this call (perhaps wrong Dfun type).
Run with full_output = 1 to get quantitative information.
Excess work done on this call (perhaps wrong Dfun type).
Run with full_output = 1 to get quantitative information.
Excess work done on this call (perhaps wrong Dfun type).
Run with full_output = 1 to get quantitative information.
Excess work done on this call (perhaps wrong Dfun type).
Run with full_output = 1 to get quantitative information.
Excess work done on this call (perhaps wrong Dfun type).
Run with full_output = 1 to get quantitative information.
Excess work done on this call (perhaps wrong Dfun type).
Run with full_output = 1 to get quantitative information.
Excess work done on this call (perhaps wrong Dfun type).
Run with full_output = 1 to get quantitative information.
Excess work done on this call (perhaps wrong Dfun type).
Run with full_output = 1 to get quantitative information.
Excess work done on this call (perhaps wrong Dfun type).
Run with full_output = 1 to get quantitative information.
Excess work done on this call (perhaps wrong Dfun type).
Run with full_output = 1 to get quantitative information.
Excess work done on this call (perhaps wrong Dfun type).
Run with full_output = 1 to get quantitative information.
Excess work done on this call (perhaps wrong Dfun type).
Run with full_output = 1 to get quantitative information.
Excess work done on this call (perhaps wrong Dfun type).
Run with full_output = 1 to get quantitative information.
Excess work done on this call (perhaps wrong Dfun type).
Run with full_output = 1 to get quantitative information.
Excess work done on this call (perhaps wrong Dfun type).
Run with full_output = 1 to get quantitative information.
Excess work done on this call (perhaps wrong Dfun type).
Run with full_output = 1 to get quantitative information.
Excess work done on this call (perhaps wrong Dfun type).
Run with full_output = 1 to get quantitative information.
Excess work done on this call (perhaps wrong Dfun type).
Run with full_output = 1 to get quantitative information.
Excess work done on this call (perhaps wrong Dfun type).
Run with full_output = 1 to get quantitative information.
Excess work done on this call (perhaps wrong Dfun type).
Run with full_output = 1 to get quantitative information.
Excess work done on this call (perhaps wrong Dfun type).
Run with full_output = 1 to get quantitative information.
Excess work done on this call (perhaps wrong Dfun type).
Run with full_output = 1 to get quantitative information.
Excess work done on this call (perhaps wrong Dfun type).
Run with full_output = 1 to get quantitative information.
Excess work done on this call (perhaps wrong Dfun type).
Run with full_output = 1 to get quantitative information.
Excess work done on this call (perhaps wrong Dfun type).
Run with full_output = 1 to get quantitative information.
Excess work done on this call (perhaps wrong Dfun type).
Run with full_output = 1 to get quantitative information.
Excess work done on this call (perhaps wrong Dfun type).
Run with full_output = 1 to get quantitative information.
Excess work done on this call (perhaps wrong Dfun type).
Run with full_output = 1 to get quantitative information.
Excess work done on this call (perhaps wrong Dfun type).
Run with full_output = 1 to get quantitative information.
Excess work done on this call (perhaps wrong Dfun type).
Run with full_output = 1 to get quantitative information.
Excess work done on this call (perhaps wrong Dfun type).
Run with full_output = 1 to get quantitative information.
Excess work done on this call (perhaps wrong Dfun type).
Run with full_output = 1 to get quantitative information.
Excess work done on this call (perhaps wrong Dfun type).
Run with full_output = 1 to get quantitative information.
Excess work done on this call (perhaps wrong Dfun type).
Run with full_output = 1 to get quantitative information.
Excess work done on this call (perhaps wrong Dfun type).
Run with full_output = 1 to get quantitative information.
Excess work done on this call (perhaps wrong Dfun type).
Run with full_output = 1 to get quantitative information.
 lsoda--  at current t (=r1), mxstep (=i1) steps   
       taken on this call before reaching tout     
      In above message,  I1 =       500
      In above message,  R1 =  0.3072753767221E+01
 lsoda--  at current t (=r1), mxstep (=i1) steps   
       taken on this call before reaching tout     
      In above message,  I1 =       500
      In above message,  R1 =  0.4381917719365E+01
 lsoda--  at current t (=r1), mxstep (=i1) steps   
       taken on this call before reaching tout     
      In above message,  I1 =       500
      In above message,  R1 =  0.5518249709609E+01
 lsoda--  at current t (=r1), mxstep (=i1) steps   
       taken on this call before reaching tout     
      In above message,  I1 =       500
      In above message,  R1 =  0.1184156251385E+02
 lsoda--  at current t (=r1), mxstep (=i1) steps   
       taken on this call before reaching tout     
      In above message,  I1 =       500
      In above message,  R1 =  0.6912172323570E+01
 lsoda--  at current t (=r1), mxstep (=i1) steps   
       taken on this call before reaching tout     
      In above message,  I1 =       500
      In above message,  R1 =  0.2194696144408E+02
 lsoda--  at current t (=r1), mxstep (=i1) steps   
       taken on this call before reaching tout     
      In above message,  I1 =       500
      In above message,  R1 =  0.8940439833159E+01
 lsoda--  at current t (=r1), mxstep (=i1) steps   
       taken on this call before reaching tout     
      In above message,  I1 =       500
      In above message,  R1 =  0.1532035912547E+02
 lsoda--  at current t (=r1), mxstep (=i1) steps   
       taken on this call before reaching tout     
      In above message,  I1 =       500
      In above message,  R1 =  0.3040855473754E+01
 lsoda--  at current t (=r1), mxstep (=i1) steps   
       taken on this call before reaching tout     
      In above message,  I1 =       500
      In above message,  R1 =  0.4798958359555E+01
 lsoda--  at current t (=r1), mxstep (=i1) steps   
       taken on this call before reaching tout     
      In above message,  I1 =       500
      In above message,  R1 =  0.2825538649882E+01
 lsoda--  at current t (=r1), mxstep (=i1) steps   
       taken on this call before reaching tout     
      In above message,  I1 =       500
      In above message,  R1 =  0.5965200150552E+01
 lsoda--  at current t (=r1), mxstep (=i1) steps   
       taken on this call before reaching tout     
      In above message,  I1 =       500
      In above message,  R1 =  0.6171764781842E+01
 lsoda--  at current t (=r1), mxstep (=i1) steps   
       taken on this call before reaching tout     
      In above message,  I1 =       500
      In above message,  R1 =  0.8224461830205E+01
 lsoda--  at current t (=r1), mxstep (=i1) steps   
       taken on this call before reaching tout     
      In above message,  I1 =       500
      In above message,  R1 =  0.3836077674914E+01
 lsoda--  at current t (=r1), mxstep (=i1) steps   
       taken on this call before reaching tout     
      In above message,  I1 =       500
      In above message,  R1 =  0.1418273217800E+02
 lsoda--  at current t (=r1), mxstep (=i1) steps   
       taken on this call before reaching tout     
      In above message,  I1 =       500
      In above message,  R1 =  0.5964262744568E+01
 lsoda--  at current t (=r1), mxstep (=i1) steps   
       taken on this call before reaching tout     
      In above message,  I1 =       500
      In above message,  R1 =  0.1140745784983E+00
 lsoda--  at current t (=r1), mxstep (=i1) steps   
       taken on this call before reaching tout     
      In above message,  I1 =       500
      In above message,  R1 =  0.4615808700333E+01
 lsoda--  at current t (=r1), mxstep (=i1) steps   
       taken on this call before reaching tout     
      In above message,  I1 =       500
      In above message,  R1 =  0.9489933224000E-01
 lsoda--  at current t (=r1), mxstep (=i1) steps   
       taken on this call before reaching tout     
      In above message,  I1 =       500
      In above message,  R1 =  0.1228883107071E+02
 lsoda--  at current t (=r1), mxstep (=i1) steps   
       taken on this call before reaching tout     
      In above message,  I1 =       500
      In above message,  R1 =  0.7562013223063E-01
 lsoda--  at current t (=r1), mxstep (=i1) steps   
       taken on this call before reaching tout     
      In above message,  I1 =       500
      In above message,  R1 =  0.1016751727816E+02
 lsoda--  at current t (=r1), mxstep (=i1) steps   
       taken on this call before reaching tout     
      In above message,  I1 =       500
      In above message,  R1 =  0.6228457164733E-01
 lsoda--  at current t (=r1), mxstep (=i1) steps   
       taken on this call before reaching tout     
      In above message,  I1 =       500
      In above message,  R1 =  0.7135879632148E+01
 lsoda--  at current t (=r1), mxstep (=i1) steps   
       taken on this call before reaching tout     
      In above message,  I1 =       500
      In above message,  R1 =  0.7191636432246E-01
 lsoda--  at current t (=r1), mxstep (=i1) steps   
       taken on this call before reaching tout     
      In above message,  I1 =       500
      In above message,  R1 =  0.5099332836358E+01
 lsoda--  at current t (=r1), mxstep (=i1) steps   
       taken on this call before reaching tout     
      In above message,  I1 =       500
      In above message,  R1 =  0.9347283949381E-01
 lsoda--  at current t (=r1), mxstep (=i1) steps   
       taken on this call before reaching tout     
      In above message,  I1 =       500
      In above message,  R1 =  0.6020424310144E+01
 lsoda--  at current t (=r1), mxstep (=i1) steps   
       taken on this call before reaching tout     
      In above message,  I1 =       500
      In above message,  R1 =  0.9678481168745E-01
 lsoda--  at current t (=r1), mxstep (=i1) steps   
       taken on this call before reaching tout     
      In above message,  I1 =       500
      In above message,  R1 =  0.1102215143316E+02
 lsoda--  at current t (=r1), mxstep (=i1) steps   
       taken on this call before reaching tout     
      In above message,  I1 =       500
      In above message,  R1 =  0.7337978004103E+01
 lsoda--  at current t (=r1), mxstep (=i1) steps   
       taken on this call before reaching tout     
      In above message,  I1 =       500
      In above message,  R1 =  0.6341666932447E+01
 lsoda--  at current t (=r1), mxstep (=i1) steps   
       taken on this call before reaching tout     
      In above message,  I1 =       500
      In above message,  R1 =  0.7249131509459E+01
 lsoda--  at current t (=r1), mxstep (=i1) steps   
       taken on this call before reaching tout     
      In above message,  I1 =       500
      In above message,  R1 =  0.7258565832386E+01
 lsoda--  at current t (=r1), mxstep (=i1) steps   
       taken on this call before reaching tout     
      In above message,  I1 =       500
      In above message,  R1 =  0.1106456346031E+02
 lsoda--  at current t (=r1), mxstep (=i1) steps   
       taken on this call before reaching tout     
      In above message,  I1 =       500
      In above message,  R1 =  0.3993637661561E+01
 lsoda--  at current t (=r1), mxstep (=i1) steps   
       taken on this call before reaching tout     
      In above message,  I1 =       500
      In above message,  R1 =  0.5228156231788E+01
 lsoda--  at current t (=r1), mxstep (=i1) steps   
       taken on this call before reaching tout     
      In above message,  I1 =       500
      In above message,  R1 =  0.5239149885813E+01
 lsoda--  at current t (=r1), mxstep (=i1) steps   
       taken on this call before reaching tout     
      In above message,  I1 =       500
      In above message,  R1 =  0.7132944631536E+01
 lsoda--  at current t (=r1), mxstep (=i1) steps   
       taken on this call before reaching tout     
      In above message,  I1 =       500
      In above message,  R1 =  0.5292256501032E+01
 lsoda--  at current t (=r1), mxstep (=i1) steps   
       taken on this call before reaching tout     
      In above message,  I1 =       500
      In above message,  R1 =  0.4341011726036E+01
Excess work done on this call (perhaps wrong Dfun type).
Run with full_output = 1 to get quantitative information.
Excess work done on this call (perhaps wrong Dfun type).
Run with full_output = 1 to get quantitative information.
 lsoda--  at current t (=r1), mxstep (=i1) steps   
       taken on this call before reaching tout     
      In above message,  I1 =       500
      In above message,  R1 =  0.4155754154695E+01
 lsoda--  at current t (=r1), mxstep (=i1) steps   
       taken on this call before reaching tout     
      In above message,  I1 =       500
      In above message,  R1 =  0.8422468913826E-01
 lsoda--  at current t (=r1), mxstep (=i1) steps   
       taken on this call before reaching tout     
      In above message,  I1 =       500
      In above message,  R1 =  0.1615770713976E+02
 lsoda--  at current t (=r1), mxstep (=i1) steps   
       taken on this call before reaching tout     
      In above message,  I1 =       500
      In above message,  R1 =  0.6760050671800E-01
 lsoda--  at current t (=r1), mxstep (=i1) steps   
       taken on this call before reaching tout     
      In above message,  I1 =       500
      In above message,  R1 =  0.5238829394599E+01
 lsoda--  at current t (=r1), mxstep (=i1) steps   
       taken on this call before reaching tout     
      In above message,  I1 =       500
      In above message,  R1 =  0.7236519114100E-01
 lsoda--  at current t (=r1), mxstep (=i1) steps   
       taken on this call before reaching tout     
      In above message,  I1 =       500
      In above message,  R1 =  0.1325532036463E+02
 lsoda--  at current t (=r1), mxstep (=i1) steps   
       taken on this call before reaching tout     
      In above message,  I1 =       500
      In above message,  R1 =  0.6701559888668E-01
 lsoda--  at current t (=r1), mxstep (=i1) steps   
       taken on this call before reaching tout     
      In above message,  I1 =       500
      In above message,  R1 =  0.1511973128275E+02
 lsoda--  at current t (=r1), mxstep (=i1) steps   
       taken on this call before reaching tout     
      In above message,  I1 =       500
      In above message,  R1 =  0.1050124436729E+00
 lsoda--  at current t (=r1), mxstep (=i1) steps   
       taken on this call before reaching tout     
      In above message,  I1 =       500
      In above message,  R1 =  0.8949052407157E+01
 lsoda--  at current t (=r1), mxstep (=i1) steps   
       taken on this call before reaching tout     
      In above message,  I1 =       500
      In above message,  R1 =  0.7940974438621E-01
 lsoda--  at current t (=r1), mxstep (=i1) steps   
       taken on this call before reaching tout     
      In above message,  I1 =       500
      In above message,  R1 =  0.1884230778939E+02
 lsoda--  at current t (=r1), mxstep (=i1) steps   
       taken on this call before reaching tout     
      In above message,  I1 =       500
      In above message,  R1 =  0.9491027321199E-01
 lsoda--  at current t (=r1), mxstep (=i1) steps   
       taken on this call before reaching tout     
      In above message,  I1 =       500
      In above message,  R1 =  0.1504631822662E+02
 lsoda--  at current t (=r1), mxstep (=i1) steps   
       taken on this call before reaching tout     
      In above message,  I1 =       500
      In above message,  R1 =  0.6938078392963E-01
 lsoda--  at current t (=r1), mxstep (=i1) steps   
       taken on this call before reaching tout     
      In above message,  I1 =       500
      In above message,  R1 =  0.1389052079969E+02
 lsoda--  at current t (=r1), mxstep (=i1) steps   
       taken on this call before reaching tout     
      In above message,  I1 =       500
      In above message,  R1 =  0.7840000469929E-01
 lsoda--  at current t (=r1), mxstep (=i1) steps   
       taken on this call before reaching tout     
      In above message,  I1 =       500
      In above message,  R1 =  0.4003496389989E+01
 lsoda--  at current t (=r1), mxstep (=i1) steps   
       taken on this call before reaching tout     
      In above message,  I1 =       500
      In above message,  R1 =  0.7643662717182E-01
 lsoda--  at current t (=r1), mxstep (=i1) steps   
       taken on this call before reaching tout     
      In above message,  I1 =       500
      In above message,  R1 =  0.1386509651439E+02
 lsoda--  at current t (=r1), mxstep (=i1) steps   
       taken on this call before reaching tout     
      In above message,  I1 =       500
      In above message,  R1 =  0.4001381318576E+01
 lsoda--  at current t (=r1), mxstep (=i1) steps   
       taken on this call before reaching tout     
      In above message,  I1 =       500
      In above message,  R1 =  0.7343453303865E+01
 lsoda--  at current t (=r1), mxstep (=i1) steps   
       taken on this call before reaching tout     
      In above message,  I1 =       500
      In above message,  R1 =  0.5044531300110E+01
 lsoda--  at current t (=r1), mxstep (=i1) steps   
       taken on this call before reaching tout     
      In above message,  I1 =       500
      In above message,  R1 =  0.9162087881873E+01
 lsoda--  at current t (=r1), mxstep (=i1) steps   
       taken on this call before reaching tout     
      In above message,  I1 =       500
      In above message,  R1 =  0.3890042955160E+02
 lsoda--  at current t (=r1), mxstep (=i1) steps   
       taken on this call before reaching tout     
      In above message,  I1 =       500
      In above message,  R1 =  0.5316452846158E+01
 lsoda--  at current t (=r1), mxstep (=i1) steps   
       taken on this call before reaching tout     
      In above message,  I1 =       500
      In above message,  R1 =  0.3251220936086E+01
 lsoda--  at current t (=r1), mxstep (=i1) steps   
       taken on this call before reaching tout     
      In above message,  I1 =       500
      In above message,  R1 =  0.9101496074281E+01
 lsoda--  at current t (=r1), mxstep (=i1) steps   
       taken on this call before reaching tout     
      In above message,  I1 =       500
      In above message,  R1 =  0.6012929098471E+01
 lsoda--  at current t (=r1), mxstep (=i1) steps   
       taken on this call before reaching tout     
      In above message,  I1 =       500
      In above message,  R1 =  0.2149258349218E+02
 lsoda--  at current t (=r1), mxstep (=i1) steps   
       taken on this call before reaching tout     
      In above message,  I1 =       500
      In above message,  R1 =  0.2465758381944E+02
 lsoda--  at current t (=r1), mxstep (=i1) steps   
       taken on this call before reaching tout     
      In above message,  I1 =       500
      In above message,  R1 =  0.1018774362064E+02
 lsoda--  at current t (=r1), mxstep (=i1) steps   
       taken on this call before reaching tout     
      In above message,  I1 =       500
      In above message,  R1 =  0.7568038065681E+02
 lsoda--  at current t (=r1), mxstep (=i1) steps   
       taken on this call before reaching tout     
      In above message,  I1 =       500
      In above message,  R1 =  0.3588993113341E+01
 lsoda--  at current t (=r1), mxstep (=i1) steps   
       taken on this call before reaching tout     
      In above message,  I1 =       500
      In above message,  R1 =  0.7286543051860E+01
 lsoda--  at current t (=r1), mxstep (=i1) steps   
       taken on this call before reaching tout     
      In above message,  I1 =       500
      In above message,  R1 =  0.1801257028280E+03
 lsoda--  at current t (=r1), mxstep (=i1) steps   
       taken on this call before reaching tout     
      In above message,  I1 =       500
      In above message,  R1 =  0.1701893580057E+02
 lsoda--  at current t (=r1), mxstep (=i1) steps   
       taken on this call before reaching tout     
      In above message,  I1 =       500
      In above message,  R1 =  0.7173085911707E+01
 lsoda--  at current t (=r1), mxstep (=i1) steps   
       taken on this call before reaching tout     
      In above message,  I1 =       500
      In above message,  R1 =  0.7002635740828E+01
 lsoda--  at current t (=r1), mxstep (=i1) steps   
       taken on this call before reaching tout     
      In above message,  I1 =       500
      In above message,  R1 =  0.1005293534115E+02
 lsoda--  at current t (=r1), mxstep (=i1) steps   
       taken on this call before reaching tout     
      In above message,  I1 =       500
      In above message,  R1 =  0.4051814903511E+01
Excess work done on this call (perhaps wrong Dfun type).
Run with full_output = 1 to get quantitative information.
 lsoda--  at current t (=r1), mxstep (=i1) steps   
       taken on this call before reaching tout     
      In above message,  I1 =       500
      In above message,  R1 =  0.4078347053888E+01
 lsoda--  at current t (=r1), mxstep (=i1) steps   
       taken on this call before reaching tout     
      In above message,  I1 =       500
      In above message,  R1 =  0.5350132464827E+01
 lsoda--  at current t (=r1), mxstep (=i1) steps   
       taken on this call before reaching tout     
      In above message,  I1 =       500
      In above message,  R1 =  0.4512226628804E+01
 lsoda--  at current t (=r1), mxstep (=i1) steps   
       taken on this call before reaching tout     
      In above message,  I1 =       500
      In above message,  R1 =  0.1315098117107E+02
 lsoda--  at current t (=r1), mxstep (=i1) steps   
       taken on this call before reaching tout     
      In above message,  I1 =       500
      In above message,  R1 =  0.5097137621682E+01
 lsoda--  at current t (=r1), mxstep (=i1) steps   
       taken on this call before reaching tout     
      In above message,  I1 =       500
      In above message,  R1 =  0.7022710809701E+01
 lsoda--  at current t (=r1), mxstep (=i1) steps   
       taken on this call before reaching tout     
      In above message,  I1 =       500
      In above message,  R1 =  0.4155646399707E+01
 lsoda--  at current t (=r1), mxstep (=i1) steps   
       taken on this call before reaching tout     
      In above message,  I1 =       500
      In above message,  R1 =  0.5181619360155E+01
 lsoda--  at current t (=r1), mxstep (=i1) steps   
       taken on this call before reaching tout     
      In above message,  I1 =       500
      In above message,  R1 =  0.4950257287255E+01
 lsoda--  at current t (=r1), mxstep (=i1) steps   
       taken on this call before reaching tout     
      In above message,  I1 =       500
      In above message,  R1 =  0.1733738493884E+02
 lsoda--  at current t (=r1), mxstep (=i1) steps   
       taken on this call before reaching tout     
      In above message,  I1 =       500
      In above message,  R1 =  0.2399747821772E+02
 lsoda--  at current t (=r1), mxstep (=i1) steps   
       taken on this call before reaching tout     
      In above message,  I1 =       500
      In above message,  R1 =  0.8302044707260E+01
 lsoda--  at current t (=r1), mxstep (=i1) steps   
       taken on this call before reaching tout     
      In above message,  I1 =       500
      In above message,  R1 =  0.5404997133494E+01
 lsoda--  at current t (=r1), mxstep (=i1) steps   
       taken on this call before reaching tout     
      In above message,  I1 =       500
      In above message,  R1 =  0.7391113436185E+01
 lsoda--  at current t (=r1), mxstep (=i1) steps   
       taken on this call before reaching tout     
      In above message,  I1 =       500
      In above message,  R1 =  0.6907927554208E+01
 lsoda--  at current t (=r1), mxstep (=i1) steps   
       taken on this call before reaching tout     
      In above message,  I1 =       500
      In above message,  R1 =  0.7124346436362E+01
 lsoda--  at current t (=r1), mxstep (=i1) steps   
       taken on this call before reaching tout     
      In above message,  I1 =       500
      In above message,  R1 =  0.5248145495858E+01
 lsoda--  at current t (=r1), mxstep (=i1) steps   
       taken on this call before reaching tout     
      In above message,  I1 =       500
      In above message,  R1 =  0.5158653886974E+01
 lsoda--  at current t (=r1), mxstep (=i1) steps   
       taken on this call before reaching tout     
      In above message,  I1 =       500
      In above message,  R1 =  0.1212691746748E+02
 lsoda--  at current t (=r1), mxstep (=i1) steps   
       taken on this call before reaching tout     
      In above message,  I1 =       500
      In above message,  R1 =  0.4021839017126E+01
 lsoda--  at current t (=r1), mxstep (=i1) steps   
       taken on this call before reaching tout     
      In above message,  I1 =       500
      In above message,  R1 =  0.1903882156686E+02
 lsoda--  at current t (=r1), mxstep (=i1) steps   
       taken on this call before reaching tout     
      In above message,  I1 =       500
      In above message,  R1 =  0.4733415238894E+01
 lsoda--  at current t (=r1), mxstep (=i1) steps   
       taken on this call before reaching tout     
      In above message,  I1 =       500
      In above message,  R1 =  0.4043934002410E+01
 lsoda--  at current t (=r1), mxstep (=i1) steps   
       taken on this call before reaching tout     
      In above message,  I1 =       500
      In above message,  R1 =  0.4113165437870E+01
 lsoda--  at current t (=r1), mxstep (=i1) steps   
       taken on this call before reaching tout     
      In above message,  I1 =       500
      In above message,  R1 =  0.5319232671613E+01
 lsoda--  at current t (=r1), mxstep (=i1) steps   
       taken on this call before reaching tout     
      In above message,  I1 =       500
      In above message,  R1 =  0.2430728116388E+02
 lsoda--  at current t (=r1), mxstep (=i1) steps   
       taken on this call before reaching tout     
      In above message,  I1 =       500
      In above message,  R1 =  0.7271573181016E+01
 lsoda--  at current t (=r1), mxstep (=i1) steps   
       taken on this call before reaching tout     
      In above message,  I1 =       500
      In above message,  R1 =  0.8181082716235E+01
 lsoda--  at current t (=r1), mxstep (=i1) steps   
       taken on this call before reaching tout     
      In above message,  I1 =       500
      In above message,  R1 =  0.7203132816398E+01
 lsoda--  at current t (=r1), mxstep (=i1) steps   
       taken on this call before reaching tout     
      In above message,  I1 =       500
      In above message,  R1 =  0.7152497739445E+01
 lsoda--  at current t (=r1), mxstep (=i1) steps   
       taken on this call before reaching tout     
      In above message,  I1 =       500
      In above message,  R1 =  0.3889657453886E+01
 lsoda--  at current t (=r1), mxstep (=i1) steps   
       taken on this call before reaching tout     
      In above message,  I1 =       500
      In above message,  R1 =  0.1609722448999E+02
 lsoda--  at current t (=r1), mxstep (=i1) steps   
       taken on this call before reaching tout     
      In above message,  I1 =       500
      In above message,  R1 =  0.2918653273318E+01
 lsoda--  at current t (=r1), mxstep (=i1) steps   
       taken on this call before reaching tout     
      In above message,  I1 =       500
      In above message,  R1 =  0.1809094341049E+02
 lsoda--  at current t (=r1), mxstep (=i1) steps   
       taken on this call before reaching tout     
      In above message,  I1 =       500
      In above message,  R1 =  0.2191066257299E+02
 lsoda--  at current t (=r1), mxstep (=i1) steps   
       taken on this call before reaching tout     
      In above message,  I1 =       500
      In above message,  R1 =  0.2127856555764E+02
 lsoda--  at current t (=r1), mxstep (=i1) steps   
       taken on this call before reaching tout     
      In above message,  I1 =       500
      In above message,  R1 =  0.6052578416613E+01
 lsoda--  at current t (=r1), mxstep (=i1) steps   
       taken on this call before reaching tout     
      In above message,  I1 =       500
      In above message,  R1 =  0.3751412881996E+01
 lsoda--  at current t (=r1), mxstep (=i1) steps   
       taken on this call before reaching tout     
      In above message,  I1 =       500
      In above message,  R1 =  0.5029997746779E+01
 lsoda--  at current t (=r1), mxstep (=i1) steps   
       taken on this call before reaching tout     
      In above message,  I1 =       500
      In above message,  R1 =  0.1897560642904E+02
 lsoda--  at current t (=r1), mxstep (=i1) steps   
       taken on this call before reaching tout     
      In above message,  I1 =       500
      In above message,  R1 =  0.7204862890843E+01
 lsoda--  at current t (=r1), mxstep (=i1) steps   
       taken on this call before reaching tout     
      In above message,  I1 =       500
      In above message,  R1 =  0.8063600946024E+01
Excess work done on this call (perhaps wrong Dfun type).
Run with full_output = 1 to get quantitative information.
Excess work done on this call (perhaps wrong Dfun type).
Run with full_output = 1 to get quantitative information.
Excess work done on this call (perhaps wrong Dfun type).
Run with full_output = 1 to get quantitative information.
Excess work done on this call (perhaps wrong Dfun type).
Run with full_output = 1 to get quantitative information.
Excess work done on this call (perhaps wrong Dfun type).
Run with full_output = 1 to get quantitative information.
Excess work done on this call (perhaps wrong Dfun type).
Run with full_output = 1 to get quantitative information.
Excess work done on this call (perhaps wrong Dfun type).
Run with full_output = 1 to get quantitative information.
Excess work done on this call (perhaps wrong Dfun type).
Run with full_output = 1 to get quantitative information.
Excess work done on this call (perhaps wrong Dfun type).
Run with full_output = 1 to get quantitative information.
Excess work done on this call (perhaps wrong Dfun type).
Run with full_output = 1 to get quantitative information.
Excess work done on this call (perhaps wrong Dfun type).
Run with full_output = 1 to get quantitative information.
Excess work done on this call (perhaps wrong Dfun type).
Run with full_output = 1 to get quantitative information.
Excess work done on this call (perhaps wrong Dfun type).
Run with full_output = 1 to get quantitative information.
Excess work done on this call (perhaps wrong Dfun type).
Run with full_output = 1 to get quantitative information.
Excess work done on this call (perhaps wrong Dfun type).
Run with full_output = 1 to get quantitative information.
Excess work done on this call (perhaps wrong Dfun type).
Run with full_output = 1 to get quantitative information.
Excess work done on this call (perhaps wrong Dfun type).
Run with full_output = 1 to get quantitative information.
Excess work done on this call (perhaps wrong Dfun type).
Run with full_output = 1 to get quantitative information.
Excess work done on this call (perhaps wrong Dfun type).
Run with full_output = 1 to get quantitative information.
Excess work done on this call (perhaps wrong Dfun type).
Run with full_output = 1 to get quantitative information.
Excess work done on this call (perhaps wrong Dfun type).
Run with full_output = 1 to get quantitative information.
Excess work done on this call (perhaps wrong Dfun type).
Run with full_output = 1 to get quantitative information.
Excess work done on this call (perhaps wrong Dfun type).
Run with full_output = 1 to get quantitative information.
Excess work done on this call (perhaps wrong Dfun type).
Run with full_output = 1 to get quantitative information.
Excess work done on this call (perhaps wrong Dfun type).
Run with full_output = 1 to get quantitative information.
Excess work done on this call (perhaps wrong Dfun type).
Run with full_output = 1 to get quantitative information.
Excess work done on this call (perhaps wrong Dfun type).
Run with full_output = 1 to get quantitative information.
Excess work done on this call (perhaps wrong Dfun type).
Run with full_output = 1 to get quantitative information.
Excess work done on this call (perhaps wrong Dfun type).
Run with full_output = 1 to get quantitative information.
Excess work done on this call (perhaps wrong Dfun type).
Run with full_output = 1 to get quantitative information.
Excess work done on this call (perhaps wrong Dfun type).
Run with full_output = 1 to get quantitative information.
Excess work done on this call (perhaps wrong Dfun type).
Run with full_output = 1 to get quantitative information.
Excess work done on this call (perhaps wrong Dfun type).
Run with full_output = 1 to get quantitative information.
Excess work done on this call (perhaps wrong Dfun type).
Run with full_output = 1 to get quantitative information.
Excess work done on this call (perhaps wrong Dfun type).
Run with full_output = 1 to get quantitative information.
Excess work done on this call (perhaps wrong Dfun type).
Run with full_output = 1 to get quantitative information.
Excess work done on this call (perhaps wrong Dfun type).
Run with full_output = 1 to get quantitative information.
Excess work done on this call (perhaps wrong Dfun type).
Run with full_output = 1 to get quantitative information.
Excess work done on this call (perhaps wrong Dfun type).
Run with full_output = 1 to get quantitative information.
Excess work done on this call (perhaps wrong Dfun type).
Run with full_output = 1 to get quantitative information.
Excess work done on this call (perhaps wrong Dfun type).
Run with full_output = 1 to get quantitative information.
Excess work done on this call (perhaps wrong Dfun type).
Run with full_output = 1 to get quantitative information.
Excess work done on this call (perhaps wrong Dfun type).
Run with full_output = 1 to get quantitative information.
Excess work done on this call (perhaps wrong Dfun type).
Run with full_output = 1 to get quantitative information.
Excess work done on this call (perhaps wrong Dfun type).
Run with full_output = 1 to get quantitative information.
Excess work done on this call (perhaps wrong Dfun type).
Run with full_output = 1 to get quantitative information.
Excess work done on this call (perhaps wrong Dfun type).
Run with full_output = 1 to get quantitative information.
Excess work done on this call (perhaps wrong Dfun type).
Run with full_output = 1 to get quantitative information.
Excess work done on this call (perhaps wrong Dfun type).
Run with full_output = 1 to get quantitative information.
Excess work done on this call (perhaps wrong Dfun type).
Run with full_output = 1 to get quantitative information.
Excess work done on this call (perhaps wrong Dfun type).
Run with full_output = 1 to get quantitative information.
Excess work done on this call (perhaps wrong Dfun type).
Run with full_output = 1 to get quantitative information.
Excess work done on this call (perhaps wrong Dfun type).
Run with full_output = 1 to get quantitative information.
Excess work done on this call (perhaps wrong Dfun type).
Run with full_output = 1 to get quantitative information.
Excess work done on this call (perhaps wrong Dfun type).
Run with full_output = 1 to get quantitative information.
Excess work done on this call (perhaps wrong Dfun type).
Run with full_output = 1 to get quantitative information.
Excess work done on this call (perhaps wrong Dfun type).
Run with full_output = 1 to get quantitative information.
Excess work done on this call (perhaps wrong Dfun type).
Run with full_output = 1 to get quantitative information.
Excess work done on this call (perhaps wrong Dfun type).
Run with full_output = 1 to get quantitative information.
Excess work done on this call (perhaps wrong Dfun type).
Run with full_output = 1 to get quantitative information.
Excess work done on this call (perhaps wrong Dfun type).
Run with full_output = 1 to get quantitative information.
Excess work done on this call (perhaps wrong Dfun type).
Run with full_output = 1 to get quantitative information.
Excess work done on this call (perhaps wrong Dfun type).
Run with full_output = 1 to get quantitative information.
Excess work done on this call (perhaps wrong Dfun type).
Run with full_output = 1 to get quantitative information.
Excess work done on this call (perhaps wrong Dfun type).
Run with full_output = 1 to get quantitative information.
Excess work done on this call (perhaps wrong Dfun type).
Run with full_output = 1 to get quantitative information.
Excess work done on this call (perhaps wrong Dfun type).
Run with full_output = 1 to get quantitative information.
Excess work done on this call (perhaps wrong Dfun type).
Run with full_output = 1 to get quantitative information.
Excess work done on this call (perhaps wrong Dfun type).
Run with full_output = 1 to get quantitative information.
Excess work done on this call (perhaps wrong Dfun type).
Run with full_output = 1 to get quantitative information.
Excess work done on this call (perhaps wrong Dfun type).
Run with full_output = 1 to get quantitative information.
Excess work done on this call (perhaps wrong Dfun type).
Run with full_output = 1 to get quantitative information.
Excess work done on this call (perhaps wrong Dfun type).
Run with full_output = 1 to get quantitative information.
Excess work done on this call (perhaps wrong Dfun type).
Run with full_output = 1 to get quantitative information.
Excess work done on this call (perhaps wrong Dfun type).
Run with full_output = 1 to get quantitative information.
Excess work done on this call (perhaps wrong Dfun type).
Run with full_output = 1 to get quantitative information.
Excess work done on this call (perhaps wrong Dfun type).
Run with full_output = 1 to get quantitative information.
Excess work done on this call (perhaps wrong Dfun type).
Run with full_output = 1 to get quantitative information.
Excess work done on this call (perhaps wrong Dfun type).
Run with full_output = 1 to get quantitative information.
Excess work done on this call (perhaps wrong Dfun type).
Run with full_output = 1 to get quantitative information.
Excess work done on this call (perhaps wrong Dfun type).
Run with full_output = 1 to get quantitative information.
Excess work done on this call (perhaps wrong Dfun type).
Run with full_output = 1 to get quantitative information.
Excess work done on this call (perhaps wrong Dfun type).
Run with full_output = 1 to get quantitative information.
Excess work done on this call (perhaps wrong Dfun type).
Run with full_output = 1 to get quantitative information.
Excess work done on this call (perhaps wrong Dfun type).
Run with full_output = 1 to get quantitative information.
Excess work done on this call (perhaps wrong Dfun type).
Run with full_output = 1 to get quantitative information.
Excess work done on this call (perhaps wrong Dfun type).
Run with full_output = 1 to get quantitative information.
Excess work done on this call (perhaps wrong Dfun type).
Run with full_output = 1 to get quantitative information.
Excess work done on this call (perhaps wrong Dfun type).
Run with full_output = 1 to get quantitative information.
Excess work done on this call (perhaps wrong Dfun type).
Run with full_output = 1 to get quantitative information.
Excess work done on this call (perhaps wrong Dfun type).
Run with full_output = 1 to get quantitative information.
Excess work done on this call (perhaps wrong Dfun type).
Run with full_output = 1 to get quantitative information.
Excess work done on this call (perhaps wrong Dfun type).
Run with full_output = 1 to get quantitative information.
Excess work done on this call (perhaps wrong Dfun type).
Run with full_output = 1 to get quantitative information.
Excess work done on this call (perhaps wrong Dfun type).
Run with full_output = 1 to get quantitative information.
Excess work done on this call (perhaps wrong Dfun type).
Run with full_output = 1 to get quantitative information.
Excess work done on this call (perhaps wrong Dfun type).
Run with full_output = 1 to get quantitative information.
Excess work done on this call (perhaps wrong Dfun type).
Run with full_output = 1 to get quantitative information.
Excess work done on this call (perhaps wrong Dfun type).
Run with full_output = 1 to get quantitative information.
Excess work done on this call (perhaps wrong Dfun type).
Run with full_output = 1 to get quantitative information.
Excess work done on this call (perhaps wrong Dfun type).
Run with full_output = 1 to get quantitative information.
Excess work done on this call (perhaps wrong Dfun type).
Run with full_output = 1 to get quantitative information.
Excess work done on this call (perhaps wrong Dfun type).
Run with full_output = 1 to get quantitative information.
Excess work done on this call (perhaps wrong Dfun type).
Run with full_output = 1 to get quantitative information.
Excess work done on this call (perhaps wrong Dfun type).
Run with full_output = 1 to get quantitative information.
Excess work done on this call (perhaps wrong Dfun type).
Run with full_output = 1 to get quantitative information.
Excess work done on this call (perhaps wrong Dfun type).
Run with full_output = 1 to get quantitative information.
Excess work done on this call (perhaps wrong Dfun type).
Run with full_output = 1 to get quantitative information.
Excess work done on this call (perhaps wrong Dfun type).
Run with full_output = 1 to get quantitative information.
Excess work done on this call (perhaps wrong Dfun type).
Run with full_output = 1 to get quantitative information.
Excess work done on this call (perhaps wrong Dfun type).
Run with full_output = 1 to get quantitative information.
Excess work done on this call (perhaps wrong Dfun type).
Run with full_output = 1 to get quantitative information.
Excess work done on this call (perhaps wrong Dfun type).
Run with full_output = 1 to get quantitative information.
 lsoda--  at current t (=r1), mxstep (=i1) steps   
       taken on this call before reaching tout     
      In above message,  I1 =       500
      In above message,  R1 =  0.5023441687298E+01
 lsoda--  at current t (=r1), mxstep (=i1) steps   
       taken on this call before reaching tout     
      In above message,  I1 =       500
      In above message,  R1 =  0.1611524034793E+02
 lsoda--  at current t (=r1), mxstep (=i1) steps   
       taken on this call before reaching tout     
      In above message,  I1 =       500
      In above message,  R1 =  0.4287842855007E+01
 lsoda--  at current t (=r1), mxstep (=i1) steps   
       taken on this call before reaching tout     
      In above message,  I1 =       500
      In above message,  R1 =  0.5296413887526E+01
 lsoda--  at current t (=r1), mxstep (=i1) steps   
       taken on this call before reaching tout     
      In above message,  I1 =       500
      In above message,  R1 =  0.3993898231554E+01
 lsoda--  at current t (=r1), mxstep (=i1) steps   
       taken on this call before reaching tout     
      In above message,  I1 =       500
      In above message,  R1 =  0.1324502666739E+02
 lsoda--  at current t (=r1), mxstep (=i1) steps   
       taken on this call before reaching tout     
      In above message,  I1 =       500
      In above message,  R1 =  0.3282197645041E+01
 lsoda--  at current t (=r1), mxstep (=i1) steps   
       taken on this call before reaching tout     
      In above message,  I1 =       500
      In above message,  R1 =  0.4280330265962E+01
 lsoda--  at current t (=r1), mxstep (=i1) steps   
       taken on this call before reaching tout     
      In above message,  I1 =       500
      In above message,  R1 =  0.3127913336747E+01
 lsoda--  at current t (=r1), mxstep (=i1) steps   
       taken on this call before reaching tout     
      In above message,  I1 =       500
      In above message,  R1 =  0.2606537817963E+02
 lsoda--  at current t (=r1), mxstep (=i1) steps   
       taken on this call before reaching tout     
      In above message,  I1 =       500
      In above message,  R1 =  0.9026341196987E+01
 lsoda--  at current t (=r1), mxstep (=i1) steps   
       taken on this call before reaching tout     
      In above message,  I1 =       500
      In above message,  R1 =  0.4037028013687E+01
 lsoda--  at current t (=r1), mxstep (=i1) steps   
       taken on this call before reaching tout     
      In above message,  I1 =       500
      In above message,  R1 =  0.3147402420068E+01
 lsoda--  at current t (=r1), mxstep (=i1) steps   
       taken on this call before reaching tout     
      In above message,  I1 =       500
      In above message,  R1 =  0.3847876111430E+01
 lsoda--  at current t (=r1), mxstep (=i1) steps   
       taken on this call before reaching tout     
      In above message,  I1 =       500
      In above message,  R1 =  0.5950946841319E+01
 lsoda--  at current t (=r1), mxstep (=i1) steps   
       taken on this call before reaching tout     
      In above message,  I1 =       500
      In above message,  R1 =  0.1315791653723E+02
 lsoda--  at current t (=r1), mxstep (=i1) steps   
       taken on this call before reaching tout     
      In above message,  I1 =       500
      In above message,  R1 =  0.1192842760159E+02
 lsoda--  at current t (=r1), mxstep (=i1) steps   
       taken on this call before reaching tout     
      In above message,  I1 =       500
      In above message,  R1 =  0.8211338409362E+01
 lsoda--  at current t (=r1), mxstep (=i1) steps   
       taken on this call before reaching tout     
      In above message,  I1 =       500
      In above message,  R1 =  0.6276676453503E+01
 lsoda--  at current t (=r1), mxstep (=i1) steps   
       taken on this call before reaching tout     
      In above message,  I1 =       500
      In above message,  R1 =  0.3432049209702E+01
 lsoda--  at current t (=r1), mxstep (=i1) steps   
       taken on this call before reaching tout     
      In above message,  I1 =       500
      In above message,  R1 =  0.1908979657931E+02
 lsoda--  at current t (=r1), mxstep (=i1) steps   
       taken on this call before reaching tout     
      In above message,  I1 =       500
      In above message,  R1 =  0.1422539515724E+02
 lsoda--  at current t (=r1), mxstep (=i1) steps   
       taken on this call before reaching tout     
      In above message,  I1 =       500
      In above message,  R1 =  0.7300365272618E+01
 lsoda--  at current t (=r1), mxstep (=i1) steps   
       taken on this call before reaching tout     
      In above message,  I1 =       500
      In above message,  R1 =  0.3842234611560E+01
 lsoda--  at current t (=r1), mxstep (=i1) steps   
       taken on this call before reaching tout     
      In above message,  I1 =       500
      In above message,  R1 =  0.1422228471593E+02
 lsoda--  at current t (=r1), mxstep (=i1) steps   
       taken on this call before reaching tout     
      In above message,  I1 =       500
      In above message,  R1 =  0.4471857052130E+01
 lsoda--  at current t (=r1), mxstep (=i1) steps   
       taken on this call before reaching tout     
      In above message,  I1 =       500
      In above message,  R1 =  0.8296937157187E+01
 lsoda--  at current t (=r1), mxstep (=i1) steps   
       taken on this call before reaching tout     
      In above message,  I1 =       500
      In above message,  R1 =  0.3486739347389E+01
 lsoda--  at current t (=r1), mxstep (=i1) steps   
       taken on this call before reaching tout     
      In above message,  I1 =       500
      In above message,  R1 =  0.1669237031448E+03
 lsoda--  at current t (=r1), mxstep (=i1) steps   
       taken on this call before reaching tout     
      In above message,  I1 =       500
      In above message,  R1 =  0.2202961073654E+02
 lsoda--  at current t (=r1), mxstep (=i1) steps   
       taken on this call before reaching tout     
      In above message,  I1 =       500
      In above message,  R1 =  0.1608163051060E+02
 lsoda--  at current t (=r1), mxstep (=i1) steps   
       taken on this call before reaching tout     
      In above message,  I1 =       500
      In above message,  R1 =  0.3038123404297E+01
 lsoda--  at current t (=r1), mxstep (=i1) steps   
       taken on this call before reaching tout     
      In above message,  I1 =       500
      In above message,  R1 =  0.2403145990988E+02
 lsoda--  at current t (=r1), mxstep (=i1) steps   
       taken on this call before reaching tout     
      In above message,  I1 =       500
      In above message,  R1 =  0.4035867544707E+01
 lsoda--  at current t (=r1), mxstep (=i1) steps   
       taken on this call before reaching tout     
      In above message,  I1 =       500
      In above message,  R1 =  0.3314891994603E+01
 lsoda--  at current t (=r1), mxstep (=i1) steps   
       taken on this call before reaching tout     
      In above message,  I1 =       500
      In above message,  R1 =  0.9122222700053E+01
 lsoda--  at current t (=r1), mxstep (=i1) steps   
       taken on this call before reaching tout     
      In above message,  I1 =       500
      In above message,  R1 =  0.9023471682855E+01
 lsoda--  at current t (=r1), mxstep (=i1) steps   
       taken on this call before reaching tout     
      In above message,  I1 =       500
      In above message,  R1 =  0.7189569642644E+01
 lsoda--  at current t (=r1), mxstep (=i1) steps   
       taken on this call before reaching tout     
      In above message,  I1 =       500
      In above message,  R1 =  0.3278779781887E+01
 lsoda--  at current t (=r1), mxstep (=i1) steps   
       taken on this call before reaching tout     
      In above message,  I1 =       500
      In above message,  R1 =  0.7238204982523E+01
 lsoda--  at current t (=r1), mxstep (=i1) steps   
       taken on this call before reaching tout     
      In above message,  I1 =       500
      In above message,  R1 =  0.3266808213380E+01
 lsoda--  at current t (=r1), mxstep (=i1) steps   
       taken on this call before reaching tout     
      In above message,  I1 =       500
      In above message,  R1 =  0.4313226866965E+01
Excess work done on this call (perhaps wrong Dfun type).
Run with full_output = 1 to get quantitative information.
Excess work done on this call (perhaps wrong Dfun type).
Run with full_output = 1 to get quantitative information.
Excess work done on this call (perhaps wrong Dfun type).
Run with full_output = 1 to get quantitative information.
Excess work done on this call (perhaps wrong Dfun type).
Run with full_output = 1 to get quantitative information.
Excess work done on this call (perhaps wrong Dfun type).
Run with full_output = 1 to get quantitative information.
Excess work done on this call (perhaps wrong Dfun type).
Run with full_output = 1 to get quantitative information.
Excess work done on this call (perhaps wrong Dfun type).
Run with full_output = 1 to get quantitative information.
Excess work done on this call (perhaps wrong Dfun type).
Run with full_output = 1 to get quantitative information.
Excess work done on this call (perhaps wrong Dfun type).
Run with full_output = 1 to get quantitative information.
Excess work done on this call (perhaps wrong Dfun type).
Run with full_output = 1 to get quantitative information.
Excess work done on this call (perhaps wrong Dfun type).
Run with full_output = 1 to get quantitative information.
Excess work done on this call (perhaps wrong Dfun type).
Run with full_output = 1 to get quantitative information.
Excess work done on this call (perhaps wrong Dfun type).
Run with full_output = 1 to get quantitative information.
Excess work done on this call (perhaps wrong Dfun type).
Run with full_output = 1 to get quantitative information.
Excess work done on this call (perhaps wrong Dfun type).
Run with full_output = 1 to get quantitative information.
Excess work done on this call (perhaps wrong Dfun type).
Run with full_output = 1 to get quantitative information.
Excess work done on this call (perhaps wrong Dfun type).
Run with full_output = 1 to get quantitative information.
Excess work done on this call (perhaps wrong Dfun type).
Run with full_output = 1 to get quantitative information.
Excess work done on this call (perhaps wrong Dfun type).
Run with full_output = 1 to get quantitative information.
Excess work done on this call (perhaps wrong Dfun type).
Run with full_output = 1 to get quantitative information.
Excess work done on this call (perhaps wrong Dfun type).
Run with full_output = 1 to get quantitative information.
Excess work done on this call (perhaps wrong Dfun type).
Run with full_output = 1 to get quantitative information.
Excess work done on this call (perhaps wrong Dfun type).
Run with full_output = 1 to get quantitative information.
Excess work done on this call (perhaps wrong Dfun type).
Run with full_output = 1 to get quantitative information.
Excess work done on this call (perhaps wrong Dfun type).
Run with full_output = 1 to get quantitative information.
Excess work done on this call (perhaps wrong Dfun type).
Run with full_output = 1 to get quantitative information.
 lsoda--  at current t (=r1), mxstep (=i1) steps   
       taken on this call before reaching tout     
      In above message,  I1 =       500
      In above message,  R1 =  0.9629347542244E-01
 lsoda--  at current t (=r1), mxstep (=i1) steps   
       taken on this call before reaching tout     
      In above message,  I1 =       500
      In above message,  R1 =  0.7238275699990E+01
 lsoda--  at current t (=r1), mxstep (=i1) steps   
       taken on this call before reaching tout     
      In above message,  I1 =       500
      In above message,  R1 =  0.7461555881142E-01
 lsoda--  at current t (=r1), mxstep (=i1) steps   
       taken on this call before reaching tout     
      In above message,  I1 =       500
      In above message,  R1 =  0.5241799334679E+01
 lsoda--  at current t (=r1), mxstep (=i1) steps   
       taken on this call before reaching tout     
      In above message,  I1 =       500
      In above message,  R1 =  0.1089630488252E+00
 lsoda--  at current t (=r1), mxstep (=i1) steps   
       taken on this call before reaching tout     
      In above message,  I1 =       500
      In above message,  R1 =  0.2604495785678E+02
 lsoda--  at current t (=r1), mxstep (=i1) steps   
       taken on this call before reaching tout     
      In above message,  I1 =       500
      In above message,  R1 =  0.6726308423308E-01
 lsoda--  at current t (=r1), mxstep (=i1) steps   
       taken on this call before reaching tout     
      In above message,  I1 =       500
      In above message,  R1 =  0.6259154637780E+01
 lsoda--  at current t (=r1), mxstep (=i1) steps   
       taken on this call before reaching tout     
      In above message,  I1 =       500
      In above message,  R1 =  0.1052041427065E+00
 lsoda--  at current t (=r1), mxstep (=i1) steps   
       taken on this call before reaching tout     
      In above message,  I1 =       500
      In above message,  R1 =  0.3429159958911E+01
 lsoda--  at current t (=r1), mxstep (=i1) steps   
       taken on this call before reaching tout     
      In above message,  I1 =       500
      In above message,  R1 =  0.6916551238854E-01
 lsoda--  at current t (=r1), mxstep (=i1) steps   
       taken on this call before reaching tout     
      In above message,  I1 =       500
      In above message,  R1 =  0.1051308588642E+00
 lsoda--  at current t (=r1), mxstep (=i1) steps   
       taken on this call before reaching tout     
      In above message,  I1 =       500
      In above message,  R1 =  0.1301916572422E+02
 lsoda--  at current t (=r1), mxstep (=i1) steps   
       taken on this call before reaching tout     
      In above message,  I1 =       500
      In above message,  R1 =  0.9920361195724E-01
 lsoda--  at current t (=r1), mxstep (=i1) steps   
       taken on this call before reaching tout     
      In above message,  I1 =       500
      In above message,  R1 =  0.7213435056449E+01
 lsoda--  at current t (=r1), mxstep (=i1) steps   
       taken on this call before reaching tout     
      In above message,  I1 =       500
      In above message,  R1 =  0.6821679949840E-01
 lsoda--  at current t (=r1), mxstep (=i1) steps   
       taken on this call before reaching tout     
      In above message,  I1 =       500
      In above message,  R1 =  0.4499515099809E+01
 lsoda--  at current t (=r1), mxstep (=i1) steps   
       taken on this call before reaching tout     
      In above message,  I1 =       500
      In above message,  R1 =  0.9706845886869E-01
 lsoda--  at current t (=r1), mxstep (=i1) steps   
       taken on this call before reaching tout     
      In above message,  I1 =       500
      In above message,  R1 =  0.5048919260933E+01
 lsoda--  at current t (=r1), mxstep (=i1) steps   
       taken on this call before reaching tout     
      In above message,  I1 =       500
      In above message,  R1 =  0.1315720127799E+02
 lsoda--  at current t (=r1), mxstep (=i1) steps   
       taken on this call before reaching tout     
      In above message,  I1 =       500
      In above message,  R1 =  0.9175342356909E+01
 lsoda--  at current t (=r1), mxstep (=i1) steps   
       taken on this call before reaching tout     
      In above message,  I1 =       500
      In above message,  R1 =  0.4166331239835E+01
 lsoda--  at current t (=r1), mxstep (=i1) steps   
       taken on this call before reaching tout     
      In above message,  I1 =       500
      In above message,  R1 =  0.1929742331916E+02
 lsoda--  at current t (=r1), mxstep (=i1) steps   
       taken on this call before reaching tout     
      In above message,  I1 =       500
      In above message,  R1 =  0.7152133200716E+01
 lsoda--  at current t (=r1), mxstep (=i1) steps   
       taken on this call before reaching tout     
      In above message,  I1 =       500
      In above message,  R1 =  0.5663814521171E+01
 lsoda--  at current t (=r1), mxstep (=i1) steps   
       taken on this call before reaching tout     
      In above message,  I1 =       500
      In above message,  R1 =  0.7089238948059E+01
 lsoda--  at current t (=r1), mxstep (=i1) steps   
       taken on this call before reaching tout     
      In above message,  I1 =       500
      In above message,  R1 =  0.9022129368045E+01
 lsoda--  at current t (=r1), mxstep (=i1) steps   
       taken on this call before reaching tout     
      In above message,  I1 =       500
      In above message,  R1 =  0.5386346423883E+01
 lsoda--  at current t (=r1), mxstep (=i1) steps   
       taken on this call before reaching tout     
      In above message,  I1 =       500
      In above message,  R1 =  0.6005835675399E+01
 lsoda--  at current t (=r1), mxstep (=i1) steps   
       taken on this call before reaching tout     
      In above message,  I1 =       500
      In above message,  R1 =  0.8182151802535E+01
 lsoda--  at current t (=r1), mxstep (=i1) steps   
       taken on this call before reaching tout     
      In above message,  I1 =       500
      In above message,  R1 =  0.1020966662085E+02
 lsoda--  at current t (=r1), mxstep (=i1) steps   
       taken on this call before reaching tout     
      In above message,  I1 =       500
      In above message,  R1 =  0.5170318003939E+01
 lsoda--  at current t (=r1), mxstep (=i1) steps   
       taken on this call before reaching tout     
      In above message,  I1 =       500
      In above message,  R1 =  0.1919452185023E+02
 lsoda--  at current t (=r1), mxstep (=i1) steps   
       taken on this call before reaching tout     
      In above message,  I1 =       500
      In above message,  R1 =  0.4004840509360E+01
 lsoda--  at current t (=r1), mxstep (=i1) steps   
       taken on this call before reaching tout     
      In above message,  I1 =       500
      In above message,  R1 =  0.2299311574990E+02
 lsoda--  at current t (=r1), mxstep (=i1) steps   
       taken on this call before reaching tout     
      In above message,  I1 =       500
      In above message,  R1 =  0.4380863045869E+01
 lsoda--  at current t (=r1), mxstep (=i1) steps   
       taken on this call before reaching tout     
      In above message,  I1 =       500
      In above message,  R1 =  0.5091771099585E+01
 lsoda--  at current t (=r1), mxstep (=i1) steps   
       taken on this call before reaching tout     
      In above message,  I1 =       500
      In above message,  R1 =  0.7132470264862E+01
 lsoda--  at current t (=r1), mxstep (=i1) steps   
       taken on this call before reaching tout     
      In above message,  I1 =       500
      In above message,  R1 =  0.4254972429857E+01
 lsoda--  at current t (=r1), mxstep (=i1) steps   
       taken on this call before reaching tout     
      In above message,  I1 =       500
      In above message,  R1 =  0.4018861172775E+01
 lsoda--  at current t (=r1), mxstep (=i1) steps   
       taken on this call before reaching tout     
      In above message,  I1 =       500
      In above message,  R1 =  0.9436892217344E+01
 lsoda--  at current t (=r1), mxstep (=i1) steps   
       taken on this call before reaching tout     
      In above message,  I1 =       500
      In above message,  R1 =  0.1996090681279E+02
Excess work done on this call (perhaps wrong Dfun type).
Run with full_output = 1 to get quantitative information.
Excess work done on this call (perhaps wrong Dfun type).
Run with full_output = 1 to get quantitative information.
Excess work done on this call (perhaps wrong Dfun type).
Run with full_output = 1 to get quantitative information.
Excess work done on this call (perhaps wrong Dfun type).
Run with full_output = 1 to get quantitative information.
Excess work done on this call (perhaps wrong Dfun type).
Run with full_output = 1 to get quantitative information.
Excess work done on this call (perhaps wrong Dfun type).
Run with full_output = 1 to get quantitative information.
Excess work done on this call (perhaps wrong Dfun type).
Run with full_output = 1 to get quantitative information.
Excess work done on this call (perhaps wrong Dfun type).
Run with full_output = 1 to get quantitative information.
Excess work done on this call (perhaps wrong Dfun type).
Run with full_output = 1 to get quantitative information.
Excess work done on this call (perhaps wrong Dfun type).
Run with full_output = 1 to get quantitative information.
Excess work done on this call (perhaps wrong Dfun type).
Run with full_output = 1 to get quantitative information.
Excess work done on this call (perhaps wrong Dfun type).
Run with full_output = 1 to get quantitative information.
Excess work done on this call (perhaps wrong Dfun type).
Run with full_output = 1 to get quantitative information.
Excess work done on this call (perhaps wrong Dfun type).
Run with full_output = 1 to get quantitative information.
Excess work done on this call (perhaps wrong Dfun type).
Run with full_output = 1 to get quantitative information.
Excess work done on this call (perhaps wrong Dfun type).
Run with full_output = 1 to get quantitative information.
Excess work done on this call (perhaps wrong Dfun type).
Run with full_output = 1 to get quantitative information.
Excess work done on this call (perhaps wrong Dfun type).
Run with full_output = 1 to get quantitative information.
Excess work done on this call (perhaps wrong Dfun type).
Run with full_output = 1 to get quantitative information.
Excess work done on this call (perhaps wrong Dfun type).
Run with full_output = 1 to get quantitative information.
Excess work done on this call (perhaps wrong Dfun type).
Run with full_output = 1 to get quantitative information.
Excess work done on this call (perhaps wrong Dfun type).
Run with full_output = 1 to get quantitative information.
Excess work done on this call (perhaps wrong Dfun type).
Run with full_output = 1 to get quantitative information.
Excess work done on this call (perhaps wrong Dfun type).
Run with full_output = 1 to get quantitative information.
Excess work done on this call (perhaps wrong Dfun type).
Run with full_output = 1 to get quantitative information.
Excess work done on this call (perhaps wrong Dfun type).
Run with full_output = 1 to get quantitative information.
Excess work done on this call (perhaps wrong Dfun type).
Run with full_output = 1 to get quantitative information.
Excess work done on this call (perhaps wrong Dfun type).
Run with full_output = 1 to get quantitative information.
Excess work done on this call (perhaps wrong Dfun type).
Run with full_output = 1 to get quantitative information.
Excess work done on this call (perhaps wrong Dfun type).
Run with full_output = 1 to get quantitative information.
Excess work done on this call (perhaps wrong Dfun type).
Run with full_output = 1 to get quantitative information.
Excess work done on this call (perhaps wrong Dfun type).
Run with full_output = 1 to get quantitative information.
Excess work done on this call (perhaps wrong Dfun type).
Run with full_output = 1 to get quantitative information.
Excess work done on this call (perhaps wrong Dfun type).
Run with full_output = 1 to get quantitative information.
Excess work done on this call (perhaps wrong Dfun type).
Run with full_output = 1 to get quantitative information.
Excess work done on this call (perhaps wrong Dfun type).
Run with full_output = 1 to get quantitative information.
Excess work done on this call (perhaps wrong Dfun type).
Run with full_output = 1 to get quantitative information.
Excess work done on this call (perhaps wrong Dfun type).
Run with full_output = 1 to get quantitative information.
Excess work done on this call (perhaps wrong Dfun type).
Run with full_output = 1 to get quantitative information.
Excess work done on this call (perhaps wrong Dfun type).
Run with full_output = 1 to get quantitative information.
Excess work done on this call (perhaps wrong Dfun type).
Run with full_output = 1 to get quantitative information.
Excess work done on this call (perhaps wrong Dfun type).
Run with full_output = 1 to get quantitative information.
Excess work done on this call (perhaps wrong Dfun type).
Run with full_output = 1 to get quantitative information.
Excess work done on this call (perhaps wrong Dfun type).
Run with full_output = 1 to get quantitative information.
Excess work done on this call (perhaps wrong Dfun type).
Run with full_output = 1 to get quantitative information.
Excess work done on this call (perhaps wrong Dfun type).
Run with full_output = 1 to get quantitative information.
Excess work done on this call (perhaps wrong Dfun type).
Run with full_output = 1 to get quantitative information.
Excess work done on this call (perhaps wrong Dfun type).
Run with full_output = 1 to get quantitative information.
Excess work done on this call (perhaps wrong Dfun type).
Run with full_output = 1 to get quantitative information.
Excess work done on this call (perhaps wrong Dfun type).
Run with full_output = 1 to get quantitative information.
 lsoda--  at current t (=r1), mxstep (=i1) steps   
       taken on this call before reaching tout     
      In above message,  I1 =       500
      In above message,  R1 =  0.1080302452199E+02
 lsoda--  at current t (=r1), mxstep (=i1) steps   
       taken on this call before reaching tout     
      In above message,  I1 =       500
      In above message,  R1 =  0.5076330764531E+01
 lsoda--  at current t (=r1), mxstep (=i1) steps   
       taken on this call before reaching tout     
      In above message,  I1 =       500
      In above message,  R1 =  0.7986865612984E+01
 lsoda--  at current t (=r1), mxstep (=i1) steps   
       taken on this call before reaching tout     
      In above message,  I1 =       500
      In above message,  R1 =  0.8038476133602E+01
 lsoda--  at current t (=r1), mxstep (=i1) steps   
       taken on this call before reaching tout     
      In above message,  I1 =       500
      In above message,  R1 =  0.3203464065115E+01
 lsoda--  at current t (=r1), mxstep (=i1) steps   
       taken on this call before reaching tout     
      In above message,  I1 =       500
      In above message,  R1 =  0.7152868069746E+01
 lsoda--  at current t (=r1), mxstep (=i1) steps   
       taken on this call before reaching tout     
      In above message,  I1 =       500
      In above message,  R1 =  0.4318997176922E+01
 lsoda--  at current t (=r1), mxstep (=i1) steps   
       taken on this call before reaching tout     
      In above message,  I1 =       500
      In above message,  R1 =  0.1409923356712E+02
 lsoda--  at current t (=r1), mxstep (=i1) steps   
       taken on this call before reaching tout     
      In above message,  I1 =       500
      In above message,  R1 =  0.5326393357086E+01
 lsoda--  at current t (=r1), mxstep (=i1) steps   
       taken on this call before reaching tout     
      In above message,  I1 =       500
      In above message,  R1 =  0.2002212843424E+02
 lsoda--  at current t (=r1), mxstep (=i1) steps   
       taken on this call before reaching tout     
      In above message,  I1 =       500
      In above message,  R1 =  0.6115376163760E+01
 lsoda--  at current t (=r1), mxstep (=i1) steps   
       taken on this call before reaching tout     
      In above message,  I1 =       500
      In above message,  R1 =  0.3885278327382E+01
 lsoda--  at current t (=r1), mxstep (=i1) steps   
       taken on this call before reaching tout     
      In above message,  I1 =       500
      In above message,  R1 =  0.3947597893048E+01
 lsoda--  at current t (=r1), mxstep (=i1) steps   
       taken on this call before reaching tout     
      In above message,  I1 =       500
      In above message,  R1 =  0.8914786668989E+01
 lsoda--  at current t (=r1), mxstep (=i1) steps   
       taken on this call before reaching tout     
      In above message,  I1 =       500
      In above message,  R1 =  0.5002562253195E+01
 lsoda--  at current t (=r1), mxstep (=i1) steps   
       taken on this call before reaching tout     
      In above message,  I1 =       500
      In above message,  R1 =  0.7017271508412E+01
 lsoda--  at current t (=r1), mxstep (=i1) steps   
       taken on this call before reaching tout     
      In above message,  I1 =       500
      In above message,  R1 =  0.1024138657599E+02
 lsoda--  at current t (=r1), mxstep (=i1) steps   
       taken on this call before reaching tout     
      In above message,  I1 =       500
      In above message,  R1 =  0.5317763883689E+01
 lsoda--  at current t (=r1), mxstep (=i1) steps   
       taken on this call before reaching tout     
      In above message,  I1 =       500
      In above message,  R1 =  0.7820717883898E+01
 lsoda--  at current t (=r1), mxstep (=i1) steps   
       taken on this call before reaching tout     
      In above message,  I1 =       500
      In above message,  R1 =  0.1507906875428E+02
 lsoda--  at current t (=r1), mxstep (=i1) steps   
       taken on this call before reaching tout     
      In above message,  I1 =       500
      In above message,  R1 =  0.6170449071547E+01
 lsoda--  at current t (=r1), mxstep (=i1) steps   
       taken on this call before reaching tout     
      In above message,  I1 =       500
      In above message,  R1 =  0.7158639579422E+01
 lsoda--  at current t (=r1), mxstep (=i1) steps   
       taken on this call before reaching tout     
      In above message,  I1 =       500
      In above message,  R1 =  0.4118800196860E+01
 lsoda--  at current t (=r1), mxstep (=i1) steps   
       taken on this call before reaching tout     
      In above message,  I1 =       500
      In above message,  R1 =  0.5067317763599E+01
 lsoda--  at current t (=r1), mxstep (=i1) steps   
       taken on this call before reaching tout     
      In above message,  I1 =       500
      In above message,  R1 =  0.6093445059837E+01
 lsoda--  at current t (=r1), mxstep (=i1) steps   
       taken on this call before reaching tout     
      In above message,  I1 =       500
      In above message,  R1 =  0.7076650689390E+01
 lsoda--  at current t (=r1), mxstep (=i1) steps   
       taken on this call before reaching tout     
      In above message,  I1 =       500
      In above message,  R1 =  0.7176320937907E+01
 lsoda--  at current t (=r1), mxstep (=i1) steps   
       taken on this call before reaching tout     
      In above message,  I1 =       500
      In above message,  R1 =  0.2985422609459E+01
 lsoda--  at current t (=r1), mxstep (=i1) steps   
       taken on this call before reaching tout     
      In above message,  I1 =       500
      In above message,  R1 =  0.5067991330812E+01
 lsoda--  at current t (=r1), mxstep (=i1) steps   
       taken on this call before reaching tout     
      In above message,  I1 =       500
      In above message,  R1 =  0.3117913979760E+01
 lsoda--  at current t (=r1), mxstep (=i1) steps   
       taken on this call before reaching tout     
      In above message,  I1 =       500
      In above message,  R1 =  0.4387118130880E+01
 lsoda--  at current t (=r1), mxstep (=i1) steps   
       taken on this call before reaching tout     
      In above message,  I1 =       500
      In above message,  R1 =  0.2177705809152E+02
 lsoda--  at current t (=r1), mxstep (=i1) steps   
       taken on this call before reaching tout     
      In above message,  I1 =       500
      In above message,  R1 =  0.6112512490563E+01
 lsoda--  at current t (=r1), mxstep (=i1) steps   
       taken on this call before reaching tout     
      In above message,  I1 =       500
      In above message,  R1 =  0.9318250859218E+01
 lsoda--  at current t (=r1), mxstep (=i1) steps   
       taken on this call before reaching tout     
      In above message,  I1 =       500
      In above message,  R1 =  0.9142762816934E+01
 lsoda--  at current t (=r1), mxstep (=i1) steps   
       taken on this call before reaching tout     
      In above message,  I1 =       500
      In above message,  R1 =  0.7237470993981E+01
 lsoda--  at current t (=r1), mxstep (=i1) steps   
       taken on this call before reaching tout     
      In above message,  I1 =       500
      In above message,  R1 =  0.7286999856121E+01
 lsoda--  at current t (=r1), mxstep (=i1) steps   
       taken on this call before reaching tout     
      In above message,  I1 =       500
      In above message,  R1 =  0.6123322325425E+01
 lsoda--  at current t (=r1), mxstep (=i1) steps   
       taken on this call before reaching tout     
      In above message,  I1 =       500
      In above message,  R1 =  0.5398689490914E+02
 lsoda--  at current t (=r1), mxstep (=i1) steps   
       taken on this call before reaching tout     
      In above message,  I1 =       500
      In above message,  R1 =  0.1596054450112E+02
 lsoda--  at current t (=r1), mxstep (=i1) steps   
       taken on this call before reaching tout     
      In above message,  I1 =       500
      In above message,  R1 =  0.1420779153491E+02
 lsoda--  at current t (=r1), mxstep (=i1) steps   
       taken on this call before reaching tout     
      In above message,  I1 =       500
      In above message,  R1 =  0.1315118701850E+02
Excess work done on this call (perhaps wrong Dfun type).
Run with full_output = 1 to get quantitative information.
Excess work done on this call (perhaps wrong Dfun type).
Run with full_output = 1 to get quantitative information.
Excess work done on this call (perhaps wrong Dfun type).
Run with full_output = 1 to get quantitative information.
Excess work done on this call (perhaps wrong Dfun type).
Run with full_output = 1 to get quantitative information.
Excess work done on this call (perhaps wrong Dfun type).
Run with full_output = 1 to get quantitative information.
Excess work done on this call (perhaps wrong Dfun type).
Run with full_output = 1 to get quantitative information.
 lsoda--  at current t (=r1), mxstep (=i1) steps   
       taken on this call before reaching tout     
      In above message,  I1 =       500
      In above message,  R1 =  0.4334025587327E+01
 lsoda--  at current t (=r1), mxstep (=i1) steps   
       taken on this call before reaching tout     
      In above message,  I1 =       500
      In above message,  R1 =  0.8177207840464E+01
 lsoda--  at current t (=r1), mxstep (=i1) steps   
       taken on this call before reaching tout     
      In above message,  I1 =       500
      In above message,  R1 =  0.1873043926200E+02
 lsoda--  at current t (=r1), mxstep (=i1) steps   
       taken on this call before reaching tout     
      In above message,  I1 =       500
      In above message,  R1 =  0.5035749276706E+01
 lsoda--  at current t (=r1), mxstep (=i1) steps   
       taken on this call before reaching tout     
      In above message,  I1 =       500
      In above message,  R1 =  0.3717459119072E+02
 lsoda--  at current t (=r1), mxstep (=i1) steps   
       taken on this call before reaching tout     
      In above message,  I1 =       500
      In above message,  R1 =  0.1585389203194E+02
 lsoda--  at current t (=r1), mxstep (=i1) steps   
       taken on this call before reaching tout     
      In above message,  I1 =       500
      In above message,  R1 =  0.2665302071484E+02
 lsoda--  at current t (=r1), mxstep (=i1) steps   
       taken on this call before reaching tout     
      In above message,  I1 =       500
      In above message,  R1 =  0.1024531728721E+02
 lsoda--  at current t (=r1), mxstep (=i1) steps   
       taken on this call before reaching tout     
      In above message,  I1 =       500
      In above message,  R1 =  0.6258624848676E+01
 lsoda--  at current t (=r1), mxstep (=i1) steps   
       taken on this call before reaching tout     
      In above message,  I1 =       500
      In above message,  R1 =  0.1711688291221E+02
 lsoda--  at current t (=r1), mxstep (=i1) steps   
       taken on this call before reaching tout     
      In above message,  I1 =       500
      In above message,  R1 =  0.3038695387001E+01
 lsoda--  at current t (=r1), mxstep (=i1) steps   
       taken on this call before reaching tout     
      In above message,  I1 =       500
      In above message,  R1 =  0.5271303836712E+01
 lsoda--  at current t (=r1), mxstep (=i1) steps   
       taken on this call before reaching tout     
      In above message,  I1 =       500
      In above message,  R1 =  0.4221270340230E+01
 lsoda--  at current t (=r1), mxstep (=i1) steps   
       taken on this call before reaching tout     
      In above message,  I1 =       500
      In above message,  R1 =  0.1381967526547E+02
 lsoda--  at current t (=r1), mxstep (=i1) steps   
       taken on this call before reaching tout     
      In above message,  I1 =       500
      In above message,  R1 =  0.3298136166936E+01
 lsoda--  at current t (=r1), mxstep (=i1) steps   
       taken on this call before reaching tout     
      In above message,  I1 =       500
      In above message,  R1 =  0.3429436809606E+02
 lsoda--  at current t (=r1), mxstep (=i1) steps   
       taken on this call before reaching tout     
      In above message,  I1 =       500
      In above message,  R1 =  0.1002240207846E+02
 lsoda--  at current t (=r1), mxstep (=i1) steps   
       taken on this call before reaching tout     
      In above message,  I1 =       500
      In above message,  R1 =  0.1090721796088E+02
 lsoda--  at current t (=r1), mxstep (=i1) steps   
       taken on this call before reaching tout     
      In above message,  I1 =       500
      In above message,  R1 =  0.8028512953008E+01
 lsoda--  at current t (=r1), mxstep (=i1) steps   
       taken on this call before reaching tout     
      In above message,  I1 =       500
      In above message,  R1 =  0.3292281997934E+01
 lsoda--  at current t (=r1), mxstep (=i1) steps   
       taken on this call before reaching tout     
      In above message,  I1 =       500
      In above message,  R1 =  0.6110922051956E+02
 lsoda--  at current t (=r1), mxstep (=i1) steps   
       taken on this call before reaching tout     
      In above message,  I1 =       500
      In above message,  R1 =  0.1427240191120E+02
 lsoda--  at current t (=r1), mxstep (=i1) steps   
       taken on this call before reaching tout     
      In above message,  I1 =       500
      In above message,  R1 =  0.4069869184615E+01
 lsoda--  at current t (=r1), mxstep (=i1) steps   
       taken on this call before reaching tout     
      In above message,  I1 =       500
      In above message,  R1 =  0.5704111726623E+01
 lsoda--  at current t (=r1), mxstep (=i1) steps   
       taken on this call before reaching tout     
      In above message,  I1 =       500
      In above message,  R1 =  0.5329284602104E+01
 lsoda--  at current t (=r1), mxstep (=i1) steps   
       taken on this call before reaching tout     
      In above message,  I1 =       500
      In above message,  R1 =  0.5156459330137E+01
 lsoda--  at current t (=r1), mxstep (=i1) steps   
       taken on this call before reaching tout     
      In above message,  I1 =       500
      In above message,  R1 =  0.1253589943449E+00
 lsoda--  at current t (=r1), mxstep (=i1) steps   
       taken on this call before reaching tout     
      In above message,  I1 =       500
      In above message,  R1 =  0.5242372476340E+01
 lsoda--  at current t (=r1), mxstep (=i1) steps   
       taken on this call before reaching tout     
      In above message,  I1 =       500
      In above message,  R1 =  0.1032405483043E+00
 lsoda--  at current t (=r1), mxstep (=i1) steps   
       taken on this call before reaching tout     
      In above message,  I1 =       500
      In above message,  R1 =  0.4526796542580E+02
 lsoda--  at current t (=r1), mxstep (=i1) steps   
       taken on this call before reaching tout     
      In above message,  I1 =       500
      In above message,  R1 =  0.8662011364616E-01
 lsoda--  at current t (=r1), mxstep (=i1) steps   
       taken on this call before reaching tout     
      In above message,  I1 =       500
      In above message,  R1 =  0.4521794995657E+01
 lsoda--  at current t (=r1), mxstep (=i1) steps   
       taken on this call before reaching tout     
      In above message,  I1 =       500
      In above message,  R1 =  0.2340360228457E+02
 lsoda--  at current t (=r1), mxstep (=i1) steps   
       taken on this call before reaching tout     
      In above message,  I1 =       500
      In above message,  R1 =  0.4070777469389E+01
 lsoda--  at current t (=r1), mxstep (=i1) steps   
       taken on this call before reaching tout     
      In above message,  I1 =       500
      In above message,  R1 =  0.1007460847861E+02
 lsoda--  at current t (=r1), mxstep (=i1) steps   
       taken on this call before reaching tout     
      In above message,  I1 =       500
      In above message,  R1 =  0.5353998210716E+01
 lsoda--  at current t (=r1), mxstep (=i1) steps   
       taken on this call before reaching tout     
      In above message,  I1 =       500
      In above message,  R1 =  0.1200941538456E+02
 lsoda--  at current t (=r1), mxstep (=i1) steps   
       taken on this call before reaching tout     
      In above message,  I1 =       500
      In above message,  R1 =  0.7808587711729E+01
 lsoda--  at current t (=r1), mxstep (=i1) steps   
       taken on this call before reaching tout     
      In above message,  I1 =       500
      In above message,  R1 =  0.2920421188557E+01
 lsoda--  at current t (=r1), mxstep (=i1) steps   
       taken on this call before reaching tout     
      In above message,  I1 =       500
      In above message,  R1 =  0.4266522807393E+01
 lsoda--  at current t (=r1), mxstep (=i1) steps   
       taken on this call before reaching tout     
      In above message,  I1 =       500
      In above message,  R1 =  0.8133578771571E+01
 lsoda--  at current t (=r1), mxstep (=i1) steps   
       taken on this call before reaching tout     
      In above message,  I1 =       500
      In above message,  R1 =  0.1802189988852E+02
Excess work done on this call (perhaps wrong Dfun type).
Run with full_output = 1 to get quantitative information.
Excess work done on this call (perhaps wrong Dfun type).
Run with full_output = 1 to get quantitative information.
Excess work done on this call (perhaps wrong Dfun type).
Run with full_output = 1 to get quantitative information.
Excess work done on this call (perhaps wrong Dfun type).
Run with full_output = 1 to get quantitative information.
Excess work done on this call (perhaps wrong Dfun type).
Run with full_output = 1 to get quantitative information.
Excess work done on this call (perhaps wrong Dfun type).
Run with full_output = 1 to get quantitative information.
Excess work done on this call (perhaps wrong Dfun type).
Run with full_output = 1 to get quantitative information.
Excess work done on this call (perhaps wrong Dfun type).
Run with full_output = 1 to get quantitative information.
Excess work done on this call (perhaps wrong Dfun type).
Run with full_output = 1 to get quantitative information.
Excess work done on this call (perhaps wrong Dfun type).
Run with full_output = 1 to get quantitative information.
 lsoda--  at current t (=r1), mxstep (=i1) steps   
       taken on this call before reaching tout     
      In above message,  I1 =       500
      In above message,  R1 =  0.4098106124806E+01
 lsoda--  at current t (=r1), mxstep (=i1) steps   
       taken on this call before reaching tout     
      In above message,  I1 =       500
      In above message,  R1 =  0.7172728693004E+01
 lsoda--  at current t (=r1), mxstep (=i1) steps   
       taken on this call before reaching tout     
      In above message,  I1 =       500
      In above message,  R1 =  0.1306890103513E+02
 lsoda--  at current t (=r1), mxstep (=i1) steps   
       taken on this call before reaching tout     
      In above message,  I1 =       500
      In above message,  R1 =  0.3128340535259E+01
 lsoda--  at current t (=r1), mxstep (=i1) steps   
       taken on this call before reaching tout     
      In above message,  I1 =       500
      In above message,  R1 =  0.9128837563906E+01
 lsoda--  at current t (=r1), mxstep (=i1) steps   
       taken on this call before reaching tout     
      In above message,  I1 =       500
      In above message,  R1 =  0.7813109739352E+01
 lsoda--  at current t (=r1), mxstep (=i1) steps   
       taken on this call before reaching tout     
      In above message,  I1 =       500
      In above message,  R1 =  0.7500591879169E+01
 lsoda--  at current t (=r1), mxstep (=i1) steps   
       taken on this call before reaching tout     
      In above message,  I1 =       500
      In above message,  R1 =  0.1174688024275E+00
 lsoda--  at current t (=r1), mxstep (=i1) steps   
       taken on this call before reaching tout     
      In above message,  I1 =       500
      In above message,  R1 =  0.5172335572434E+01
 lsoda--  at current t (=r1), mxstep (=i1) steps   
       taken on this call before reaching tout     
      In above message,  I1 =       500
      In above message,  R1 =  0.2890150957756E+01
 lsoda--  at current t (=r1), mxstep (=i1) steps   
       taken on this call before reaching tout     
      In above message,  I1 =       500
      In above message,  R1 =  0.4665455648675E+01
 lsoda--  at current t (=r1), mxstep (=i1) steps   
       taken on this call before reaching tout     
      In above message,  I1 =       500
      In above message,  R1 =  0.2838772344049E+01
 lsoda--  at current t (=r1), mxstep (=i1) steps   
       taken on this call before reaching tout     
      In above message,  I1 =       500
      In above message,  R1 =  0.3804906416949E+01
 lsoda--  at current t (=r1), mxstep (=i1) steps   
       taken on this call before reaching tout     
      In above message,  I1 =       500
      In above message,  R1 =  0.5260432987103E+01
 lsoda--  at current t (=r1), mxstep (=i1) steps   
       taken on this call before reaching tout     
      In above message,  I1 =       500
      In above message,  R1 =  0.1234118529218E+02
 lsoda--  at current t (=r1), mxstep (=i1) steps   
       taken on this call before reaching tout     
      In above message,  I1 =       500
      In above message,  R1 =  0.8215894018089E+01
 lsoda--  at current t (=r1), mxstep (=i1) steps   
       taken on this call before reaching tout     
      In above message,  I1 =       500
      In above message,  R1 =  0.8377212803419E+01
 lsoda--  at current t (=r1), mxstep (=i1) steps   
       taken on this call before reaching tout     
      In above message,  I1 =       500
      In above message,  R1 =  0.5126535692352E+01
 lsoda--  at current t (=r1), mxstep (=i1) steps   
       taken on this call before reaching tout     
      In above message,  I1 =       500
      In above message,  R1 =  0.1901667646245E+02
 lsoda--  at current t (=r1), mxstep (=i1) steps   
       taken on this call before reaching tout     
      In above message,  I1 =       500
      In above message,  R1 =  0.2184864930619E+01
 lsoda--  at current t (=r1), mxstep (=i1) steps   
       taken on this call before reaching tout     
      In above message,  I1 =       500
      In above message,  R1 =  0.5353995194714E+01
 lsoda--  at current t (=r1), mxstep (=i1) steps   
       taken on this call before reaching tout     
      In above message,  I1 =       500
      In above message,  R1 =  0.2996021983164E+01
 lsoda--  at current t (=r1), mxstep (=i1) steps   
       taken on this call before reaching tout     
      In above message,  I1 =       500
      In above message,  R1 =  0.1042380828585E+02
 lsoda--  at current t (=r1), mxstep (=i1) steps   
       taken on this call before reaching tout     
      In above message,  I1 =       500
      In above message,  R1 =  0.7090943411721E+01
 lsoda--  at current t (=r1), mxstep (=i1) steps   
       taken on this call before reaching tout     
      In above message,  I1 =       500
      In above message,  R1 =  0.7088904885421E+01
 lsoda--  at current t (=r1), mxstep (=i1) steps   
       taken on this call before reaching tout     
      In above message,  I1 =       500
      In above message,  R1 =  0.8091117208562E+01
 lsoda--  at current t (=r1), mxstep (=i1) steps   
       taken on this call before reaching tout     
      In above message,  I1 =       500
      In above message,  R1 =  0.4430950988817E+01
 lsoda--  at current t (=r1), mxstep (=i1) steps   
       taken on this call before reaching tout     
      In above message,  I1 =       500
      In above message,  R1 =  0.3207127037637E+01
 lsoda--  at current t (=r1), mxstep (=i1) steps   
       taken on this call before reaching tout     
      In above message,  I1 =       500
      In above message,  R1 =  0.1514999615361E+02
 lsoda--  at current t (=r1), mxstep (=i1) steps   
       taken on this call before reaching tout     
      In above message,  I1 =       500
      In above message,  R1 =  0.3936256669562E+01
 lsoda--  at current t (=r1), mxstep (=i1) steps   
       taken on this call before reaching tout     
      In above message,  I1 =       500
      In above message,  R1 =  0.5693277092151E+02
 lsoda--  at current t (=r1), mxstep (=i1) steps   
       taken on this call before reaching tout     
      In above message,  I1 =       500
      In above message,  R1 =  0.7951227385570E+01
 lsoda--  at current t (=r1), mxstep (=i1) steps   
       taken on this call before reaching tout     
      In above message,  I1 =       500
      In above message,  R1 =  0.5404654221880E+02
 lsoda--  at current t (=r1), mxstep (=i1) steps   
       taken on this call before reaching tout     
      In above message,  I1 =       500
      In above message,  R1 =  0.2031753263476E+02
 lsoda--  at current t (=r1), mxstep (=i1) steps   
       taken on this call before reaching tout     
      In above message,  I1 =       500
      In above message,  R1 =  0.4354363197107E+01
 lsoda--  at current t (=r1), mxstep (=i1) steps   
       taken on this call before reaching tout     
      In above message,  I1 =       500
      In above message,  R1 =  0.4618793039770E+02
 lsoda--  at current t (=r1), mxstep (=i1) steps   
       taken on this call before reaching tout     
      In above message,  I1 =       500
      In above message,  R1 =  0.3990928377612E+01
 lsoda--  at current t (=r1), mxstep (=i1) steps   
       taken on this call before reaching tout     
      In above message,  I1 =       500
      In above message,  R1 =  0.9162721315220E+01
 lsoda--  at current t (=r1), mxstep (=i1) steps   
       taken on this call before reaching tout     
      In above message,  I1 =       500
      In above message,  R1 =  0.1603638259336E+02
 lsoda--  at current t (=r1), mxstep (=i1) steps   
       taken on this call before reaching tout     
      In above message,  I1 =       500
      In above message,  R1 =  0.4372511518148E+01
 lsoda--  at current t (=r1), mxstep (=i1) steps   
       taken on this call before reaching tout     
      In above message,  I1 =       500
      In above message,  R1 =  0.4235757538521E+01
 lsoda--  at current t (=r1), mxstep (=i1) steps   
       taken on this call before reaching tout     
      In above message,  I1 =       500
      In above message,  R1 =  0.7303902403623E+01
Excess work done on this call (perhaps wrong Dfun type).
Run with full_output = 1 to get quantitative information.
Excess work done on this call (perhaps wrong Dfun type).
Run with full_output = 1 to get quantitative information.
Excess work done on this call (perhaps wrong Dfun type).
Run with full_output = 1 to get quantitative information.
Excess work done on this call (perhaps wrong Dfun type).
Run with full_output = 1 to get quantitative information.
Excess work done on this call (perhaps wrong Dfun type).
Run with full_output = 1 to get quantitative information.
Excess work done on this call (perhaps wrong Dfun type).
Run with full_output = 1 to get quantitative information.
Excess work done on this call (perhaps wrong Dfun type).
Run with full_output = 1 to get quantitative information.
Excess work done on this call (perhaps wrong Dfun type).
Run with full_output = 1 to get quantitative information.
Excess work done on this call (perhaps wrong Dfun type).
Run with full_output = 1 to get quantitative information.
Excess work done on this call (perhaps wrong Dfun type).
Run with full_output = 1 to get quantitative information.
Excess work done on this call (perhaps wrong Dfun type).
Run with full_output = 1 to get quantitative information.
Excess work done on this call (perhaps wrong Dfun type).
Run with full_output = 1 to get quantitative information.
Excess work done on this call (perhaps wrong Dfun type).
Run with full_output = 1 to get quantitative information.
Excess work done on this call (perhaps wrong Dfun type).
Run with full_output = 1 to get quantitative information.
Excess work done on this call (perhaps wrong Dfun type).
Run with full_output = 1 to get quantitative information.
Excess work done on this call (perhaps wrong Dfun type).
Run with full_output = 1 to get quantitative information.
Excess work done on this call (perhaps wrong Dfun type).
Run with full_output = 1 to get quantitative information.
Excess work done on this call (perhaps wrong Dfun type).
Run with full_output = 1 to get quantitative information.
Excess work done on this call (perhaps wrong Dfun type).
Run with full_output = 1 to get quantitative information.
Excess work done on this call (perhaps wrong Dfun type).
Run with full_output = 1 to get quantitative information.
Excess work done on this call (perhaps wrong Dfun type).
Run with full_output = 1 to get quantitative information.
Excess work done on this call (perhaps wrong Dfun type).
Run with full_output = 1 to get quantitative information.
Excess work done on this call (perhaps wrong Dfun type).
Run with full_output = 1 to get quantitative information.
Excess work done on this call (perhaps wrong Dfun type).
Run with full_output = 1 to get quantitative information.
Excess work done on this call (perhaps wrong Dfun type).
Run with full_output = 1 to get quantitative information.
Excess work done on this call (perhaps wrong Dfun type).
Run with full_output = 1 to get quantitative information.
Excess work done on this call (perhaps wrong Dfun type).
Run with full_output = 1 to get quantitative information.
Excess work done on this call (perhaps wrong Dfun type).
Run with full_output = 1 to get quantitative information.
Excess work done on this call (perhaps wrong Dfun type).
Run with full_output = 1 to get quantitative information.
Excess work done on this call (perhaps wrong Dfun type).
Run with full_output = 1 to get quantitative information.
Excess work done on this call (perhaps wrong Dfun type).
Run with full_output = 1 to get quantitative information.
Excess work done on this call (perhaps wrong Dfun type).
Run with full_output = 1 to get quantitative information.
Excess work done on this call (perhaps wrong Dfun type).
Run with full_output = 1 to get quantitative information.
Excess work done on this call (perhaps wrong Dfun type).
Run with full_output = 1 to get quantitative information.
Excess work done on this call (perhaps wrong Dfun type).
Run with full_output = 1 to get quantitative information.
Excess work done on this call (perhaps wrong Dfun type).
Run with full_output = 1 to get quantitative information.
Excess work done on this call (perhaps wrong Dfun type).
Run with full_output = 1 to get quantitative information.
Excess work done on this call (perhaps wrong Dfun type).
Run with full_output = 1 to get quantitative information.
Excess work done on this call (perhaps wrong Dfun type).
Run with full_output = 1 to get quantitative information.
Excess work done on this call (perhaps wrong Dfun type).
Run with full_output = 1 to get quantitative information.
Excess work done on this call (perhaps wrong Dfun type).
Run with full_output = 1 to get quantitative information.
Excess work done on this call (perhaps wrong Dfun type).
Run with full_output = 1 to get quantitative information.
Excess work done on this call (perhaps wrong Dfun type).
Run with full_output = 1 to get quantitative information.
Excess work done on this call (perhaps wrong Dfun type).
Run with full_output = 1 to get quantitative information.
Excess work done on this call (perhaps wrong Dfun type).
Run with full_output = 1 to get quantitative information.
Excess work done on this call (perhaps wrong Dfun type).
Run with full_output = 1 to get quantitative information.
Excess work done on this call (perhaps wrong Dfun type).
Run with full_output = 1 to get quantitative information.
Excess work done on this call (perhaps wrong Dfun type).
Run with full_output = 1 to get quantitative information.
Excess work done on this call (perhaps wrong Dfun type).
Run with full_output = 1 to get quantitative information.
Excess work done on this call (perhaps wrong Dfun type).
Run with full_output = 1 to get quantitative information.
Excess work done on this call (perhaps wrong Dfun type).
Run with full_output = 1 to get quantitative information.
Excess work done on this call (perhaps wrong Dfun type).
Run with full_output = 1 to get quantitative information.
Excess work done on this call (perhaps wrong Dfun type).
Run with full_output = 1 to get quantitative information.
Excess work done on this call (perhaps wrong Dfun type).
Run with full_output = 1 to get quantitative information.
Excess work done on this call (perhaps wrong Dfun type).
Run with full_output = 1 to get quantitative information.
Excess work done on this call (perhaps wrong Dfun type).
Run with full_output = 1 to get quantitative information.
Excess work done on this call (perhaps wrong Dfun type).
Run with full_output = 1 to get quantitative information.
Excess work done on this call (perhaps wrong Dfun type).
Run with full_output = 1 to get quantitative information.
Excess work done on this call (perhaps wrong Dfun type).
Run with full_output = 1 to get quantitative information.
Excess work done on this call (perhaps wrong Dfun type).
Run with full_output = 1 to get quantitative information.
Excess work done on this call (perhaps wrong Dfun type).
Run with full_output = 1 to get quantitative information.
Excess work done on this call (perhaps wrong Dfun type).
Run with full_output = 1 to get quantitative information.
Excess work done on this call (perhaps wrong Dfun type).
Run with full_output = 1 to get quantitative information.
Excess work done on this call (perhaps wrong Dfun type).
Run with full_output = 1 to get quantitative information.
Excess work done on this call (perhaps wrong Dfun type).
Run with full_output = 1 to get quantitative information.
Excess work done on this call (perhaps wrong Dfun type).
Run with full_output = 1 to get quantitative information.
Excess work done on this call (perhaps wrong Dfun type).
Run with full_output = 1 to get quantitative information.
Excess work done on this call (perhaps wrong Dfun type).
Run with full_output = 1 to get quantitative information.
Excess work done on this call (perhaps wrong Dfun type).
Run with full_output = 1 to get quantitative information.
Excess work done on this call (perhaps wrong Dfun type).
Run with full_output = 1 to get quantitative information.
Excess work done on this call (perhaps wrong Dfun type).
Run with full_output = 1 to get quantitative information.
Excess work done on this call (perhaps wrong Dfun type).
Run with full_output = 1 to get quantitative information.
Excess work done on this call (perhaps wrong Dfun type).
Run with full_output = 1 to get quantitative information.
Excess work done on this call (perhaps wrong Dfun type).
Run with full_output = 1 to get quantitative information.
Excess work done on this call (perhaps wrong Dfun type).
Run with full_output = 1 to get quantitative information.
Excess work done on this call (perhaps wrong Dfun type).
Run with full_output = 1 to get quantitative information.
Excess work done on this call (perhaps wrong Dfun type).
Run with full_output = 1 to get quantitative information.
Excess work done on this call (perhaps wrong Dfun type).
Run with full_output = 1 to get quantitative information.
Excess work done on this call (perhaps wrong Dfun type).
Run with full_output = 1 to get quantitative information.
Excess work done on this call (perhaps wrong Dfun type).
Run with full_output = 1 to get quantitative information.
Excess work done on this call (perhaps wrong Dfun type).
Run with full_output = 1 to get quantitative information.
Excess work done on this call (perhaps wrong Dfun type).
Run with full_output = 1 to get quantitative information.
Excess work done on this call (perhaps wrong Dfun type).
Run with full_output = 1 to get quantitative information.
Excess work done on this call (perhaps wrong Dfun type).
Run with full_output = 1 to get quantitative information.
Excess work done on this call (perhaps wrong Dfun type).
Run with full_output = 1 to get quantitative information.
Excess work done on this call (perhaps wrong Dfun type).
Run with full_output = 1 to get quantitative information.
Excess work done on this call (perhaps wrong Dfun type).
Run with full_output = 1 to get quantitative information.
Excess work done on this call (perhaps wrong Dfun type).
Run with full_output = 1 to get quantitative information.
Excess work done on this call (perhaps wrong Dfun type).
Run with full_output = 1 to get quantitative information.
Excess work done on this call (perhaps wrong Dfun type).
Run with full_output = 1 to get quantitative information.
Excess work done on this call (perhaps wrong Dfun type).
Run with full_output = 1 to get quantitative information.
Excess work done on this call (perhaps wrong Dfun type).
Run with full_output = 1 to get quantitative information.
Excess work done on this call (perhaps wrong Dfun type).
Run with full_output = 1 to get quantitative information.
Excess work done on this call (perhaps wrong Dfun type).
Run with full_output = 1 to get quantitative information.
Excess work done on this call (perhaps wrong Dfun type).
Run with full_output = 1 to get quantitative information.
Excess work done on this call (perhaps wrong Dfun type).
Run with full_output = 1 to get quantitative information.
Excess work done on this call (perhaps wrong Dfun type).
Run with full_output = 1 to get quantitative information.
Excess work done on this call (perhaps wrong Dfun type).
Run with full_output = 1 to get quantitative information.
Excess work done on this call (perhaps wrong Dfun type).
Run with full_output = 1 to get quantitative information.
 lsoda--  at current t (=r1), mxstep (=i1) steps   
       taken on this call before reaching tout     
      In above message,  I1 =       500
      In above message,  R1 =  0.4079614890719E+01
 lsoda--  at current t (=r1), mxstep (=i1) steps   
       taken on this call before reaching tout     
      In above message,  I1 =       500
      In above message,  R1 =  0.7879316420679E+01
 lsoda--  at current t (=r1), mxstep (=i1) steps   
       taken on this call before reaching tout     
      In above message,  I1 =       500
      In above message,  R1 =  0.1169307981385E+02
 lsoda--  at current t (=r1), mxstep (=i1) steps   
       taken on this call before reaching tout     
      In above message,  I1 =       500
      In above message,  R1 =  0.5187304071799E+01
 lsoda--  at current t (=r1), mxstep (=i1) steps   
       taken on this call before reaching tout     
      In above message,  I1 =       500
      In above message,  R1 =  0.1013099778936E+02
 lsoda--  at current t (=r1), mxstep (=i1) steps   
       taken on this call before reaching tout     
      In above message,  I1 =       500
      In above message,  R1 =  0.7049592800921E+01
 lsoda--  at current t (=r1), mxstep (=i1) steps   
       taken on this call before reaching tout     
      In above message,  I1 =       500
      In above message,  R1 =  0.5093467714034E+01
 lsoda--  at current t (=r1), mxstep (=i1) steps   
       taken on this call before reaching tout     
      In above message,  I1 =       500
      In above message,  R1 =  0.6190767866191E+02
 lsoda--  at current t (=r1), mxstep (=i1) steps   
       taken on this call before reaching tout     
      In above message,  I1 =       500
      In above message,  R1 =  0.4538341253139E+01
 lsoda--  at current t (=r1), mxstep (=i1) steps   
       taken on this call before reaching tout     
      In above message,  I1 =       500
      In above message,  R1 =  0.6467012292875E+01
 lsoda--  at current t (=r1), mxstep (=i1) steps   
       taken on this call before reaching tout     
      In above message,  I1 =       500
      In above message,  R1 =  0.4154327088055E+01
 lsoda--  at current t (=r1), mxstep (=i1) steps   
       taken on this call before reaching tout     
      In above message,  I1 =       500
      In above message,  R1 =  0.4691425924032E+01
 lsoda--  at current t (=r1), mxstep (=i1) steps   
       taken on this call before reaching tout     
      In above message,  I1 =       500
      In above message,  R1 =  0.2833708192527E+01
 lsoda--  at current t (=r1), mxstep (=i1) steps   
       taken on this call before reaching tout     
      In above message,  I1 =       500
      In above message,  R1 =  0.3200844017090E+01
 lsoda--  at current t (=r1), mxstep (=i1) steps   
       taken on this call before reaching tout     
      In above message,  I1 =       500
      In above message,  R1 =  0.4992824659319E+01
 lsoda--  at current t (=r1), mxstep (=i1) steps   
       taken on this call before reaching tout     
      In above message,  I1 =       500
      In above message,  R1 =  0.7310219652355E+01
 lsoda--  at current t (=r1), mxstep (=i1) steps   
       taken on this call before reaching tout     
      In above message,  I1 =       500
      In above message,  R1 =  0.6077877282068E+01
 lsoda--  at current t (=r1), mxstep (=i1) steps   
       taken on this call before reaching tout     
      In above message,  I1 =       500
      In above message,  R1 =  0.1290049923542E+02
 lsoda--  at current t (=r1), mxstep (=i1) steps   
       taken on this call before reaching tout     
      In above message,  I1 =       500
      In above message,  R1 =  0.1335928374425E+02
 lsoda--  at current t (=r1), mxstep (=i1) steps   
       taken on this call before reaching tout     
      In above message,  I1 =       500
      In above message,  R1 =  0.4223572143317E+01
 lsoda--  at current t (=r1), mxstep (=i1) steps   
       taken on this call before reaching tout     
      In above message,  I1 =       500
      In above message,  R1 =  0.6963936696035E+01
 lsoda--  at current t (=r1), mxstep (=i1) steps   
       taken on this call before reaching tout     
      In above message,  I1 =       500
      In above message,  R1 =  0.1914938947118E+02
 lsoda--  at current t (=r1), mxstep (=i1) steps   
       taken on this call before reaching tout     
      In above message,  I1 =       500
      In above message,  R1 =  0.3001545003435E+01
 lsoda--  at current t (=r1), mxstep (=i1) steps   
       taken on this call before reaching tout     
      In above message,  I1 =       500
      In above message,  R1 =  0.1603425318704E+02
 lsoda--  at current t (=r1), mxstep (=i1) steps   
       taken on this call before reaching tout     
      In above message,  I1 =       500
      In above message,  R1 =  0.6119494827877E+01
 lsoda--  at current t (=r1), mxstep (=i1) steps   
       taken on this call before reaching tout     
      In above message,  I1 =       500
      In above message,  R1 =  0.4341309728458E+01
 lsoda--  at current t (=r1), mxstep (=i1) steps   
       taken on this call before reaching tout     
      In above message,  I1 =       500
      In above message,  R1 =  0.8400615548477E+01
 lsoda--  at current t (=r1), mxstep (=i1) steps   
       taken on this call before reaching tout     
      In above message,  I1 =       500
      In above message,  R1 =  0.3933746571657E+01
 lsoda--  at current t (=r1), mxstep (=i1) steps   
       taken on this call before reaching tout     
      In above message,  I1 =       500
      In above message,  R1 =  0.4291276852287E+01
 lsoda--  at current t (=r1), mxstep (=i1) steps   
       taken on this call before reaching tout     
      In above message,  I1 =       500
      In above message,  R1 =  0.9028685724883E+01
 lsoda--  at current t (=r1), mxstep (=i1) steps   
       taken on this call before reaching tout     
      In above message,  I1 =       500
      In above message,  R1 =  0.4938771588327E+01
 lsoda--  at current t (=r1), mxstep (=i1) steps   
       taken on this call before reaching tout     
      In above message,  I1 =       500
      In above message,  R1 =  0.7172005738360E+01
 lsoda--  at current t (=r1), mxstep (=i1) steps   
       taken on this call before reaching tout     
      In above message,  I1 =       500
      In above message,  R1 =  0.7257110358163E+01
 lsoda--  at current t (=r1), mxstep (=i1) steps   
       taken on this call before reaching tout     
      In above message,  I1 =       500
      In above message,  R1 =  0.3128225418288E+01
 lsoda--  at current t (=r1), mxstep (=i1) steps   
       taken on this call before reaching tout     
      In above message,  I1 =       500
      In above message,  R1 =  0.3922138667766E+01
 lsoda--  at current t (=r1), mxstep (=i1) steps   
       taken on this call before reaching tout     
      In above message,  I1 =       500
      In above message,  R1 =  0.1324316188698E+02
 lsoda--  at current t (=r1), mxstep (=i1) steps   
       taken on this call before reaching tout     
      In above message,  I1 =       500
      In above message,  R1 =  0.4120903073497E+01
 lsoda--  at current t (=r1), mxstep (=i1) steps   
       taken on this call before reaching tout     
      In above message,  I1 =       500
      In above message,  R1 =  0.3533737898551E+01
 lsoda--  at current t (=r1), mxstep (=i1) steps   
       taken on this call before reaching tout     
      In above message,  I1 =       500
      In above message,  R1 =  0.3258239326182E+01
 lsoda--  at current t (=r1), mxstep (=i1) steps   
       taken on this call before reaching tout     
      In above message,  I1 =       500
      In above message,  R1 =  0.1394957683805E+02
 lsoda--  at current t (=r1), mxstep (=i1) steps   
       taken on this call before reaching tout     
      In above message,  I1 =       500
      In above message,  R1 =  0.7255710263289E+01
 lsoda--  at current t (=r1), mxstep (=i1) steps   
       taken on this call before reaching tout     
      In above message,  I1 =       500
      In above message,  R1 =  0.1628267358617E+02
Excess work done on this call (perhaps wrong Dfun type).
Run with full_output = 1 to get quantitative information.
Excess work done on this call (perhaps wrong Dfun type).
Run with full_output = 1 to get quantitative information.
Excess work done on this call (perhaps wrong Dfun type).
Run with full_output = 1 to get quantitative information.
Excess work done on this call (perhaps wrong Dfun type).
Run with full_output = 1 to get quantitative information.
Excess work done on this call (perhaps wrong Dfun type).
Run with full_output = 1 to get quantitative information.
Excess work done on this call (perhaps wrong Dfun type).
Run with full_output = 1 to get quantitative information.
Excess work done on this call (perhaps wrong Dfun type).
Run with full_output = 1 to get quantitative information.
Excess work done on this call (perhaps wrong Dfun type).
Run with full_output = 1 to get quantitative information.
Excess work done on this call (perhaps wrong Dfun type).
Run with full_output = 1 to get quantitative information.
Excess work done on this call (perhaps wrong Dfun type).
Run with full_output = 1 to get quantitative information.
Excess work done on this call (perhaps wrong Dfun type).
Run with full_output = 1 to get quantitative information.
Excess work done on this call (perhaps wrong Dfun type).
Run with full_output = 1 to get quantitative information.
Excess work done on this call (perhaps wrong Dfun type).
Run with full_output = 1 to get quantitative information.
Excess work done on this call (perhaps wrong Dfun type).
Run with full_output = 1 to get quantitative information.
Excess work done on this call (perhaps wrong Dfun type).
Run with full_output = 1 to get quantitative information.
Excess work done on this call (perhaps wrong Dfun type).
Run with full_output = 1 to get quantitative information.
Excess work done on this call (perhaps wrong Dfun type).
Run with full_output = 1 to get quantitative information.
Excess work done on this call (perhaps wrong Dfun type).
Run with full_output = 1 to get quantitative information.
Excess work done on this call (perhaps wrong Dfun type).
Run with full_output = 1 to get quantitative information.
Excess work done on this call (perhaps wrong Dfun type).
Run with full_output = 1 to get quantitative information.
 lsoda--  at current t (=r1), mxstep (=i1) steps   
       taken on this call before reaching tout     
      In above message,  I1 =       500
      In above message,  R1 =  0.5204481682549E+01
 lsoda--  at current t (=r1), mxstep (=i1) steps   
       taken on this call before reaching tout     
      In above message,  I1 =       500
      In above message,  R1 =  0.4086428733815E+01
 lsoda--  at current t (=r1), mxstep (=i1) steps   
       taken on this call before reaching tout     
      In above message,  I1 =       500
      In above message,  R1 =  0.1941683052025E+02
 lsoda--  at current t (=r1), mxstep (=i1) steps   
       taken on this call before reaching tout     
      In above message,  I1 =       500
      In above message,  R1 =  0.6068324364420E+01
 lsoda--  at current t (=r1), mxstep (=i1) steps   
       taken on this call before reaching tout     
      In above message,  I1 =       500
      In above message,  R1 =  0.4082004321717E+01
 lsoda--  at current t (=r1), mxstep (=i1) steps   
       taken on this call before reaching tout     
      In above message,  I1 =       500
      In above message,  R1 =  0.2434769389908E+02
 lsoda--  at current t (=r1), mxstep (=i1) steps   
       taken on this call before reaching tout     
      In above message,  I1 =       500
      In above message,  R1 =  0.5316605498814E+01
 lsoda--  at current t (=r1), mxstep (=i1) steps   
       taken on this call before reaching tout     
      In above message,  I1 =       500
      In above message,  R1 =  0.8153138019869E+01
 lsoda--  at current t (=r1), mxstep (=i1) steps   
       taken on this call before reaching tout     
      In above message,  I1 =       500
      In above message,  R1 =  0.8948919218661E+01
 lsoda--  at current t (=r1), mxstep (=i1) steps   
       taken on this call before reaching tout     
      In above message,  I1 =       500
      In above message,  R1 =  0.4256558918779E+01
 lsoda--  at current t (=r1), mxstep (=i1) steps   
       taken on this call before reaching tout     
      In above message,  I1 =       500
      In above message,  R1 =  0.8289151557624E+01
 lsoda--  at current t (=r1), mxstep (=i1) steps   
       taken on this call before reaching tout     
      In above message,  I1 =       500
      In above message,  R1 =  0.1323151780935E+02
 lsoda--  at current t (=r1), mxstep (=i1) steps   
       taken on this call before reaching tout     
      In above message,  I1 =       500
      In above message,  R1 =  0.6123619303336E+01
 lsoda--  at current t (=r1), mxstep (=i1) steps   
       taken on this call before reaching tout     
      In above message,  I1 =       500
      In above message,  R1 =  0.2008559377294E+02
 lsoda--  at current t (=r1), mxstep (=i1) steps   
       taken on this call before reaching tout     
      In above message,  I1 =       500
      In above message,  R1 =  0.5160063991975E+01
 lsoda--  at current t (=r1), mxstep (=i1) steps   
       taken on this call before reaching tout     
      In above message,  I1 =       500
      In above message,  R1 =  0.4264918202623E+01
 lsoda--  at current t (=r1), mxstep (=i1) steps   
       taken on this call before reaching tout     
      In above message,  I1 =       500
      In above message,  R1 =  0.5793240709363E+01
 lsoda--  at current t (=r1), mxstep (=i1) steps   
       taken on this call before reaching tout     
      In above message,  I1 =       500
      In above message,  R1 =  0.9977986897964E+01
 lsoda--  at current t (=r1), mxstep (=i1) steps   
       taken on this call before reaching tout     
      In above message,  I1 =       500
      In above message,  R1 =  0.1449632998714E+00
 lsoda--  at current t (=r1), mxstep (=i1) steps   
       taken on this call before reaching tout     
      In above message,  I1 =       500
      In above message,  R1 =  0.4972567169490E+01
 lsoda--  at current t (=r1), mxstep (=i1) steps   
       taken on this call before reaching tout     
      In above message,  I1 =       500
      In above message,  R1 =  0.9401680259356E-01
 lsoda--  at current t (=r1), mxstep (=i1) steps   
       taken on this call before reaching tout     
      In above message,  I1 =       500
      In above message,  R1 =  0.1997054895439E+02
 lsoda--  at current t (=r1), mxstep (=i1) steps   
       taken on this call before reaching tout     
      In above message,  I1 =       500
      In above message,  R1 =  0.4197264511407E+01
 lsoda--  at current t (=r1), mxstep (=i1) steps   
       taken on this call before reaching tout     
      In above message,  I1 =       500
      In above message,  R1 =  0.1910606039534E+02
 lsoda--  at current t (=r1), mxstep (=i1) steps   
       taken on this call before reaching tout     
      In above message,  I1 =       500
      In above message,  R1 =  0.8378992714261E-01
 lsoda--  at current t (=r1), mxstep (=i1) steps   
       taken on this call before reaching tout     
      In above message,  I1 =       500
      In above message,  R1 =  0.9205760379635E+01
 lsoda--  at current t (=r1), mxstep (=i1) steps   
       taken on this call before reaching tout     
      In above message,  I1 =       500
      In above message,  R1 =  0.9427723795628E-01
 lsoda--  at current t (=r1), mxstep (=i1) steps   
       taken on this call before reaching tout     
      In above message,  I1 =       500
      In above message,  R1 =  0.1315081784614E+02
 lsoda--  at current t (=r1), mxstep (=i1) steps   
       taken on this call before reaching tout     
      In above message,  I1 =       500
      In above message,  R1 =  0.9181458210488E+01
 lsoda--  at current t (=r1), mxstep (=i1) steps   
       taken on this call before reaching tout     
      In above message,  I1 =       500
      In above message,  R1 =  0.4006358694436E+01
 lsoda--  at current t (=r1), mxstep (=i1) steps   
       taken on this call before reaching tout     
      In above message,  I1 =       500
      In above message,  R1 =  0.3915134528191E+02
 lsoda--  at current t (=r1), mxstep (=i1) steps   
       taken on this call before reaching tout     
      In above message,  I1 =       500
      In above message,  R1 =  0.1595310049688E+02
 lsoda--  at current t (=r1), mxstep (=i1) steps   
       taken on this call before reaching tout     
      In above message,  I1 =       500
      In above message,  R1 =  0.4159534538001E+01
 lsoda--  at current t (=r1), mxstep (=i1) steps   
       taken on this call before reaching tout     
      In above message,  I1 =       500
      In above message,  R1 =  0.1889928985075E+02
 lsoda--  at current t (=r1), mxstep (=i1) steps   
       taken on this call before reaching tout     
      In above message,  I1 =       500
      In above message,  R1 =  0.4140579946143E+01
 lsoda--  at current t (=r1), mxstep (=i1) steps   
       taken on this call before reaching tout     
      In above message,  I1 =       500
      In above message,  R1 =  0.7383620692454E+01
 lsoda--  at current t (=r1), mxstep (=i1) steps   
       taken on this call before reaching tout     
      In above message,  I1 =       500
      In above message,  R1 =  0.1615074704245E+02
 lsoda--  at current t (=r1), mxstep (=i1) steps   
       taken on this call before reaching tout     
      In above message,  I1 =       500
      In above message,  R1 =  0.1915522480590E+02
 lsoda--  at current t (=r1), mxstep (=i1) steps   
       taken on this call before reaching tout     
      In above message,  I1 =       500
      In above message,  R1 =  0.1449800466264E+02
 lsoda--  at current t (=r1), mxstep (=i1) steps   
       taken on this call before reaching tout     
      In above message,  I1 =       500
      In above message,  R1 =  0.1189300892033E+02
 lsoda--  at current t (=r1), mxstep (=i1) steps   
       taken on this call before reaching tout     
      In above message,  I1 =       500
      In above message,  R1 =  0.7980365610817E+01
 lsoda--  at current t (=r1), mxstep (=i1) steps   
       taken on this call before reaching tout     
      In above message,  I1 =       500
      In above message,  R1 =  0.7183452222096E+01
Excess work done on this call (perhaps wrong Dfun type).
Run with full_output = 1 to get quantitative information.
Excess work done on this call (perhaps wrong Dfun type).
Run with full_output = 1 to get quantitative information.
Excess work done on this call (perhaps wrong Dfun type).
Run with full_output = 1 to get quantitative information.
Excess work done on this call (perhaps wrong Dfun type).
Run with full_output = 1 to get quantitative information.
Excess work done on this call (perhaps wrong Dfun type).
Run with full_output = 1 to get quantitative information.
Excess work done on this call (perhaps wrong Dfun type).
Run with full_output = 1 to get quantitative information.
Excess work done on this call (perhaps wrong Dfun type).
Run with full_output = 1 to get quantitative information.
Excess work done on this call (perhaps wrong Dfun type).
Run with full_output = 1 to get quantitative information.
Excess work done on this call (perhaps wrong Dfun type).
Run with full_output = 1 to get quantitative information.
Excess work done on this call (perhaps wrong Dfun type).
Run with full_output = 1 to get quantitative information.
Excess work done on this call (perhaps wrong Dfun type).
Run with full_output = 1 to get quantitative information.
Excess work done on this call (perhaps wrong Dfun type).
Run with full_output = 1 to get quantitative information.
Excess work done on this call (perhaps wrong Dfun type).
Run with full_output = 1 to get quantitative information.
Excess work done on this call (perhaps wrong Dfun type).
Run with full_output = 1 to get quantitative information.
Excess work done on this call (perhaps wrong Dfun type).
Run with full_output = 1 to get quantitative information.
Excess work done on this call (perhaps wrong Dfun type).
Run with full_output = 1 to get quantitative information.
Excess work done on this call (perhaps wrong Dfun type).
Run with full_output = 1 to get quantitative information.
Excess work done on this call (perhaps wrong Dfun type).
Run with full_output = 1 to get quantitative information.
Excess work done on this call (perhaps wrong Dfun type).
Run with full_output = 1 to get quantitative information.
Excess work done on this call (perhaps wrong Dfun type).
Run with full_output = 1 to get quantitative information.
Excess work done on this call (perhaps wrong Dfun type).
Run with full_output = 1 to get quantitative information.
Excess work done on this call (perhaps wrong Dfun type).
Run with full_output = 1 to get quantitative information.
Excess work done on this call (perhaps wrong Dfun type).
Run with full_output = 1 to get quantitative information.
Excess work done on this call (perhaps wrong Dfun type).
Run with full_output = 1 to get quantitative information.
Excess work done on this call (perhaps wrong Dfun type).
Run with full_output = 1 to get quantitative information.
Excess work done on this call (perhaps wrong Dfun type).
Run with full_output = 1 to get quantitative information.
Excess work done on this call (perhaps wrong Dfun type).
Run with full_output = 1 to get quantitative information.
Excess work done on this call (perhaps wrong Dfun type).
Run with full_output = 1 to get quantitative information.
Excess work done on this call (perhaps wrong Dfun type).
Run with full_output = 1 to get quantitative information.
Excess work done on this call (perhaps wrong Dfun type).
Run with full_output = 1 to get quantitative information.
Excess work done on this call (perhaps wrong Dfun type).
Run with full_output = 1 to get quantitative information.
Excess work done on this call (perhaps wrong Dfun type).
Run with full_output = 1 to get quantitative information.
Excess work done on this call (perhaps wrong Dfun type).
Run with full_output = 1 to get quantitative information.
Excess work done on this call (perhaps wrong Dfun type).
Run with full_output = 1 to get quantitative information.
Excess work done on this call (perhaps wrong Dfun type).
Run with full_output = 1 to get quantitative information.
Excess work done on this call (perhaps wrong Dfun type).
Run with full_output = 1 to get quantitative information.
Excess work done on this call (perhaps wrong Dfun type).
Run with full_output = 1 to get quantitative information.
Excess work done on this call (perhaps wrong Dfun type).
Run with full_output = 1 to get quantitative information.
Excess work done on this call (perhaps wrong Dfun type).
Run with full_output = 1 to get quantitative information.
Excess work done on this call (perhaps wrong Dfun type).
Run with full_output = 1 to get quantitative information.
Excess work done on this call (perhaps wrong Dfun type).
Run with full_output = 1 to get quantitative information.
Excess work done on this call (perhaps wrong Dfun type).
Run with full_output = 1 to get quantitative information.
Excess work done on this call (perhaps wrong Dfun type).
Run with full_output = 1 to get quantitative information.
Excess work done on this call (perhaps wrong Dfun type).
Run with full_output = 1 to get quantitative information.
Excess work done on this call (perhaps wrong Dfun type).
Run with full_output = 1 to get quantitative information.
Excess work done on this call (perhaps wrong Dfun type).
Run with full_output = 1 to get quantitative information.
Excess work done on this call (perhaps wrong Dfun type).
Run with full_output = 1 to get quantitative information.
Excess work done on this call (perhaps wrong Dfun type).
Run with full_output = 1 to get quantitative information.
Excess work done on this call (perhaps wrong Dfun type).
Run with full_output = 1 to get quantitative information.
Excess work done on this call (perhaps wrong Dfun type).
Run with full_output = 1 to get quantitative information.
Excess work done on this call (perhaps wrong Dfun type).
Run with full_output = 1 to get quantitative information.
 lsoda--  at current t (=r1), mxstep (=i1) steps   
       taken on this call before reaching tout     
      In above message,  I1 =       500
      In above message,  R1 =  0.5045177235798E+01
 lsoda--  at current t (=r1), mxstep (=i1) steps   
       taken on this call before reaching tout     
      In above message,  I1 =       500
      In above message,  R1 =  0.1727057100316E+02
 lsoda--  at current t (=r1), mxstep (=i1) steps   
       taken on this call before reaching tout     
      In above message,  I1 =       500
      In above message,  R1 =  0.9909613421664E+01
 lsoda--  at current t (=r1), mxstep (=i1) steps   
       taken on this call before reaching tout     
      In above message,  I1 =       500
      In above message,  R1 =  0.4529645169822E+01
 lsoda--  at current t (=r1), mxstep (=i1) steps   
       taken on this call before reaching tout     
      In above message,  I1 =       500
      In above message,  R1 =  0.4697105393592E+01
 lsoda--  at current t (=r1), mxstep (=i1) steps   
       taken on this call before reaching tout     
      In above message,  I1 =       500
      In above message,  R1 =  0.1875110147257E+02
 lsoda--  at current t (=r1), mxstep (=i1) steps   
       taken on this call before reaching tout     
      In above message,  I1 =       500
      In above message,  R1 =  0.5161676910473E+01
 lsoda--  at current t (=r1), mxstep (=i1) steps   
       taken on this call before reaching tout     
      In above message,  I1 =       500
      In above message,  R1 =  0.4092730843968E+01
 lsoda--  at current t (=r1), mxstep (=i1) steps   
       taken on this call before reaching tout     
      In above message,  I1 =       500
      In above message,  R1 =  0.7722597791763E+01
 lsoda--  at current t (=r1), mxstep (=i1) steps   
       taken on this call before reaching tout     
      In above message,  I1 =       500
      In above message,  R1 =  0.4891198243507E+02
 lsoda--  at current t (=r1), mxstep (=i1) steps   
       taken on this call before reaching tout     
      In above message,  I1 =       500
      In above message,  R1 =  0.1629221332726E+02
 lsoda--  at current t (=r1), mxstep (=i1) steps   
       taken on this call before reaching tout     
      In above message,  I1 =       500
      In above message,  R1 =  0.4237604904530E+01
 lsoda--  at current t (=r1), mxstep (=i1) steps   
       taken on this call before reaching tout     
      In above message,  I1 =       500
      In above message,  R1 =  0.7141056549945E+01
 lsoda--  at current t (=r1), mxstep (=i1) steps   
       taken on this call before reaching tout     
      In above message,  I1 =       500
      In above message,  R1 =  0.4053296913672E+01
 lsoda--  at current t (=r1), mxstep (=i1) steps   
       taken on this call before reaching tout     
      In above message,  I1 =       500
      In above message,  R1 =  0.5917529440361E+01
 lsoda--  at current t (=r1), mxstep (=i1) steps   
       taken on this call before reaching tout     
      In above message,  I1 =       500
      In above message,  R1 =  0.5199172130502E+01
 lsoda--  at current t (=r1), mxstep (=i1) steps   
       taken on this call before reaching tout     
      In above message,  I1 =       500
      In above message,  R1 =  0.6202422696766E+01
 lsoda--  at current t (=r1), mxstep (=i1) steps   
       taken on this call before reaching tout     
      In above message,  I1 =       500
      In above message,  R1 =  0.2314595275544E+02
 lsoda--  at current t (=r1), mxstep (=i1) steps   
       taken on this call before reaching tout     
      In above message,  I1 =       500
      In above message,  R1 =  0.1602260356472E+02
 lsoda--  at current t (=r1), mxstep (=i1) steps   
       taken on this call before reaching tout     
      In above message,  I1 =       500
      In above message,  R1 =  0.4363421557660E+01
 lsoda--  at current t (=r1), mxstep (=i1) steps   
       taken on this call before reaching tout     
      In above message,  I1 =       500
      In above message,  R1 =  0.1002658498921E+02
 lsoda--  at current t (=r1), mxstep (=i1) steps   
       taken on this call before reaching tout     
      In above message,  I1 =       500
      In above message,  R1 =  0.1986364692635E+02
 lsoda--  at current t (=r1), mxstep (=i1) steps   
       taken on this call before reaching tout     
      In above message,  I1 =       500
      In above message,  R1 =  0.2159126679988E+02
 lsoda--  at current t (=r1), mxstep (=i1) steps   
       taken on this call before reaching tout     
      In above message,  I1 =       500
      In above message,  R1 =  0.1430879471010E+02
 lsoda--  at current t (=r1), mxstep (=i1) steps   
       taken on this call before reaching tout     
      In above message,  I1 =       500
      In above message,  R1 =  0.3971187900363E+01
 lsoda--  at current t (=r1), mxstep (=i1) steps   
       taken on this call before reaching tout     
      In above message,  I1 =       500
      In above message,  R1 =  0.2112668914674E+02
 lsoda--  at current t (=r1), mxstep (=i1) steps   
       taken on this call before reaching tout     
      In above message,  I1 =       500
      In above message,  R1 =  0.7113221330365E+01
 lsoda--  at current t (=r1), mxstep (=i1) steps   
       taken on this call before reaching tout     
      In above message,  I1 =       500
      In above message,  R1 =  0.4146218270588E+01
 lsoda--  at current t (=r1), mxstep (=i1) steps   
       taken on this call before reaching tout     
      In above message,  I1 =       500
      In above message,  R1 =  0.1874016454751E+02
 lsoda--  at current t (=r1), mxstep (=i1) steps   
       taken on this call before reaching tout     
      In above message,  I1 =       500
      In above message,  R1 =  0.8153484472196E+01
 lsoda--  at current t (=r1), mxstep (=i1) steps   
       taken on this call before reaching tout     
      In above message,  I1 =       500
      In above message,  R1 =  0.4242551531018E+01
 lsoda--  at current t (=r1), mxstep (=i1) steps   
       taken on this call before reaching tout     
      In above message,  I1 =       500
      In above message,  R1 =  0.7045701162458E+01
 lsoda--  at current t (=r1), mxstep (=i1) steps   
       taken on this call before reaching tout     
      In above message,  I1 =       500
      In above message,  R1 =  0.6236980122982E+01
 lsoda--  at current t (=r1), mxstep (=i1) steps   
       taken on this call before reaching tout     
      In above message,  I1 =       500
      In above message,  R1 =  0.5144022722064E+01
 lsoda--  at current t (=r1), mxstep (=i1) steps   
       taken on this call before reaching tout     
      In above message,  I1 =       500
      In above message,  R1 =  0.9190263488721E+01
 lsoda--  at current t (=r1), mxstep (=i1) steps   
       taken on this call before reaching tout     
      In above message,  I1 =       500
      In above message,  R1 =  0.6069600568564E+01
 lsoda--  at current t (=r1), mxstep (=i1) steps   
       taken on this call before reaching tout     
      In above message,  I1 =       500
      In above message,  R1 =  0.1097228332254E+02
 lsoda--  at current t (=r1), mxstep (=i1) steps   
       taken on this call before reaching tout     
      In above message,  I1 =       500
      In above message,  R1 =  0.7258643634726E+01
 lsoda--  at current t (=r1), mxstep (=i1) steps   
       taken on this call before reaching tout     
      In above message,  I1 =       500
      In above message,  R1 =  0.1527161934162E+02
 lsoda--  at current t (=r1), mxstep (=i1) steps   
       taken on this call before reaching tout     
      In above message,  I1 =       500
      In above message,  R1 =  0.1230311013625E+02
 lsoda--  at current t (=r1), mxstep (=i1) steps   
       taken on this call before reaching tout     
      In above message,  I1 =       500
      In above message,  R1 =  0.1013474495870E+02
 lsoda--  at current t (=r1), mxstep (=i1) steps   
       taken on this call before reaching tout     
      In above message,  I1 =       500
      In above message,  R1 =  0.8084484692641E+01
Excess work done on this call (perhaps wrong Dfun type).
Run with full_output = 1 to get quantitative information.
Excess work done on this call (perhaps wrong Dfun type).
Run with full_output = 1 to get quantitative information.
Excess work done on this call (perhaps wrong Dfun type).
Run with full_output = 1 to get quantitative information.
Excess work done on this call (perhaps wrong Dfun type).
Run with full_output = 1 to get quantitative information.
Excess work done on this call (perhaps wrong Dfun type).
Run with full_output = 1 to get quantitative information.
Excess work done on this call (perhaps wrong Dfun type).
Run with full_output = 1 to get quantitative information.
Excess work done on this call (perhaps wrong Dfun type).
Run with full_output = 1 to get quantitative information.
Excess work done on this call (perhaps wrong Dfun type).
Run with full_output = 1 to get quantitative information.
Excess work done on this call (perhaps wrong Dfun type).
Run with full_output = 1 to get quantitative information.
Excess work done on this call (perhaps wrong Dfun type).
Run with full_output = 1 to get quantitative information.
Excess work done on this call (perhaps wrong Dfun type).
Run with full_output = 1 to get quantitative information.
Excess work done on this call (perhaps wrong Dfun type).
Run with full_output = 1 to get quantitative information.
Excess work done on this call (perhaps wrong Dfun type).
Run with full_output = 1 to get quantitative information.
Excess work done on this call (perhaps wrong Dfun type).
Run with full_output = 1 to get quantitative information.
Excess work done on this call (perhaps wrong Dfun type).
Run with full_output = 1 to get quantitative information.
Excess work done on this call (perhaps wrong Dfun type).
Run with full_output = 1 to get quantitative information.
Excess work done on this call (perhaps wrong Dfun type).
Run with full_output = 1 to get quantitative information.
Excess work done on this call (perhaps wrong Dfun type).
Run with full_output = 1 to get quantitative information.
Excess work done on this call (perhaps wrong Dfun type).
Run with full_output = 1 to get quantitative information.
Excess work done on this call (perhaps wrong Dfun type).
Run with full_output = 1 to get quantitative information.
Excess work done on this call (perhaps wrong Dfun type).
Run with full_output = 1 to get quantitative information.
Excess work done on this call (perhaps wrong Dfun type).
Run with full_output = 1 to get quantitative information.
Excess work done on this call (perhaps wrong Dfun type).
Run with full_output = 1 to get quantitative information.
Excess work done on this call (perhaps wrong Dfun type).
Run with full_output = 1 to get quantitative information.
Excess work done on this call (perhaps wrong Dfun type).
Run with full_output = 1 to get quantitative information.
Excess work done on this call (perhaps wrong Dfun type).
Run with full_output = 1 to get quantitative information.
Excess work done on this call (perhaps wrong Dfun type).
Run with full_output = 1 to get quantitative information.
Excess work done on this call (perhaps wrong Dfun type).
Run with full_output = 1 to get quantitative information.
Excess work done on this call (perhaps wrong Dfun type).
Run with full_output = 1 to get quantitative information.
Excess work done on this call (perhaps wrong Dfun type).
Run with full_output = 1 to get quantitative information.
Excess work done on this call (perhaps wrong Dfun type).
Run with full_output = 1 to get quantitative information.
Excess work done on this call (perhaps wrong Dfun type).
Run with full_output = 1 to get quantitative information.
Excess work done on this call (perhaps wrong Dfun type).
Run with full_output = 1 to get quantitative information.
Excess work done on this call (perhaps wrong Dfun type).
Run with full_output = 1 to get quantitative information.
Excess work done on this call (perhaps wrong Dfun type).
Run with full_output = 1 to get quantitative information.
Excess work done on this call (perhaps wrong Dfun type).
Run with full_output = 1 to get quantitative information.
Excess work done on this call (perhaps wrong Dfun type).
Run with full_output = 1 to get quantitative information.
Excess work done on this call (perhaps wrong Dfun type).
Run with full_output = 1 to get quantitative information.
Excess work done on this call (perhaps wrong Dfun type).
Run with full_output = 1 to get quantitative information.
Excess work done on this call (perhaps wrong Dfun type).
Run with full_output = 1 to get quantitative information.
Excess work done on this call (perhaps wrong Dfun type).
Run with full_output = 1 to get quantitative information.
Excess work done on this call (perhaps wrong Dfun type).
Run with full_output = 1 to get quantitative information.
Excess work done on this call (perhaps wrong Dfun type).
Run with full_output = 1 to get quantitative information.
Excess work done on this call (perhaps wrong Dfun type).
Run with full_output = 1 to get quantitative information.
Excess work done on this call (perhaps wrong Dfun type).
Run with full_output = 1 to get quantitative information.
Excess work done on this call (perhaps wrong Dfun type).
Run with full_output = 1 to get quantitative information.
Excess work done on this call (perhaps wrong Dfun type).
Run with full_output = 1 to get quantitative information.
Excess work done on this call (perhaps wrong Dfun type).
Run with full_output = 1 to get quantitative information.
Excess work done on this call (perhaps wrong Dfun type).
Run with full_output = 1 to get quantitative information.
Excess work done on this call (perhaps wrong Dfun type).
Run with full_output = 1 to get quantitative information.
Excess work done on this call (perhaps wrong Dfun type).
Run with full_output = 1 to get quantitative information.
Excess work done on this call (perhaps wrong Dfun type).
Run with full_output = 1 to get quantitative information.
Excess work done on this call (perhaps wrong Dfun type).
Run with full_output = 1 to get quantitative information.
Excess work done on this call (perhaps wrong Dfun type).
Run with full_output = 1 to get quantitative information.
Excess work done on this call (perhaps wrong Dfun type).
Run with full_output = 1 to get quantitative information.
Excess work done on this call (perhaps wrong Dfun type).
Run with full_output = 1 to get quantitative information.
Excess work done on this call (perhaps wrong Dfun type).
Run with full_output = 1 to get quantitative information.
Excess work done on this call (perhaps wrong Dfun type).
Run with full_output = 1 to get quantitative information.
Excess work done on this call (perhaps wrong Dfun type).
Run with full_output = 1 to get quantitative information.
Excess work done on this call (perhaps wrong Dfun type).
Run with full_output = 1 to get quantitative information.
Excess work done on this call (perhaps wrong Dfun type).
Run with full_output = 1 to get quantitative information.
Excess work done on this call (perhaps wrong Dfun type).
Run with full_output = 1 to get quantitative information.
Excess work done on this call (perhaps wrong Dfun type).
Run with full_output = 1 to get quantitative information.
Excess work done on this call (perhaps wrong Dfun type).
Run with full_output = 1 to get quantitative information.
Excess work done on this call (perhaps wrong Dfun type).
Run with full_output = 1 to get quantitative information.
Excess work done on this call (perhaps wrong Dfun type).
Run with full_output = 1 to get quantitative information.
Excess work done on this call (perhaps wrong Dfun type).
Run with full_output = 1 to get quantitative information.
Excess work done on this call (perhaps wrong Dfun type).
Run with full_output = 1 to get quantitative information.
Excess work done on this call (perhaps wrong Dfun type).
Run with full_output = 1 to get quantitative information.
Excess work done on this call (perhaps wrong Dfun type).
Run with full_output = 1 to get quantitative information.
Excess work done on this call (perhaps wrong Dfun type).
Run with full_output = 1 to get quantitative information.
Excess work done on this call (perhaps wrong Dfun type).
Run with full_output = 1 to get quantitative information.
Excess work done on this call (perhaps wrong Dfun type).
Run with full_output = 1 to get quantitative information.
Excess work done on this call (perhaps wrong Dfun type).
Run with full_output = 1 to get quantitative information.
Excess work done on this call (perhaps wrong Dfun type).
Run with full_output = 1 to get quantitative information.
Excess work done on this call (perhaps wrong Dfun type).
Run with full_output = 1 to get quantitative information.
Excess work done on this call (perhaps wrong Dfun type).
Run with full_output = 1 to get quantitative information.
Excess work done on this call (perhaps wrong Dfun type).
Run with full_output = 1 to get quantitative information.
Excess work done on this call (perhaps wrong Dfun type).
Run with full_output = 1 to get quantitative information.
Excess work done on this call (perhaps wrong Dfun type).
Run with full_output = 1 to get quantitative information.
Excess work done on this call (perhaps wrong Dfun type).
Run with full_output = 1 to get quantitative information.
Excess work done on this call (perhaps wrong Dfun type).
Run with full_output = 1 to get quantitative information.
Excess work done on this call (perhaps wrong Dfun type).
Run with full_output = 1 to get quantitative information.
Excess work done on this call (perhaps wrong Dfun type).
Run with full_output = 1 to get quantitative information.
 lsoda--  at current t (=r1), mxstep (=i1) steps   
       taken on this call before reaching tout     
      In above message,  I1 =       500
      In above message,  R1 =  0.9401237837505E+01
 lsoda--  at current t (=r1), mxstep (=i1) steps   
       taken on this call before reaching tout     
      In above message,  I1 =       500
      In above message,  R1 =  0.5109621469878E+01
 lsoda--  at current t (=r1), mxstep (=i1) steps   
       taken on this call before reaching tout     
      In above message,  I1 =       500
      In above message,  R1 =  0.2789644134574E+02
 lsoda--  at current t (=r1), mxstep (=i1) steps   
       taken on this call before reaching tout     
      In above message,  I1 =       500
      In above message,  R1 =  0.1233954269618E+02
 lsoda--  at current t (=r1), mxstep (=i1) steps   
       taken on this call before reaching tout     
      In above message,  I1 =       500
      In above message,  R1 =  0.8102440514733E+01
 lsoda--  at current t (=r1), mxstep (=i1) steps   
       taken on this call before reaching tout     
      In above message,  I1 =       500
      In above message,  R1 =  0.1605143925677E+02
 lsoda--  at current t (=r1), mxstep (=i1) steps   
       taken on this call before reaching tout     
      In above message,  I1 =       500
      In above message,  R1 =  0.6436111066875E+01
 lsoda--  at current t (=r1), mxstep (=i1) steps   
       taken on this call before reaching tout     
      In above message,  I1 =       500
      In above message,  R1 =  0.3494331484683E+02
 lsoda--  at current t (=r1), mxstep (=i1) steps   
       taken on this call before reaching tout     
      In above message,  I1 =       500
      In above message,  R1 =  0.4396568334839E+01
 lsoda--  at current t (=r1), mxstep (=i1) steps   
       taken on this call before reaching tout     
      In above message,  I1 =       500
      In above message,  R1 =  0.5155673526669E+01
 lsoda--  at current t (=r1), mxstep (=i1) steps   
       taken on this call before reaching tout     
      In above message,  I1 =       500
      In above message,  R1 =  0.4510647099004E+01
 lsoda--  at current t (=r1), mxstep (=i1) steps   
       taken on this call before reaching tout     
      In above message,  I1 =       500
      In above message,  R1 =  0.4320108892359E+01
 lsoda--  at current t (=r1), mxstep (=i1) steps   
       taken on this call before reaching tout     
      In above message,  I1 =       500
      In above message,  R1 =  0.3858661495808E+01
 lsoda--  at current t (=r1), mxstep (=i1) steps   
       taken on this call before reaching tout     
      In above message,  I1 =       500
      In above message,  R1 =  0.3871493133327E+01
 lsoda--  at current t (=r1), mxstep (=i1) steps   
       taken on this call before reaching tout     
      In above message,  I1 =       500
      In above message,  R1 =  0.7387951813975E+01
 lsoda--  at current t (=r1), mxstep (=i1) steps   
       taken on this call before reaching tout     
      In above message,  I1 =       500
      In above message,  R1 =  0.1121585045786E+02
 lsoda--  at current t (=r1), mxstep (=i1) steps   
       taken on this call before reaching tout     
      In above message,  I1 =       500
      In above message,  R1 =  0.7896869448724E+01
 lsoda--  at current t (=r1), mxstep (=i1) steps   
       taken on this call before reaching tout     
      In above message,  I1 =       500
      In above message,  R1 =  0.1363713881161E+02
 lsoda--  at current t (=r1), mxstep (=i1) steps   
       taken on this call before reaching tout     
      In above message,  I1 =       500
      In above message,  R1 =  0.4121690187887E+01
 lsoda--  at current t (=r1), mxstep (=i1) steps   
       taken on this call before reaching tout     
      In above message,  I1 =       500
      In above message,  R1 =  0.6346141736253E+01
 lsoda--  at current t (=r1), mxstep (=i1) steps   
       taken on this call before reaching tout     
      In above message,  I1 =       500
      In above message,  R1 =  0.3266958474576E+01
 lsoda--  at current t (=r1), mxstep (=i1) steps   
       taken on this call before reaching tout     
      In above message,  I1 =       500
      In above message,  R1 =  0.9919737630213E+01
 lsoda--  at current t (=r1), mxstep (=i1) steps   
       taken on this call before reaching tout     
      In above message,  I1 =       500
      In above message,  R1 =  0.6080776114454E+01
 lsoda--  at current t (=r1), mxstep (=i1) steps   
       taken on this call before reaching tout     
      In above message,  I1 =       500
      In above message,  R1 =  0.8901444845397E+01
 lsoda--  at current t (=r1), mxstep (=i1) steps   
       taken on this call before reaching tout     
      In above message,  I1 =       500
      In above message,  R1 =  0.4974408693431E+01
 lsoda--  at current t (=r1), mxstep (=i1) steps   
       taken on this call before reaching tout     
      In above message,  I1 =       500
      In above message,  R1 =  0.5238475896818E+01
 lsoda--  at current t (=r1), mxstep (=i1) steps   
       taken on this call before reaching tout     
      In above message,  I1 =       500
      In above message,  R1 =  0.1610772296810E+02
 lsoda--  at current t (=r1), mxstep (=i1) steps   
       taken on this call before reaching tout     
      In above message,  I1 =       500
      In above message,  R1 =  0.9005663397549E-01
 lsoda--  at current t (=r1), mxstep (=i1) steps   
       taken on this call before reaching tout     
      In above message,  I1 =       500
      In above message,  R1 =  0.1027865448097E+02
 lsoda--  at current t (=r1), mxstep (=i1) steps   
       taken on this call before reaching tout     
      In above message,  I1 =       500
      In above message,  R1 =  0.6362527671603E+01
 lsoda--  at current t (=r1), mxstep (=i1) steps   
       taken on this call before reaching tout     
      In above message,  I1 =       500
      In above message,  R1 =  0.1055975629505E+02
 lsoda--  at current t (=r1), mxstep (=i1) steps   
       taken on this call before reaching tout     
      In above message,  I1 =       500
      In above message,  R1 =  0.1299417859691E+00
 lsoda--  at current t (=r1), mxstep (=i1) steps   
       taken on this call before reaching tout     
      In above message,  I1 =       500
      In above message,  R1 =  0.7157570108504E+01
 lsoda--  at current t (=r1), mxstep (=i1) steps   
       taken on this call before reaching tout     
      In above message,  I1 =       500
      In above message,  R1 =  0.7366973026260E-01
 lsoda--  at current t (=r1), mxstep (=i1) steps   
       taken on this call before reaching tout     
      In above message,  I1 =       500
      In above message,  R1 =  0.4558298886532E+01
 lsoda--  at current t (=r1), mxstep (=i1) steps   
       taken on this call before reaching tout     
      In above message,  I1 =       500
      In above message,  R1 =  0.4510789190213E+01
 lsoda--  at current t (=r1), mxstep (=i1) steps   
       taken on this call before reaching tout     
      In above message,  I1 =       500
      In above message,  R1 =  0.1012094135877E+00
 lsoda--  at current t (=r1), mxstep (=i1) steps   
       taken on this call before reaching tout     
      In above message,  I1 =       500
      In above message,  R1 =  0.6111169570326E+01
 lsoda--  at current t (=r1), mxstep (=i1) steps   
       taken on this call before reaching tout     
      In above message,  I1 =       500
      In above message,  R1 =  0.9087681570702E+01
 lsoda--  at current t (=r1), mxstep (=i1) steps   
       taken on this call before reaching tout     
      In above message,  I1 =       500
      In above message,  R1 =  0.8807828867188E+01
 lsoda--  at current t (=r1), mxstep (=i1) steps   
       taken on this call before reaching tout     
      In above message,  I1 =       500
      In above message,  R1 =  0.7852547403046E-01
 lsoda--  at current t (=r1), mxstep (=i1) steps   
       taken on this call before reaching tout     
      In above message,  I1 =       500
      In above message,  R1 =  0.1336042931126E+02
Excess work done on this call (perhaps wrong Dfun type).
Run with full_output = 1 to get quantitative information.
Excess work done on this call (perhaps wrong Dfun type).
Run with full_output = 1 to get quantitative information.
Excess work done on this call (perhaps wrong Dfun type).
Run with full_output = 1 to get quantitative information.
Excess work done on this call (perhaps wrong Dfun type).
Run with full_output = 1 to get quantitative information.
Excess work done on this call (perhaps wrong Dfun type).
Run with full_output = 1 to get quantitative information.
Excess work done on this call (perhaps wrong Dfun type).
Run with full_output = 1 to get quantitative information.
Excess work done on this call (perhaps wrong Dfun type).
Run with full_output = 1 to get quantitative information.
Excess work done on this call (perhaps wrong Dfun type).
Run with full_output = 1 to get quantitative information.
Excess work done on this call (perhaps wrong Dfun type).
Run with full_output = 1 to get quantitative information.
Excess work done on this call (perhaps wrong Dfun type).
Run with full_output = 1 to get quantitative information.
Excess work done on this call (perhaps wrong Dfun type).
Run with full_output = 1 to get quantitative information.
Excess work done on this call (perhaps wrong Dfun type).
Run with full_output = 1 to get quantitative information.
Excess work done on this call (perhaps wrong Dfun type).
Run with full_output = 1 to get quantitative information.
Excess work done on this call (perhaps wrong Dfun type).
Run with full_output = 1 to get quantitative information.
Excess work done on this call (perhaps wrong Dfun type).
Run with full_output = 1 to get quantitative information.
Excess work done on this call (perhaps wrong Dfun type).
Run with full_output = 1 to get quantitative information.
Excess work done on this call (perhaps wrong Dfun type).
Run with full_output = 1 to get quantitative information.
Excess work done on this call (perhaps wrong Dfun type).
Run with full_output = 1 to get quantitative information.
Excess work done on this call (perhaps wrong Dfun type).
Run with full_output = 1 to get quantitative information.
Excess work done on this call (perhaps wrong Dfun type).
Run with full_output = 1 to get quantitative information.
Excess work done on this call (perhaps wrong Dfun type).
Run with full_output = 1 to get quantitative information.
Excess work done on this call (perhaps wrong Dfun type).
Run with full_output = 1 to get quantitative information.
Excess work done on this call (perhaps wrong Dfun type).
Run with full_output = 1 to get quantitative information.
Excess work done on this call (perhaps wrong Dfun type).
Run with full_output = 1 to get quantitative information.
Excess work done on this call (perhaps wrong Dfun type).
Run with full_output = 1 to get quantitative information.
 lsoda--  at current t (=r1), mxstep (=i1) steps   
       taken on this call before reaching tout     
      In above message,  I1 =       500
      In above message,  R1 =  0.8176052297908E+01
 lsoda--  at current t (=r1), mxstep (=i1) steps   
       taken on this call before reaching tout     
      In above message,  I1 =       500
      In above message,  R1 =  0.4388250530325E+01
 lsoda--  at current t (=r1), mxstep (=i1) steps   
       taken on this call before reaching tout     
      In above message,  I1 =       500
      In above message,  R1 =  0.1804060939003E+02
 lsoda--  at current t (=r1), mxstep (=i1) steps   
       taken on this call before reaching tout     
      In above message,  I1 =       500
      In above message,  R1 =  0.9220777252655E+01
 lsoda--  at current t (=r1), mxstep (=i1) steps   
       taken on this call before reaching tout     
      In above message,  I1 =       500
      In above message,  R1 =  0.4078599858474E+01
 lsoda--  at current t (=r1), mxstep (=i1) steps   
       taken on this call before reaching tout     
      In above message,  I1 =       500
      In above message,  R1 =  0.3954409843359E+01
 lsoda--  at current t (=r1), mxstep (=i1) steps   
       taken on this call before reaching tout     
      In above message,  I1 =       500
      In above message,  R1 =  0.5267182430737E+01
 lsoda--  at current t (=r1), mxstep (=i1) steps   
       taken on this call before reaching tout     
      In above message,  I1 =       500
      In above message,  R1 =  0.5225872223728E+01
 lsoda--  at current t (=r1), mxstep (=i1) steps   
       taken on this call before reaching tout     
      In above message,  I1 =       500
      In above message,  R1 =  0.4849309511484E+01
 lsoda--  at current t (=r1), mxstep (=i1) steps   
       taken on this call before reaching tout     
      In above message,  I1 =       500
      In above message,  R1 =  0.8009185314754E+01
 lsoda--  at current t (=r1), mxstep (=i1) steps   
       taken on this call before reaching tout     
      In above message,  I1 =       500
      In above message,  R1 =  0.7151681163974E+01
 lsoda--  at current t (=r1), mxstep (=i1) steps   
       taken on this call before reaching tout     
      In above message,  I1 =       500
      In above message,  R1 =  0.3206131653260E+02
 lsoda--  at current t (=r1), mxstep (=i1) steps   
       taken on this call before reaching tout     
      In above message,  I1 =       500
      In above message,  R1 =  0.4821701844284E+01
 lsoda--  at current t (=r1), mxstep (=i1) steps   
       taken on this call before reaching tout     
      In above message,  I1 =       500
      In above message,  R1 =  0.6981111201974E+01
 lsoda--  at current t (=r1), mxstep (=i1) steps   
       taken on this call before reaching tout     
      In above message,  I1 =       500
      In above message,  R1 =  0.3945923322926E+01
 lsoda--  at current t (=r1), mxstep (=i1) steps   
       taken on this call before reaching tout     
      In above message,  I1 =       500
      In above message,  R1 =  0.9223383762553E+01
 lsoda--  at current t (=r1), mxstep (=i1) steps   
       taken on this call before reaching tout     
      In above message,  I1 =       500
      In above message,  R1 =  0.5089026589575E+01
 lsoda--  at current t (=r1), mxstep (=i1) steps   
       taken on this call before reaching tout     
      In above message,  I1 =       500
      In above message,  R1 =  0.3586573132521E+01
 lsoda--  at current t (=r1), mxstep (=i1) steps   
       taken on this call before reaching tout     
      In above message,  I1 =       500
      In above message,  R1 =  0.7094154318071E+01
 lsoda--  at current t (=r1), mxstep (=i1) steps   
       taken on this call before reaching tout     
      In above message,  I1 =       500
      In above message,  R1 =  0.5268188641876E+01
 lsoda--  at current t (=r1), mxstep (=i1) steps   
       taken on this call before reaching tout     
      In above message,  I1 =       500
      In above message,  R1 =  0.5108108215967E+01
 lsoda--  at current t (=r1), mxstep (=i1) steps   
       taken on this call before reaching tout     
      In above message,  I1 =       500
      In above message,  R1 =  0.5164786743864E+01
 lsoda--  at current t (=r1), mxstep (=i1) steps   
       taken on this call before reaching tout     
      In above message,  I1 =       500
      In above message,  R1 =  0.6001558133162E+01
 lsoda--  at current t (=r1), mxstep (=i1) steps   
       taken on this call before reaching tout     
      In above message,  I1 =       500
      In above message,  R1 =  0.5922170279915E+01
 lsoda--  at current t (=r1), mxstep (=i1) steps   
       taken on this call before reaching tout     
      In above message,  I1 =       500
      In above message,  R1 =  0.7992283496278E+01
 lsoda--  at current t (=r1), mxstep (=i1) steps   
       taken on this call before reaching tout     
      In above message,  I1 =       500
      In above message,  R1 =  0.8117539997592E+01
 lsoda--  at current t (=r1), mxstep (=i1) steps   
       taken on this call before reaching tout     
      In above message,  I1 =       500
      In above message,  R1 =  0.4886207854934E+01
 lsoda--  at current t (=r1), mxstep (=i1) steps   
       taken on this call before reaching tout     
      In above message,  I1 =       500
      In above message,  R1 =  0.1501671469655E+02
 lsoda--  at current t (=r1), mxstep (=i1) steps   
       taken on this call before reaching tout     
      In above message,  I1 =       500
      In above message,  R1 =  0.3229736857407E+01
 lsoda--  at current t (=r1), mxstep (=i1) steps   
       taken on this call before reaching tout     
      In above message,  I1 =       500
      In above message,  R1 =  0.9320757768108E+01
 lsoda--  at current t (=r1), mxstep (=i1) steps   
       taken on this call before reaching tout     
      In above message,  I1 =       500
      In above message,  R1 =  0.5069486033089E+01
 lsoda--  at current t (=r1), mxstep (=i1) steps   
       taken on this call before reaching tout     
      In above message,  I1 =       500
      In above message,  R1 =  0.4358593528763E+01
 lsoda--  at current t (=r1), mxstep (=i1) steps   
       taken on this call before reaching tout     
      In above message,  I1 =       500
      In above message,  R1 =  0.6261906887167E+01
 lsoda--  at current t (=r1), mxstep (=i1) steps   
       taken on this call before reaching tout     
      In above message,  I1 =       500
      In above message,  R1 =  0.3824150421326E+01
 lsoda--  at current t (=r1), mxstep (=i1) steps   
       taken on this call before reaching tout     
      In above message,  I1 =       500
      In above message,  R1 =  0.5006493422104E+01
 lsoda--  at current t (=r1), mxstep (=i1) steps   
       taken on this call before reaching tout     
      In above message,  I1 =       500
      In above message,  R1 =  0.4073121188278E+01
 lsoda--  at current t (=r1), mxstep (=i1) steps   
       taken on this call before reaching tout     
      In above message,  I1 =       500
      In above message,  R1 =  0.6910102809798E+01
 lsoda--  at current t (=r1), mxstep (=i1) steps   
       taken on this call before reaching tout     
      In above message,  I1 =       500
      In above message,  R1 =  0.3081470758171E+01
 lsoda--  at current t (=r1), mxstep (=i1) steps   
       taken on this call before reaching tout     
      In above message,  I1 =       500
      In above message,  R1 =  0.3906322079103E+02
 lsoda--  at current t (=r1), mxstep (=i1) steps   
       taken on this call before reaching tout     
      In above message,  I1 =       500
      In above message,  R1 =  0.6013806325158E+01
 lsoda--  at current t (=r1), mxstep (=i1) steps   
       taken on this call before reaching tout     
      In above message,  I1 =       500
      In above message,  R1 =  0.3935358687913E+01
 lsoda--  at current t (=r1), mxstep (=i1) steps   
       taken on this call before reaching tout     
      In above message,  I1 =       500
      In above message,  R1 =  0.4177259920791E+01
Excess work done on this call (perhaps wrong Dfun type).
Run with full_output = 1 to get quantitative information.
Excess work done on this call (perhaps wrong Dfun type).
Run with full_output = 1 to get quantitative information.
Excess work done on this call (perhaps wrong Dfun type).
Run with full_output = 1 to get quantitative information.
Excess work done on this call (perhaps wrong Dfun type).
Run with full_output = 1 to get quantitative information.
Excess work done on this call (perhaps wrong Dfun type).
Run with full_output = 1 to get quantitative information.
Excess work done on this call (perhaps wrong Dfun type).
Run with full_output = 1 to get quantitative information.
Excess work done on this call (perhaps wrong Dfun type).
Run with full_output = 1 to get quantitative information.
 lsoda--  at current t (=r1), mxstep (=i1) steps   
       taken on this call before reaching tout     
      In above message,  I1 =       500
      In above message,  R1 =  0.5969119772118E+01
 lsoda--  at current t (=r1), mxstep (=i1) steps   
       taken on this call before reaching tout     
      In above message,  I1 =       500
      In above message,  R1 =  0.3225269435747E+01
 lsoda--  at current t (=r1), mxstep (=i1) steps   
       taken on this call before reaching tout     
      In above message,  I1 =       500
      In above message,  R1 =  0.4619842195110E+01
 lsoda--  at current t (=r1), mxstep (=i1) steps   
       taken on this call before reaching tout     
      In above message,  I1 =       500
      In above message,  R1 =  0.2776993709926E+02
 lsoda--  at current t (=r1), mxstep (=i1) steps   
       taken on this call before reaching tout     
      In above message,  I1 =       500
      In above message,  R1 =  0.3232310411235E+01
 lsoda--  at current t (=r1), mxstep (=i1) steps   
       taken on this call before reaching tout     
      In above message,  I1 =       500
      In above message,  R1 =  0.7128469042152E+01
 lsoda--  at current t (=r1), mxstep (=i1) steps   
       taken on this call before reaching tout     
      In above message,  I1 =       500
      In above message,  R1 =  0.7253438615761E+01
 lsoda--  at current t (=r1), mxstep (=i1) steps   
       taken on this call before reaching tout     
      In above message,  I1 =       500
      In above message,  R1 =  0.2951382846277E+01
 lsoda--  at current t (=r1), mxstep (=i1) steps   
       taken on this call before reaching tout     
      In above message,  I1 =       500
      In above message,  R1 =  0.1423326619324E+02
 lsoda--  at current t (=r1), mxstep (=i1) steps   
       taken on this call before reaching tout     
      In above message,  I1 =       500
      In above message,  R1 =  0.3308038161103E+01
 lsoda--  at current t (=r1), mxstep (=i1) steps   
       taken on this call before reaching tout     
      In above message,  I1 =       500
      In above message,  R1 =  0.7182684793295E+01
 lsoda--  at current t (=r1), mxstep (=i1) steps   
       taken on this call before reaching tout     
      In above message,  I1 =       500
      In above message,  R1 =  0.7195584678008E+01
 lsoda--  at current t (=r1), mxstep (=i1) steps   
       taken on this call before reaching tout     
      In above message,  I1 =       500
      In above message,  R1 =  0.4701289355935E+01
 lsoda--  at current t (=r1), mxstep (=i1) steps   
       taken on this call before reaching tout     
      In above message,  I1 =       500
      In above message,  R1 =  0.8448263067537E+01
 lsoda--  at current t (=r1), mxstep (=i1) steps   
       taken on this call before reaching tout     
      In above message,  I1 =       500
      In above message,  R1 =  0.1152131748232E+02
 lsoda--  at current t (=r1), mxstep (=i1) steps   
       taken on this call before reaching tout     
      In above message,  I1 =       500
      In above message,  R1 =  0.8767544953813E+01
 lsoda--  at current t (=r1), mxstep (=i1) steps   
       taken on this call before reaching tout     
      In above message,  I1 =       500
      In above message,  R1 =  0.4096653184136E+01
 lsoda--  at current t (=r1), mxstep (=i1) steps   
       taken on this call before reaching tout     
      In above message,  I1 =       500
      In above message,  R1 =  0.4111175287826E+01
 lsoda--  at current t (=r1), mxstep (=i1) steps   
       taken on this call before reaching tout     
      In above message,  I1 =       500
      In above message,  R1 =  0.3891496563545E+01
 lsoda--  at current t (=r1), mxstep (=i1) steps   
       taken on this call before reaching tout     
      In above message,  I1 =       500
      In above message,  R1 =  0.2538692526859E+02
 lsoda--  at current t (=r1), mxstep (=i1) steps   
       taken on this call before reaching tout     
      In above message,  I1 =       500
      In above message,  R1 =  0.6253948067569E+01
 lsoda--  at current t (=r1), mxstep (=i1) steps   
       taken on this call before reaching tout     
      In above message,  I1 =       500
      In above message,  R1 =  0.3645911207826E+01
 lsoda--  at current t (=r1), mxstep (=i1) steps   
       taken on this call before reaching tout     
      In above message,  I1 =       500
      In above message,  R1 =  0.1936733514924E+01
 lsoda--  at current t (=r1), mxstep (=i1) steps   
       taken on this call before reaching tout     
      In above message,  I1 =       500
      In above message,  R1 =  0.4037079196534E+01
 lsoda--  at current t (=r1), mxstep (=i1) steps   
       taken on this call before reaching tout     
      In above message,  I1 =       500
      In above message,  R1 =  0.9059618146143E+01
 lsoda--  at current t (=r1), mxstep (=i1) steps   
       taken on this call before reaching tout     
      In above message,  I1 =       500
      In above message,  R1 =  0.8797871364186E+01
 lsoda--  at current t (=r1), mxstep (=i1) steps   
       taken on this call before reaching tout     
      In above message,  I1 =       500
      In above message,  R1 =  0.2718753009760E+02
 lsoda--  at current t (=r1), mxstep (=i1) steps   
       taken on this call before reaching tout     
      In above message,  I1 =       500
      In above message,  R1 =  0.5159969824190E+01
 lsoda--  at current t (=r1), mxstep (=i1) steps   
       taken on this call before reaching tout     
      In above message,  I1 =       500
      In above message,  R1 =  0.1540476447922E+02
 lsoda--  at current t (=r1), mxstep (=i1) steps   
       taken on this call before reaching tout     
      In above message,  I1 =       500
      In above message,  R1 =  0.8833564290215E+01
 lsoda--  at current t (=r1), mxstep (=i1) steps   
       taken on this call before reaching tout     
      In above message,  I1 =       500
      In above message,  R1 =  0.3252622113725E+01
 lsoda--  at current t (=r1), mxstep (=i1) steps   
       taken on this call before reaching tout     
      In above message,  I1 =       500
      In above message,  R1 =  0.9048976384707E+01
 lsoda--  at current t (=r1), mxstep (=i1) steps   
       taken on this call before reaching tout     
      In above message,  I1 =       500
      In above message,  R1 =  0.3188274751463E+01
 lsoda--  at current t (=r1), mxstep (=i1) steps   
       taken on this call before reaching tout     
      In above message,  I1 =       500
      In above message,  R1 =  0.1253796956529E+02
 lsoda--  at current t (=r1), mxstep (=i1) steps   
       taken on this call before reaching tout     
      In above message,  I1 =       500
      In above message,  R1 =  0.3871299554595E+01
 lsoda--  at current t (=r1), mxstep (=i1) steps   
       taken on this call before reaching tout     
      In above message,  I1 =       500
      In above message,  R1 =  0.5233965614317E+01
 lsoda--  at current t (=r1), mxstep (=i1) steps   
       taken on this call before reaching tout     
      In above message,  I1 =       500
      In above message,  R1 =  0.2921561401473E+02
 lsoda--  at current t (=r1), mxstep (=i1) steps   
       taken on this call before reaching tout     
      In above message,  I1 =       500
      In above message,  R1 =  0.7362135163009E+01
 lsoda--  at current t (=r1), mxstep (=i1) steps   
       taken on this call before reaching tout     
      In above message,  I1 =       500
      In above message,  R1 =  0.5140951342880E+01
 lsoda--  at current t (=r1), mxstep (=i1) steps   
       taken on this call before reaching tout     
      In above message,  I1 =       500
      In above message,  R1 =  0.4625514845550E+01
 lsoda--  at current t (=r1), mxstep (=i1) steps   
       taken on this call before reaching tout     
      In above message,  I1 =       500
      In above message,  R1 =  0.2855082590274E+01
 lsoda--  at current t (=r1), mxstep (=i1) steps   
       taken on this call before reaching tout     
      In above message,  I1 =       500
      In above message,  R1 =  0.3256939738644E+01
Excess work done on this call (perhaps wrong Dfun type).
Run with full_output = 1 to get quantitative information.
Excess work done on this call (perhaps wrong Dfun type).
Run with full_output = 1 to get quantitative information.
Excess work done on this call (perhaps wrong Dfun type).
Run with full_output = 1 to get quantitative information.
Excess work done on this call (perhaps wrong Dfun type).
Run with full_output = 1 to get quantitative information.
Excess work done on this call (perhaps wrong Dfun type).
Run with full_output = 1 to get quantitative information.
Excess work done on this call (perhaps wrong Dfun type).
Run with full_output = 1 to get quantitative information.
Excess work done on this call (perhaps wrong Dfun type).
Run with full_output = 1 to get quantitative information.
Excess work done on this call (perhaps wrong Dfun type).
Run with full_output = 1 to get quantitative information.
Excess work done on this call (perhaps wrong Dfun type).
Run with full_output = 1 to get quantitative information.
Excess work done on this call (perhaps wrong Dfun type).
Run with full_output = 1 to get quantitative information.
Excess work done on this call (perhaps wrong Dfun type).
Run with full_output = 1 to get quantitative information.
Excess work done on this call (perhaps wrong Dfun type).
Run with full_output = 1 to get quantitative information.
Excess work done on this call (perhaps wrong Dfun type).
Run with full_output = 1 to get quantitative information.
Excess work done on this call (perhaps wrong Dfun type).
Run with full_output = 1 to get quantitative information.
Excess work done on this call (perhaps wrong Dfun type).
Run with full_output = 1 to get quantitative information.
Excess work done on this call (perhaps wrong Dfun type).
Run with full_output = 1 to get quantitative information.
Excess work done on this call (perhaps wrong Dfun type).
Run with full_output = 1 to get quantitative information.
Excess work done on this call (perhaps wrong Dfun type).
Run with full_output = 1 to get quantitative information.
Excess work done on this call (perhaps wrong Dfun type).
Run with full_output = 1 to get quantitative information.
Excess work done on this call (perhaps wrong Dfun type).
Run with full_output = 1 to get quantitative information.
Excess work done on this call (perhaps wrong Dfun type).
Run with full_output = 1 to get quantitative information.
Excess work done on this call (perhaps wrong Dfun type).
Run with full_output = 1 to get quantitative information.
Excess work done on this call (perhaps wrong Dfun type).
Run with full_output = 1 to get quantitative information.
Excess work done on this call (perhaps wrong Dfun type).
Run with full_output = 1 to get quantitative information.
Excess work done on this call (perhaps wrong Dfun type).
Run with full_output = 1 to get quantitative information.
Excess work done on this call (perhaps wrong Dfun type).
Run with full_output = 1 to get quantitative information.
Excess work done on this call (perhaps wrong Dfun type).
Run with full_output = 1 to get quantitative information.
Excess work done on this call (perhaps wrong Dfun type).
Run with full_output = 1 to get quantitative information.
Excess work done on this call (perhaps wrong Dfun type).
Run with full_output = 1 to get quantitative information.
Excess work done on this call (perhaps wrong Dfun type).
Run with full_output = 1 to get quantitative information.
Excess work done on this call (perhaps wrong Dfun type).
Run with full_output = 1 to get quantitative information.
Excess work done on this call (perhaps wrong Dfun type).
Run with full_output = 1 to get quantitative information.
Excess work done on this call (perhaps wrong Dfun type).
Run with full_output = 1 to get quantitative information.
Excess work done on this call (perhaps wrong Dfun type).
Run with full_output = 1 to get quantitative information.
Excess work done on this call (perhaps wrong Dfun type).
Run with full_output = 1 to get quantitative information.
Excess work done on this call (perhaps wrong Dfun type).
Run with full_output = 1 to get quantitative information.
Excess work done on this call (perhaps wrong Dfun type).
Run with full_output = 1 to get quantitative information.
 lsoda--  at current t (=r1), mxstep (=i1) steps   
       taken on this call before reaching tout     
      In above message,  I1 =       500
      In above message,  R1 =  0.1008481302218E+02
 lsoda--  at current t (=r1), mxstep (=i1) steps   
       taken on this call before reaching tout     
      In above message,  I1 =       500
      In above message,  R1 =  0.2792518862848E+01
 lsoda--  at current t (=r1), mxstep (=i1) steps   
       taken on this call before reaching tout     
      In above message,  I1 =       500
      In above message,  R1 =  0.1090451303533E+02
 lsoda--  at current t (=r1), mxstep (=i1) steps   
       taken on this call before reaching tout     
      In above message,  I1 =       500
      In above message,  R1 =  0.3116559324141E+01
 lsoda--  at current t (=r1), mxstep (=i1) steps   
       taken on this call before reaching tout     
      In above message,  I1 =       500
      In above message,  R1 =  0.2402979640774E+02
 lsoda--  at current t (=r1), mxstep (=i1) steps   
       taken on this call before reaching tout     
      In above message,  I1 =       500
      In above message,  R1 =  0.9075590111414E+01
 lsoda--  at current t (=r1), mxstep (=i1) steps   
       taken on this call before reaching tout     
      In above message,  I1 =       500
      In above message,  R1 =  0.5072745842392E+01
 lsoda--  at current t (=r1), mxstep (=i1) steps   
       taken on this call before reaching tout     
      In above message,  I1 =       500
      In above message,  R1 =  0.5287604548546E+01
 lsoda--  at current t (=r1), mxstep (=i1) steps   
       taken on this call before reaching tout     
      In above message,  I1 =       500
      In above message,  R1 =  0.3304903776460E+01
 lsoda--  at current t (=r1), mxstep (=i1) steps   
       taken on this call before reaching tout     
      In above message,  I1 =       500
      In above message,  R1 =  0.1132269153088E+02
 lsoda--  at current t (=r1), mxstep (=i1) steps   
       taken on this call before reaching tout     
      In above message,  I1 =       500
      In above message,  R1 =  0.5315431249463E+01
 lsoda--  at current t (=r1), mxstep (=i1) steps   
       taken on this call before reaching tout     
      In above message,  I1 =       500
      In above message,  R1 =  0.1674649849038E+02
 lsoda--  at current t (=r1), mxstep (=i1) steps   
       taken on this call before reaching tout     
      In above message,  I1 =       500
      In above message,  R1 =  0.7146000300416E+01
 lsoda--  at current t (=r1), mxstep (=i1) steps   
       taken on this call before reaching tout     
      In above message,  I1 =       500
      In above message,  R1 =  0.1954214789469E+02
 lsoda--  at current t (=r1), mxstep (=i1) steps   
       taken on this call before reaching tout     
      In above message,  I1 =       500
      In above message,  R1 =  0.9009067480266E+01
 lsoda--  at current t (=r1), mxstep (=i1) steps   
       taken on this call before reaching tout     
      In above message,  I1 =       500
      In above message,  R1 =  0.7217569641816E+01
 lsoda--  at current t (=r1), mxstep (=i1) steps   
       taken on this call before reaching tout     
      In above message,  I1 =       500
      In above message,  R1 =  0.4571581069579E+01
 lsoda--  at current t (=r1), mxstep (=i1) steps   
       taken on this call before reaching tout     
      In above message,  I1 =       500
      In above message,  R1 =  0.1222946163584E+02
 lsoda--  at current t (=r1), mxstep (=i1) steps   
       taken on this call before reaching tout     
      In above message,  I1 =       500
      In above message,  R1 =  0.9109177011766E+01
 lsoda--  at current t (=r1), mxstep (=i1) steps   
       taken on this call before reaching tout     
      In above message,  I1 =       500
      In above message,  R1 =  0.5429500313977E+01
 lsoda--  at current t (=r1), mxstep (=i1) steps   
       taken on this call before reaching tout     
      In above message,  I1 =       500
      In above message,  R1 =  0.8926739762749E+01
 lsoda--  at current t (=r1), mxstep (=i1) steps   
       taken on this call before reaching tout     
      In above message,  I1 =       500
      In above message,  R1 =  0.5746771236015E+02
 lsoda--  at current t (=r1), mxstep (=i1) steps   
       taken on this call before reaching tout     
      In above message,  I1 =       500
      In above message,  R1 =  0.4257002076186E+01
 lsoda--  at current t (=r1), mxstep (=i1) steps   
       taken on this call before reaching tout     
      In above message,  I1 =       500
      In above message,  R1 =  0.3119935498977E+01
 lsoda--  at current t (=r1), mxstep (=i1) steps   
       taken on this call before reaching tout     
      In above message,  I1 =       500
      In above message,  R1 =  0.5102934309338E+01
 lsoda--  at current t (=r1), mxstep (=i1) steps   
       taken on this call before reaching tout     
      In above message,  I1 =       500
      In above message,  R1 =  0.4086966392100E+01
 lsoda--  at current t (=r1), mxstep (=i1) steps   
       taken on this call before reaching tout     
      In above message,  I1 =       500
      In above message,  R1 =  0.3181492926107E+02
 lsoda--  at current t (=r1), mxstep (=i1) steps   
       taken on this call before reaching tout     
      In above message,  I1 =       500
      In above message,  R1 =  0.7991468217829E+01
 lsoda--  at current t (=r1), mxstep (=i1) steps   
       taken on this call before reaching tout     
      In above message,  I1 =       500
      In above message,  R1 =  0.4264357487674E+01
 lsoda--  at current t (=r1), mxstep (=i1) steps   
       taken on this call before reaching tout     
      In above message,  I1 =       500
      In above message,  R1 =  0.3118511722422E+01
 lsoda--  at current t (=r1), mxstep (=i1) steps   
       taken on this call before reaching tout     
      In above message,  I1 =       500
      In above message,  R1 =  0.4507291792338E+01
 lsoda--  at current t (=r1), mxstep (=i1) steps   
       taken on this call before reaching tout     
      In above message,  I1 =       500
      In above message,  R1 =  0.1677176487899E+02
 lsoda--  at current t (=r1), mxstep (=i1) steps   
       taken on this call before reaching tout     
      In above message,  I1 =       500
      In above message,  R1 =  0.1119046710132E+02
 lsoda--  at current t (=r1), mxstep (=i1) steps   
       taken on this call before reaching tout     
      In above message,  I1 =       500
      In above message,  R1 =  0.7235999300707E+01
 lsoda--  at current t (=r1), mxstep (=i1) steps   
       taken on this call before reaching tout     
      In above message,  I1 =       500
      In above message,  R1 =  0.7061151101438E+01
 lsoda--  at current t (=r1), mxstep (=i1) steps   
       taken on this call before reaching tout     
      In above message,  I1 =       500
      In above message,  R1 =  0.1028049637251E+02
 lsoda--  at current t (=r1), mxstep (=i1) steps   
       taken on this call before reaching tout     
      In above message,  I1 =       500
      In above message,  R1 =  0.8063012111658E+01
 lsoda--  at current t (=r1), mxstep (=i1) steps   
       taken on this call before reaching tout     
      In above message,  I1 =       500
      In above message,  R1 =  0.9227829197310E+01
 lsoda--  at current t (=r1), mxstep (=i1) steps   
       taken on this call before reaching tout     
      In above message,  I1 =       500
      In above message,  R1 =  0.5804121846536E+02
 lsoda--  at current t (=r1), mxstep (=i1) steps   
       taken on this call before reaching tout     
      In above message,  I1 =       500
      In above message,  R1 =  0.9010341797471E+01
 lsoda--  at current t (=r1), mxstep (=i1) steps   
       taken on this call before reaching tout     
      In above message,  I1 =       500
      In above message,  R1 =  0.8854596699440E+01
 lsoda--  at current t (=r1), mxstep (=i1) steps   
       taken on this call before reaching tout     
      In above message,  I1 =       500
      In above message,  R1 =  0.4761341264700E+01
Excess work done on this call (perhaps wrong Dfun type).
Run with full_output = 1 to get quantitative information.
Excess work done on this call (perhaps wrong Dfun type).
Run with full_output = 1 to get quantitative information.
Excess work done on this call (perhaps wrong Dfun type).
Run with full_output = 1 to get quantitative information.
Excess work done on this call (perhaps wrong Dfun type).
Run with full_output = 1 to get quantitative information.
Excess work done on this call (perhaps wrong Dfun type).
Run with full_output = 1 to get quantitative information.
Excess work done on this call (perhaps wrong Dfun type).
Run with full_output = 1 to get quantitative information.
Excess work done on this call (perhaps wrong Dfun type).
Run with full_output = 1 to get quantitative information.
Excess work done on this call (perhaps wrong Dfun type).
Run with full_output = 1 to get quantitative information.
Excess work done on this call (perhaps wrong Dfun type).
Run with full_output = 1 to get quantitative information.
Excess work done on this call (perhaps wrong Dfun type).
Run with full_output = 1 to get quantitative information.
Excess work done on this call (perhaps wrong Dfun type).
Run with full_output = 1 to get quantitative information.
Excess work done on this call (perhaps wrong Dfun type).
Run with full_output = 1 to get quantitative information.
Excess work done on this call (perhaps wrong Dfun type).
Run with full_output = 1 to get quantitative information.
Excess work done on this call (perhaps wrong Dfun type).
Run with full_output = 1 to get quantitative information.
Excess work done on this call (perhaps wrong Dfun type).
Run with full_output = 1 to get quantitative information.
Excess work done on this call (perhaps wrong Dfun type).
Run with full_output = 1 to get quantitative information.
Excess work done on this call (perhaps wrong Dfun type).
Run with full_output = 1 to get quantitative information.
Excess work done on this call (perhaps wrong Dfun type).
Run with full_output = 1 to get quantitative information.
 lsoda--  at current t (=r1), mxstep (=i1) steps   
       taken on this call before reaching tout     
      In above message,  I1 =       500
      In above message,  R1 =  0.7138544935401E-01
 lsoda--  at current t (=r1), mxstep (=i1) steps   
       taken on this call before reaching tout     
      In above message,  I1 =       500
      In above message,  R1 =  0.1618886933196E+02
 lsoda--  at current t (=r1), mxstep (=i1) steps   
       taken on this call before reaching tout     
      In above message,  I1 =       500
      In above message,  R1 =  0.4162414237029E+01
 lsoda--  at current t (=r1), mxstep (=i1) steps   
       taken on this call before reaching tout     
      In above message,  I1 =       500
      In above message,  R1 =  0.7236420161662E+01
 lsoda--  at current t (=r1), mxstep (=i1) steps   
       taken on this call before reaching tout     
      In above message,  I1 =       500
      In above message,  R1 =  0.2896905823560E+02
 lsoda--  at current t (=r1), mxstep (=i1) steps   
       taken on this call before reaching tout     
      In above message,  I1 =       500
      In above message,  R1 =  0.9206533551769E+01
 lsoda--  at current t (=r1), mxstep (=i1) steps   
       taken on this call before reaching tout     
      In above message,  I1 =       500
      In above message,  R1 =  0.5023982699563E+01
 lsoda--  at current t (=r1), mxstep (=i1) steps   
       taken on this call before reaching tout     
      In above message,  I1 =       500
      In above message,  R1 =  0.8053279394235E+01
 lsoda--  at current t (=r1), mxstep (=i1) steps   
       taken on this call before reaching tout     
      In above message,  I1 =       500
      In above message,  R1 =  0.4653953550579E+01
 lsoda--  at current t (=r1), mxstep (=i1) steps   
       taken on this call before reaching tout     
      In above message,  I1 =       500
      In above message,  R1 =  0.2193586820492E+02
 lsoda--  at current t (=r1), mxstep (=i1) steps   
       taken on this call before reaching tout     
      In above message,  I1 =       500
      In above message,  R1 =  0.1141525380472E+02
 lsoda--  at current t (=r1), mxstep (=i1) steps   
       taken on this call before reaching tout     
      In above message,  I1 =       500
      In above message,  R1 =  0.5926197579917E+01
 lsoda--  at current t (=r1), mxstep (=i1) steps   
       taken on this call before reaching tout     
      In above message,  I1 =       500
      In above message,  R1 =  0.1214477870180E+02
 lsoda--  at current t (=r1), mxstep (=i1) steps   
       taken on this call before reaching tout     
      In above message,  I1 =       500
      In above message,  R1 =  0.5963226106415E+01
 lsoda--  at current t (=r1), mxstep (=i1) steps   
       taken on this call before reaching tout     
      In above message,  I1 =       500
      In above message,  R1 =  0.5977430654153E+01
 lsoda--  at current t (=r1), mxstep (=i1) steps   
       taken on this call before reaching tout     
      In above message,  I1 =       500
      In above message,  R1 =  0.7175380799953E+01
 lsoda--  at current t (=r1), mxstep (=i1) steps   
       taken on this call before reaching tout     
      In above message,  I1 =       500
      In above message,  R1 =  0.3317557827985E+02
 lsoda--  at current t (=r1), mxstep (=i1) steps   
       taken on this call before reaching tout     
      In above message,  I1 =       500
      In above message,  R1 =  0.9042503566413E+01
 lsoda--  at current t (=r1), mxstep (=i1) steps   
       taken on this call before reaching tout     
      In above message,  I1 =       500
      In above message,  R1 =  0.7516125690999E+01
 lsoda--  at current t (=r1), mxstep (=i1) steps   
       taken on this call before reaching tout     
      In above message,  I1 =       500
      In above message,  R1 =  0.4199771894870E+01
 lsoda--  at current t (=r1), mxstep (=i1) steps   
       taken on this call before reaching tout     
      In above message,  I1 =       500
      In above message,  R1 =  0.7948927128805E+02
 lsoda--  at current t (=r1), mxstep (=i1) steps   
       taken on this call before reaching tout     
      In above message,  I1 =       500
      In above message,  R1 =  0.4052591448947E+01
 lsoda--  at current t (=r1), mxstep (=i1) steps   
       taken on this call before reaching tout     
      In above message,  I1 =       500
      In above message,  R1 =  0.4279344515277E+01
 lsoda--  at current t (=r1), mxstep (=i1) steps   
       taken on this call before reaching tout     
      In above message,  I1 =       500
      In above message,  R1 =  0.4010029937912E+01
 lsoda--  at current t (=r1), mxstep (=i1) steps   
       taken on this call before reaching tout     
      In above message,  I1 =       500
      In above message,  R1 =  0.1916934010206E+02
 lsoda--  at current t (=r1), mxstep (=i1) steps   
       taken on this call before reaching tout     
      In above message,  I1 =       500
      In above message,  R1 =  0.4296369605351E+01
 lsoda--  at current t (=r1), mxstep (=i1) steps   
       taken on this call before reaching tout     
      In above message,  I1 =       500
      In above message,  R1 =  0.4301461959579E+01
 lsoda--  at current t (=r1), mxstep (=i1) steps   
       taken on this call before reaching tout     
      In above message,  I1 =       500
      In above message,  R1 =  0.5275502242780E+01
 lsoda--  at current t (=r1), mxstep (=i1) steps   
       taken on this call before reaching tout     
      In above message,  I1 =       500
      In above message,  R1 =  0.1182870530034E+02
 lsoda--  at current t (=r1), mxstep (=i1) steps   
       taken on this call before reaching tout     
      In above message,  I1 =       500
      In above message,  R1 =  0.2231095300238E+02
 lsoda--  at current t (=r1), mxstep (=i1) steps   
       taken on this call before reaching tout     
      In above message,  I1 =       500
      In above message,  R1 =  0.4421374009445E+01
 lsoda--  at current t (=r1), mxstep (=i1) steps   
       taken on this call before reaching tout     
      In above message,  I1 =       500
      In above message,  R1 =  0.1129433014906E+02
 lsoda--  at current t (=r1), mxstep (=i1) steps   
       taken on this call before reaching tout     
      In above message,  I1 =       500
      In above message,  R1 =  0.1581991075943E+02
 lsoda--  at current t (=r1), mxstep (=i1) steps   
       taken on this call before reaching tout     
      In above message,  I1 =       500
      In above message,  R1 =  0.5050829955358E+01
 lsoda--  at current t (=r1), mxstep (=i1) steps   
       taken on this call before reaching tout     
      In above message,  I1 =       500
      In above message,  R1 =  0.5137756730072E+01
 lsoda--  at current t (=r1), mxstep (=i1) steps   
       taken on this call before reaching tout     
      In above message,  I1 =       500
      In above message,  R1 =  0.4756729219485E+01
 lsoda--  at current t (=r1), mxstep (=i1) steps   
       taken on this call before reaching tout     
      In above message,  I1 =       500
      In above message,  R1 =  0.6179963828103E+01
 lsoda--  at current t (=r1), mxstep (=i1) steps   
       taken on this call before reaching tout     
      In above message,  I1 =       500
      In above message,  R1 =  0.5043523646026E+01
 lsoda--  at current t (=r1), mxstep (=i1) steps   
       taken on this call before reaching tout     
      In above message,  I1 =       500
      In above message,  R1 =  0.9849366359948E+01
 lsoda--  at current t (=r1), mxstep (=i1) steps   
       taken on this call before reaching tout     
      In above message,  I1 =       500
      In above message,  R1 =  0.4125044454947E+01
 lsoda--  at current t (=r1), mxstep (=i1) steps   
       taken on this call before reaching tout     
      In above message,  I1 =       500
      In above message,  R1 =  0.3985534502989E+01
 lsoda--  at current t (=r1), mxstep (=i1) steps   
       taken on this call before reaching tout     
      In above message,  I1 =       500
      In above message,  R1 =  0.4358857463993E+01
Excess work done on this call (perhaps wrong Dfun type).
Run with full_output = 1 to get quantitative information.
Excess work done on this call (perhaps wrong Dfun type).
Run with full_output = 1 to get quantitative information.
Excess work done on this call (perhaps wrong Dfun type).
Run with full_output = 1 to get quantitative information.
Excess work done on this call (perhaps wrong Dfun type).
Run with full_output = 1 to get quantitative information.
Excess work done on this call (perhaps wrong Dfun type).
Run with full_output = 1 to get quantitative information.
Excess work done on this call (perhaps wrong Dfun type).
Run with full_output = 1 to get quantitative information.
Excess work done on this call (perhaps wrong Dfun type).
Run with full_output = 1 to get quantitative information.
Excess work done on this call (perhaps wrong Dfun type).
Run with full_output = 1 to get quantitative information.
Excess work done on this call (perhaps wrong Dfun type).
Run with full_output = 1 to get quantitative information.
Excess work done on this call (perhaps wrong Dfun type).
Run with full_output = 1 to get quantitative information.
Excess work done on this call (perhaps wrong Dfun type).
Run with full_output = 1 to get quantitative information.
Excess work done on this call (perhaps wrong Dfun type).
Run with full_output = 1 to get quantitative information.
Excess work done on this call (perhaps wrong Dfun type).
Run with full_output = 1 to get quantitative information.
Excess work done on this call (perhaps wrong Dfun type).
Run with full_output = 1 to get quantitative information.
Excess work done on this call (perhaps wrong Dfun type).
Run with full_output = 1 to get quantitative information.
Excess work done on this call (perhaps wrong Dfun type).
Run with full_output = 1 to get quantitative information.
Excess work done on this call (perhaps wrong Dfun type).
Run with full_output = 1 to get quantitative information.
Excess work done on this call (perhaps wrong Dfun type).
Run with full_output = 1 to get quantitative information.
Excess work done on this call (perhaps wrong Dfun type).
Run with full_output = 1 to get quantitative information.
Excess work done on this call (perhaps wrong Dfun type).
Run with full_output = 1 to get quantitative information.
Excess work done on this call (perhaps wrong Dfun type).
Run with full_output = 1 to get quantitative information.
Excess work done on this call (perhaps wrong Dfun type).
Run with full_output = 1 to get quantitative information.
Excess work done on this call (perhaps wrong Dfun type).
Run with full_output = 1 to get quantitative information.
Excess work done on this call (perhaps wrong Dfun type).
Run with full_output = 1 to get quantitative information.
Excess work done on this call (perhaps wrong Dfun type).
Run with full_output = 1 to get quantitative information.
Excess work done on this call (perhaps wrong Dfun type).
Run with full_output = 1 to get quantitative information.
Excess work done on this call (perhaps wrong Dfun type).
Run with full_output = 1 to get quantitative information.
Excess work done on this call (perhaps wrong Dfun type).
Run with full_output = 1 to get quantitative information.
Excess work done on this call (perhaps wrong Dfun type).
Run with full_output = 1 to get quantitative information.
Excess work done on this call (perhaps wrong Dfun type).
Run with full_output = 1 to get quantitative information.
Excess work done on this call (perhaps wrong Dfun type).
Run with full_output = 1 to get quantitative information.
Excess work done on this call (perhaps wrong Dfun type).
Run with full_output = 1 to get quantitative information.
Excess work done on this call (perhaps wrong Dfun type).
Run with full_output = 1 to get quantitative information.
Excess work done on this call (perhaps wrong Dfun type).
Run with full_output = 1 to get quantitative information.
Excess work done on this call (perhaps wrong Dfun type).
Run with full_output = 1 to get quantitative information.
Excess work done on this call (perhaps wrong Dfun type).
Run with full_output = 1 to get quantitative information.
Excess work done on this call (perhaps wrong Dfun type).
Run with full_output = 1 to get quantitative information.
Excess work done on this call (perhaps wrong Dfun type).
Run with full_output = 1 to get quantitative information.
Excess work done on this call (perhaps wrong Dfun type).
Run with full_output = 1 to get quantitative information.
Excess work done on this call (perhaps wrong Dfun type).
Run with full_output = 1 to get quantitative information.
Excess work done on this call (perhaps wrong Dfun type).
Run with full_output = 1 to get quantitative information.
Excess work done on this call (perhaps wrong Dfun type).
Run with full_output = 1 to get quantitative information.
Excess work done on this call (perhaps wrong Dfun type).
Run with full_output = 1 to get quantitative information.
Excess work done on this call (perhaps wrong Dfun type).
Run with full_output = 1 to get quantitative information.
Excess work done on this call (perhaps wrong Dfun type).
Run with full_output = 1 to get quantitative information.
Excess work done on this call (perhaps wrong Dfun type).
Run with full_output = 1 to get quantitative information.
Excess work done on this call (perhaps wrong Dfun type).
Run with full_output = 1 to get quantitative information.
Excess work done on this call (perhaps wrong Dfun type).
Run with full_output = 1 to get quantitative information.
Excess work done on this call (perhaps wrong Dfun type).
Run with full_output = 1 to get quantitative information.
Excess work done on this call (perhaps wrong Dfun type).
Run with full_output = 1 to get quantitative information.
Excess work done on this call (perhaps wrong Dfun type).
Run with full_output = 1 to get quantitative information.
Excess work done on this call (perhaps wrong Dfun type).
Run with full_output = 1 to get quantitative information.
Excess work done on this call (perhaps wrong Dfun type).
Run with full_output = 1 to get quantitative information.
Excess work done on this call (perhaps wrong Dfun type).
Run with full_output = 1 to get quantitative information.
Excess work done on this call (perhaps wrong Dfun type).
Run with full_output = 1 to get quantitative information.
Excess work done on this call (perhaps wrong Dfun type).
Run with full_output = 1 to get quantitative information.
Excess work done on this call (perhaps wrong Dfun type).
Run with full_output = 1 to get quantitative information.
Excess work done on this call (perhaps wrong Dfun type).
Run with full_output = 1 to get quantitative information.
Excess work done on this call (perhaps wrong Dfun type).
Run with full_output = 1 to get quantitative information.
Excess work done on this call (perhaps wrong Dfun type).
Run with full_output = 1 to get quantitative information.
Excess work done on this call (perhaps wrong Dfun type).
Run with full_output = 1 to get quantitative information.
Excess work done on this call (perhaps wrong Dfun type).
Run with full_output = 1 to get quantitative information.
Excess work done on this call (perhaps wrong Dfun type).
Run with full_output = 1 to get quantitative information.
Excess work done on this call (perhaps wrong Dfun type).
Run with full_output = 1 to get quantitative information.
Excess work done on this call (perhaps wrong Dfun type).
Run with full_output = 1 to get quantitative information.
Excess work done on this call (perhaps wrong Dfun type).
Run with full_output = 1 to get quantitative information.
Excess work done on this call (perhaps wrong Dfun type).
Run with full_output = 1 to get quantitative information.
Excess work done on this call (perhaps wrong Dfun type).
Run with full_output = 1 to get quantitative information.
Excess work done on this call (perhaps wrong Dfun type).
Run with full_output = 1 to get quantitative information.
Excess work done on this call (perhaps wrong Dfun type).
Run with full_output = 1 to get quantitative information.
Excess work done on this call (perhaps wrong Dfun type).
Run with full_output = 1 to get quantitative information.
Excess work done on this call (perhaps wrong Dfun type).
Run with full_output = 1 to get quantitative information.
Excess work done on this call (perhaps wrong Dfun type).
Run with full_output = 1 to get quantitative information.
Excess work done on this call (perhaps wrong Dfun type).
Run with full_output = 1 to get quantitative information.
Excess work done on this call (perhaps wrong Dfun type).
Run with full_output = 1 to get quantitative information.
Excess work done on this call (perhaps wrong Dfun type).
Run with full_output = 1 to get quantitative information.
Excess work done on this call (perhaps wrong Dfun type).
Run with full_output = 1 to get quantitative information.
Excess work done on this call (perhaps wrong Dfun type).
Run with full_output = 1 to get quantitative information.
Excess work done on this call (perhaps wrong Dfun type).
Run with full_output = 1 to get quantitative information.
Excess work done on this call (perhaps wrong Dfun type).
Run with full_output = 1 to get quantitative information.
Excess work done on this call (perhaps wrong Dfun type).
Run with full_output = 1 to get quantitative information.
Excess work done on this call (perhaps wrong Dfun type).
Run with full_output = 1 to get quantitative information.
Excess work done on this call (perhaps wrong Dfun type).
Run with full_output = 1 to get quantitative information.
Excess work done on this call (perhaps wrong Dfun type).
Run with full_output = 1 to get quantitative information.
Excess work done on this call (perhaps wrong Dfun type).
Run with full_output = 1 to get quantitative information.
Excess work done on this call (perhaps wrong Dfun type).
Run with full_output = 1 to get quantitative information.
Excess work done on this call (perhaps wrong Dfun type).
Run with full_output = 1 to get quantitative information.
Excess work done on this call (perhaps wrong Dfun type).
Run with full_output = 1 to get quantitative information.
Excess work done on this call (perhaps wrong Dfun type).
Run with full_output = 1 to get quantitative information.
Excess work done on this call (perhaps wrong Dfun type).
Run with full_output = 1 to get quantitative information.
Excess work done on this call (perhaps wrong Dfun type).
Run with full_output = 1 to get quantitative information.
Excess work done on this call (perhaps wrong Dfun type).
Run with full_output = 1 to get quantitative information.
Excess work done on this call (perhaps wrong Dfun type).
Run with full_output = 1 to get quantitative information.
Excess work done on this call (perhaps wrong Dfun type).
Run with full_output = 1 to get quantitative information.
Excess work done on this call (perhaps wrong Dfun type).
Run with full_output = 1 to get quantitative information.
Excess work done on this call (perhaps wrong Dfun type).
Run with full_output = 1 to get quantitative information.
Excess work done on this call (perhaps wrong Dfun type).
Run with full_output = 1 to get quantitative information.
Excess work done on this call (perhaps wrong Dfun type).
Run with full_output = 1 to get quantitative information.
Excess work done on this call (perhaps wrong Dfun type).
Run with full_output = 1 to get quantitative information.
Excess work done on this call (perhaps wrong Dfun type).
Run with full_output = 1 to get quantitative information.
Excess work done on this call (perhaps wrong Dfun type).
Run with full_output = 1 to get quantitative information.
Excess work done on this call (perhaps wrong Dfun type).
Run with full_output = 1 to get quantitative information.
Excess work done on this call (perhaps wrong Dfun type).
Run with full_output = 1 to get quantitative information.
Excess work done on this call (perhaps wrong Dfun type).
Run with full_output = 1 to get quantitative information.
Excess work done on this call (perhaps wrong Dfun type).
Run with full_output = 1 to get quantitative information.
Excess work done on this call (perhaps wrong Dfun type).
Run with full_output = 1 to get quantitative information.
Excess work done on this call (perhaps wrong Dfun type).
Run with full_output = 1 to get quantitative information.
Excess work done on this call (perhaps wrong Dfun type).
Run with full_output = 1 to get quantitative information.
Excess work done on this call (perhaps wrong Dfun type).
Run with full_output = 1 to get quantitative information.
Excess work done on this call (perhaps wrong Dfun type).
Run with full_output = 1 to get quantitative information.
Excess work done on this call (perhaps wrong Dfun type).
Run with full_output = 1 to get quantitative information.
Excess work done on this call (perhaps wrong Dfun type).
Run with full_output = 1 to get quantitative information.
Excess work done on this call (perhaps wrong Dfun type).
Run with full_output = 1 to get quantitative information.
Excess work done on this call (perhaps wrong Dfun type).
Run with full_output = 1 to get quantitative information.
Excess work done on this call (perhaps wrong Dfun type).
Run with full_output = 1 to get quantitative information.
Excess work done on this call (perhaps wrong Dfun type).
Run with full_output = 1 to get quantitative information.
Excess work done on this call (perhaps wrong Dfun type).
Run with full_output = 1 to get quantitative information.
Excess work done on this call (perhaps wrong Dfun type).
Run with full_output = 1 to get quantitative information.
Excess work done on this call (perhaps wrong Dfun type).
Run with full_output = 1 to get quantitative information.
 lsoda--  at current t (=r1), mxstep (=i1) steps   
       taken on this call before reaching tout     
      In above message,  I1 =       500
      In above message,  R1 =  0.1840907530302E+01
 lsoda--  at current t (=r1), mxstep (=i1) steps   
       taken on this call before reaching tout     
      In above message,  I1 =       500
      In above message,  R1 =  0.5073666543534E+01
 lsoda--  at current t (=r1), mxstep (=i1) steps   
       taken on this call before reaching tout     
      In above message,  I1 =       500
      In above message,  R1 =  0.4040526678087E+01
 lsoda--  at current t (=r1), mxstep (=i1) steps   
       taken on this call before reaching tout     
      In above message,  I1 =       500
      In above message,  R1 =  0.3355349874889E+01
 lsoda--  at current t (=r1), mxstep (=i1) steps   
       taken on this call before reaching tout     
      In above message,  I1 =       500
      In above message,  R1 =  0.3217799911511E+01
 lsoda--  at current t (=r1), mxstep (=i1) steps   
       taken on this call before reaching tout     
      In above message,  I1 =       500
      In above message,  R1 =  0.1629960865009E+02
 lsoda--  at current t (=r1), mxstep (=i1) steps   
       taken on this call before reaching tout     
      In above message,  I1 =       500
      In above message,  R1 =  0.1620395402615E+02
 lsoda--  at current t (=r1), mxstep (=i1) steps   
       taken on this call before reaching tout     
      In above message,  I1 =       500
      In above message,  R1 =  0.4424083461224E+01
 lsoda--  at current t (=r1), mxstep (=i1) steps   
       taken on this call before reaching tout     
      In above message,  I1 =       500
      In above message,  R1 =  0.7263496915994E+01
 lsoda--  at current t (=r1), mxstep (=i1) steps   
       taken on this call before reaching tout     
      In above message,  I1 =       500
      In above message,  R1 =  0.7130063365892E+01
 lsoda--  at current t (=r1), mxstep (=i1) steps   
       taken on this call before reaching tout     
      In above message,  I1 =       500
      In above message,  R1 =  0.1291322928587E+02
 lsoda--  at current t (=r1), mxstep (=i1) steps   
       taken on this call before reaching tout     
      In above message,  I1 =       500
      In above message,  R1 =  0.6468645796865E+01
 lsoda--  at current t (=r1), mxstep (=i1) steps   
       taken on this call before reaching tout     
      In above message,  I1 =       500
      In above message,  R1 =  0.4246940389016E+01
 lsoda--  at current t (=r1), mxstep (=i1) steps   
       taken on this call before reaching tout     
      In above message,  I1 =       500
      In above message,  R1 =  0.1932423751897E+02
 lsoda--  at current t (=r1), mxstep (=i1) steps   
       taken on this call before reaching tout     
      In above message,  I1 =       500
      In above message,  R1 =  0.7078210268793E+01
 lsoda--  at current t (=r1), mxstep (=i1) steps   
       taken on this call before reaching tout     
      In above message,  I1 =       500
      In above message,  R1 =  0.4129190616708E+01
 lsoda--  at current t (=r1), mxstep (=i1) steps   
       taken on this call before reaching tout     
      In above message,  I1 =       500
      In above message,  R1 =  0.1020674079363E+02
 lsoda--  at current t (=r1), mxstep (=i1) steps   
       taken on this call before reaching tout     
      In above message,  I1 =       500
      In above message,  R1 =  0.5079863462063E+01
 lsoda--  at current t (=r1), mxstep (=i1) steps   
       taken on this call before reaching tout     
      In above message,  I1 =       500
      In above message,  R1 =  0.4130494416278E+01
 lsoda--  at current t (=r1), mxstep (=i1) steps   
       taken on this call before reaching tout     
      In above message,  I1 =       500
      In above message,  R1 =  0.4230529671877E+01
 lsoda--  at current t (=r1), mxstep (=i1) steps   
       taken on this call before reaching tout     
      In above message,  I1 =       500
      In above message,  R1 =  0.6809595155609E+01
 lsoda--  at current t (=r1), mxstep (=i1) steps   
       taken on this call before reaching tout     
      In above message,  I1 =       500
      In above message,  R1 =  0.3015232133797E+02
 lsoda--  at current t (=r1), mxstep (=i1) steps   
       taken on this call before reaching tout     
      In above message,  I1 =       500
      In above message,  R1 =  0.5185943503711E+01
 lsoda--  at current t (=r1), mxstep (=i1) steps   
       taken on this call before reaching tout     
      In above message,  I1 =       500
      In above message,  R1 =  0.1521754912509E+02
 lsoda--  at current t (=r1), mxstep (=i1) steps   
       taken on this call before reaching tout     
      In above message,  I1 =       500
      In above message,  R1 =  0.6914610654436E+01
 lsoda--  at current t (=r1), mxstep (=i1) steps   
       taken on this call before reaching tout     
      In above message,  I1 =       500
      In above message,  R1 =  0.5044730747768E+01
 lsoda--  at current t (=r1), mxstep (=i1) steps   
       taken on this call before reaching tout     
      In above message,  I1 =       500
      In above message,  R1 =  0.1591440091923E+02
 lsoda--  at current t (=r1), mxstep (=i1) steps   
       taken on this call before reaching tout     
      In above message,  I1 =       500
      In above message,  R1 =  0.6924982912610E+01
 lsoda--  at current t (=r1), mxstep (=i1) steps   
       taken on this call before reaching tout     
      In above message,  I1 =       500
      In above message,  R1 =  0.7137446746697E+01
 lsoda--  at current t (=r1), mxstep (=i1) steps   
       taken on this call before reaching tout     
      In above message,  I1 =       500
      In above message,  R1 =  0.3299912947494E+02
 lsoda--  at current t (=r1), mxstep (=i1) steps   
       taken on this call before reaching tout     
      In above message,  I1 =       500
      In above message,  R1 =  0.8949391614375E+01
 lsoda--  at current t (=r1), mxstep (=i1) steps   
       taken on this call before reaching tout     
      In above message,  I1 =       500
      In above message,  R1 =  0.4424594840801E+01
 lsoda--  at current t (=r1), mxstep (=i1) steps   
       taken on this call before reaching tout     
      In above message,  I1 =       500
      In above message,  R1 =  0.1943959450083E+01
 lsoda--  at current t (=r1), mxstep (=i1) steps   
       taken on this call before reaching tout     
      In above message,  I1 =       500
      In above message,  R1 =  0.5968428638908E+01
 lsoda--  at current t (=r1), mxstep (=i1) steps   
       taken on this call before reaching tout     
      In above message,  I1 =       500
      In above message,  R1 =  0.4000610366692E+01
 lsoda--  at current t (=r1), mxstep (=i1) steps   
       taken on this call before reaching tout     
      In above message,  I1 =       500
      In above message,  R1 =  0.1075001319044E+00
 lsoda--  at current t (=r1), mxstep (=i1) steps   
       taken on this call before reaching tout     
      In above message,  I1 =       500
      In above message,  R1 =  0.8440930261356E+01
 lsoda--  at current t (=r1), mxstep (=i1) steps   
       taken on this call before reaching tout     
      In above message,  I1 =       500
      In above message,  R1 =  0.3757267202342E+01
 lsoda--  at current t (=r1), mxstep (=i1) steps   
       taken on this call before reaching tout     
      In above message,  I1 =       500
      In above message,  R1 =  0.1080789917698E+00
 lsoda--  at current t (=r1), mxstep (=i1) steps   
       taken on this call before reaching tout     
      In above message,  I1 =       500
      In above message,  R1 =  0.4346115911068E+01
 lsoda--  at current t (=r1), mxstep (=i1) steps   
       taken on this call before reaching tout     
      In above message,  I1 =       500
      In above message,  R1 =  0.7097494680842E+01
 lsoda--  at current t (=r1), mxstep (=i1) steps   
       taken on this call before reaching tout     
      In above message,  I1 =       500
      In above message,  R1 =  0.7203395434530E+01
Excess work done on this call (perhaps wrong Dfun type).
Run with full_output = 1 to get quantitative information.
Excess work done on this call (perhaps wrong Dfun type).
Run with full_output = 1 to get quantitative information.
Excess work done on this call (perhaps wrong Dfun type).
Run with full_output = 1 to get quantitative information.
Excess work done on this call (perhaps wrong Dfun type).
Run with full_output = 1 to get quantitative information.
 lsoda--  at current t (=r1), mxstep (=i1) steps   
       taken on this call before reaching tout     
      In above message,  I1 =       500
      In above message,  R1 =  0.7729595187499E+01
 lsoda--  at current t (=r1), mxstep (=i1) steps   
       taken on this call before reaching tout     
      In above message,  I1 =       500
      In above message,  R1 =  0.8027029633023E+01
 lsoda--  at current t (=r1), mxstep (=i1) steps   
       taken on this call before reaching tout     
      In above message,  I1 =       500
      In above message,  R1 =  0.2331430214455E+02
 lsoda--  at current t (=r1), mxstep (=i1) steps   
       taken on this call before reaching tout     
      In above message,  I1 =       500
      In above message,  R1 =  0.9003059588066E+01
 lsoda--  at current t (=r1), mxstep (=i1) steps   
       taken on this call before reaching tout     
      In above message,  I1 =       500
      In above message,  R1 =  0.1085810002642E+02
 lsoda--  at current t (=r1), mxstep (=i1) steps   
       taken on this call before reaching tout     
      In above message,  I1 =       500
      In above message,  R1 =  0.7869815148913E+01
 lsoda--  at current t (=r1), mxstep (=i1) steps   
       taken on this call before reaching tout     
      In above message,  I1 =       500
      In above message,  R1 =  0.1713975448912E+02
 lsoda--  at current t (=r1), mxstep (=i1) steps   
       taken on this call before reaching tout     
      In above message,  I1 =       500
      In above message,  R1 =  0.4743116337190E+01
 lsoda--  at current t (=r1), mxstep (=i1) steps   
       taken on this call before reaching tout     
      In above message,  I1 =       500
      In above message,  R1 =  0.4165057992188E+01
 lsoda--  at current t (=r1), mxstep (=i1) steps   
       taken on this call before reaching tout     
      In above message,  I1 =       500
      In above message,  R1 =  0.8081334911331E+01
 lsoda--  at current t (=r1), mxstep (=i1) steps   
       taken on this call before reaching tout     
      In above message,  I1 =       500
      In above message,  R1 =  0.1307785311618E+02
 lsoda--  at current t (=r1), mxstep (=i1) steps   
       taken on this call before reaching tout     
      In above message,  I1 =       500
      In above message,  R1 =  0.9024348548792E+01
 lsoda--  at current t (=r1), mxstep (=i1) steps   
       taken on this call before reaching tout     
      In above message,  I1 =       500
      In above message,  R1 =  0.4171293286073E+01
 lsoda--  at current t (=r1), mxstep (=i1) steps   
       taken on this call before reaching tout     
      In above message,  I1 =       500
      In above message,  R1 =  0.8304695573319E+01
 lsoda--  at current t (=r1), mxstep (=i1) steps   
       taken on this call before reaching tout     
      In above message,  I1 =       500
      In above message,  R1 =  0.6134128187155E+01
 lsoda--  at current t (=r1), mxstep (=i1) steps   
       taken on this call before reaching tout     
      In above message,  I1 =       500
      In above message,  R1 =  0.5218262759686E+01
 lsoda--  at current t (=r1), mxstep (=i1) steps   
       taken on this call before reaching tout     
      In above message,  I1 =       500
      In above message,  R1 =  0.1300676036737E+02
 lsoda--  at current t (=r1), mxstep (=i1) steps   
       taken on this call before reaching tout     
      In above message,  I1 =       500
      In above message,  R1 =  0.4957202578667E+01
 lsoda--  at current t (=r1), mxstep (=i1) steps   
       taken on this call before reaching tout     
      In above message,  I1 =       500
      In above message,  R1 =  0.4558521453054E+01
 lsoda--  at current t (=r1), mxstep (=i1) steps   
       taken on this call before reaching tout     
      In above message,  I1 =       500
      In above message,  R1 =  0.4640073914392E+01
 lsoda--  at current t (=r1), mxstep (=i1) steps   
       taken on this call before reaching tout     
      In above message,  I1 =       500
      In above message,  R1 =  0.1033845404369E+02
 lsoda--  at current t (=r1), mxstep (=i1) steps   
       taken on this call before reaching tout     
      In above message,  I1 =       500
      In above message,  R1 =  0.5858230439252E+01
 lsoda--  at current t (=r1), mxstep (=i1) steps   
       taken on this call before reaching tout     
      In above message,  I1 =       500
      In above message,  R1 =  0.1007358156450E+02
 lsoda--  at current t (=r1), mxstep (=i1) steps   
       taken on this call before reaching tout     
      In above message,  I1 =       500
      In above message,  R1 =  0.9244154067691E+01
 lsoda--  at current t (=r1), mxstep (=i1) steps   
       taken on this call before reaching tout     
      In above message,  I1 =       500
      In above message,  R1 =  0.3899721760551E+01
 lsoda--  at current t (=r1), mxstep (=i1) steps   
       taken on this call before reaching tout     
      In above message,  I1 =       500
      In above message,  R1 =  0.4030063528620E+01
 lsoda--  at current t (=r1), mxstep (=i1) steps   
       taken on this call before reaching tout     
      In above message,  I1 =       500
      In above message,  R1 =  0.4492219955002E+01
 lsoda--  at current t (=r1), mxstep (=i1) steps   
       taken on this call before reaching tout     
      In above message,  I1 =       500
      In above message,  R1 =  0.4446189434035E+01
 lsoda--  at current t (=r1), mxstep (=i1) steps   
       taken on this call before reaching tout     
      In above message,  I1 =       500
      In above message,  R1 =  0.7181480556831E+01
 lsoda--  at current t (=r1), mxstep (=i1) steps   
       taken on this call before reaching tout     
      In above message,  I1 =       500
      In above message,  R1 =  0.8117147138952E+01
 lsoda--  at current t (=r1), mxstep (=i1) steps   
       taken on this call before reaching tout     
      In above message,  I1 =       500
      In above message,  R1 =  0.4975816807897E+01
 lsoda--  at current t (=r1), mxstep (=i1) steps   
       taken on this call before reaching tout     
      In above message,  I1 =       500
      In above message,  R1 =  0.5121949849956E+01
 lsoda--  at current t (=r1), mxstep (=i1) steps   
       taken on this call before reaching tout     
      In above message,  I1 =       500
      In above message,  R1 =  0.4049202049398E+01
 lsoda--  at current t (=r1), mxstep (=i1) steps   
       taken on this call before reaching tout     
      In above message,  I1 =       500
      In above message,  R1 =  0.1109049279152E+02
 lsoda--  at current t (=r1), mxstep (=i1) steps   
       taken on this call before reaching tout     
      In above message,  I1 =       500
      In above message,  R1 =  0.2196735688813E+02
 lsoda--  at current t (=r1), mxstep (=i1) steps   
       taken on this call before reaching tout     
      In above message,  I1 =       500
      In above message,  R1 =  0.5263048249334E+01
 lsoda--  at current t (=r1), mxstep (=i1) steps   
       taken on this call before reaching tout     
      In above message,  I1 =       500
      In above message,  R1 =  0.7161612485937E+01
 lsoda--  at current t (=r1), mxstep (=i1) steps   
       taken on this call before reaching tout     
      In above message,  I1 =       500
      In above message,  R1 =  0.3931934823164E+01
 lsoda--  at current t (=r1), mxstep (=i1) steps   
       taken on this call before reaching tout     
      In above message,  I1 =       500
      In above message,  R1 =  0.3791641075816E+01
 lsoda--  at current t (=r1), mxstep (=i1) steps   
       taken on this call before reaching tout     
      In above message,  I1 =       500
      In above message,  R1 =  0.7069894658061E+01
 lsoda--  at current t (=r1), mxstep (=i1) steps   
       taken on this call before reaching tout     
      In above message,  I1 =       500
      In above message,  R1 =  0.5988457599531E+01
 lsoda--  at current t (=r1), mxstep (=i1) steps   
       taken on this call before reaching tout     
      In above message,  I1 =       500
      In above message,  R1 =  0.7242385416415E+01
Excess work done on this call (perhaps wrong Dfun type).
Run with full_output = 1 to get quantitative information.
Excess work done on this call (perhaps wrong Dfun type).
Run with full_output = 1 to get quantitative information.
Excess work done on this call (perhaps wrong Dfun type).
Run with full_output = 1 to get quantitative information.
Excess work done on this call (perhaps wrong Dfun type).
Run with full_output = 1 to get quantitative information.
Excess work done on this call (perhaps wrong Dfun type).
Run with full_output = 1 to get quantitative information.
Excess work done on this call (perhaps wrong Dfun type).
Run with full_output = 1 to get quantitative information.
Excess work done on this call (perhaps wrong Dfun type).
Run with full_output = 1 to get quantitative information.
Excess work done on this call (perhaps wrong Dfun type).
Run with full_output = 1 to get quantitative information.
Excess work done on this call (perhaps wrong Dfun type).
Run with full_output = 1 to get quantitative information.
Excess work done on this call (perhaps wrong Dfun type).
Run with full_output = 1 to get quantitative information.
Excess work done on this call (perhaps wrong Dfun type).
Run with full_output = 1 to get quantitative information.
Excess work done on this call (perhaps wrong Dfun type).
Run with full_output = 1 to get quantitative information.
Excess work done on this call (perhaps wrong Dfun type).
Run with full_output = 1 to get quantitative information.
Excess work done on this call (perhaps wrong Dfun type).
Run with full_output = 1 to get quantitative information.
Excess work done on this call (perhaps wrong Dfun type).
Run with full_output = 1 to get quantitative information.
Excess work done on this call (perhaps wrong Dfun type).
Run with full_output = 1 to get quantitative information.
Excess work done on this call (perhaps wrong Dfun type).
Run with full_output = 1 to get quantitative information.
Excess work done on this call (perhaps wrong Dfun type).
Run with full_output = 1 to get quantitative information.
Excess work done on this call (perhaps wrong Dfun type).
Run with full_output = 1 to get quantitative information.
Excess work done on this call (perhaps wrong Dfun type).
Run with full_output = 1 to get quantitative information.
Excess work done on this call (perhaps wrong Dfun type).
Run with full_output = 1 to get quantitative information.
Excess work done on this call (perhaps wrong Dfun type).
Run with full_output = 1 to get quantitative information.
Excess work done on this call (perhaps wrong Dfun type).
Run with full_output = 1 to get quantitative information.
Excess work done on this call (perhaps wrong Dfun type).
Run with full_output = 1 to get quantitative information.
Excess work done on this call (perhaps wrong Dfun type).
Run with full_output = 1 to get quantitative information.
 lsoda--  at current t (=r1), mxstep (=i1) steps   
       taken on this call before reaching tout     
      In above message,  I1 =       500
      In above message,  R1 =  0.4549164822859E+01
 lsoda--  at current t (=r1), mxstep (=i1) steps   
       taken on this call before reaching tout     
      In above message,  I1 =       500
      In above message,  R1 =  0.5026051722186E+01
 lsoda--  at current t (=r1), mxstep (=i1) steps   
       taken on this call before reaching tout     
      In above message,  I1 =       500
      In above message,  R1 =  0.3915667401723E+01
 lsoda--  at current t (=r1), mxstep (=i1) steps   
       taken on this call before reaching tout     
      In above message,  I1 =       500
      In above message,  R1 =  0.4262962781688E+01
 lsoda--  at current t (=r1), mxstep (=i1) steps   
       taken on this call before reaching tout     
      In above message,  I1 =       500
      In above message,  R1 =  0.7308200998868E+01
 lsoda--  at current t (=r1), mxstep (=i1) steps   
       taken on this call before reaching tout     
      In above message,  I1 =       500
      In above message,  R1 =  0.9301982964625E+01
 lsoda--  at current t (=r1), mxstep (=i1) steps   
       taken on this call before reaching tout     
      In above message,  I1 =       500
      In above message,  R1 =  0.5336465495263E+01
 lsoda--  at current t (=r1), mxstep (=i1) steps   
       taken on this call before reaching tout     
      In above message,  I1 =       500
      In above message,  R1 =  0.3250382480112E+01
 lsoda--  at current t (=r1), mxstep (=i1) steps   
       taken on this call before reaching tout     
      In above message,  I1 =       500
      In above message,  R1 =  0.3895082983778E+01
 lsoda--  at current t (=r1), mxstep (=i1) steps   
       taken on this call before reaching tout     
      In above message,  I1 =       500
      In above message,  R1 =  0.1280737751679E+00
 lsoda--  at current t (=r1), mxstep (=i1) steps   
       taken on this call before reaching tout     
      In above message,  I1 =       500
      In above message,  R1 =  0.4022025083024E+02
 lsoda--  at current t (=r1), mxstep (=i1) steps   
       taken on this call before reaching tout     
      In above message,  I1 =       500
      In above message,  R1 =  0.4100754348846E+01
 lsoda--  at current t (=r1), mxstep (=i1) steps   
       taken on this call before reaching tout     
      In above message,  I1 =       500
      In above message,  R1 =  0.5151420583236E+01
 lsoda--  at current t (=r1), mxstep (=i1) steps   
       taken on this call before reaching tout     
      In above message,  I1 =       500
      In above message,  R1 =  0.4122347177262E+01
 lsoda--  at current t (=r1), mxstep (=i1) steps   
       taken on this call before reaching tout     
      In above message,  I1 =       500
      In above message,  R1 =  0.8578954096750E+01
 lsoda--  at current t (=r1), mxstep (=i1) steps   
       taken on this call before reaching tout     
      In above message,  I1 =       500
      In above message,  R1 =  0.8105694027006E+01
 lsoda--  at current t (=r1), mxstep (=i1) steps   
       taken on this call before reaching tout     
      In above message,  I1 =       500
      In above message,  R1 =  0.3995807817710E+01
 lsoda--  at current t (=r1), mxstep (=i1) steps   
       taken on this call before reaching tout     
      In above message,  I1 =       500
      In above message,  R1 =  0.4051682434611E+01
 lsoda--  at current t (=r1), mxstep (=i1) steps   
       taken on this call before reaching tout     
      In above message,  I1 =       500
      In above message,  R1 =  0.1702390347028E+02
 lsoda--  at current t (=r1), mxstep (=i1) steps   
       taken on this call before reaching tout     
      In above message,  I1 =       500
      In above message,  R1 =  0.9098527683416E+01
 lsoda--  at current t (=r1), mxstep (=i1) steps   
       taken on this call before reaching tout     
      In above message,  I1 =       500
      In above message,  R1 =  0.5206455899579E+01
 lsoda--  at current t (=r1), mxstep (=i1) steps   
       taken on this call before reaching tout     
      In above message,  I1 =       500
      In above message,  R1 =  0.9011122078494E+01
 lsoda--  at current t (=r1), mxstep (=i1) steps   
       taken on this call before reaching tout     
      In above message,  I1 =       500
      In above message,  R1 =  0.7079023151957E+01
 lsoda--  at current t (=r1), mxstep (=i1) steps   
       taken on this call before reaching tout     
      In above message,  I1 =       500
      In above message,  R1 =  0.4607199823541E+02
 lsoda--  at current t (=r1), mxstep (=i1) steps   
       taken on this call before reaching tout     
      In above message,  I1 =       500
      In above message,  R1 =  0.6018131870132E+01
 lsoda--  at current t (=r1), mxstep (=i1) steps   
       taken on this call before reaching tout     
      In above message,  I1 =       500
      In above message,  R1 =  0.5185924429913E+01
 lsoda--  at current t (=r1), mxstep (=i1) steps   
       taken on this call before reaching tout     
      In above message,  I1 =       500
      In above message,  R1 =  0.3040800327565E+01
 lsoda--  at current t (=r1), mxstep (=i1) steps   
       taken on this call before reaching tout     
      In above message,  I1 =       500
      In above message,  R1 =  0.5203120381454E+01
 lsoda--  at current t (=r1), mxstep (=i1) steps   
       taken on this call before reaching tout     
      In above message,  I1 =       500
      In above message,  R1 =  0.7656778238908E+01
 lsoda--  at current t (=r1), mxstep (=i1) steps   
       taken on this call before reaching tout     
      In above message,  I1 =       500
      In above message,  R1 =  0.9626085346409E+01
 lsoda--  at current t (=r1), mxstep (=i1) steps   
       taken on this call before reaching tout     
      In above message,  I1 =       500
      In above message,  R1 =  0.7749134317186E+01
 lsoda--  at current t (=r1), mxstep (=i1) steps   
       taken on this call before reaching tout     
      In above message,  I1 =       500
      In above message,  R1 =  0.2094774533505E+01
 lsoda--  at current t (=r1), mxstep (=i1) steps   
       taken on this call before reaching tout     
      In above message,  I1 =       500
      In above message,  R1 =  0.3226385816725E+02
 lsoda--  at current t (=r1), mxstep (=i1) steps   
       taken on this call before reaching tout     
      In above message,  I1 =       500
      In above message,  R1 =  0.1997123810301E+01
 lsoda--  at current t (=r1), mxstep (=i1) steps   
       taken on this call before reaching tout     
      In above message,  I1 =       500
      In above message,  R1 =  0.1398156068545E+02
 lsoda--  at current t (=r1), mxstep (=i1) steps   
       taken on this call before reaching tout     
      In above message,  I1 =       500
      In above message,  R1 =  0.2157853842070E+01
 lsoda--  at current t (=r1), mxstep (=i1) steps   
       taken on this call before reaching tout     
      In above message,  I1 =       500
      In above message,  R1 =  0.8083726971141E+01
 lsoda--  at current t (=r1), mxstep (=i1) steps   
       taken on this call before reaching tout     
      In above message,  I1 =       500
      In above message,  R1 =  0.3956945456960E+01
 lsoda--  at current t (=r1), mxstep (=i1) steps   
       taken on this call before reaching tout     
      In above message,  I1 =       500
      In above message,  R1 =  0.5097457268292E+01
 lsoda--  at current t (=r1), mxstep (=i1) steps   
       taken on this call before reaching tout     
      In above message,  I1 =       500
      In above message,  R1 =  0.4269483184042E+01
 lsoda--  at current t (=r1), mxstep (=i1) steps   
       taken on this call before reaching tout     
      In above message,  I1 =       500
      In above message,  R1 =  0.4094662738515E+01
 lsoda--  at current t (=r1), mxstep (=i1) steps   
       taken on this call before reaching tout     
      In above message,  I1 =       500
      In above message,  R1 =  0.5941789925977E+01
Excess work done on this call (perhaps wrong Dfun type).
Run with full_output = 1 to get quantitative information.
Excess work done on this call (perhaps wrong Dfun type).
Run with full_output = 1 to get quantitative information.
Excess work done on this call (perhaps wrong Dfun type).
Run with full_output = 1 to get quantitative information.
Excess work done on this call (perhaps wrong Dfun type).
Run with full_output = 1 to get quantitative information.
Excess work done on this call (perhaps wrong Dfun type).
Run with full_output = 1 to get quantitative information.
Excess work done on this call (perhaps wrong Dfun type).
Run with full_output = 1 to get quantitative information.
Excess work done on this call (perhaps wrong Dfun type).
Run with full_output = 1 to get quantitative information.
Excess work done on this call (perhaps wrong Dfun type).
Run with full_output = 1 to get quantitative information.
Excess work done on this call (perhaps wrong Dfun type).
Run with full_output = 1 to get quantitative information.
Excess work done on this call (perhaps wrong Dfun type).
Run with full_output = 1 to get quantitative information.
Excess work done on this call (perhaps wrong Dfun type).
Run with full_output = 1 to get quantitative information.
Excess work done on this call (perhaps wrong Dfun type).
Run with full_output = 1 to get quantitative information.
Excess work done on this call (perhaps wrong Dfun type).
Run with full_output = 1 to get quantitative information.
Excess work done on this call (perhaps wrong Dfun type).
Run with full_output = 1 to get quantitative information.
Excess work done on this call (perhaps wrong Dfun type).
Run with full_output = 1 to get quantitative information.
Excess work done on this call (perhaps wrong Dfun type).
Run with full_output = 1 to get quantitative information.
Excess work done on this call (perhaps wrong Dfun type).
Run with full_output = 1 to get quantitative information.
Excess work done on this call (perhaps wrong Dfun type).
Run with full_output = 1 to get quantitative information.
Excess work done on this call (perhaps wrong Dfun type).
Run with full_output = 1 to get quantitative information.
Excess work done on this call (perhaps wrong Dfun type).
Run with full_output = 1 to get quantitative information.
Excess work done on this call (perhaps wrong Dfun type).
Run with full_output = 1 to get quantitative information.
Excess work done on this call (perhaps wrong Dfun type).
Run with full_output = 1 to get quantitative information.
Excess work done on this call (perhaps wrong Dfun type).
Run with full_output = 1 to get quantitative information.
Excess work done on this call (perhaps wrong Dfun type).
Run with full_output = 1 to get quantitative information.
Excess work done on this call (perhaps wrong Dfun type).
Run with full_output = 1 to get quantitative information.
Excess work done on this call (perhaps wrong Dfun type).
Run with full_output = 1 to get quantitative information.
Excess work done on this call (perhaps wrong Dfun type).
Run with full_output = 1 to get quantitative information.
Excess work done on this call (perhaps wrong Dfun type).
Run with full_output = 1 to get quantitative information.
Excess work done on this call (perhaps wrong Dfun type).
Run with full_output = 1 to get quantitative information.
Excess work done on this call (perhaps wrong Dfun type).
Run with full_output = 1 to get quantitative information.
Excess work done on this call (perhaps wrong Dfun type).
Run with full_output = 1 to get quantitative information.
Excess work done on this call (perhaps wrong Dfun type).
Run with full_output = 1 to get quantitative information.
Excess work done on this call (perhaps wrong Dfun type).
Run with full_output = 1 to get quantitative information.
Excess work done on this call (perhaps wrong Dfun type).
Run with full_output = 1 to get quantitative information.
Excess work done on this call (perhaps wrong Dfun type).
Run with full_output = 1 to get quantitative information.
Excess work done on this call (perhaps wrong Dfun type).
Run with full_output = 1 to get quantitative information.
Excess work done on this call (perhaps wrong Dfun type).
Run with full_output = 1 to get quantitative information.
Excess work done on this call (perhaps wrong Dfun type).
Run with full_output = 1 to get quantitative information.
Excess work done on this call (perhaps wrong Dfun type).
Run with full_output = 1 to get quantitative information.
Excess work done on this call (perhaps wrong Dfun type).
Run with full_output = 1 to get quantitative information.
Excess work done on this call (perhaps wrong Dfun type).
Run with full_output = 1 to get quantitative information.
Excess work done on this call (perhaps wrong Dfun type).
Run with full_output = 1 to get quantitative information.
Excess work done on this call (perhaps wrong Dfun type).
Run with full_output = 1 to get quantitative information.
Excess work done on this call (perhaps wrong Dfun type).
Run with full_output = 1 to get quantitative information.
Excess work done on this call (perhaps wrong Dfun type).
Run with full_output = 1 to get quantitative information.
Excess work done on this call (perhaps wrong Dfun type).
Run with full_output = 1 to get quantitative information.
Excess work done on this call (perhaps wrong Dfun type).
Run with full_output = 1 to get quantitative information.
Excess work done on this call (perhaps wrong Dfun type).
Run with full_output = 1 to get quantitative information.
Excess work done on this call (perhaps wrong Dfun type).
Run with full_output = 1 to get quantitative information.
Excess work done on this call (perhaps wrong Dfun type).
Run with full_output = 1 to get quantitative information.
Excess work done on this call (perhaps wrong Dfun type).
Run with full_output = 1 to get quantitative information.
Excess work done on this call (perhaps wrong Dfun type).
Run with full_output = 1 to get quantitative information.
Excess work done on this call (perhaps wrong Dfun type).
Run with full_output = 1 to get quantitative information.
Excess work done on this call (perhaps wrong Dfun type).
Run with full_output = 1 to get quantitative information.
Excess work done on this call (perhaps wrong Dfun type).
Run with full_output = 1 to get quantitative information.
Excess work done on this call (perhaps wrong Dfun type).
Run with full_output = 1 to get quantitative information.
Excess work done on this call (perhaps wrong Dfun type).
Run with full_output = 1 to get quantitative information.
Excess work done on this call (perhaps wrong Dfun type).
Run with full_output = 1 to get quantitative information.
Excess work done on this call (perhaps wrong Dfun type).
Run with full_output = 1 to get quantitative information.
Excess work done on this call (perhaps wrong Dfun type).
Run with full_output = 1 to get quantitative information.
Excess work done on this call (perhaps wrong Dfun type).
Run with full_output = 1 to get quantitative information.
Excess work done on this call (perhaps wrong Dfun type).
Run with full_output = 1 to get quantitative information.
Excess work done on this call (perhaps wrong Dfun type).
Run with full_output = 1 to get quantitative information.
Excess work done on this call (perhaps wrong Dfun type).
Run with full_output = 1 to get quantitative information.
Excess work done on this call (perhaps wrong Dfun type).
Run with full_output = 1 to get quantitative information.
 lsoda--  at current t (=r1), mxstep (=i1) steps   
       taken on this call before reaching tout     
      In above message,  I1 =       500
      In above message,  R1 =  0.1103737161578E+02
 lsoda--  at current t (=r1), mxstep (=i1) steps   
       taken on this call before reaching tout     
      In above message,  I1 =       500
      In above message,  R1 =  0.7345420341478E+01
 lsoda--  at current t (=r1), mxstep (=i1) steps   
       taken on this call before reaching tout     
      In above message,  I1 =       500
      In above message,  R1 =  0.4126115754610E+01
 lsoda--  at current t (=r1), mxstep (=i1) steps   
       taken on this call before reaching tout     
      In above message,  I1 =       500
      In above message,  R1 =  0.6103755297017E+01
 lsoda--  at current t (=r1), mxstep (=i1) steps   
       taken on this call before reaching tout     
      In above message,  I1 =       500
      In above message,  R1 =  0.2298412676764E+02
 lsoda--  at current t (=r1), mxstep (=i1) steps   
       taken on this call before reaching tout     
      In above message,  I1 =       500
      In above message,  R1 =  0.6856809207783E+01
 lsoda--  at current t (=r1), mxstep (=i1) steps   
       taken on this call before reaching tout     
      In above message,  I1 =       500
      In above message,  R1 =  0.5170178633430E+01
 lsoda--  at current t (=r1), mxstep (=i1) steps   
       taken on this call before reaching tout     
      In above message,  I1 =       500
      In above message,  R1 =  0.3383464711503E+01
 lsoda--  at current t (=r1), mxstep (=i1) steps   
       taken on this call before reaching tout     
      In above message,  I1 =       500
      In above message,  R1 =  0.1138143143065E+02
 lsoda--  at current t (=r1), mxstep (=i1) steps   
       taken on this call before reaching tout     
      In above message,  I1 =       500
      In above message,  R1 =  0.3190235333870E+02
 lsoda--  at current t (=r1), mxstep (=i1) steps   
       taken on this call before reaching tout     
      In above message,  I1 =       500
      In above message,  R1 =  0.1715198313423E+02
 lsoda--  at current t (=r1), mxstep (=i1) steps   
       taken on this call before reaching tout     
      In above message,  I1 =       500
      In above message,  R1 =  0.5194187140021E+01
 lsoda--  at current t (=r1), mxstep (=i1) steps   
       taken on this call before reaching tout     
      In above message,  I1 =       500
      In above message,  R1 =  0.4272441397473E+01
 lsoda--  at current t (=r1), mxstep (=i1) steps   
       taken on this call before reaching tout     
      In above message,  I1 =       500
      In above message,  R1 =  0.9327047466892E+01
 lsoda--  at current t (=r1), mxstep (=i1) steps   
       taken on this call before reaching tout     
      In above message,  I1 =       500
      In above message,  R1 =  0.1833094467309E+02
 lsoda--  at current t (=r1), mxstep (=i1) steps   
       taken on this call before reaching tout     
      In above message,  I1 =       500
      In above message,  R1 =  0.4189412210477E+01
 lsoda--  at current t (=r1), mxstep (=i1) steps   
       taken on this call before reaching tout     
      In above message,  I1 =       500
      In above message,  R1 =  0.4608313553095E+01
 lsoda--  at current t (=r1), mxstep (=i1) steps   
       taken on this call before reaching tout     
      In above message,  I1 =       500
      In above message,  R1 =  0.2832015548533E+02
 lsoda--  at current t (=r1), mxstep (=i1) steps   
       taken on this call before reaching tout     
      In above message,  I1 =       500
      In above message,  R1 =  0.8069009509156E+01
 lsoda--  at current t (=r1), mxstep (=i1) steps   
       taken on this call before reaching tout     
      In above message,  I1 =       500
      In above message,  R1 =  0.7949964821336E+01
 lsoda--  at current t (=r1), mxstep (=i1) steps   
       taken on this call before reaching tout     
      In above message,  I1 =       500
      In above message,  R1 =  0.3155065228989E+01
 lsoda--  at current t (=r1), mxstep (=i1) steps   
       taken on this call before reaching tout     
      In above message,  I1 =       500
      In above message,  R1 =  0.1138129323615E+00
 lsoda--  at current t (=r1), mxstep (=i1) steps   
       taken on this call before reaching tout     
      In above message,  I1 =       500
      In above message,  R1 =  0.4011876740579E+01
 lsoda--  at current t (=r1), mxstep (=i1) steps   
       taken on this call before reaching tout     
      In above message,  I1 =       500
      In above message,  R1 =  0.7345277146850E-01
 lsoda--  at current t (=r1), mxstep (=i1) steps   
       taken on this call before reaching tout     
      In above message,  I1 =       500
      In above message,  R1 =  0.1292410861960E+02
 lsoda--  at current t (=r1), mxstep (=i1) steps   
       taken on this call before reaching tout     
      In above message,  I1 =       500
      In above message,  R1 =  0.9250050149739E-01
 lsoda--  at current t (=r1), mxstep (=i1) steps   
       taken on this call before reaching tout     
      In above message,  I1 =       500
      In above message,  R1 =  0.4011074523909E+01
 lsoda--  at current t (=r1), mxstep (=i1) steps   
       taken on this call before reaching tout     
      In above message,  I1 =       500
      In above message,  R1 =  0.7032298724257E-01
 lsoda--  at current t (=r1), mxstep (=i1) steps   
       taken on this call before reaching tout     
      In above message,  I1 =       500
      In above message,  R1 =  0.1148633478307E+02
 lsoda--  at current t (=r1), mxstep (=i1) steps   
       taken on this call before reaching tout     
      In above message,  I1 =       500
      In above message,  R1 =  0.5057620310593E+01
 lsoda--  at current t (=r1), mxstep (=i1) steps   
       taken on this call before reaching tout     
      In above message,  I1 =       500
      In above message,  R1 =  0.7185453710103E+01
 lsoda--  at current t (=r1), mxstep (=i1) steps   
       taken on this call before reaching tout     
      In above message,  I1 =       500
      In above message,  R1 =  0.9181950077290E+01
 lsoda--  at current t (=r1), mxstep (=i1) steps   
       taken on this call before reaching tout     
      In above message,  I1 =       500
      In above message,  R1 =  0.1289760139568E+02
 lsoda--  at current t (=r1), mxstep (=i1) steps   
       taken on this call before reaching tout     
      In above message,  I1 =       500
      In above message,  R1 =  0.4992981718134E+01
 lsoda--  at current t (=r1), mxstep (=i1) steps   
       taken on this call before reaching tout     
      In above message,  I1 =       500
      In above message,  R1 =  0.1607577192104E+02
 lsoda--  at current t (=r1), mxstep (=i1) steps   
       taken on this call before reaching tout     
      In above message,  I1 =       500
      In above message,  R1 =  0.3920406093663E+01
 lsoda--  at current t (=r1), mxstep (=i1) steps   
       taken on this call before reaching tout     
      In above message,  I1 =       500
      In above message,  R1 =  0.1283861899758E+02
 lsoda--  at current t (=r1), mxstep (=i1) steps   
       taken on this call before reaching tout     
      In above message,  I1 =       500
      In above message,  R1 =  0.4045403617983E+01
 lsoda--  at current t (=r1), mxstep (=i1) steps   
       taken on this call before reaching tout     
      In above message,  I1 =       500
      In above message,  R1 =  0.4550124213757E+01
 lsoda--  at current t (=r1), mxstep (=i1) steps   
       taken on this call before reaching tout     
      In above message,  I1 =       500
      In above message,  R1 =  0.7169971122402E+01
 lsoda--  at current t (=r1), mxstep (=i1) steps   
       taken on this call before reaching tout     
      In above message,  I1 =       500
      In above message,  R1 =  0.4550795938317E+01
 lsoda--  at current t (=r1), mxstep (=i1) steps   
       taken on this call before reaching tout     
      In above message,  I1 =       500
      In above message,  R1 =  0.1410573393745E+02
Excess work done on this call (perhaps wrong Dfun type).
Run with full_output = 1 to get quantitative information.
Excess work done on this call (perhaps wrong Dfun type).
Run with full_output = 1 to get quantitative information.
Excess work done on this call (perhaps wrong Dfun type).
Run with full_output = 1 to get quantitative information.
Excess work done on this call (perhaps wrong Dfun type).
Run with full_output = 1 to get quantitative information.
Excess work done on this call (perhaps wrong Dfun type).
Run with full_output = 1 to get quantitative information.
Excess work done on this call (perhaps wrong Dfun type).
Run with full_output = 1 to get quantitative information.
Excess work done on this call (perhaps wrong Dfun type).
Run with full_output = 1 to get quantitative information.
Excess work done on this call (perhaps wrong Dfun type).
Run with full_output = 1 to get quantitative information.
Excess work done on this call (perhaps wrong Dfun type).
Run with full_output = 1 to get quantitative information.
Excess work done on this call (perhaps wrong Dfun type).
Run with full_output = 1 to get quantitative information.
Excess work done on this call (perhaps wrong Dfun type).
Run with full_output = 1 to get quantitative information.
Excess work done on this call (perhaps wrong Dfun type).
Run with full_output = 1 to get quantitative information.
Excess work done on this call (perhaps wrong Dfun type).
Run with full_output = 1 to get quantitative information.
Excess work done on this call (perhaps wrong Dfun type).
Run with full_output = 1 to get quantitative information.
Excess work done on this call (perhaps wrong Dfun type).
Run with full_output = 1 to get quantitative information.
Excess work done on this call (perhaps wrong Dfun type).
Run with full_output = 1 to get quantitative information.
Excess work done on this call (perhaps wrong Dfun type).
Run with full_output = 1 to get quantitative information.
Excess work done on this call (perhaps wrong Dfun type).
Run with full_output = 1 to get quantitative information.
Excess work done on this call (perhaps wrong Dfun type).
Run with full_output = 1 to get quantitative information.
Excess work done on this call (perhaps wrong Dfun type).
Run with full_output = 1 to get quantitative information.
Excess work done on this call (perhaps wrong Dfun type).
Run with full_output = 1 to get quantitative information.
Excess work done on this call (perhaps wrong Dfun type).
Run with full_output = 1 to get quantitative information.
Excess work done on this call (perhaps wrong Dfun type).
Run with full_output = 1 to get quantitative information.
Excess work done on this call (perhaps wrong Dfun type).
Run with full_output = 1 to get quantitative information.
Excess work done on this call (perhaps wrong Dfun type).
Run with full_output = 1 to get quantitative information.
Excess work done on this call (perhaps wrong Dfun type).
Run with full_output = 1 to get quantitative information.
Excess work done on this call (perhaps wrong Dfun type).
Run with full_output = 1 to get quantitative information.
Excess work done on this call (perhaps wrong Dfun type).
Run with full_output = 1 to get quantitative information.
Excess work done on this call (perhaps wrong Dfun type).
Run with full_output = 1 to get quantitative information.
Excess work done on this call (perhaps wrong Dfun type).
Run with full_output = 1 to get quantitative information.
Excess work done on this call (perhaps wrong Dfun type).
Run with full_output = 1 to get quantitative information.
Excess work done on this call (perhaps wrong Dfun type).
Run with full_output = 1 to get quantitative information.
Excess work done on this call (perhaps wrong Dfun type).
Run with full_output = 1 to get quantitative information.
Excess work done on this call (perhaps wrong Dfun type).
Run with full_output = 1 to get quantitative information.
Excess work done on this call (perhaps wrong Dfun type).
Run with full_output = 1 to get quantitative information.
Excess work done on this call (perhaps wrong Dfun type).
Run with full_output = 1 to get quantitative information.
Excess work done on this call (perhaps wrong Dfun type).
Run with full_output = 1 to get quantitative information.
Excess work done on this call (perhaps wrong Dfun type).
Run with full_output = 1 to get quantitative information.
Excess work done on this call (perhaps wrong Dfun type).
Run with full_output = 1 to get quantitative information.
Excess work done on this call (perhaps wrong Dfun type).
Run with full_output = 1 to get quantitative information.
Excess work done on this call (perhaps wrong Dfun type).
Run with full_output = 1 to get quantitative information.
Excess work done on this call (perhaps wrong Dfun type).
Run with full_output = 1 to get quantitative information.
Excess work done on this call (perhaps wrong Dfun type).
Run with full_output = 1 to get quantitative information.
Excess work done on this call (perhaps wrong Dfun type).
Run with full_output = 1 to get quantitative information.
Excess work done on this call (perhaps wrong Dfun type).
Run with full_output = 1 to get quantitative information.
Excess work done on this call (perhaps wrong Dfun type).
Run with full_output = 1 to get quantitative information.
Excess work done on this call (perhaps wrong Dfun type).
Run with full_output = 1 to get quantitative information.
Excess work done on this call (perhaps wrong Dfun type).
Run with full_output = 1 to get quantitative information.
Excess work done on this call (perhaps wrong Dfun type).
Run with full_output = 1 to get quantitative information.
Excess work done on this call (perhaps wrong Dfun type).
Run with full_output = 1 to get quantitative information.
Excess work done on this call (perhaps wrong Dfun type).
Run with full_output = 1 to get quantitative information.
Excess work done on this call (perhaps wrong Dfun type).
Run with full_output = 1 to get quantitative information.
Excess work done on this call (perhaps wrong Dfun type).
Run with full_output = 1 to get quantitative information.
Excess work done on this call (perhaps wrong Dfun type).
Run with full_output = 1 to get quantitative information.
Excess work done on this call (perhaps wrong Dfun type).
Run with full_output = 1 to get quantitative information.
Excess work done on this call (perhaps wrong Dfun type).
Run with full_output = 1 to get quantitative information.
Excess work done on this call (perhaps wrong Dfun type).
Run with full_output = 1 to get quantitative information.
Excess work done on this call (perhaps wrong Dfun type).
Run with full_output = 1 to get quantitative information.
 lsoda--  at current t (=r1), mxstep (=i1) steps   
       taken on this call before reaching tout     
      In above message,  I1 =       500
      In above message,  R1 =  0.4218935069976E+01
 lsoda--  at current t (=r1), mxstep (=i1) steps   
       taken on this call before reaching tout     
      In above message,  I1 =       500
      In above message,  R1 =  0.6361762947741E+01
 lsoda--  at current t (=r1), mxstep (=i1) steps   
       taken on this call before reaching tout     
      In above message,  I1 =       500
      In above message,  R1 =  0.1507771790212E+02
 lsoda--  at current t (=r1), mxstep (=i1) steps   
       taken on this call before reaching tout     
      In above message,  I1 =       500
      In above message,  R1 =  0.8106808780456E+01
 lsoda--  at current t (=r1), mxstep (=i1) steps   
       taken on this call before reaching tout     
      In above message,  I1 =       500
      In above message,  R1 =  0.4180484441350E+01
 lsoda--  at current t (=r1), mxstep (=i1) steps   
       taken on this call before reaching tout     
      In above message,  I1 =       500
      In above message,  R1 =  0.4187494279229E+01
 lsoda--  at current t (=r1), mxstep (=i1) steps   
       taken on this call before reaching tout     
      In above message,  I1 =       500
      In above message,  R1 =  0.6119814256179E+01
 lsoda--  at current t (=r1), mxstep (=i1) steps   
       taken on this call before reaching tout     
      In above message,  I1 =       500
      In above message,  R1 =  0.4955423777505E+01
 lsoda--  at current t (=r1), mxstep (=i1) steps   
       taken on this call before reaching tout     
      In above message,  I1 =       500
      In above message,  R1 =  0.3168315758675E+01
 lsoda--  at current t (=r1), mxstep (=i1) steps   
       taken on this call before reaching tout     
      In above message,  I1 =       500
      In above message,  R1 =  0.3603117127195E+02
 lsoda--  at current t (=r1), mxstep (=i1) steps   
       taken on this call before reaching tout     
      In above message,  I1 =       500
      In above message,  R1 =  0.4843258954950E+01
 lsoda--  at current t (=r1), mxstep (=i1) steps   
       taken on this call before reaching tout     
      In above message,  I1 =       500
      In above message,  R1 =  0.4053915212526E+01
 lsoda--  at current t (=r1), mxstep (=i1) steps   
       taken on this call before reaching tout     
      In above message,  I1 =       500
      In above message,  R1 =  0.7157400895402E+01
 lsoda--  at current t (=r1), mxstep (=i1) steps   
       taken on this call before reaching tout     
      In above message,  I1 =       500
      In above message,  R1 =  0.4819941780014E+01
 lsoda--  at current t (=r1), mxstep (=i1) steps   
       taken on this call before reaching tout     
      In above message,  I1 =       500
      In above message,  R1 =  0.4386645294067E+01
 lsoda--  at current t (=r1), mxstep (=i1) steps   
       taken on this call before reaching tout     
      In above message,  I1 =       500
      In above message,  R1 =  0.5061036433713E+01
 lsoda--  at current t (=r1), mxstep (=i1) steps   
       taken on this call before reaching tout     
      In above message,  I1 =       500
      In above message,  R1 =  0.3141731917083E+01
 lsoda--  at current t (=r1), mxstep (=i1) steps   
       taken on this call before reaching tout     
      In above message,  I1 =       500
      In above message,  R1 =  0.5045409113126E+01
 lsoda--  at current t (=r1), mxstep (=i1) steps   
       taken on this call before reaching tout     
      In above message,  I1 =       500
      In above message,  R1 =  0.8976875221654E+01
 lsoda--  at current t (=r1), mxstep (=i1) steps   
       taken on this call before reaching tout     
      In above message,  I1 =       500
      In above message,  R1 =  0.6940632492177E+01
 lsoda--  at current t (=r1), mxstep (=i1) steps   
       taken on this call before reaching tout     
      In above message,  I1 =       500
      In above message,  R1 =  0.3876830730927E+01
 lsoda--  at current t (=r1), mxstep (=i1) steps   
       taken on this call before reaching tout     
      In above message,  I1 =       500
      In above message,  R1 =  0.2731325177686E+02
 lsoda--  at current t (=r1), mxstep (=i1) steps   
       taken on this call before reaching tout     
      In above message,  I1 =       500
      In above message,  R1 =  0.8267263190129E+01
 lsoda--  at current t (=r1), mxstep (=i1) steps   
       taken on this call before reaching tout     
      In above message,  I1 =       500
      In above message,  R1 =  0.5087328759353E+01
 lsoda--  at current t (=r1), mxstep (=i1) steps   
       taken on this call before reaching tout     
      In above message,  I1 =       500
      In above message,  R1 =  0.1609317184494E+02
 lsoda--  at current t (=r1), mxstep (=i1) steps   
       taken on this call before reaching tout     
      In above message,  I1 =       500
      In above message,  R1 =  0.4995257404393E+01
 lsoda--  at current t (=r1), mxstep (=i1) steps   
       taken on this call before reaching tout     
      In above message,  I1 =       500
      In above message,  R1 =  0.8248468541326E+01
 lsoda--  at current t (=r1), mxstep (=i1) steps   
       taken on this call before reaching tout     
      In above message,  I1 =       500
      In above message,  R1 =  0.4122546497927E+01
 lsoda--  at current t (=r1), mxstep (=i1) steps   
       taken on this call before reaching tout     
      In above message,  I1 =       500
      In above message,  R1 =  0.7336972176565E+01
 lsoda--  at current t (=r1), mxstep (=i1) steps   
       taken on this call before reaching tout     
      In above message,  I1 =       500
      In above message,  R1 =  0.9847259864761E+01
 lsoda--  at current t (=r1), mxstep (=i1) steps   
       taken on this call before reaching tout     
      In above message,  I1 =       500
      In above message,  R1 =  0.1545534002296E+02
 lsoda--  at current t (=r1), mxstep (=i1) steps   
       taken on this call before reaching tout     
      In above message,  I1 =       500
      In above message,  R1 =  0.9212133381835E+01
 lsoda--  at current t (=r1), mxstep (=i1) steps   
       taken on this call before reaching tout     
      In above message,  I1 =       500
      In above message,  R1 =  0.7145000947618E+01
 lsoda--  at current t (=r1), mxstep (=i1) steps   
       taken on this call before reaching tout     
      In above message,  I1 =       500
      In above message,  R1 =  0.4380069822207E+01
 lsoda--  at current t (=r1), mxstep (=i1) steps   
       taken on this call before reaching tout     
      In above message,  I1 =       500
      In above message,  R1 =  0.1634319567386E+02
 lsoda--  at current t (=r1), mxstep (=i1) steps   
       taken on this call before reaching tout     
      In above message,  I1 =       500
      In above message,  R1 =  0.7111852158194E+01
 lsoda--  at current t (=r1), mxstep (=i1) steps   
       taken on this call before reaching tout     
      In above message,  I1 =       500
      In above message,  R1 =  0.1706397018268E+02
 lsoda--  at current t (=r1), mxstep (=i1) steps   
       taken on this call before reaching tout     
      In above message,  I1 =       500
      In above message,  R1 =  0.5133746125745E+01
 lsoda--  at current t (=r1), mxstep (=i1) steps   
       taken on this call before reaching tout     
      In above message,  I1 =       500
      In above message,  R1 =  0.5118873063845E+01
 lsoda--  at current t (=r1), mxstep (=i1) steps   
       taken on this call before reaching tout     
      In above message,  I1 =       500
      In above message,  R1 =  0.7237798632690E+01
 lsoda--  at current t (=r1), mxstep (=i1) steps   
       taken on this call before reaching tout     
      In above message,  I1 =       500
      In above message,  R1 =  0.4513389931252E+01
 lsoda--  at current t (=r1), mxstep (=i1) steps   
       taken on this call before reaching tout     
      In above message,  I1 =       500
[truncated: 13,145,042 more chars]
