# Supplementary material for: First Principles Modeling of Nonlinear Incidence Rates in Seasonal Epidemics
Source: PLoS Comput Biol. 2011 Feb 17;7(2):e1001079. doi: 10.1371/journal.pcbi.1001079 (PMC3040644; doi:10.1371/journal.pcbi.1001079)
Supplement: Dataset S1 — Dataset and Python program files. In this directory you will fine all the python code needed to reproduce the calculations in the paper, including the figures. (2.90 MB ZIP) [file pcbi.1001079.s001.zip › computations/seir/lhd_birmingham/scores_lhd_bir.txt]

1.000000000000000000e+03 0.000000000000000000e+00 9.999999999999999395e-12 0.000000000000000000e+00 2.590000000000000000e+02
1.516679881244779608e+03 8.901393107610915123e-02 9.999999999999999799e-13 2.807508298437223493e-01 -6.101688480286929989e+05
1.540202946498711299e+03 1.201958348537014443e-01 9.999999999999999988e-15 2.690624967147692281e-01 -6.081617243156677578e+05
1.346699321605097566e+03 1.055092575127527521e-01 1.023605042877443898e-15 2.105968094673480451e-01 -6.159505181154906750e+05
1.279684899764343299e+03 1.263574130782742500e-01 7.301404081139960040e-12 3.578543231592503648e-01 -6.087906329506835900e+05
1.214284723562023828e+03 1.561157818096119421e-01 3.282809493316544570e-13 2.754089716283155687e-01 -6.177797500350727933e+05
1.253618865797583339e+03 1.455880517214724890e-01 1.422667316099283738e-14 2.411256502277263347e-01 -6.182770451032917481e+05
1.112440932101104409e+03 1.989478722306922132e-01 3.782998800834286236e-15 2.837643067918256268e-01 -6.171212718855924904e+05
1.114075079568570800e+03 1.405170180320226836e-01 4.799064913610091689e-12 2.759021493649256307e-01 -6.146740864958360326e+05
1.414839185316285239e+03 1.458717305725614199e-01 3.644132018272713956e-13 3.238249883913567606e-01 -6.077739075994896702e+05
1.435905269286733528e+03 1.587053184447541343e-01 2.076062704061189299e-14 1.313643556428198134e-01 -6.073327331981109455e+05
1.459994251510721369e+03 1.247663892244857964e-01 1.000000000000000078e-15 2.350722648550999105e-01 -6.125285215129264398e+05
1.128271384024468489e+03 1.190639746352971651e-01 8.824230709487662523e-12 2.627421889211637440e-01 -6.117207795846657827e+05
1.162157822781381128e+03 2.183676195406447640e-01 9.014365967119893771e-13 3.349246869174368202e-01 9.615401412526508800e+16
1.476561980375380017e+03 7.320591046609457864e-02 9.999999999999999988e-15 3.265799374333178684e-01 -6.069519455738959368e+05
1.068604899227219448e+03 1.812549561483448590e-01 1.000000000000000078e-15 2.263822847359843182e-01 -5.115074246539153391e+05
