# Supplementary material for: First Principles Modeling of Nonlinear Incidence Rates in Seasonal Epidemics
Source: PLoS Comput Biol. 2011 Feb 17;7(2):e1001079. doi: 10.1371/journal.pcbi.1001079 (PMC3040644; doi:10.1371/journal.pcbi.1001079)
Supplement: Dataset S1 — Dataset and Python program files. In this directory you will fine all the python code needed to reproduce the calculations in the paper, including the figures. (2.90 MB ZIP) [file pcbi.1001079.s001.zip › computations/seir/lhd_london/lhd_london1.txt]

1.526874548750538679e+03 5.743724543222230444e-02 9.999999999999999799e-13 2.358238644129522776e-01 -1.772434058516002726e+06
1.623526539200398702e+03 6.325775593161836463e-02 1.324511092657467938e-13 2.124591412874659579e-01 -1.769892499106413452e+06
1.588758327960531460e+03 6.832446280080202439e-02 9.999999999999999988e-15 2.823538267221162856e-01 -1.752708333965023514e+06
1.328575589437644794e+03 6.301817726355096738e-02 1.000000000000000078e-15 2.779488039579516290e-01 -1.748252076670151204e+06
