# Supplementary material for: First Principles Modeling of Nonlinear Incidence Rates in Seasonal Epidemics
Source: PLoS Comput Biol. 2011 Feb 17;7(2):e1001079. doi: 10.1371/journal.pcbi.1001079 (PMC3040644; doi:10.1371/journal.pcbi.1001079)
Supplement: Dataset S1 — Dataset and Python program files. In this directory you will fine all the python code needed to reproduce the calculations in the paper, including the figures. (2.90 MB ZIP) [file pcbi.1001079.s001.zip › computations/seir/lhd_london/lhd_london2.txt]

1.521677917580276926e+03 8.234070430739738600e-02 5.456801311785287156e-12 3.382909491315331252e-01 -1.721583249574471964e+06
1.493055757961742302e+03 1.687070722974227666e-01 9.999999999999999799e-13 2.387022974111031592e-01 -1.704672985418804223e+06
1.355407892174977405e+03 1.279151795160907712e-01 1.913963317157715618e-14 1.016137940967373199e-01 -1.692076297170731239e+06
1.388848282570510037e+03 1.260779884293121711e-01 1.402433358038424171e-15 2.200122111804864167e-01 9.101988257608812500e+14
