# Supplementary material for: First Principles Modeling of Nonlinear Incidence Rates in Seasonal Epidemics
Source: PLoS Comput Biol. 2011 Feb 17;7(2):e1001079. doi: 10.1371/journal.pcbi.1001079 (PMC3040644; doi:10.1371/journal.pcbi.1001079)
Supplement: Dataset S1 — Dataset and Python program files. In this directory you will fine all the python code needed to reproduce the calculations in the paper, including the figures. (2.90 MB ZIP) [file pcbi.1001079.s001.zip › computations/seir/lhd_london/lhd_london3.txt]

1.554507975709993616e+03 4.123525820683149323e-02 9.999999999999999395e-12 2.209205552865285138e-01 5.060776009999169618e+20
1.652977200578352949e+03 5.065055780701270549e-02 9.999999999999999799e-13 2.525842911721833395e-01 -1.763231733193270396e+06
1.533121322438460311e+03 6.155316307935809750e-02 9.999999999999999988e-15 2.492830492555225819e-01 -1.768051281213636743e+06
1.699975384888396775e+03 4.863071037428971094e-02 9.999999999999999988e-15 1.619738861054815515e-01 -1.752076129007120151e+06
