# Supplementary material for: First Principles Modeling of Nonlinear Incidence Rates in Seasonal Epidemics
Source: PLoS Comput Biol. 2011 Feb 17;7(2):e1001079. doi: 10.1371/journal.pcbi.1001079 (PMC3040644; doi:10.1371/journal.pcbi.1001079)
Supplement: Dataset S1 — Dataset and Python program files. In this directory you will fine all the python code needed to reproduce the calculations in the paper, including the figures. (2.90 MB ZIP) [file pcbi.1001079.s001.zip › computations/seir/lhd_london/lhd_london4.txt]

1.541583971593412116e+03 4.803653638858884634e-02 4.685505574184409372e-12 1.942908706875534630e-01 -1.775774172873263014e+06
1.543059885006995046e+03 8.894584662827842436e-02 2.545187308764883055e-13 1.839404613524356913e-01 -1.756420468743786449e+06
1.703225007435322823e+03 5.738307098311701271e-02 3.732582011394621705e-14 2.325541193914220095e-01 -1.763575591715149116e+06
1.413725769632243100e+03 1.537549448306926303e-01 6.595129329960512447e-15 2.525013313931031567e-01 -1.720702499985730974e+06
