# Supplementary material for: First Principles Modeling of Nonlinear Incidence Rates in Seasonal Epidemics
Source: PLoS Comput Biol. 2011 Feb 17;7(2):e1001079. doi: 10.1371/journal.pcbi.1001079 (PMC3040644; doi:10.1371/journal.pcbi.1001079)
Supplement: Dataset S1 — Dataset and Python program files. In this directory you will fine all the python code needed to reproduce the calculations in the paper, including the figures. (2.90 MB ZIP) [file pcbi.1001079.s001.zip › computations/seir/lhd_london/nohup.out]

Excess work done on this call (perhaps wrong Dfun type).
Run with full_output = 1 to get quantitative information.
Excess work done on this call (perhaps wrong Dfun type).
Run with full_output = 1 to get quantitative information.
Excess work done on this call (perhaps wrong Dfun type).
Run with full_output = 1 to get quantitative information.
Excess work done on this call (perhaps wrong Dfun type).
Run with full_output = 1 to get quantitative information.
Excess work done on this call (perhaps wrong Dfun type).
Run with full_output = 1 to get quantitative information.
Excess work done on this call (perhaps wrong Dfun type).
Run with full_output = 1 to get quantitative information.
Excess work done on this call (perhaps wrong Dfun type).
Run with full_output = 1 to get quantitative information.
Excess work done on this call (perhaps wrong Dfun type).
Run with full_output = 1 to get quantitative information.
Excess work done on this call (perhaps wrong Dfun type).
Run with full_output = 1 to get quantitative information.
Excess work done on this call (perhaps wrong Dfun type).
Run with full_output = 1 to get quantitative information.
Excess work done on this call (perhaps wrong Dfun type).
Run with full_output = 1 to get quantitative information.
Excess work done on this call (perhaps wrong Dfun type).
Run with full_output = 1 to get quantitative information.
Excess work done on this call (perhaps wrong Dfun type).
Run with full_output = 1 to get quantitative information.
Excess work done on this call (perhaps wrong Dfun type).
Run with full_output = 1 to get quantitative information.
Excess work done on this call (perhaps wrong Dfun type).
Run with full_output = 1 to get quantitative information.
Excess work done on this call (perhaps wrong Dfun type).
Run with full_output = 1 to get quantitative information.
Excess work done on this call (perhaps wrong Dfun type).
Run with full_output = 1 to get quantitative information.
Excess work done on this call (perhaps wrong Dfun type).
Run with full_output = 1 to get quantitative information.
Excess work done on this call (perhaps wrong Dfun type).
Run with full_output = 1 to get quantitative information.
Excess work done on this call (perhaps wrong Dfun type).
Run with full_output = 1 to get quantitative information.
Excess work done on this call (perhaps wrong Dfun type).
Run with full_output = 1 to get quantitative information.
Excess work done on this call (perhaps wrong Dfun type).
Run with full_output = 1 to get quantitative information.
Excess work done on this call (perhaps wrong Dfun type).
Run with full_output = 1 to get quantitative information.
Excess work done on this call (perhaps wrong Dfun type).
Run with full_output = 1 to get quantitative information.
Excess work done on this call (perhaps wrong Dfun type).
Run with full_output = 1 to get quantitative information.
Excess work done on this call (perhaps wrong Dfun type).
Run with full_output = 1 to get quantitative information.
Excess work done on this call (perhaps wrong Dfun type).
Run with full_output = 1 to get quantitative information.
Excess work done on this call (perhaps wrong Dfun type).
Run with full_output = 1 to get quantitative information.
Excess work done on this call (perhaps wrong Dfun type).
Run with full_output = 1 to get quantitative information.
Excess work done on this call (perhaps wrong Dfun type).
Run with full_output = 1 to get quantitative information.
Excess work done on this call (perhaps wrong Dfun type).
Run with full_output = 1 to get quantitative information.
Excess work done on this call (perhaps wrong Dfun type).
Run with full_output = 1 to get quantitative information.
Excess work done on this call (perhaps wrong Dfun type).
Run with full_output = 1 to get quantitative information.
Excess work done on this call (perhaps wrong Dfun type).
Run with full_output = 1 to get quantitative information.
Excess work done on this call (perhaps wrong Dfun type).
Run with full_output = 1 to get quantitative information.
Excess work done on this call (perhaps wrong Dfun type).
Run with full_output = 1 to get quantitative information.
Excess work done on this call (perhaps wrong Dfun type).
Run with full_output = 1 to get quantitative information.
Excess work done on this call (perhaps wrong Dfun type).
Run with full_output = 1 to get quantitative information.
Excess work done on this call (perhaps wrong Dfun type).
Run with full_output = 1 to get quantitative information.
Excess work done on this call (perhaps wrong Dfun type).
Run with full_output = 1 to get quantitative information.
Excess work done on this call (perhaps wrong Dfun type).
Run with full_output = 1 to get quantitative information.
Excess work done on this call (perhaps wrong Dfun type).
Run with full_output = 1 to get quantitative information.
Excess work done on this call (perhaps wrong Dfun type).
Run with full_output = 1 to get quantitative information.
Excess work done on this call (perhaps wrong Dfun type).
Run with full_output = 1 to get quantitative information.
Excess work done on this call (perhaps wrong Dfun type).
Run with full_output = 1 to get quantitative information.
Excess work done on this call (perhaps wrong Dfun type).
Run with full_output = 1 to get quantitative information.
Excess work done on this call (perhaps wrong Dfun type).
Run with full_output = 1 to get quantitative information.
Excess work done on this call (perhaps wrong Dfun type).
Run with full_output = 1 to get quantitative information.
Excess work done on this call (perhaps wrong Dfun type).
Run with full_output = 1 to get quantitative information.
Excess work done on this call (perhaps wrong Dfun type).
Run with full_output = 1 to get quantitative information.
Excess work done on this call (perhaps wrong Dfun type).
Run with full_output = 1 to get quantitative information.
Excess work done on this call (perhaps wrong Dfun type).
Run with full_output = 1 to get quantitative information.
Excess work done on this call (perhaps wrong Dfun type).
Run with full_output = 1 to get quantitative information.
Excess work done on this call (perhaps wrong Dfun type).
Run with full_output = 1 to get quantitative information.
Excess work done on this call (perhaps wrong Dfun type).
Run with full_output = 1 to get quantitative information.
Excess work done on this call (perhaps wrong Dfun type).
Run with full_output = 1 to get quantitative information.
Excess work done on this call (perhaps wrong Dfun type).
Run with full_output = 1 to get quantitative information.
Excess work done on this call (perhaps wrong Dfun type).
Run with full_output = 1 to get quantitative information.
Excess work done on this call (perhaps wrong Dfun type).
Run with full_output = 1 to get quantitative information.
Excess work done on this call (perhaps wrong Dfun type).
Run with full_output = 1 to get quantitative information.
Excess work done on this call (perhaps wrong Dfun type).
Run with full_output = 1 to get quantitative information.
Excess work done on this call (perhaps wrong Dfun type).
Run with full_output = 1 to get quantitative information.
Excess work done on this call (perhaps wrong Dfun type).
Run with full_output = 1 to get quantitative information.
Excess work done on this call (perhaps wrong Dfun type).
Run with full_output = 1 to get quantitative information.
Excess work done on this call (perhaps wrong Dfun type).
Run with full_output = 1 to get quantitative information.
Excess work done on this call (perhaps wrong Dfun type).
Run with full_output = 1 to get quantitative information.
Excess work done on this call (perhaps wrong Dfun type).
Run with full_output = 1 to get quantitative information.
Excess work done on this call (perhaps wrong Dfun type).
Run with full_output = 1 to get quantitative information.
Excess work done on this call (perhaps wrong Dfun type).
Run with full_output = 1 to get quantitative information.
Excess work done on this call (perhaps wrong Dfun type).
Run with full_output = 1 to get quantitative information.
Excess work done on this call (perhaps wrong Dfun type).
Run with full_output = 1 to get quantitative information.
Excess work done on this call (perhaps wrong Dfun type).
Run with full_output = 1 to get quantitative information.
Excess work done on this call (perhaps wrong Dfun type).
Run with full_output = 1 to get quantitative information.
Excess work done on this call (perhaps wrong Dfun type).
Run with full_output = 1 to get quantitative information.
Excess work done on this call (perhaps wrong Dfun type).
Run with full_output = 1 to get quantitative information.
Excess work done on this call (perhaps wrong Dfun type).
Run with full_output = 1 to get quantitative information.
Excess work done on this call (perhaps wrong Dfun type).
Run with full_output = 1 to get quantitative information.
Excess work done on this call (perhaps wrong Dfun type).
Run with full_output = 1 to get quantitative information.
Excess work done on this call (perhaps wrong Dfun type).
Run with full_output = 1 to get quantitative information.
Excess work done on this call (perhaps wrong Dfun type).
Run with full_output = 1 to get quantitative information.
Excess work done on this call (perhaps wrong Dfun type).
Run with full_output = 1 to get quantitative information.
Excess work done on this call (perhaps wrong Dfun type).
Run with full_output = 1 to get quantitative information.
Excess work done on this call (perhaps wrong Dfun type).
Run with full_output = 1 to get quantitative information.
Excess work done on this call (perhaps wrong Dfun type).
Run with full_output = 1 to get quantitative information.
Excess work done on this call (perhaps wrong Dfun type).
Run with full_output = 1 to get quantitative information.
Excess work done on this call (perhaps wrong Dfun type).
Run with full_output = 1 to get quantitative information.
Excess work done on this call (perhaps wrong Dfun type).
Run with full_output = 1 to get quantitative information.
Excess work done on this call (perhaps wrong Dfun type).
Run with full_output = 1 to get quantitative information.
Excess work done on this call (perhaps wrong Dfun type).
Run with full_output = 1 to get quantitative information.
Excess work done on this call (perhaps wrong Dfun type).
Run with full_output = 1 to get quantitative information.
Excess work done on this call (perhaps wrong Dfun type).
Run with full_output = 1 to get quantitative information.
Excess work done on this call (perhaps wrong Dfun type).
Run with full_output = 1 to get quantitative information.
Excess work done on this call (perhaps wrong Dfun type).
Run with full_output = 1 to get quantitative information.
Excess work done on this call (perhaps wrong Dfun type).
Run with full_output = 1 to get quantitative information.
Excess work done on this call (perhaps wrong Dfun type).
Run with full_output = 1 to get quantitative information.
Excess work done on this call (perhaps wrong Dfun type).
Run with full_output = 1 to get quantitative information.
Excess work done on this call (perhaps wrong Dfun type).
Run with full_output = 1 to get quantitative information.
Excess work done on this call (perhaps wrong Dfun type).
Run with full_output = 1 to get quantitative information.
Excess work done on this call (perhaps wrong Dfun type).
Run with full_output = 1 to get quantitative information.
Excess work done on this call (perhaps wrong Dfun type).
Run with full_output = 1 to get quantitative information.
Excess work done on this call (perhaps wrong Dfun type).
Run with full_output = 1 to get quantitative information.
Excess work done on this call (perhaps wrong Dfun type).
Run with full_output = 1 to get quantitative information.
Excess work done on this call (perhaps wrong Dfun type).
Run with full_output = 1 to get quantitative information.
Excess work done on this call (perhaps wrong Dfun type).
Run with full_output = 1 to get quantitative information.
Excess work done on this call (perhaps wrong Dfun type).
Run with full_output = 1 to get quantitative information.
Excess work done on this call (perhaps wrong Dfun type).
Run with full_output = 1 to get quantitative information.
Excess work done on this call (perhaps wrong Dfun type).
Run with full_output = 1 to get quantitative information.
Excess work done on this call (perhaps wrong Dfun type).
Run with full_output = 1 to get quantitative information.
Excess work done on this call (perhaps wrong Dfun type).
Run with full_output = 1 to get quantitative information.
Excess work done on this call (perhaps wrong Dfun type).
Run with full_output = 1 to get quantitative information.
Excess work done on this call (perhaps wrong Dfun type).
Run with full_output = 1 to get quantitative information.
Excess work done on this call (perhaps wrong Dfun type).
Run with full_output = 1 to get quantitative information.
Excess work done on this call (perhaps wrong Dfun type).
Run with full_output = 1 to get quantitative information.
Excess work done on this call (perhaps wrong Dfun type).
Run with full_output = 1 to get quantitative information.
Excess work done on this call (perhaps wrong Dfun type).
Run with full_output = 1 to get quantitative information.
Excess work done on this call (perhaps wrong Dfun type).
Run with full_output = 1 to get quantitative information.
Excess work done on this call (perhaps wrong Dfun type).
Run with full_output = 1 to get quantitative information.
Excess work done on this call (perhaps wrong Dfun type).
Run with full_output = 1 to get quantitative information.
Excess work done on this call (perhaps wrong Dfun type).
Run with full_output = 1 to get quantitative information.
Excess work done on this call (perhaps wrong Dfun type).
Run with full_output = 1 to get quantitative information.
Excess work done on this call (perhaps wrong Dfun type).
Run with full_output = 1 to get quantitative information.
Excess work done on this call (perhaps wrong Dfun type).
Run with full_output = 1 to get quantitative information.
Excess work done on this call (perhaps wrong Dfun type).
Run with full_output = 1 to get quantitative information.
Excess work done on this call (perhaps wrong Dfun type).
Run with full_output = 1 to get quantitative information.
Excess work done on this call (perhaps wrong Dfun type).
Run with full_output = 1 to get quantitative information.
Excess work done on this call (perhaps wrong Dfun type).
Run with full_output = 1 to get quantitative information.
 lsoda--  at current t (=r1), mxstep (=i1) steps   
       taken on this call before reaching tout     
      In above message,  I1 =       500
      In above message,  R1 =  0.7924293392214E+01
 lsoda--  at current t (=r1), mxstep (=i1) steps   
       taken on this call before reaching tout     
      In above message,  I1 =       500
      In above message,  R1 =  0.7245352600435E+01
 lsoda--  at current t (=r1), mxstep (=i1) steps   
       taken on this call before reaching tout     
      In above message,  I1 =       500
      In above message,  R1 =  0.6246893094451E+01
 lsoda--  at current t (=r1), mxstep (=i1) steps   
       taken on this call before reaching tout     
      In above message,  I1 =       500
      In above message,  R1 =  0.4011426870831E+01
 lsoda--  at current t (=r1), mxstep (=i1) steps   
       taken on this call before reaching tout     
      In above message,  I1 =       500
      In above message,  R1 =  0.2017626788868E+02
 lsoda--  at current t (=r1), mxstep (=i1) steps   
       taken on this call before reaching tout     
      In above message,  I1 =       500
      In above message,  R1 =  0.3974623912597E+01
 lsoda--  at current t (=r1), mxstep (=i1) steps   
       taken on this call before reaching tout     
      In above message,  I1 =       500
      In above message,  R1 =  0.5007923235955E+01
 lsoda--  at current t (=r1), mxstep (=i1) steps   
       taken on this call before reaching tout     
      In above message,  I1 =       500
      In above message,  R1 =  0.5113288644287E+01
 lsoda--  at current t (=r1), mxstep (=i1) steps   
       taken on this call before reaching tout     
      In above message,  I1 =       500
      In above message,  R1 =  0.4264961598320E+01
 lsoda--  at current t (=r1), mxstep (=i1) steps   
       taken on this call before reaching tout     
      In above message,  I1 =       500
      In above message,  R1 =  0.7141117266673E+01
 lsoda--  at current t (=r1), mxstep (=i1) steps   
       taken on this call before reaching tout     
      In above message,  I1 =       500
      In above message,  R1 =  0.1324227227526E+02
 lsoda--  at current t (=r1), mxstep (=i1) steps   
       taken on this call before reaching tout     
      In above message,  I1 =       500
      In above message,  R1 =  0.5258778173748E+01
 lsoda--  at current t (=r1), mxstep (=i1) steps   
       taken on this call before reaching tout     
      In above message,  I1 =       500
      In above message,  R1 =  0.1118693884894E+02
 lsoda--  at current t (=r1), mxstep (=i1) steps   
       taken on this call before reaching tout     
      In above message,  I1 =       500
      In above message,  R1 =  0.6466078727928E+01
 lsoda--  at current t (=r1), mxstep (=i1) steps   
       taken on this call before reaching tout     
      In above message,  I1 =       500
      In above message,  R1 =  0.1405502578389E+02
 lsoda--  at current t (=r1), mxstep (=i1) steps   
       taken on this call before reaching tout     
      In above message,  I1 =       500
      In above message,  R1 =  0.8942471316233E+01
 lsoda--  at current t (=r1), mxstep (=i1) steps   
       taken on this call before reaching tout     
      In above message,  I1 =       500
      In above message,  R1 =  0.5217565387762E+01
 lsoda--  at current t (=r1), mxstep (=i1) steps   
       taken on this call before reaching tout     
      In above message,  I1 =       500
      In above message,  R1 =  0.5298172486692E+01
 lsoda--  at current t (=r1), mxstep (=i1) steps   
       taken on this call before reaching tout     
      In above message,  I1 =       500
      In above message,  R1 =  0.4073660324260E+01
 lsoda--  at current t (=r1), mxstep (=i1) steps   
       taken on this call before reaching tout     
      In above message,  I1 =       500
      In above message,  R1 =  0.1940959158733E+03
 lsoda--  at current t (=r1), mxstep (=i1) steps   
       taken on this call before reaching tout     
      In above message,  I1 =       500
      In above message,  R1 =  0.4689878723255E+01
 lsoda--  at current t (=r1), mxstep (=i1) steps   
       taken on this call before reaching tout     
      In above message,  I1 =       500
      In above message,  R1 =  0.4299737015215E+01
 lsoda--  at current t (=r1), mxstep (=i1) steps   
       taken on this call before reaching tout     
      In above message,  I1 =       500
      In above message,  R1 =  0.1385909873354E+02
 lsoda--  at current t (=r1), mxstep (=i1) steps   
       taken on this call before reaching tout     
      In above message,  I1 =       500
      In above message,  R1 =  0.8085890406445E+01
 lsoda--  at current t (=r1), mxstep (=i1) steps   
       taken on this call before reaching tout     
      In above message,  I1 =       500
      In above message,  R1 =  0.9372533484274E+01
 lsoda--  at current t (=r1), mxstep (=i1) steps   
       taken on this call before reaching tout     
      In above message,  I1 =       500
      In above message,  R1 =  0.5045568795631E+01
 lsoda--  at current t (=r1), mxstep (=i1) steps   
       taken on this call before reaching tout     
      In above message,  I1 =       500
      In above message,  R1 =  0.6328307997209E+01
 lsoda--  at current t (=r1), mxstep (=i1) steps   
       taken on this call before reaching tout     
      In above message,  I1 =       500
      In above message,  R1 =  0.6024438276580E+01
 lsoda--  at current t (=r1), mxstep (=i1) steps   
       taken on this call before reaching tout     
      In above message,  I1 =       500
      In above message,  R1 =  0.5994277805457E+01
 lsoda--  at current t (=r1), mxstep (=i1) steps   
       taken on this call before reaching tout     
      In above message,  I1 =       500
      In above message,  R1 =  0.7311972193398E+02
 lsoda--  at current t (=r1), mxstep (=i1) steps   
       taken on this call before reaching tout     
      In above message,  I1 =       500
      In above message,  R1 =  0.1106075624585E+02
 lsoda--  at current t (=r1), mxstep (=i1) steps   
       taken on this call before reaching tout     
      In above message,  I1 =       500
      In above message,  R1 =  0.1831414190927E+02
 lsoda--  at current t (=r1), mxstep (=i1) steps   
       taken on this call before reaching tout     
      In above message,  I1 =       500
      In above message,  R1 =  0.5079461112742E+01
 lsoda--  at current t (=r1), mxstep (=i1) steps   
       taken on this call before reaching tout     
      In above message,  I1 =       500
      In above message,  R1 =  0.1114964970102E+02
 lsoda--  at current t (=r1), mxstep (=i1) steps   
       taken on this call before reaching tout     
      In above message,  I1 =       500
      In above message,  R1 =  0.6081591818622E+01
 lsoda--  at current t (=r1), mxstep (=i1) steps   
       taken on this call before reaching tout     
      In above message,  I1 =       500
      In above message,  R1 =  0.1336469840815E+02
 lsoda--  at current t (=r1), mxstep (=i1) steps   
       taken on this call before reaching tout     
      In above message,  I1 =       500
      In above message,  R1 =  0.4765625597949E+01
 lsoda--  at current t (=r1), mxstep (=i1) steps   
       taken on this call before reaching tout     
      In above message,  I1 =       500
      In above message,  R1 =  0.8075953733906E+01
 lsoda--  at current t (=r1), mxstep (=i1) steps   
       taken on this call before reaching tout     
      In above message,  I1 =       500
      In above message,  R1 =  0.1026842956104E+02
 lsoda--  at current t (=r1), mxstep (=i1) steps   
       taken on this call before reaching tout     
      In above message,  I1 =       500
      In above message,  R1 =  0.5176352391808E+01
 lsoda--  at current t (=r1), mxstep (=i1) steps   
       taken on this call before reaching tout     
      In above message,  I1 =       500
      In above message,  R1 =  0.4101136735455E+01
 lsoda--  at current t (=r1), mxstep (=i1) steps   
       taken on this call before reaching tout     
      In above message,  I1 =       500
      In above message,  R1 =  0.4129720199070E+01
Excess work done on this call (perhaps wrong Dfun type).
Run with full_output = 1 to get quantitative information.
Excess work done on this call (perhaps wrong Dfun type).
Run with full_output = 1 to get quantitative information.
Excess work done on this call (perhaps wrong Dfun type).
Run with full_output = 1 to get quantitative information.
Excess work done on this call (perhaps wrong Dfun type).
Run with full_output = 1 to get quantitative information.
Excess work done on this call (perhaps wrong Dfun type).
Run with full_output = 1 to get quantitative information.
Excess work done on this call (perhaps wrong Dfun type).
Run with full_output = 1 to get quantitative information.
Excess work done on this call (perhaps wrong Dfun type).
Run with full_output = 1 to get quantitative information.
Excess work done on this call (perhaps wrong Dfun type).
Run with full_output = 1 to get quantitative information.
Excess work done on this call (perhaps wrong Dfun type).
Run with full_output = 1 to get quantitative information.
Excess work done on this call (perhaps wrong Dfun type).
Run with full_output = 1 to get quantitative information.
Excess work done on this call (perhaps wrong Dfun type).
Run with full_output = 1 to get quantitative information.
Excess work done on this call (perhaps wrong Dfun type).
Run with full_output = 1 to get quantitative information.
Excess work done on this call (perhaps wrong Dfun type).
Run with full_output = 1 to get quantitative information.
Excess work done on this call (perhaps wrong Dfun type).
Run with full_output = 1 to get quantitative information.
Excess work done on this call (perhaps wrong Dfun type).
Run with full_output = 1 to get quantitative information.
Excess work done on this call (perhaps wrong Dfun type).
Run with full_output = 1 to get quantitative information.
Excess work done on this call (perhaps wrong Dfun type).
Run with full_output = 1 to get quantitative information.
Excess work done on this call (perhaps wrong Dfun type).
Run with full_output = 1 to get quantitative information.
Excess work done on this call (perhaps wrong Dfun type).
Run with full_output = 1 to get quantitative information.
Excess work done on this call (perhaps wrong Dfun type).
Run with full_output = 1 to get quantitative information.
Excess work done on this call (perhaps wrong Dfun type).
Run with full_output = 1 to get quantitative information.
Excess work done on this call (perhaps wrong Dfun type).
Run with full_output = 1 to get quantitative information.
Excess work done on this call (perhaps wrong Dfun type).
Run with full_output = 1 to get quantitative information.
Excess work done on this call (perhaps wrong Dfun type).
Run with full_output = 1 to get quantitative information.
Excess work done on this call (perhaps wrong Dfun type).
Run with full_output = 1 to get quantitative information.
Excess work done on this call (perhaps wrong Dfun type).
Run with full_output = 1 to get quantitative information.
Excess work done on this call (perhaps wrong Dfun type).
Run with full_output = 1 to get quantitative information.
Excess work done on this call (perhaps wrong Dfun type).
Run with full_output = 1 to get quantitative information.
Excess work done on this call (perhaps wrong Dfun type).
Run with full_output = 1 to get quantitative information.
Excess work done on this call (perhaps wrong Dfun type).
Run with full_output = 1 to get quantitative information.
 lsoda--  at current t (=r1), mxstep (=i1) steps   
       taken on this call before reaching tout     
      In above message,  I1 =       500
      In above message,  R1 =  0.5386050856405E+01
 lsoda--  at current t (=r1), mxstep (=i1) steps   
       taken on this call before reaching tout     
      In above message,  I1 =       500
      In above message,  R1 =  0.9433187684173E+01
 lsoda--  at current t (=r1), mxstep (=i1) steps   
       taken on this call before reaching tout     
      In above message,  I1 =       500
      In above message,  R1 =  0.3283147353351E+01
 lsoda--  at current t (=r1), mxstep (=i1) steps   
       taken on this call before reaching tout     
      In above message,  I1 =       500
      In above message,  R1 =  0.1496341158804E+02
 lsoda--  at current t (=r1), mxstep (=i1) steps   
       taken on this call before reaching tout     
      In above message,  I1 =       500
      In above message,  R1 =  0.4876370529895E+01
 lsoda--  at current t (=r1), mxstep (=i1) steps   
       taken on this call before reaching tout     
      In above message,  I1 =       500
      In above message,  R1 =  0.1536215912492E+02
 lsoda--  at current t (=r1), mxstep (=i1) steps   
       taken on this call before reaching tout     
      In above message,  I1 =       500
      In above message,  R1 =  0.3711585542471E+02
 lsoda--  at current t (=r1), mxstep (=i1) steps   
       taken on this call before reaching tout     
      In above message,  I1 =       500
      In above message,  R1 =  0.5051017125655E+01
 lsoda--  at current t (=r1), mxstep (=i1) steps   
       taken on this call before reaching tout     
      In above message,  I1 =       500
      In above message,  R1 =  0.7041883989815E+01
 lsoda--  at current t (=r1), mxstep (=i1) steps   
       taken on this call before reaching tout     
      In above message,  I1 =       500
      In above message,  R1 =  0.7259233439900E+01
 lsoda--  at current t (=r1), mxstep (=i1) steps   
       taken on this call before reaching tout     
      In above message,  I1 =       500
      In above message,  R1 =  0.1486971123051E+02
 lsoda--  at current t (=r1), mxstep (=i1) steps   
       taken on this call before reaching tout     
      In above message,  I1 =       500
      In above message,  R1 =  0.7110589874852E+01
 lsoda--  at current t (=r1), mxstep (=i1) steps   
       taken on this call before reaching tout     
      In above message,  I1 =       500
      In above message,  R1 =  0.5933097507843E+01
 lsoda--  at current t (=r1), mxstep (=i1) steps   
       taken on this call before reaching tout     
      In above message,  I1 =       500
      In above message,  R1 =  0.9172554213761E+01
 lsoda--  at current t (=r1), mxstep (=i1) steps   
       taken on this call before reaching tout     
      In above message,  I1 =       500
      In above message,  R1 =  0.2203231281644E+02
 lsoda--  at current t (=r1), mxstep (=i1) steps   
       taken on this call before reaching tout     
      In above message,  I1 =       500
      In above message,  R1 =  0.4043574043238E+01
 lsoda--  at current t (=r1), mxstep (=i1) steps   
       taken on this call before reaching tout     
      In above message,  I1 =       500
      In above message,  R1 =  0.2213211245165E+02
 lsoda--  at current t (=r1), mxstep (=i1) steps   
       taken on this call before reaching tout     
      In above message,  I1 =       500
      In above message,  R1 =  0.2009373196269E+02
 lsoda--  at current t (=r1), mxstep (=i1) steps   
       taken on this call before reaching tout     
      In above message,  I1 =       500
      In above message,  R1 =  0.7098290090227E+01
 lsoda--  at current t (=r1), mxstep (=i1) steps   
       taken on this call before reaching tout     
      In above message,  I1 =       500
      In above message,  R1 =  0.3942170202248E+01
 lsoda--  at current t (=r1), mxstep (=i1) steps   
       taken on this call before reaching tout     
      In above message,  I1 =       500
      In above message,  R1 =  0.4487820639454E+01
 lsoda--  at current t (=r1), mxstep (=i1) steps   
       taken on this call before reaching tout     
      In above message,  I1 =       500
      In above message,  R1 =  0.5282948577154E+01
 lsoda--  at current t (=r1), mxstep (=i1) steps   
       taken on this call before reaching tout     
      In above message,  I1 =       500
      In above message,  R1 =  0.4361798215619E+01
 lsoda--  at current t (=r1), mxstep (=i1) steps   
       taken on this call before reaching tout     
      In above message,  I1 =       500
      In above message,  R1 =  0.9012363678688E+01
 lsoda--  at current t (=r1), mxstep (=i1) steps   
       taken on this call before reaching tout     
      In above message,  I1 =       500
      In above message,  R1 =  0.1511826568295E+02
 lsoda--  at current t (=r1), mxstep (=i1) steps   
       taken on this call before reaching tout     
      In above message,  I1 =       500
      In above message,  R1 =  0.8209881365349E+01
 lsoda--  at current t (=r1), mxstep (=i1) steps   
       taken on this call before reaching tout     
      In above message,  I1 =       500
      In above message,  R1 =  0.4183076389749E+01
 lsoda--  at current t (=r1), mxstep (=i1) steps   
       taken on this call before reaching tout     
      In above message,  I1 =       500
      In above message,  R1 =  0.7585137959130E+01
 lsoda--  at current t (=r1), mxstep (=i1) steps   
       taken on this call before reaching tout     
      In above message,  I1 =       500
      In above message,  R1 =  0.1183929441476E+02
 lsoda--  at current t (=r1), mxstep (=i1) steps   
       taken on this call before reaching tout     
      In above message,  I1 =       500
      In above message,  R1 =  0.7093843967773E+01
 lsoda--  at current t (=r1), mxstep (=i1) steps   
       taken on this call before reaching tout     
      In above message,  I1 =       500
      In above message,  R1 =  0.1403426396006E+02
 lsoda--  at current t (=r1), mxstep (=i1) steps   
       taken on this call before reaching tout     
      In above message,  I1 =       500
      In above message,  R1 =  0.2810760765276E+01
 lsoda--  at current t (=r1), mxstep (=i1) steps   
       taken on this call before reaching tout     
      In above message,  I1 =       500
      In above message,  R1 =  0.4165989689635E+01
 lsoda--  at current t (=r1), mxstep (=i1) steps   
       taken on this call before reaching tout     
      In above message,  I1 =       500
      In above message,  R1 =  0.3209728160559E+01
 lsoda--  at current t (=r1), mxstep (=i1) steps   
       taken on this call before reaching tout     
      In above message,  I1 =       500
      In above message,  R1 =  0.5216541386831E+01
 lsoda--  at current t (=r1), mxstep (=i1) steps   
       taken on this call before reaching tout     
      In above message,  I1 =       500
      In above message,  R1 =  0.4110202356993E+01
 lsoda--  at current t (=r1), mxstep (=i1) steps   
       taken on this call before reaching tout     
      In above message,  I1 =       500
      In above message,  R1 =  0.6137754715271E+01
 lsoda--  at current t (=r1), mxstep (=i1) steps   
       taken on this call before reaching tout     
      In above message,  I1 =       500
      In above message,  R1 =  0.2866943371874E+02
 lsoda--  at current t (=r1), mxstep (=i1) steps   
       taken on this call before reaching tout     
      In above message,  I1 =       500
      In above message,  R1 =  0.2118596569044E+02
 lsoda--  at current t (=r1), mxstep (=i1) steps   
       taken on this call before reaching tout     
      In above message,  I1 =       500
      In above message,  R1 =  0.3183266287370E+01
 lsoda--  at current t (=r1), mxstep (=i1) steps   
       taken on this call before reaching tout     
      In above message,  I1 =       500
      In above message,  R1 =  0.6815115845059E+01
 lsoda--  at current t (=r1), mxstep (=i1) steps   
       taken on this call before reaching tout     
      In above message,  I1 =       500
      In above message,  R1 =  0.8850016428303E+01
Excess work done on this call (perhaps wrong Dfun type).
Run with full_output = 1 to get quantitative information.
Excess work done on this call (perhaps wrong Dfun type).
Run with full_output = 1 to get quantitative information.
Excess work done on this call (perhaps wrong Dfun type).
Run with full_output = 1 to get quantitative information.
Excess work done on this call (perhaps wrong Dfun type).
Run with full_output = 1 to get quantitative information.
Excess work done on this call (perhaps wrong Dfun type).
Run with full_output = 1 to get quantitative information.
Excess work done on this call (perhaps wrong Dfun type).
Run with full_output = 1 to get quantitative information.
Excess work done on this call (perhaps wrong Dfun type).
Run with full_output = 1 to get quantitative information.
Excess work done on this call (perhaps wrong Dfun type).
Run with full_output = 1 to get quantitative information.
Excess work done on this call (perhaps wrong Dfun type).
Run with full_output = 1 to get quantitative information.
Excess work done on this call (perhaps wrong Dfun type).
Run with full_output = 1 to get quantitative information.
Excess work done on this call (perhaps wrong Dfun type).
Run with full_output = 1 to get quantitative information.
Excess work done on this call (perhaps wrong Dfun type).
Run with full_output = 1 to get quantitative information.
Excess work done on this call (perhaps wrong Dfun type).
Run with full_output = 1 to get quantitative information.
Excess work done on this call (perhaps wrong Dfun type).
Run with full_output = 1 to get quantitative information.
Excess work done on this call (perhaps wrong Dfun type).
Run with full_output = 1 to get quantitative information.
Excess work done on this call (perhaps wrong Dfun type).
Run with full_output = 1 to get quantitative information.
 lsoda--  at current t (=r1), mxstep (=i1) steps   
       taken on this call before reaching tout     
      In above message,  I1 =       500
      In above message,  R1 =  0.1704985245741E+02
 lsoda--  at current t (=r1), mxstep (=i1) steps   
       taken on this call before reaching tout     
      In above message,  I1 =       500
      In above message,  R1 =  0.2088070881092E+02
 lsoda--  at current t (=r1), mxstep (=i1) steps   
       taken on this call before reaching tout     
      In above message,  I1 =       500
      In above message,  R1 =  0.9011461496679E+01
 lsoda--  at current t (=r1), mxstep (=i1) steps   
       taken on this call before reaching tout     
      In above message,  I1 =       500
      In above message,  R1 =  0.2723539714449E+02
 lsoda--  at current t (=r1), mxstep (=i1) steps   
       taken on this call before reaching tout     
      In above message,  I1 =       500
      In above message,  R1 =  0.1617235589674E+02
 lsoda--  at current t (=r1), mxstep (=i1) steps   
       taken on this call before reaching tout     
      In above message,  I1 =       500
      In above message,  R1 =  0.4124681570480E+01
 lsoda--  at current t (=r1), mxstep (=i1) steps   
       taken on this call before reaching tout     
      In above message,  I1 =       500
      In above message,  R1 =  0.4248326906071E+01
 lsoda--  at current t (=r1), mxstep (=i1) steps   
       taken on this call before reaching tout     
      In above message,  I1 =       500
      In above message,  R1 =  0.4323175970091E+01
 lsoda--  at current t (=r1), mxstep (=i1) steps   
       taken on this call before reaching tout     
      In above message,  I1 =       500
      In above message,  R1 =  0.4191176170017E+01
 lsoda--  at current t (=r1), mxstep (=i1) steps   
       taken on this call before reaching tout     
      In above message,  I1 =       500
      In above message,  R1 =  0.4189818599442E+01
 lsoda--  at current t (=r1), mxstep (=i1) steps   
       taken on this call before reaching tout     
      In above message,  I1 =       500
      In above message,  R1 =  0.4087661745425E+01
 lsoda--  at current t (=r1), mxstep (=i1) steps   
       taken on this call before reaching tout     
      In above message,  I1 =       500
      In above message,  R1 =  0.7029297198913E+01
 lsoda--  at current t (=r1), mxstep (=i1) steps   
       taken on this call before reaching tout     
      In above message,  I1 =       500
      In above message,  R1 =  0.1615054708993E+02
 lsoda--  at current t (=r1), mxstep (=i1) steps   
       taken on this call before reaching tout     
      In above message,  I1 =       500
      In above message,  R1 =  0.7416867716363E+01
 lsoda--  at current t (=r1), mxstep (=i1) steps   
       taken on this call before reaching tout     
      In above message,  I1 =       500
      In above message,  R1 =  0.3242704199430E+01
 lsoda--  at current t (=r1), mxstep (=i1) steps   
       taken on this call before reaching tout     
      In above message,  I1 =       500
      In above message,  R1 =  0.7118858327485E+01
 lsoda--  at current t (=r1), mxstep (=i1) steps   
       taken on this call before reaching tout     
      In above message,  I1 =       500
      In above message,  R1 =  0.6190155487275E+01
 lsoda--  at current t (=r1), mxstep (=i1) steps   
       taken on this call before reaching tout     
      In above message,  I1 =       500
      In above message,  R1 =  0.3939939115002E+01
 lsoda--  at current t (=r1), mxstep (=i1) steps   
       taken on this call before reaching tout     
      In above message,  I1 =       500
      In above message,  R1 =  0.4131754338088E+01
 lsoda--  at current t (=r1), mxstep (=i1) steps   
       taken on this call before reaching tout     
      In above message,  I1 =       500
      In above message,  R1 =  0.1139203131771E+02
 lsoda--  at current t (=r1), mxstep (=i1) steps   
       taken on this call before reaching tout     
      In above message,  I1 =       500
      In above message,  R1 =  0.3086107014426E+01
 lsoda--  at current t (=r1), mxstep (=i1) steps   
       taken on this call before reaching tout     
      In above message,  I1 =       500
      In above message,  R1 =  0.2682679674158E+02
 lsoda--  at current t (=r1), mxstep (=i1) steps   
       taken on this call before reaching tout     
      In above message,  I1 =       500
      In above message,  R1 =  0.1076887494046E+02
 lsoda--  at current t (=r1), mxstep (=i1) steps   
       taken on this call before reaching tout     
      In above message,  I1 =       500
      In above message,  R1 =  0.7077356162420E+01
 lsoda--  at current t (=r1), mxstep (=i1) steps   
       taken on this call before reaching tout     
      In above message,  I1 =       500
      In above message,  R1 =  0.1012234374872E+02
 lsoda--  at current t (=r1), mxstep (=i1) steps   
       taken on this call before reaching tout     
      In above message,  I1 =       500
      In above message,  R1 =  0.4356778517800E+01
 lsoda--  at current t (=r1), mxstep (=i1) steps   
       taken on this call before reaching tout     
      In above message,  I1 =       500
      In above message,  R1 =  0.1040522808728E+02
 lsoda--  at current t (=r1), mxstep (=i1) steps   
       taken on this call before reaching tout     
      In above message,  I1 =       500
      In above message,  R1 =  0.7333012529694E+01
 lsoda--  at current t (=r1), mxstep (=i1) steps   
       taken on this call before reaching tout     
      In above message,  I1 =       500
      In above message,  R1 =  0.9254718167593E+01
 lsoda--  at current t (=r1), mxstep (=i1) steps   
       taken on this call before reaching tout     
      In above message,  I1 =       500
      In above message,  R1 =  0.2288227340523E+02
 lsoda--  at current t (=r1), mxstep (=i1) steps   
       taken on this call before reaching tout     
      In above message,  I1 =       500
      In above message,  R1 =  0.4222327911547E+01
 lsoda--  at current t (=r1), mxstep (=i1) steps   
       taken on this call before reaching tout     
      In above message,  I1 =       500
      In above message,  R1 =  0.4091962159606E+01
 lsoda--  at current t (=r1), mxstep (=i1) steps   
       taken on this call before reaching tout     
      In above message,  I1 =       500
      In above message,  R1 =  0.8071279976404E+01
 lsoda--  at current t (=r1), mxstep (=i1) steps   
       taken on this call before reaching tout     
      In above message,  I1 =       500
      In above message,  R1 =  0.2425107931218E+02
 lsoda--  at current t (=r1), mxstep (=i1) steps   
       taken on this call before reaching tout     
      In above message,  I1 =       500
      In above message,  R1 =  0.4153313164543E+01
 lsoda--  at current t (=r1), mxstep (=i1) steps   
       taken on this call before reaching tout     
      In above message,  I1 =       500
      In above message,  R1 =  0.4050352160020E+01
 lsoda--  at current t (=r1), mxstep (=i1) steps   
       taken on this call before reaching tout     
      In above message,  I1 =       500
      In above message,  R1 =  0.4134161256880E+01
 lsoda--  at current t (=r1), mxstep (=i1) steps   
       taken on this call before reaching tout     
      In above message,  I1 =       500
      In above message,  R1 =  0.9226593964256E+01
 lsoda--  at current t (=r1), mxstep (=i1) steps   
       taken on this call before reaching tout     
      In above message,  I1 =       500
      In above message,  R1 =  0.3257999379808E+01
 lsoda--  at current t (=r1), mxstep (=i1) steps   
       taken on this call before reaching tout     
      In above message,  I1 =       500
      In above message,  R1 =  0.4920372577499E+01
 lsoda--  at current t (=r1), mxstep (=i1) steps   
       taken on this call before reaching tout     
      In above message,  I1 =       500
      In above message,  R1 =  0.8891935748822E+01
 lsoda--  at current t (=r1), mxstep (=i1) steps   
       taken on this call before reaching tout     
      In above message,  I1 =       500
      In above message,  R1 =  0.5198198153366E+01
Excess work done on this call (perhaps wrong Dfun type).
Run with full_output = 1 to get quantitative information.
Excess work done on this call (perhaps wrong Dfun type).
Run with full_output = 1 to get quantitative information.
Excess work done on this call (perhaps wrong Dfun type).
Run with full_output = 1 to get quantitative information.
Excess work done on this call (perhaps wrong Dfun type).
Run with full_output = 1 to get quantitative information.
Excess work done on this call (perhaps wrong Dfun type).
Run with full_output = 1 to get quantitative information.
Excess work done on this call (perhaps wrong Dfun type).
Run with full_output = 1 to get quantitative information.
Excess work done on this call (perhaps wrong Dfun type).
Run with full_output = 1 to get quantitative information.
Excess work done on this call (perhaps wrong Dfun type).
Run with full_output = 1 to get quantitative information.
Excess work done on this call (perhaps wrong Dfun type).
Run with full_output = 1 to get quantitative information.
Excess work done on this call (perhaps wrong Dfun type).
Run with full_output = 1 to get quantitative information.
Excess work done on this call (perhaps wrong Dfun type).
Run with full_output = 1 to get quantitative information.
Excess work done on this call (perhaps wrong Dfun type).
Run with full_output = 1 to get quantitative information.
Excess work done on this call (perhaps wrong Dfun type).
Run with full_output = 1 to get quantitative information.
Excess work done on this call (perhaps wrong Dfun type).
Run with full_output = 1 to get quantitative information.
Excess work done on this call (perhaps wrong Dfun type).
Run with full_output = 1 to get quantitative information.
Excess work done on this call (perhaps wrong Dfun type).
Run with full_output = 1 to get quantitative information.
Excess work done on this call (perhaps wrong Dfun type).
Run with full_output = 1 to get quantitative information.
Excess work done on this call (perhaps wrong Dfun type).
Run with full_output = 1 to get quantitative information.
Excess work done on this call (perhaps wrong Dfun type).
Run with full_output = 1 to get quantitative information.
Excess work done on this call (perhaps wrong Dfun type).
Run with full_output = 1 to get quantitative information.
Excess work done on this call (perhaps wrong Dfun type).
Run with full_output = 1 to get quantitative information.
Excess work done on this call (perhaps wrong Dfun type).
Run with full_output = 1 to get quantitative information.
Excess work done on this call (perhaps wrong Dfun type).
Run with full_output = 1 to get quantitative information.
Excess work done on this call (perhaps wrong Dfun type).
Run with full_output = 1 to get quantitative information.
Excess work done on this call (perhaps wrong Dfun type).
Run with full_output = 1 to get quantitative information.
Excess work done on this call (perhaps wrong Dfun type).
Run with full_output = 1 to get quantitative information.
Excess work done on this call (perhaps wrong Dfun type).
Run with full_output = 1 to get quantitative information.
Excess work done on this call (perhaps wrong Dfun type).
Run with full_output = 1 to get quantitative information.
Excess work done on this call (perhaps wrong Dfun type).
Run with full_output = 1 to get quantitative information.
Excess work done on this call (perhaps wrong Dfun type).
Run with full_output = 1 to get quantitative information.
Excess work done on this call (perhaps wrong Dfun type).
Run with full_output = 1 to get quantitative information.
Excess work done on this call (perhaps wrong Dfun type).
Run with full_output = 1 to get quantitative information.
Excess work done on this call (perhaps wrong Dfun type).
Run with full_output = 1 to get quantitative information.
Excess work done on this call (perhaps wrong Dfun type).
Run with full_output = 1 to get quantitative information.
Excess work done on this call (perhaps wrong Dfun type).
Run with full_output = 1 to get quantitative information.
Excess work done on this call (perhaps wrong Dfun type).
Run with full_output = 1 to get quantitative information.
Excess work done on this call (perhaps wrong Dfun type).
Run with full_output = 1 to get quantitative information.
Excess work done on this call (perhaps wrong Dfun type).
Run with full_output = 1 to get quantitative information.
Excess work done on this call (perhaps wrong Dfun type).
Run with full_output = 1 to get quantitative information.
Excess work done on this call (perhaps wrong Dfun type).
Run with full_output = 1 to get quantitative information.
Excess work done on this call (perhaps wrong Dfun type).
Run with full_output = 1 to get quantitative information.
Excess work done on this call (perhaps wrong Dfun type).
Run with full_output = 1 to get quantitative information.
Excess work done on this call (perhaps wrong Dfun type).
Run with full_output = 1 to get quantitative information.
Excess work done on this call (perhaps wrong Dfun type).
Run with full_output = 1 to get quantitative information.
Excess work done on this call (perhaps wrong Dfun type).
Run with full_output = 1 to get quantitative information.
Excess work done on this call (perhaps wrong Dfun type).
Run with full_output = 1 to get quantitative information.
Excess work done on this call (perhaps wrong Dfun type).
Run with full_output = 1 to get quantitative information.
Excess work done on this call (perhaps wrong Dfun type).
Run with full_output = 1 to get quantitative information.
Excess work done on this call (perhaps wrong Dfun type).
Run with full_output = 1 to get quantitative information.
Excess work done on this call (perhaps wrong Dfun type).
Run with full_output = 1 to get quantitative information.
Excess work done on this call (perhaps wrong Dfun type).
Run with full_output = 1 to get quantitative information.
Excess work done on this call (perhaps wrong Dfun type).
Run with full_output = 1 to get quantitative information.
Excess work done on this call (perhaps wrong Dfun type).
Run with full_output = 1 to get quantitative information.
Excess work done on this call (perhaps wrong Dfun type).
Run with full_output = 1 to get quantitative information.
Excess work done on this call (perhaps wrong Dfun type).
Run with full_output = 1 to get quantitative information.
Excess work done on this call (perhaps wrong Dfun type).
Run with full_output = 1 to get quantitative information.
Excess work done on this call (perhaps wrong Dfun type).
Run with full_output = 1 to get quantitative information.
Excess work done on this call (perhaps wrong Dfun type).
Run with full_output = 1 to get quantitative information.
Excess work done on this call (perhaps wrong Dfun type).
Run with full_output = 1 to get quantitative information.
Excess work done on this call (perhaps wrong Dfun type).
Run with full_output = 1 to get quantitative information.
Excess work done on this call (perhaps wrong Dfun type).
Run with full_output = 1 to get quantitative information.
Excess work done on this call (perhaps wrong Dfun type).
Run with full_output = 1 to get quantitative information.
Excess work done on this call (perhaps wrong Dfun type).
Run with full_output = 1 to get quantitative information.
 lsoda--  at current t (=r1), mxstep (=i1) steps   
       taken on this call before reaching tout     
      In above message,  I1 =       500
      In above message,  R1 =  0.1195232945630E+02
 lsoda--  at current t (=r1), mxstep (=i1) steps   
       taken on this call before reaching tout     
      In above message,  I1 =       500
      In above message,  R1 =  0.4508927793924E+01
 lsoda--  at current t (=r1), mxstep (=i1) steps   
       taken on this call before reaching tout     
      In above message,  I1 =       500
      In above message,  R1 =  0.4320987149354E+01
 lsoda--  at current t (=r1), mxstep (=i1) steps   
       taken on this call before reaching tout     
      In above message,  I1 =       500
      In above message,  R1 =  0.2244588084763E+02
 lsoda--  at current t (=r1), mxstep (=i1) steps   
       taken on this call before reaching tout     
      In above message,  I1 =       500
      In above message,  R1 =  0.7099033665836E+01
 lsoda--  at current t (=r1), mxstep (=i1) steps   
       taken on this call before reaching tout     
      In above message,  I1 =       500
      In above message,  R1 =  0.4118847737134E+01
 lsoda--  at current t (=r1), mxstep (=i1) steps   
       taken on this call before reaching tout     
      In above message,  I1 =       500
      In above message,  R1 =  0.8683212492389E+01
 lsoda--  at current t (=r1), mxstep (=i1) steps   
       taken on this call before reaching tout     
      In above message,  I1 =       500
      In above message,  R1 =  0.1471036761886E+02
 lsoda--  at current t (=r1), mxstep (=i1) steps   
       taken on this call before reaching tout     
      In above message,  I1 =       500
      In above message,  R1 =  0.5713480666179E+01
 lsoda--  at current t (=r1), mxstep (=i1) steps   
       taken on this call before reaching tout     
      In above message,  I1 =       500
      In above message,  R1 =  0.1306603785842E+02
 lsoda--  at current t (=r1), mxstep (=i1) steps   
       taken on this call before reaching tout     
      In above message,  I1 =       500
      In above message,  R1 =  0.4029588259918E+02
 lsoda--  at current t (=r1), mxstep (=i1) steps   
       taken on this call before reaching tout     
      In above message,  I1 =       500
      In above message,  R1 =  0.1059002901216E+02
 lsoda--  at current t (=r1), mxstep (=i1) steps   
       taken on this call before reaching tout     
      In above message,  I1 =       500
      In above message,  R1 =  0.1015991243093E+02
 lsoda--  at current t (=r1), mxstep (=i1) steps   
       taken on this call before reaching tout     
      In above message,  I1 =       500
      In above message,  R1 =  0.3228133920600E+01
 lsoda--  at current t (=r1), mxstep (=i1) steps   
       taken on this call before reaching tout     
      In above message,  I1 =       500
      In above message,  R1 =  0.6518505972865E+01
 lsoda--  at current t (=r1), mxstep (=i1) steps   
       taken on this call before reaching tout     
      In above message,  I1 =       500
      In above message,  R1 =  0.3412464226493E+02
 lsoda--  at current t (=r1), mxstep (=i1) steps   
       taken on this call before reaching tout     
      In above message,  I1 =       500
      In above message,  R1 =  0.4004565927748E+01
 lsoda--  at current t (=r1), mxstep (=i1) steps   
       taken on this call before reaching tout     
      In above message,  I1 =       500
      In above message,  R1 =  0.7146756754396E+01
 lsoda--  at current t (=r1), mxstep (=i1) steps   
       taken on this call before reaching tout     
      In above message,  I1 =       500
      In above message,  R1 =  0.4189939853952E+01
 lsoda--  at current t (=r1), mxstep (=i1) steps   
       taken on this call before reaching tout     
      In above message,  I1 =       500
      In above message,  R1 =  0.5221135675039E+01
 lsoda--  at current t (=r1), mxstep (=i1) steps   
       taken on this call before reaching tout     
      In above message,  I1 =       500
      In above message,  R1 =  0.2820112501218E+02
 lsoda--  at current t (=r1), mxstep (=i1) steps   
       taken on this call before reaching tout     
      In above message,  I1 =       500
      In above message,  R1 =  0.3938851332244E+01
 lsoda--  at current t (=r1), mxstep (=i1) steps   
       taken on this call before reaching tout     
      In above message,  I1 =       500
      In above message,  R1 =  0.5121640098948E+01
 lsoda--  at current t (=r1), mxstep (=i1) steps   
       taken on this call before reaching tout     
      In above message,  I1 =       500
      In above message,  R1 =  0.1315515156703E+02
 lsoda--  at current t (=r1), mxstep (=i1) steps   
       taken on this call before reaching tout     
      In above message,  I1 =       500
      In above message,  R1 =  0.1311133076464E+02
 lsoda--  at current t (=r1), mxstep (=i1) steps   
       taken on this call before reaching tout     
      In above message,  I1 =       500
      In above message,  R1 =  0.7003515248956E+01
 lsoda--  at current t (=r1), mxstep (=i1) steps   
       taken on this call before reaching tout     
      In above message,  I1 =       500
      In above message,  R1 =  0.1614085907919E+02
 lsoda--  at current t (=r1), mxstep (=i1) steps   
       taken on this call before reaching tout     
      In above message,  I1 =       500
      In above message,  R1 =  0.6243072715174E+01
 lsoda--  at current t (=r1), mxstep (=i1) steps   
       taken on this call before reaching tout     
      In above message,  I1 =       500
      In above message,  R1 =  0.4714387078021E+01
 lsoda--  at current t (=r1), mxstep (=i1) steps   
       taken on this call before reaching tout     
      In above message,  I1 =       500
      In above message,  R1 =  0.1326504603150E+02
 lsoda--  at current t (=r1), mxstep (=i1) steps   
       taken on this call before reaching tout     
      In above message,  I1 =       500
      In above message,  R1 =  0.1206905221995E+02
 lsoda--  at current t (=r1), mxstep (=i1) steps   
       taken on this call before reaching tout     
      In above message,  I1 =       500
      In above message,  R1 =  0.1038059257327E+02
 lsoda--  at current t (=r1), mxstep (=i1) steps   
       taken on this call before reaching tout     
      In above message,  I1 =       500
      In above message,  R1 =  0.7096200710291E+01
 lsoda--  at current t (=r1), mxstep (=i1) steps   
       taken on this call before reaching tout     
      In above message,  I1 =       500
      In above message,  R1 =  0.1203884497448E+02
 lsoda--  at current t (=r1), mxstep (=i1) steps   
       taken on this call before reaching tout     
      In above message,  I1 =       500
      In above message,  R1 =  0.7347849162387E+01
 lsoda--  at current t (=r1), mxstep (=i1) steps   
       taken on this call before reaching tout     
      In above message,  I1 =       500
      In above message,  R1 =  0.2438649732493E+02
 lsoda--  at current t (=r1), mxstep (=i1) steps   
       taken on this call before reaching tout     
      In above message,  I1 =       500
      In above message,  R1 =  0.4041285961146E+01
 lsoda--  at current t (=r1), mxstep (=i1) steps   
       taken on this call before reaching tout     
      In above message,  I1 =       500
      In above message,  R1 =  0.3288429561385E+01
 lsoda--  at current t (=r1), mxstep (=i1) steps   
       taken on this call before reaching tout     
      In above message,  I1 =       500
      In above message,  R1 =  0.3211760860771E+01
 lsoda--  at current t (=r1), mxstep (=i1) steps   
       taken on this call before reaching tout     
      In above message,  I1 =       500
      In above message,  R1 =  0.4046127525748E+01
 lsoda--  at current t (=r1), mxstep (=i1) steps   
       taken on this call before reaching tout     
      In above message,  I1 =       500
      In above message,  R1 =  0.5563060079474E+01
 lsoda--  at current t (=r1), mxstep (=i1) steps   
       taken on this call before reaching tout     
      In above message,  I1 =       500
      In above message,  R1 =  0.4247427725040E+01
Excess work done on this call (perhaps wrong Dfun type).
Run with full_output = 1 to get quantitative information.
Excess work done on this call (perhaps wrong Dfun type).
Run with full_output = 1 to get quantitative information.
Excess work done on this call (perhaps wrong Dfun type).
Run with full_output = 1 to get quantitative information.
Excess work done on this call (perhaps wrong Dfun type).
Run with full_output = 1 to get quantitative information.
Excess work done on this call (perhaps wrong Dfun type).
Run with full_output = 1 to get quantitative information.
Excess work done on this call (perhaps wrong Dfun type).
Run with full_output = 1 to get quantitative information.
Excess work done on this call (perhaps wrong Dfun type).
Run with full_output = 1 to get quantitative information.
Excess work done on this call (perhaps wrong Dfun type).
Run with full_output = 1 to get quantitative information.
Excess work done on this call (perhaps wrong Dfun type).
Run with full_output = 1 to get quantitative information.
Excess work done on this call (perhaps wrong Dfun type).
Run with full_output = 1 to get quantitative information.
Excess work done on this call (perhaps wrong Dfun type).
Run with full_output = 1 to get quantitative information.
Excess work done on this call (perhaps wrong Dfun type).
Run with full_output = 1 to get quantitative information.
Excess work done on this call (perhaps wrong Dfun type).
Run with full_output = 1 to get quantitative information.
Excess work done on this call (perhaps wrong Dfun type).
Run with full_output = 1 to get quantitative information.
Excess work done on this call (perhaps wrong Dfun type).
Run with full_output = 1 to get quantitative information.
Excess work done on this call (perhaps wrong Dfun type).
Run with full_output = 1 to get quantitative information.
Excess work done on this call (perhaps wrong Dfun type).
Run with full_output = 1 to get quantitative information.
Excess work done on this call (perhaps wrong Dfun type).
Run with full_output = 1 to get quantitative information.
Excess work done on this call (perhaps wrong Dfun type).
Run with full_output = 1 to get quantitative information.
Excess work done on this call (perhaps wrong Dfun type).
Run with full_output = 1 to get quantitative information.
Excess work done on this call (perhaps wrong Dfun type).
Run with full_output = 1 to get quantitative information.
Excess work done on this call (perhaps wrong Dfun type).
Run with full_output = 1 to get quantitative information.
Excess work done on this call (perhaps wrong Dfun type).
Run with full_output = 1 to get quantitative information.
Excess work done on this call (perhaps wrong Dfun type).
Run with full_output = 1 to get quantitative information.
Excess work done on this call (perhaps wrong Dfun type).
Run with full_output = 1 to get quantitative information.
Excess work done on this call (perhaps wrong Dfun type).
Run with full_output = 1 to get quantitative information.
Excess work done on this call (perhaps wrong Dfun type).
Run with full_output = 1 to get quantitative information.
Excess work done on this call (perhaps wrong Dfun type).
Run with full_output = 1 to get quantitative information.
Excess work done on this call (perhaps wrong Dfun type).
Run with full_output = 1 to get quantitative information.
Excess work done on this call (perhaps wrong Dfun type).
Run with full_output = 1 to get quantitative information.
Excess work done on this call (perhaps wrong Dfun type).
Run with full_output = 1 to get quantitative information.
Excess work done on this call (perhaps wrong Dfun type).
Run with full_output = 1 to get quantitative information.
Excess work done on this call (perhaps wrong Dfun type).
Run with full_output = 1 to get quantitative information.
Excess work done on this call (perhaps wrong Dfun type).
Run with full_output = 1 to get quantitative information.
Excess work done on this call (perhaps wrong Dfun type).
Run with full_output = 1 to get quantitative information.
Excess work done on this call (perhaps wrong Dfun type).
Run with full_output = 1 to get quantitative information.
Excess work done on this call (perhaps wrong Dfun type).
Run with full_output = 1 to get quantitative information.
Excess work done on this call (perhaps wrong Dfun type).
Run with full_output = 1 to get quantitative information.
Excess work done on this call (perhaps wrong Dfun type).
Run with full_output = 1 to get quantitative information.
Excess work done on this call (perhaps wrong Dfun type).
Run with full_output = 1 to get quantitative information.
Excess work done on this call (perhaps wrong Dfun type).
Run with full_output = 1 to get quantitative information.
Excess work done on this call (perhaps wrong Dfun type).
Run with full_output = 1 to get quantitative information.
Excess work done on this call (perhaps wrong Dfun type).
Run with full_output = 1 to get quantitative information.
Excess work done on this call (perhaps wrong Dfun type).
Run with full_output = 1 to get quantitative information.
Excess work done on this call (perhaps wrong Dfun type).
Run with full_output = 1 to get quantitative information.
Excess work done on this call (perhaps wrong Dfun type).
Run with full_output = 1 to get quantitative information.
Excess work done on this call (perhaps wrong Dfun type).
Run with full_output = 1 to get quantitative information.
Excess work done on this call (perhaps wrong Dfun type).
Run with full_output = 1 to get quantitative information.
Excess work done on this call (perhaps wrong Dfun type).
Run with full_output = 1 to get quantitative information.
Excess work done on this call (perhaps wrong Dfun type).
Run with full_output = 1 to get quantitative information.
Excess work done on this call (perhaps wrong Dfun type).
Run with full_output = 1 to get quantitative information.
Excess work done on this call (perhaps wrong Dfun type).
Run with full_output = 1 to get quantitative information.
Excess work done on this call (perhaps wrong Dfun type).
Run with full_output = 1 to get quantitative information.
Excess work done on this call (perhaps wrong Dfun type).
Run with full_output = 1 to get quantitative information.
Excess work done on this call (perhaps wrong Dfun type).
Run with full_output = 1 to get quantitative information.
Excess work done on this call (perhaps wrong Dfun type).
Run with full_output = 1 to get quantitative information.
Excess work done on this call (perhaps wrong Dfun type).
Run with full_output = 1 to get quantitative information.
Excess work done on this call (perhaps wrong Dfun type).
Run with full_output = 1 to get quantitative information.
Excess work done on this call (perhaps wrong Dfun type).
Run with full_output = 1 to get quantitative information.
Excess work done on this call (perhaps wrong Dfun type).
Run with full_output = 1 to get quantitative information.
Excess work done on this call (perhaps wrong Dfun type).
Run with full_output = 1 to get quantitative information.
Excess work done on this call (perhaps wrong Dfun type).
Run with full_output = 1 to get quantitative information.
Excess work done on this call (perhaps wrong Dfun type).
Run with full_output = 1 to get quantitative information.
Excess work done on this call (perhaps wrong Dfun type).
Run with full_output = 1 to get quantitative information.
Excess work done on this call (perhaps wrong Dfun type).
Run with full_output = 1 to get quantitative information.
Excess work done on this call (perhaps wrong Dfun type).
Run with full_output = 1 to get quantitative information.
Excess work done on this call (perhaps wrong Dfun type).
Run with full_output = 1 to get quantitative information.
Excess work done on this call (perhaps wrong Dfun type).
Run with full_output = 1 to get quantitative information.
Excess work done on this call (perhaps wrong Dfun type).
Run with full_output = 1 to get quantitative information.
 lsoda--  at current t (=r1), mxstep (=i1) steps   
       taken on this call before reaching tout     
      In above message,  I1 =       500
      In above message,  R1 =  0.5971503763155E+01
 lsoda--  at current t (=r1), mxstep (=i1) steps   
       taken on this call before reaching tout     
      In above message,  I1 =       500
      In above message,  R1 =  0.7199338871414E+01
 lsoda--  at current t (=r1), mxstep (=i1) steps   
       taken on this call before reaching tout     
      In above message,  I1 =       500
      In above message,  R1 =  0.9145089208482E+01
 lsoda--  at current t (=r1), mxstep (=i1) steps   
       taken on this call before reaching tout     
      In above message,  I1 =       500
      In above message,  R1 =  0.4027895324152E+01
 lsoda--  at current t (=r1), mxstep (=i1) steps   
       taken on this call before reaching tout     
      In above message,  I1 =       500
      In above message,  R1 =  0.6918160769129E+01
 lsoda--  at current t (=r1), mxstep (=i1) steps   
       taken on this call before reaching tout     
      In above message,  I1 =       500
      In above message,  R1 =  0.2143287265174E+02
 lsoda--  at current t (=r1), mxstep (=i1) steps   
       taken on this call before reaching tout     
      In above message,  I1 =       500
      In above message,  R1 =  0.7248474909569E+01
 lsoda--  at current t (=r1), mxstep (=i1) steps   
       taken on this call before reaching tout     
      In above message,  I1 =       500
      In above message,  R1 =  0.1051737976701E+02
 lsoda--  at current t (=r1), mxstep (=i1) steps   
       taken on this call before reaching tout     
      In above message,  I1 =       500
      In above message,  R1 =  0.4274082929598E+01
 lsoda--  at current t (=r1), mxstep (=i1) steps   
       taken on this call before reaching tout     
      In above message,  I1 =       500
      In above message,  R1 =  0.7219157447309E+01
 lsoda--  at current t (=r1), mxstep (=i1) steps   
       taken on this call before reaching tout     
      In above message,  I1 =       500
      In above message,  R1 =  0.4316669319566E+01
 lsoda--  at current t (=r1), mxstep (=i1) steps   
       taken on this call before reaching tout     
      In above message,  I1 =       500
      In above message,  R1 =  0.1505945249608E+02
 lsoda--  at current t (=r1), mxstep (=i1) steps   
       taken on this call before reaching tout     
      In above message,  I1 =       500
      In above message,  R1 =  0.7238636580820E+01
 lsoda--  at current t (=r1), mxstep (=i1) steps   
       taken on this call before reaching tout     
      In above message,  I1 =       500
      In above message,  R1 =  0.1805289979405E+02
 lsoda--  at current t (=r1), mxstep (=i1) steps   
       taken on this call before reaching tout     
      In above message,  I1 =       500
      In above message,  R1 =  0.4024205923369E+01
 lsoda--  at current t (=r1), mxstep (=i1) steps   
       taken on this call before reaching tout     
      In above message,  I1 =       500
      In above message,  R1 =  0.4199044671332E+01
 lsoda--  at current t (=r1), mxstep (=i1) steps   
       taken on this call before reaching tout     
      In above message,  I1 =       500
      In above message,  R1 =  0.5138760318563E+01
 lsoda--  at current t (=r1), mxstep (=i1) steps   
       taken on this call before reaching tout     
      In above message,  I1 =       500
      In above message,  R1 =  0.5019390766475E+02
 lsoda--  at current t (=r1), mxstep (=i1) steps   
       taken on this call before reaching tout     
      In above message,  I1 =       500
      In above message,  R1 =  0.7129462823230E+01
 lsoda--  at current t (=r1), mxstep (=i1) steps   
       taken on this call before reaching tout     
      In above message,  I1 =       500
      In above message,  R1 =  0.1425712559689E+02
 lsoda--  at current t (=r1), mxstep (=i1) steps   
       taken on this call before reaching tout     
      In above message,  I1 =       500
      In above message,  R1 =  0.7197459871424E+01
 lsoda--  at current t (=r1), mxstep (=i1) steps   
       taken on this call before reaching tout     
      In above message,  I1 =       500
      In above message,  R1 =  0.7696591819800E+01
 lsoda--  at current t (=r1), mxstep (=i1) steps   
       taken on this call before reaching tout     
      In above message,  I1 =       500
      In above message,  R1 =  0.4061266060530E+01
 lsoda--  at current t (=r1), mxstep (=i1) steps   
       taken on this call before reaching tout     
      In above message,  I1 =       500
      In above message,  R1 =  0.2423231327903E+02
 lsoda--  at current t (=r1), mxstep (=i1) steps   
       taken on this call before reaching tout     
      In above message,  I1 =       500
      In above message,  R1 =  0.5020353982884E+02
 lsoda--  at current t (=r1), mxstep (=i1) steps   
       taken on this call before reaching tout     
      In above message,  I1 =       500
      In above message,  R1 =  0.6261933825087E+01
 lsoda--  at current t (=r1), mxstep (=i1) steps   
       taken on this call before reaching tout     
      In above message,  I1 =       500
      In above message,  R1 =  0.5288369438687E+01
 lsoda--  at current t (=r1), mxstep (=i1) steps   
       taken on this call before reaching tout     
      In above message,  I1 =       500
      In above message,  R1 =  0.4168851430543E+01
 lsoda--  at current t (=r1), mxstep (=i1) steps   
       taken on this call before reaching tout     
      In above message,  I1 =       500
      In above message,  R1 =  0.4408763841936E+01
 lsoda--  at current t (=r1), mxstep (=i1) steps   
       taken on this call before reaching tout     
      In above message,  I1 =       500
      In above message,  R1 =  0.4434806190051E+01
 lsoda--  at current t (=r1), mxstep (=i1) steps   
       taken on this call before reaching tout     
      In above message,  I1 =       500
      In above message,  R1 =  0.2707203508464E+02
 lsoda--  at current t (=r1), mxstep (=i1) steps   
       taken on this call before reaching tout     
      In above message,  I1 =       500
      In above message,  R1 =  0.3224130998657E+01
 lsoda--  at current t (=r1), mxstep (=i1) steps   
       taken on this call before reaching tout     
      In above message,  I1 =       500
      In above message,  R1 =  0.5876900446768E+01
 lsoda--  at current t (=r1), mxstep (=i1) steps   
       taken on this call before reaching tout     
      In above message,  I1 =       500
      In above message,  R1 =  0.6887853137587E+01
 lsoda--  at current t (=r1), mxstep (=i1) steps   
       taken on this call before reaching tout     
      In above message,  I1 =       500
      In above message,  R1 =  0.3929577688426E+01
 lsoda--  at current t (=r1), mxstep (=i1) steps   
       taken on this call before reaching tout     
      In above message,  I1 =       500
      In above message,  R1 =  0.1697522155049E+02
 lsoda--  at current t (=r1), mxstep (=i1) steps   
       taken on this call before reaching tout     
      In above message,  I1 =       500
      In above message,  R1 =  0.3123442421319E+01
 lsoda--  at current t (=r1), mxstep (=i1) steps   
       taken on this call before reaching tout     
      In above message,  I1 =       500
      In above message,  R1 =  0.1106987593761E+02
 lsoda--  at current t (=r1), mxstep (=i1) steps   
       taken on this call before reaching tout     
      In above message,  I1 =       500
      In above message,  R1 =  0.7021795449118E+01
 lsoda--  at current t (=r1), mxstep (=i1) steps   
       taken on this call before reaching tout     
      In above message,  I1 =       500
      In above message,  R1 =  0.1702591412690E+02
 lsoda--  at current t (=r1), mxstep (=i1) steps   
       taken on this call before reaching tout     
      In above message,  I1 =       500
      In above message,  R1 =  0.3361769015077E+01
 lsoda--  at current t (=r1), mxstep (=i1) steps   
       taken on this call before reaching tout     
      In above message,  I1 =       500
      In above message,  R1 =  0.4213763834226E+01
Excess work done on this call (perhaps wrong Dfun type).
Run with full_output = 1 to get quantitative information.
Excess work done on this call (perhaps wrong Dfun type).
Run with full_output = 1 to get quantitative information.
Excess work done on this call (perhaps wrong Dfun type).
Run with full_output = 1 to get quantitative information.
 lsoda--  at current t (=r1), mxstep (=i1) steps   
       taken on this call before reaching tout     
      In above message,  I1 =       500
      In above message,  R1 =  0.1134129383592E+02
 lsoda--  at current t (=r1), mxstep (=i1) steps   
       taken on this call before reaching tout     
      In above message,  I1 =       500
      In above message,  R1 =  0.4234463901741E+01
 lsoda--  at current t (=r1), mxstep (=i1) steps   
       taken on this call before reaching tout     
      In above message,  I1 =       500
      In above message,  R1 =  0.1532580395256E+02
 lsoda--  at current t (=r1), mxstep (=i1) steps   
       taken on this call before reaching tout     
      In above message,  I1 =       500
      In above message,  R1 =  0.8114506397714E+01
 lsoda--  at current t (=r1), mxstep (=i1) steps   
       taken on this call before reaching tout     
      In above message,  I1 =       500
      In above message,  R1 =  0.5033974896047E+01
 lsoda--  at current t (=r1), mxstep (=i1) steps   
       taken on this call before reaching tout     
      In above message,  I1 =       500
      In above message,  R1 =  0.1899215617376E+02
 lsoda--  at current t (=r1), mxstep (=i1) steps   
       taken on this call before reaching tout     
      In above message,  I1 =       500
      In above message,  R1 =  0.5131129078832E+01
 lsoda--  at current t (=r1), mxstep (=i1) steps   
       taken on this call before reaching tout     
      In above message,  I1 =       500
      In above message,  R1 =  0.5065121155405E+01
 lsoda--  at current t (=r1), mxstep (=i1) steps   
       taken on this call before reaching tout     
      In above message,  I1 =       500
      In above message,  R1 =  0.5171838234223E+01
 lsoda--  at current t (=r1), mxstep (=i1) steps   
       taken on this call before reaching tout     
      In above message,  I1 =       500
      In above message,  R1 =  0.1502243125653E+02
 lsoda--  at current t (=r1), mxstep (=i1) steps   
       taken on this call before reaching tout     
      In above message,  I1 =       500
      In above message,  R1 =  0.5215324904132E+01
 lsoda--  at current t (=r1), mxstep (=i1) steps   
       taken on this call before reaching tout     
      In above message,  I1 =       500
      In above message,  R1 =  0.1204792079687E+02
 lsoda--  at current t (=r1), mxstep (=i1) steps   
       taken on this call before reaching tout     
      In above message,  I1 =       500
      In above message,  R1 =  0.9170520876595E+01
 lsoda--  at current t (=r1), mxstep (=i1) steps   
       taken on this call before reaching tout     
      In above message,  I1 =       500
      In above message,  R1 =  0.1065236811309E+02
 lsoda--  at current t (=r1), mxstep (=i1) steps   
       taken on this call before reaching tout     
      In above message,  I1 =       500
      In above message,  R1 =  0.3280015006332E+01
 lsoda--  at current t (=r1), mxstep (=i1) steps   
       taken on this call before reaching tout     
      In above message,  I1 =       500
      In above message,  R1 =  0.9015750482985E+01
 lsoda--  at current t (=r1), mxstep (=i1) steps   
       taken on this call before reaching tout     
      In above message,  I1 =       500
      In above message,  R1 =  0.9130673814070E+01
 lsoda--  at current t (=r1), mxstep (=i1) steps   
       taken on this call before reaching tout     
      In above message,  I1 =       500
      In above message,  R1 =  0.4092760777652E+02
 lsoda--  at current t (=r1), mxstep (=i1) steps   
       taken on this call before reaching tout     
      In above message,  I1 =       500
      In above message,  R1 =  0.9936342175460E+01
 lsoda--  at current t (=r1), mxstep (=i1) steps   
       taken on this call before reaching tout     
      In above message,  I1 =       500
      In above message,  R1 =  0.2116824682156E+02
 lsoda--  at current t (=r1), mxstep (=i1) steps   
       taken on this call before reaching tout     
      In above message,  I1 =       500
      In above message,  R1 =  0.6198419445824E+01
 lsoda--  at current t (=r1), mxstep (=i1) steps   
       taken on this call before reaching tout     
      In above message,  I1 =       500
      In above message,  R1 =  0.1087715392847E+02
 lsoda--  at current t (=r1), mxstep (=i1) steps   
       taken on this call before reaching tout     
      In above message,  I1 =       500
      In above message,  R1 =  0.5950480772574E+01
 lsoda--  at current t (=r1), mxstep (=i1) steps   
       taken on this call before reaching tout     
      In above message,  I1 =       500
      In above message,  R1 =  0.1003380271958E+02
 lsoda--  at current t (=r1), mxstep (=i1) steps   
       taken on this call before reaching tout     
      In above message,  I1 =       500
      In above message,  R1 =  0.7016175717903E+01
 lsoda--  at current t (=r1), mxstep (=i1) steps   
       taken on this call before reaching tout     
      In above message,  I1 =       500
      In above message,  R1 =  0.9085076513662E+01
 lsoda--  at current t (=r1), mxstep (=i1) steps   
       taken on this call before reaching tout     
      In above message,  I1 =       500
      In above message,  R1 =  0.1011423464880E+02
 lsoda--  at current t (=r1), mxstep (=i1) steps   
       taken on this call before reaching tout     
      In above message,  I1 =       500
      In above message,  R1 =  0.5199022369061E+01
 lsoda--  at current t (=r1), mxstep (=i1) steps   
       taken on this call before reaching tout     
      In above message,  I1 =       500
      In above message,  R1 =  0.7116252831766E+01
 lsoda--  at current t (=r1), mxstep (=i1) steps   
       taken on this call before reaching tout     
      In above message,  I1 =       500
      In above message,  R1 =  0.9723519754845E+01
 lsoda--  at current t (=r1), mxstep (=i1) steps   
       taken on this call before reaching tout     
      In above message,  I1 =       500
      In above message,  R1 =  0.1311221019199E+02
 lsoda--  at current t (=r1), mxstep (=i1) steps   
       taken on this call before reaching tout     
      In above message,  I1 =       500
      In above message,  R1 =  0.8165847196221E+01
 lsoda--  at current t (=r1), mxstep (=i1) steps   
       taken on this call before reaching tout     
      In above message,  I1 =       500
      In above message,  R1 =  0.9006547562982E+01
 lsoda--  at current t (=r1), mxstep (=i1) steps   
       taken on this call before reaching tout     
      In above message,  I1 =       500
      In above message,  R1 =  0.2394262425055E+02
 lsoda--  at current t (=r1), mxstep (=i1) steps   
       taken on this call before reaching tout     
      In above message,  I1 =       500
      In above message,  R1 =  0.4301087626429E+01
 lsoda--  at current t (=r1), mxstep (=i1) steps   
       taken on this call before reaching tout     
      In above message,  I1 =       500
      In above message,  R1 =  0.1098420790872E+02
 lsoda--  at current t (=r1), mxstep (=i1) steps   
       taken on this call before reaching tout     
      In above message,  I1 =       500
      In above message,  R1 =  0.8814563627686E+01
 lsoda--  at current t (=r1), mxstep (=i1) steps   
       taken on this call before reaching tout     
      In above message,  I1 =       500
      In above message,  R1 =  0.3891047338192E+01
 lsoda--  at current t (=r1), mxstep (=i1) steps   
       taken on this call before reaching tout     
      In above message,  I1 =       500
      In above message,  R1 =  0.4306439930177E+01
 lsoda--  at current t (=r1), mxstep (=i1) steps   
       taken on this call before reaching tout     
      In above message,  I1 =       500
      In above message,  R1 =  0.5363295189018E+01
 lsoda--  at current t (=r1), mxstep (=i1) steps   
       taken on this call before reaching tout     
      In above message,  I1 =       500
      In above message,  R1 =  0.3933822991775E+01
 lsoda--  at current t (=r1), mxstep (=i1) steps   
       taken on this call before reaching tout     
      In above message,  I1 =       500
      In above message,  R1 =  0.1693727462881E+02
Excess work done on this call (perhaps wrong Dfun type).
Run with full_output = 1 to get quantitative information.
Excess work done on this call (perhaps wrong Dfun type).
Run with full_output = 1 to get quantitative information.
Excess work done on this call (perhaps wrong Dfun type).
Run with full_output = 1 to get quantitative information.
Excess work done on this call (perhaps wrong Dfun type).
Run with full_output = 1 to get quantitative information.
Excess work done on this call (perhaps wrong Dfun type).
Run with full_output = 1 to get quantitative information.
Excess work done on this call (perhaps wrong Dfun type).
Run with full_output = 1 to get quantitative information.
Excess work done on this call (perhaps wrong Dfun type).
Run with full_output = 1 to get quantitative information.
Excess work done on this call (perhaps wrong Dfun type).
Run with full_output = 1 to get quantitative information.
Excess work done on this call (perhaps wrong Dfun type).
Run with full_output = 1 to get quantitative information.
Excess work done on this call (perhaps wrong Dfun type).
Run with full_output = 1 to get quantitative information.
Excess work done on this call (perhaps wrong Dfun type).
Run with full_output = 1 to get quantitative information.
Excess work done on this call (perhaps wrong Dfun type).
Run with full_output = 1 to get quantitative information.
Excess work done on this call (perhaps wrong Dfun type).
Run with full_output = 1 to get quantitative information.
Excess work done on this call (perhaps wrong Dfun type).
Run with full_output = 1 to get quantitative information.
 lsoda--  at current t (=r1), mxstep (=i1) steps   
       taken on this call before reaching tout     
      In above message,  I1 =       500
      In above message,  R1 =  0.7101489976233E+01
 lsoda--  at current t (=r1), mxstep (=i1) steps   
       taken on this call before reaching tout     
      In above message,  I1 =       500
      In above message,  R1 =  0.3730911128275E+01
 lsoda--  at current t (=r1), mxstep (=i1) steps   
       taken on this call before reaching tout     
      In above message,  I1 =       500
      In above message,  R1 =  0.1316638722053E+02
 lsoda--  at current t (=r1), mxstep (=i1) steps   
       taken on this call before reaching tout     
      In above message,  I1 =       500
      In above message,  R1 =  0.1465967648561E+02
 lsoda--  at current t (=r1), mxstep (=i1) steps   
       taken on this call before reaching tout     
      In above message,  I1 =       500
      In above message,  R1 =  0.4070123466441E+01
 lsoda--  at current t (=r1), mxstep (=i1) steps   
       taken on this call before reaching tout     
      In above message,  I1 =       500
      In above message,  R1 =  0.1197938937333E+02
 lsoda--  at current t (=r1), mxstep (=i1) steps   
       taken on this call before reaching tout     
      In above message,  I1 =       500
      In above message,  R1 =  0.7156720888733E+01
 lsoda--  at current t (=r1), mxstep (=i1) steps   
       taken on this call before reaching tout     
      In above message,  I1 =       500
      In above message,  R1 =  0.4015383611148E+01
 lsoda--  at current t (=r1), mxstep (=i1) steps   
       taken on this call before reaching tout     
      In above message,  I1 =       500
      In above message,  R1 =  0.1262110638626E+00
 lsoda--  at current t (=r1), mxstep (=i1) steps   
       taken on this call before reaching tout     
      In above message,  I1 =       500
      In above message,  R1 =  0.5387849886000E+01
 lsoda--  at current t (=r1), mxstep (=i1) steps   
       taken on this call before reaching tout     
      In above message,  I1 =       500
      In above message,  R1 =  0.1070972553666E+00
 lsoda--  at current t (=r1), mxstep (=i1) steps   
       taken on this call before reaching tout     
      In above message,  I1 =       500
      In above message,  R1 =  0.3899331963156E+01
 lsoda--  at current t (=r1), mxstep (=i1) steps   
       taken on this call before reaching tout     
      In above message,  I1 =       500
      In above message,  R1 =  0.7701342002638E-01
 lsoda--  at current t (=r1), mxstep (=i1) steps   
       taken on this call before reaching tout     
      In above message,  I1 =       500
      In above message,  R1 =  0.7332083130713E+01
 lsoda--  at current t (=r1), mxstep (=i1) steps   
       taken on this call before reaching tout     
      In above message,  I1 =       500
      In above message,  R1 =  0.5204025472651E+01
 lsoda--  at current t (=r1), mxstep (=i1) steps   
       taken on this call before reaching tout     
      In above message,  I1 =       500
      In above message,  R1 =  0.1629883042984E+00
 lsoda--  at current t (=r1), mxstep (=i1) steps   
       taken on this call before reaching tout     
      In above message,  I1 =       500
      In above message,  R1 =  0.4101662891345E+01
 lsoda--  at current t (=r1), mxstep (=i1) steps   
       taken on this call before reaching tout     
      In above message,  I1 =       500
      In above message,  R1 =  0.2796410755575E+02
 lsoda--  at current t (=r1), mxstep (=i1) steps   
       taken on this call before reaching tout     
      In above message,  I1 =       500
      In above message,  R1 =  0.4343092112497E+01
 lsoda--  at current t (=r1), mxstep (=i1) steps   
       taken on this call before reaching tout     
      In above message,  I1 =       500
      In above message,  R1 =  0.4202342895434E+01
 lsoda--  at current t (=r1), mxstep (=i1) steps   
       taken on this call before reaching tout     
      In above message,  I1 =       500
      In above message,  R1 =  0.1405565235140E+02
 lsoda--  at current t (=r1), mxstep (=i1) steps   
       taken on this call before reaching tout     
      In above message,  I1 =       500
      In above message,  R1 =  0.5108744684917E+01
 lsoda--  at current t (=r1), mxstep (=i1) steps   
       taken on this call before reaching tout     
      In above message,  I1 =       500
      In above message,  R1 =  0.1840652829468E+00
 lsoda--  at current t (=r1), mxstep (=i1) steps   
       taken on this call before reaching tout     
      In above message,  I1 =       500
      In above message,  R1 =  0.1406949889804E+02
 lsoda--  at current t (=r1), mxstep (=i1) steps   
       taken on this call before reaching tout     
      In above message,  I1 =       500
      In above message,  R1 =  0.1822711824986E+02
 lsoda--  at current t (=r1), mxstep (=i1) steps   
       taken on this call before reaching tout     
      In above message,  I1 =       500
      In above message,  R1 =  0.2776837391552E+01
 lsoda--  at current t (=r1), mxstep (=i1) steps   
       taken on this call before reaching tout     
      In above message,  I1 =       500
      In above message,  R1 =  0.4113116433200E+01
 lsoda--  at current t (=r1), mxstep (=i1) steps   
       taken on this call before reaching tout     
      In above message,  I1 =       500
      In above message,  R1 =  0.5093342583099E+01
 lsoda--  at current t (=r1), mxstep (=i1) steps   
       taken on this call before reaching tout     
      In above message,  I1 =       500
      In above message,  R1 =  0.1531306168909E+02
 lsoda--  at current t (=r1), mxstep (=i1) steps   
       taken on this call before reaching tout     
      In above message,  I1 =       500
      In above message,  R1 =  0.8186927630053E+01
 lsoda--  at current t (=r1), mxstep (=i1) steps   
       taken on this call before reaching tout     
      In above message,  I1 =       500
      In above message,  R1 =  0.1927763589727E+02
 lsoda--  at current t (=r1), mxstep (=i1) steps   
       taken on this call before reaching tout     
      In above message,  I1 =       500
      In above message,  R1 =  0.8269456345572E+01
 lsoda--  at current t (=r1), mxstep (=i1) steps   
       taken on this call before reaching tout     
      In above message,  I1 =       500
      In above message,  R1 =  0.2296875205198E+02
 lsoda--  at current t (=r1), mxstep (=i1) steps   
       taken on this call before reaching tout     
      In above message,  I1 =       500
      In above message,  R1 =  0.4854167008083E+01
 lsoda--  at current t (=r1), mxstep (=i1) steps   
       taken on this call before reaching tout     
      In above message,  I1 =       500
      In above message,  R1 =  0.2626878600164E+02
 lsoda--  at current t (=r1), mxstep (=i1) steps   
       taken on this call before reaching tout     
      In above message,  I1 =       500
      In above message,  R1 =  0.3399841586464E+02
 lsoda--  at current t (=r1), mxstep (=i1) steps   
       taken on this call before reaching tout     
      In above message,  I1 =       500
      In above message,  R1 =  0.1224915932721E+02
 lsoda--  at current t (=r1), mxstep (=i1) steps   
       taken on this call before reaching tout     
      In above message,  I1 =       500
      In above message,  R1 =  0.1517999659835E+02
 lsoda--  at current t (=r1), mxstep (=i1) steps   
       taken on this call before reaching tout     
      In above message,  I1 =       500
      In above message,  R1 =  0.6642336461113E+01
 lsoda--  at current t (=r1), mxstep (=i1) steps   
       taken on this call before reaching tout     
      In above message,  I1 =       500
      In above message,  R1 =  0.7969407236125E+01
 lsoda--  at current t (=r1), mxstep (=i1) steps   
       taken on this call before reaching tout     
      In above message,  I1 =       500
      In above message,  R1 =  0.4102029861462E+01
 lsoda--  at current t (=r1), mxstep (=i1) steps   
       taken on this call before reaching tout     
      In above message,  I1 =       500
      In above message,  R1 =  0.4136866416457E+01
Excess work done on this call (perhaps wrong Dfun type).
Run with full_output = 1 to get quantitative information.
Excess work done on this call (perhaps wrong Dfun type).
Run with full_output = 1 to get quantitative information.
Excess work done on this call (perhaps wrong Dfun type).
Run with full_output = 1 to get quantitative information.
Excess work done on this call (perhaps wrong Dfun type).
Run with full_output = 1 to get quantitative information.
Excess work done on this call (perhaps wrong Dfun type).
Run with full_output = 1 to get quantitative information.
Excess work done on this call (perhaps wrong Dfun type).
Run with full_output = 1 to get quantitative information.
Excess work done on this call (perhaps wrong Dfun type).
Run with full_output = 1 to get quantitative information.
Excess work done on this call (perhaps wrong Dfun type).
Run with full_output = 1 to get quantitative information.
Excess work done on this call (perhaps wrong Dfun type).
Run with full_output = 1 to get quantitative information.
Excess work done on this call (perhaps wrong Dfun type).
Run with full_output = 1 to get quantitative information.
Excess work done on this call (perhaps wrong Dfun type).
Run with full_output = 1 to get quantitative information.
Excess work done on this call (perhaps wrong Dfun type).
Run with full_output = 1 to get quantitative information.
Excess work done on this call (perhaps wrong Dfun type).
Run with full_output = 1 to get quantitative information.
Excess work done on this call (perhaps wrong Dfun type).
Run with full_output = 1 to get quantitative information.
Excess work done on this call (perhaps wrong Dfun type).
Run with full_output = 1 to get quantitative information.
Excess work done on this call (perhaps wrong Dfun type).
Run with full_output = 1 to get quantitative information.
Excess work done on this call (perhaps wrong Dfun type).
Run with full_output = 1 to get quantitative information.
Excess work done on this call (perhaps wrong Dfun type).
Run with full_output = 1 to get quantitative information.
Excess work done on this call (perhaps wrong Dfun type).
Run with full_output = 1 to get quantitative information.
Excess work done on this call (perhaps wrong Dfun type).
Run with full_output = 1 to get quantitative information.
Excess work done on this call (perhaps wrong Dfun type).
Run with full_output = 1 to get quantitative information.
Excess work done on this call (perhaps wrong Dfun type).
Run with full_output = 1 to get quantitative information.
Excess work done on this call (perhaps wrong Dfun type).
Run with full_output = 1 to get quantitative information.
Excess work done on this call (perhaps wrong Dfun type).
Run with full_output = 1 to get quantitative information.
Excess work done on this call (perhaps wrong Dfun type).
Run with full_output = 1 to get quantitative information.
Excess work done on this call (perhaps wrong Dfun type).
Run with full_output = 1 to get quantitative information.
Excess work done on this call (perhaps wrong Dfun type).
Run with full_output = 1 to get quantitative information.
Excess work done on this call (perhaps wrong Dfun type).
Run with full_output = 1 to get quantitative information.
Excess work done on this call (perhaps wrong Dfun type).
Run with full_output = 1 to get quantitative information.
Excess work done on this call (perhaps wrong Dfun type).
Run with full_output = 1 to get quantitative information.
Excess work done on this call (perhaps wrong Dfun type).
Run with full_output = 1 to get quantitative information.
Excess work done on this call (perhaps wrong Dfun type).
Run with full_output = 1 to get quantitative information.
Excess work done on this call (perhaps wrong Dfun type).
Run with full_output = 1 to get quantitative information.
Excess work done on this call (perhaps wrong Dfun type).
Run with full_output = 1 to get quantitative information.
Excess work done on this call (perhaps wrong Dfun type).
Run with full_output = 1 to get quantitative information.
Excess work done on this call (perhaps wrong Dfun type).
Run with full_output = 1 to get quantitative information.
Excess work done on this call (perhaps wrong Dfun type).
Run with full_output = 1 to get quantitative information.
Excess work done on this call (perhaps wrong Dfun type).
Run with full_output = 1 to get quantitative information.
Excess work done on this call (perhaps wrong Dfun type).
Run with full_output = 1 to get quantitative information.
Excess work done on this call (perhaps wrong Dfun type).
Run with full_output = 1 to get quantitative information.
Excess work done on this call (perhaps wrong Dfun type).
Run with full_output = 1 to get quantitative information.
Excess work done on this call (perhaps wrong Dfun type).
Run with full_output = 1 to get quantitative information.
Excess work done on this call (perhaps wrong Dfun type).
Run with full_output = 1 to get quantitative information.
Excess work done on this call (perhaps wrong Dfun type).
Run with full_output = 1 to get quantitative information.
Excess work done on this call (perhaps wrong Dfun type).
Run with full_output = 1 to get quantitative information.
Excess work done on this call (perhaps wrong Dfun type).
Run with full_output = 1 to get quantitative information.
Excess work done on this call (perhaps wrong Dfun type).
Run with full_output = 1 to get quantitative information.
Excess work done on this call (perhaps wrong Dfun type).
Run with full_output = 1 to get quantitative information.
Excess work done on this call (perhaps wrong Dfun type).
Run with full_output = 1 to get quantitative information.
Excess work done on this call (perhaps wrong Dfun type).
Run with full_output = 1 to get quantitative information.
Excess work done on this call (perhaps wrong Dfun type).
Run with full_output = 1 to get quantitative information.
Excess work done on this call (perhaps wrong Dfun type).
Run with full_output = 1 to get quantitative information.
Excess work done on this call (perhaps wrong Dfun type).
Run with full_output = 1 to get quantitative information.
Excess work done on this call (perhaps wrong Dfun type).
Run with full_output = 1 to get quantitative information.
Excess work done on this call (perhaps wrong Dfun type).
Run with full_output = 1 to get quantitative information.
Excess work done on this call (perhaps wrong Dfun type).
Run with full_output = 1 to get quantitative information.
Excess work done on this call (perhaps wrong Dfun type).
Run with full_output = 1 to get quantitative information.
Excess work done on this call (perhaps wrong Dfun type).
Run with full_output = 1 to get quantitative information.
Excess work done on this call (perhaps wrong Dfun type).
Run with full_output = 1 to get quantitative information.
Excess work done on this call (perhaps wrong Dfun type).
Run with full_output = 1 to get quantitative information.
Excess work done on this call (perhaps wrong Dfun type).
Run with full_output = 1 to get quantitative information.
Excess work done on this call (perhaps wrong Dfun type).
Run with full_output = 1 to get quantitative information.
Excess work done on this call (perhaps wrong Dfun type).
Run with full_output = 1 to get quantitative information.
Excess work done on this call (perhaps wrong Dfun type).
Run with full_output = 1 to get quantitative information.
Excess work done on this call (perhaps wrong Dfun type).
Run with full_output = 1 to get quantitative information.
Excess work done on this call (perhaps wrong Dfun type).
Run with full_output = 1 to get quantitative information.
Excess work done on this call (perhaps wrong Dfun type).
Run with full_output = 1 to get quantitative information.
Excess work done on this call (perhaps wrong Dfun type).
Run with full_output = 1 to get quantitative information.
Excess work done on this call (perhaps wrong Dfun type).
Run with full_output = 1 to get quantitative information.
Excess work done on this call (perhaps wrong Dfun type).
Run with full_output = 1 to get quantitative information.
Excess work done on this call (perhaps wrong Dfun type).
Run with full_output = 1 to get quantitative information.
Excess work done on this call (perhaps wrong Dfun type).
Run with full_output = 1 to get quantitative information.
Excess work done on this call (perhaps wrong Dfun type).
Run with full_output = 1 to get quantitative information.
Excess work done on this call (perhaps wrong Dfun type).
Run with full_output = 1 to get quantitative information.
Excess work done on this call (perhaps wrong Dfun type).
Run with full_output = 1 to get quantitative information.
Excess work done on this call (perhaps wrong Dfun type).
Run with full_output = 1 to get quantitative information.
Excess work done on this call (perhaps wrong Dfun type).
Run with full_output = 1 to get quantitative information.
Excess work done on this call (perhaps wrong Dfun type).
Run with full_output = 1 to get quantitative information.
Excess work done on this call (perhaps wrong Dfun type).
Run with full_output = 1 to get quantitative information.
Excess work done on this call (perhaps wrong Dfun type).
Run with full_output = 1 to get quantitative information.
Excess work done on this call (perhaps wrong Dfun type).
Run with full_output = 1 to get quantitative information.
Excess work done on this call (perhaps wrong Dfun type).
Run with full_output = 1 to get quantitative information.
Excess work done on this call (perhaps wrong Dfun type).
Run with full_output = 1 to get quantitative information.
Excess work done on this call (perhaps wrong Dfun type).
Run with full_output = 1 to get quantitative information.
Excess work done on this call (perhaps wrong Dfun type).
Run with full_output = 1 to get quantitative information.
Excess work done on this call (perhaps wrong Dfun type).
Run with full_output = 1 to get quantitative information.
Excess work done on this call (perhaps wrong Dfun type).
Run with full_output = 1 to get quantitative information.
Excess work done on this call (perhaps wrong Dfun type).
Run with full_output = 1 to get quantitative information.
Excess work done on this call (perhaps wrong Dfun type).
Run with full_output = 1 to get quantitative information.
Excess work done on this call (perhaps wrong Dfun type).
Run with full_output = 1 to get quantitative information.
Excess work done on this call (perhaps wrong Dfun type).
Run with full_output = 1 to get quantitative information.
Excess work done on this call (perhaps wrong Dfun type).
Run with full_output = 1 to get quantitative information.
Excess work done on this call (perhaps wrong Dfun type).
Run with full_output = 1 to get quantitative information.
Excess work done on this call (perhaps wrong Dfun type).
Run with full_output = 1 to get quantitative information.
Excess work done on this call (perhaps wrong Dfun type).
Run with full_output = 1 to get quantitative information.
Excess work done on this call (perhaps wrong Dfun type).
Run with full_output = 1 to get quantitative information.
 lsoda--  at current t (=r1), mxstep (=i1) steps   
       taken on this call before reaching tout     
      In above message,  I1 =       500
      In above message,  R1 =  0.3034329623940E+01
 lsoda--  at current t (=r1), mxstep (=i1) steps   
       taken on this call before reaching tout     
      In above message,  I1 =       500
      In above message,  R1 =  0.2001034645695E+02
 lsoda--  at current t (=r1), mxstep (=i1) steps   
       taken on this call before reaching tout     
      In above message,  I1 =       500
      In above message,  R1 =  0.1876420476800E+02
 lsoda--  at current t (=r1), mxstep (=i1) steps   
       taken on this call before reaching tout     
      In above message,  I1 =       500
      In above message,  R1 =  0.2616412250547E+02
 lsoda--  at current t (=r1), mxstep (=i1) steps   
       taken on this call before reaching tout     
      In above message,  I1 =       500
      In above message,  R1 =  0.8003448719625E+01
 lsoda--  at current t (=r1), mxstep (=i1) steps   
       taken on this call before reaching tout     
      In above message,  I1 =       500
      In above message,  R1 =  0.6417428254108E+01
 lsoda--  at current t (=r1), mxstep (=i1) steps   
       taken on this call before reaching tout     
      In above message,  I1 =       500
      In above message,  R1 =  0.8011924664884E+01
 lsoda--  at current t (=r1), mxstep (=i1) steps   
       taken on this call before reaching tout     
      In above message,  I1 =       500
      In above message,  R1 =  0.8964367023957E+01
 lsoda--  at current t (=r1), mxstep (=i1) steps   
       taken on this call before reaching tout     
      In above message,  I1 =       500
      In above message,  R1 =  0.1604913289961E+02
 lsoda--  at current t (=r1), mxstep (=i1) steps   
       taken on this call before reaching tout     
      In above message,  I1 =       500
      In above message,  R1 =  0.7976768233170E+01
 lsoda--  at current t (=r1), mxstep (=i1) steps   
       taken on this call before reaching tout     
      In above message,  I1 =       500
      In above message,  R1 =  0.1935339670325E+02
 lsoda--  at current t (=r1), mxstep (=i1) steps   
       taken on this call before reaching tout     
      In above message,  I1 =       500
      In above message,  R1 =  0.5204413467194E+01
 lsoda--  at current t (=r1), mxstep (=i1) steps   
       taken on this call before reaching tout     
      In above message,  I1 =       500
      In above message,  R1 =  0.4995969169380E+01
 lsoda--  at current t (=r1), mxstep (=i1) steps   
       taken on this call before reaching tout     
      In above message,  I1 =       500
      In above message,  R1 =  0.4837157578532E+01
 lsoda--  at current t (=r1), mxstep (=i1) steps   
       taken on this call before reaching tout     
      In above message,  I1 =       500
      In above message,  R1 =  0.6981757225159E+01
 lsoda--  at current t (=r1), mxstep (=i1) steps   
       taken on this call before reaching tout     
      In above message,  I1 =       500
      In above message,  R1 =  0.5089815475920E+01
 lsoda--  at current t (=r1), mxstep (=i1) steps   
       taken on this call before reaching tout     
      In above message,  I1 =       500
      In above message,  R1 =  0.2699427723665E+02
 lsoda--  at current t (=r1), mxstep (=i1) steps   
       taken on this call before reaching tout     
      In above message,  I1 =       500
      In above message,  R1 =  0.8406225585142E-01
 lsoda--  at current t (=r1), mxstep (=i1) steps   
       taken on this call before reaching tout     
      In above message,  I1 =       500
      In above message,  R1 =  0.4653792339954E+01
 lsoda--  at current t (=r1), mxstep (=i1) steps   
       taken on this call before reaching tout     
      In above message,  I1 =       500
      In above message,  R1 =  0.4163697996826E+01
 lsoda--  at current t (=r1), mxstep (=i1) steps   
       taken on this call before reaching tout     
      In above message,  I1 =       500
      In above message,  R1 =  0.9766353225924E-01
 lsoda--  at current t (=r1), mxstep (=i1) steps   
       taken on this call before reaching tout     
      In above message,  I1 =       500
      In above message,  R1 =  0.1128439546539E+02
 lsoda--  at current t (=r1), mxstep (=i1) steps   
       taken on this call before reaching tout     
      In above message,  I1 =       500
      In above message,  R1 =  0.1030356795080E+02
 lsoda--  at current t (=r1), mxstep (=i1) steps   
       taken on this call before reaching tout     
      In above message,  I1 =       500
      In above message,  R1 =  0.1375419383903E+02
 lsoda--  at current t (=r1), mxstep (=i1) steps   
       taken on this call before reaching tout     
      In above message,  I1 =       500
      In above message,  R1 =  0.2397946104337E+02
 lsoda--  at current t (=r1), mxstep (=i1) steps   
       taken on this call before reaching tout     
      In above message,  I1 =       500
      In above message,  R1 =  0.5118210683999E+01
 lsoda--  at current t (=r1), mxstep (=i1) steps   
       taken on this call before reaching tout     
      In above message,  I1 =       500
      In above message,  R1 =  0.3799431755999E+01
 lsoda--  at current t (=r1), mxstep (=i1) steps   
       taken on this call before reaching tout     
      In above message,  I1 =       500
      In above message,  R1 =  0.4114588736134E+01
 lsoda--  at current t (=r1), mxstep (=i1) steps   
       taken on this call before reaching tout     
      In above message,  I1 =       500
      In above message,  R1 =  0.7360635165742E+01
 lsoda--  at current t (=r1), mxstep (=i1) steps   
       taken on this call before reaching tout     
      In above message,  I1 =       500
      In above message,  R1 =  0.4134618391248E+01
 lsoda--  at current t (=r1), mxstep (=i1) steps   
       taken on this call before reaching tout     
      In above message,  I1 =       500
      In above message,  R1 =  0.7147922582010E+01
 lsoda--  at current t (=r1), mxstep (=i1) steps   
       taken on this call before reaching tout     
      In above message,  I1 =       500
      In above message,  R1 =  0.1887986119418E+02
 lsoda--  at current t (=r1), mxstep (=i1) steps   
       taken on this call before reaching tout     
      In above message,  I1 =       500
      In above message,  R1 =  0.5911883817775E+01
 lsoda--  at current t (=r1), mxstep (=i1) steps   
       taken on this call before reaching tout     
      In above message,  I1 =       500
      In above message,  R1 =  0.2190899330292E+02
 lsoda--  at current t (=r1), mxstep (=i1) steps   
       taken on this call before reaching tout     
      In above message,  I1 =       500
      In above message,  R1 =  0.3796527365780E+01
 lsoda--  at current t (=r1), mxstep (=i1) steps   
       taken on this call before reaching tout     
      In above message,  I1 =       500
      In above message,  R1 =  0.7034554161831E+01
 lsoda--  at current t (=r1), mxstep (=i1) steps   
       taken on this call before reaching tout     
      In above message,  I1 =       500
      In above message,  R1 =  0.1818913553862E+02
 lsoda--  at current t (=r1), mxstep (=i1) steps   
       taken on this call before reaching tout     
      In above message,  I1 =       500
      In above message,  R1 =  0.4906987062461E+01
 lsoda--  at current t (=r1), mxstep (=i1) steps   
       taken on this call before reaching tout     
      In above message,  I1 =       500
      In above message,  R1 =  0.4763332898014E+01
 lsoda--  at current t (=r1), mxstep (=i1) steps   
       taken on this call before reaching tout     
      In above message,  I1 =       500
      In above message,  R1 =  0.7037825561366E+01
 lsoda--  at current t (=r1), mxstep (=i1) steps   
       taken on this call before reaching tout     
      In above message,  I1 =       500
      In above message,  R1 =  0.3218190818977E+01
 lsoda--  at current t (=r1), mxstep (=i1) steps   
       taken on this call before reaching tout     
      In above message,  I1 =       500
      In above message,  R1 =  0.4286176140418E+01
Excess work done on this call (perhaps wrong Dfun type).
Run with full_output = 1 to get quantitative information.
 lsoda--  at current t (=r1), mxstep (=i1) steps   
       taken on this call before reaching tout     
      In above message,  I1 =       500
      In above message,  R1 =  0.3105853392808E+01
 lsoda--  at current t (=r1), mxstep (=i1) steps   
       taken on this call before reaching tout     
      In above message,  I1 =       500
      In above message,  R1 =  0.5120541359512E+01
 lsoda--  at current t (=r1), mxstep (=i1) steps   
       taken on this call before reaching tout     
      In above message,  I1 =       500
      In above message,  R1 =  0.7195696528929E+01
 lsoda--  at current t (=r1), mxstep (=i1) steps   
       taken on this call before reaching tout     
      In above message,  I1 =       500
      In above message,  R1 =  0.1021271670396E+02
 lsoda--  at current t (=r1), mxstep (=i1) steps   
       taken on this call before reaching tout     
      In above message,  I1 =       500
      In above message,  R1 =  0.4713242526751E+01
 lsoda--  at current t (=r1), mxstep (=i1) steps   
       taken on this call before reaching tout     
      In above message,  I1 =       500
      In above message,  R1 =  0.4118441975640E+01
 lsoda--  at current t (=r1), mxstep (=i1) steps   
       taken on this call before reaching tout     
      In above message,  I1 =       500
      In above message,  R1 =  0.5003742698771E+01
 lsoda--  at current t (=r1), mxstep (=i1) steps   
       taken on this call before reaching tout     
      In above message,  I1 =       500
      In above message,  R1 =  0.7924963014590E+01
 lsoda--  at current t (=r1), mxstep (=i1) steps   
       taken on this call before reaching tout     
      In above message,  I1 =       500
      In above message,  R1 =  0.8556398905631E+01
 lsoda--  at current t (=r1), mxstep (=i1) steps   
       taken on this call before reaching tout     
      In above message,  I1 =       500
      In above message,  R1 =  0.4947777274959E+01
 lsoda--  at current t (=r1), mxstep (=i1) steps   
       taken on this call before reaching tout     
      In above message,  I1 =       500
      In above message,  R1 =  0.7107140474128E+01
 lsoda--  at current t (=r1), mxstep (=i1) steps   
       taken on this call before reaching tout     
      In above message,  I1 =       500
      In above message,  R1 =  0.1728885155246E+02
 lsoda--  at current t (=r1), mxstep (=i1) steps   
       taken on this call before reaching tout     
      In above message,  I1 =       500
      In above message,  R1 =  0.1209822099284E+02
 lsoda--  at current t (=r1), mxstep (=i1) steps   
       taken on this call before reaching tout     
      In above message,  I1 =       500
      In above message,  R1 =  0.8827039420376E+01
 lsoda--  at current t (=r1), mxstep (=i1) steps   
       taken on this call before reaching tout     
      In above message,  I1 =       500
      In above message,  R1 =  0.8888089029541E+01
 lsoda--  at current t (=r1), mxstep (=i1) steps   
       taken on this call before reaching tout     
      In above message,  I1 =       500
      In above message,  R1 =  0.4962127026623E+01
 lsoda--  at current t (=r1), mxstep (=i1) steps   
       taken on this call before reaching tout     
      In above message,  I1 =       500
      In above message,  R1 =  0.1192250421400E+02
 lsoda--  at current t (=r1), mxstep (=i1) steps   
       taken on this call before reaching tout     
      In above message,  I1 =       500
      In above message,  R1 =  0.5718103038093E+01
 lsoda--  at current t (=r1), mxstep (=i1) steps   
       taken on this call before reaching tout     
      In above message,  I1 =       500
      In above message,  R1 =  0.8081665389749E+01
 lsoda--  at current t (=r1), mxstep (=i1) steps   
       taken on this call before reaching tout     
      In above message,  I1 =       500
      In above message,  R1 =  0.2299002277801E+02
 lsoda--  at current t (=r1), mxstep (=i1) steps   
       taken on this call before reaching tout     
      In above message,  I1 =       500
      In above message,  R1 =  0.3259874366896E+01
 lsoda--  at current t (=r1), mxstep (=i1) steps   
       taken on this call before reaching tout     
      In above message,  I1 =       500
      In above message,  R1 =  0.1134906325496E+02
 lsoda--  at current t (=r1), mxstep (=i1) steps   
       taken on this call before reaching tout     
      In above message,  I1 =       500
      In above message,  R1 =  0.7144833932170E+01
 lsoda--  at current t (=r1), mxstep (=i1) steps   
       taken on this call before reaching tout     
      In above message,  I1 =       500
      In above message,  R1 =  0.1332372633750E+02
 lsoda--  at current t (=r1), mxstep (=i1) steps   
       taken on this call before reaching tout     
      In above message,  I1 =       500
      In above message,  R1 =  0.4061379096836E+01
 lsoda--  at current t (=r1), mxstep (=i1) steps   
       taken on this call before reaching tout     
      In above message,  I1 =       500
      In above message,  R1 =  0.4966806197200E+01
 lsoda--  at current t (=r1), mxstep (=i1) steps   
       taken on this call before reaching tout     
      In above message,  I1 =       500
      In above message,  R1 =  0.4249684798226E+01
 lsoda--  at current t (=r1), mxstep (=i1) steps   
       taken on this call before reaching tout     
      In above message,  I1 =       500
      In above message,  R1 =  0.3406023212397E+01
 lsoda--  at current t (=r1), mxstep (=i1) steps   
       taken on this call before reaching tout     
      In above message,  I1 =       500
      In above message,  R1 =  0.4511141324705E+01
 lsoda--  at current t (=r1), mxstep (=i1) steps   
       taken on this call before reaching tout     
      In above message,  I1 =       500
      In above message,  R1 =  0.1079696202468E+02
 lsoda--  at current t (=r1), mxstep (=i1) steps   
       taken on this call before reaching tout     
      In above message,  I1 =       500
      In above message,  R1 =  0.4376103440517E+01
 lsoda--  at current t (=r1), mxstep (=i1) steps   
       taken on this call before reaching tout     
      In above message,  I1 =       500
      In above message,  R1 =  0.6073397086344E+01
 lsoda--  at current t (=r1), mxstep (=i1) steps   
       taken on this call before reaching tout     
      In above message,  I1 =       500
      In above message,  R1 =  0.8984030418994E+01
 lsoda--  at current t (=r1), mxstep (=i1) steps   
       taken on this call before reaching tout     
      In above message,  I1 =       500
      In above message,  R1 =  0.5454796554383E+01
 lsoda--  at current t (=r1), mxstep (=i1) steps   
       taken on this call before reaching tout     
      In above message,  I1 =       500
      In above message,  R1 =  0.1413746356286E+02
 lsoda--  at current t (=r1), mxstep (=i1) steps   
       taken on this call before reaching tout     
      In above message,  I1 =       500
      In above message,  R1 =  0.4186572263900E+01
 lsoda--  at current t (=r1), mxstep (=i1) steps   
       taken on this call before reaching tout     
      In above message,  I1 =       500
      In above message,  R1 =  0.6553146864428E+01
 lsoda--  at current t (=r1), mxstep (=i1) steps   
       taken on this call before reaching tout     
      In above message,  I1 =       500
      In above message,  R1 =  0.7145047857042E+01
 lsoda--  at current t (=r1), mxstep (=i1) steps   
       taken on this call before reaching tout     
      In above message,  I1 =       500
      In above message,  R1 =  0.5057111064295E+01
 lsoda--  at current t (=r1), mxstep (=i1) steps   
       taken on this call before reaching tout     
      In above message,  I1 =       500
      In above message,  R1 =  0.7184372292318E+01
 lsoda--  at current t (=r1), mxstep (=i1) steps   
       taken on this call before reaching tout     
      In above message,  I1 =       500
      In above message,  R1 =  0.5048094288546E+01
 lsoda--  at current t (=r1), mxstep (=i1) steps   
       taken on this call before reaching tout     
      In above message,  I1 =       500
      In above message,  R1 =  0.4726718633254E+01
Excess work done on this call (perhaps wrong Dfun type).
Run with full_output = 1 to get quantitative information.
Excess work done on this call (perhaps wrong Dfun type).
Run with full_output = 1 to get quantitative information.
Excess work done on this call (perhaps wrong Dfun type).
Run with full_output = 1 to get quantitative information.
Excess work done on this call (perhaps wrong Dfun type).
Run with full_output = 1 to get quantitative information.
Excess work done on this call (perhaps wrong Dfun type).
Run with full_output = 1 to get quantitative information.
Excess work done on this call (perhaps wrong Dfun type).
Run with full_output = 1 to get quantitative information.
Excess work done on this call (perhaps wrong Dfun type).
Run with full_output = 1 to get quantitative information.
Excess work done on this call (perhaps wrong Dfun type).
Run with full_output = 1 to get quantitative information.
Excess work done on this call (perhaps wrong Dfun type).
Run with full_output = 1 to get quantitative information.
Excess work done on this call (perhaps wrong Dfun type).
Run with full_output = 1 to get quantitative information.
Excess work done on this call (perhaps wrong Dfun type).
Run with full_output = 1 to get quantitative information.
Excess work done on this call (perhaps wrong Dfun type).
Run with full_output = 1 to get quantitative information.
Excess work done on this call (perhaps wrong Dfun type).
Run with full_output = 1 to get quantitative information.
Excess work done on this call (perhaps wrong Dfun type).
Run with full_output = 1 to get quantitative information.
Excess work done on this call (perhaps wrong Dfun type).
Run with full_output = 1 to get quantitative information.
Excess work done on this call (perhaps wrong Dfun type).
Run with full_output = 1 to get quantitative information.
Excess work done on this call (perhaps wrong Dfun type).
Run with full_output = 1 to get quantitative information.
Excess work done on this call (perhaps wrong Dfun type).
Run with full_output = 1 to get quantitative information.
Excess work done on this call (perhaps wrong Dfun type).
Run with full_output = 1 to get quantitative information.
Excess work done on this call (perhaps wrong Dfun type).
Run with full_output = 1 to get quantitative information.
Excess work done on this call (perhaps wrong Dfun type).
Run with full_output = 1 to get quantitative information.
Excess work done on this call (perhaps wrong Dfun type).
Run with full_output = 1 to get quantitative information.
Excess work done on this call (perhaps wrong Dfun type).
Run with full_output = 1 to get quantitative information.
Excess work done on this call (perhaps wrong Dfun type).
Run with full_output = 1 to get quantitative information.
Excess work done on this call (perhaps wrong Dfun type).
Run with full_output = 1 to get quantitative information.
Excess work done on this call (perhaps wrong Dfun type).
Run with full_output = 1 to get quantitative information.
Excess work done on this call (perhaps wrong Dfun type).
Run with full_output = 1 to get quantitative information.
Excess work done on this call (perhaps wrong Dfun type).
Run with full_output = 1 to get quantitative information.
Excess work done on this call (perhaps wrong Dfun type).
Run with full_output = 1 to get quantitative information.
Excess work done on this call (perhaps wrong Dfun type).
Run with full_output = 1 to get quantitative information.
Excess work done on this call (perhaps wrong Dfun type).
Run with full_output = 1 to get quantitative information.
Excess work done on this call (perhaps wrong Dfun type).
Run with full_output = 1 to get quantitative information.
Excess work done on this call (perhaps wrong Dfun type).
Run with full_output = 1 to get quantitative information.
Excess work done on this call (perhaps wrong Dfun type).
Run with full_output = 1 to get quantitative information.
Excess work done on this call (perhaps wrong Dfun type).
Run with full_output = 1 to get quantitative information.
Excess work done on this call (perhaps wrong Dfun type).
Run with full_output = 1 to get quantitative information.
Excess work done on this call (perhaps wrong Dfun type).
Run with full_output = 1 to get quantitative information.
Excess work done on this call (perhaps wrong Dfun type).
Run with full_output = 1 to get quantitative information.
Excess work done on this call (perhaps wrong Dfun type).
Run with full_output = 1 to get quantitative information.
Excess work done on this call (perhaps wrong Dfun type).
Run with full_output = 1 to get quantitative information.
Excess work done on this call (perhaps wrong Dfun type).
Run with full_output = 1 to get quantitative information.
Excess work done on this call (perhaps wrong Dfun type).
Run with full_output = 1 to get quantitative information.
Excess work done on this call (perhaps wrong Dfun type).
Run with full_output = 1 to get quantitative information.
Excess work done on this call (perhaps wrong Dfun type).
Run with full_output = 1 to get quantitative information.
Excess work done on this call (perhaps wrong Dfun type).
Run with full_output = 1 to get quantitative information.
Excess work done on this call (perhaps wrong Dfun type).
Run with full_output = 1 to get quantitative information.
Excess work done on this call (perhaps wrong Dfun type).
Run with full_output = 1 to get quantitative information.
Excess work done on this call (perhaps wrong Dfun type).
Run with full_output = 1 to get quantitative information.
Excess work done on this call (perhaps wrong Dfun type).
Run with full_output = 1 to get quantitative information.
Excess work done on this call (perhaps wrong Dfun type).
Run with full_output = 1 to get quantitative information.
Excess work done on this call (perhaps wrong Dfun type).
Run with full_output = 1 to get quantitative information.
Excess work done on this call (perhaps wrong Dfun type).
Run with full_output = 1 to get quantitative information.
Excess work done on this call (perhaps wrong Dfun type).
Run with full_output = 1 to get quantitative information.
Excess work done on this call (perhaps wrong Dfun type).
Run with full_output = 1 to get quantitative information.
Excess work done on this call (perhaps wrong Dfun type).
Run with full_output = 1 to get quantitative information.
Excess work done on this call (perhaps wrong Dfun type).
Run with full_output = 1 to get quantitative information.
Excess work done on this call (perhaps wrong Dfun type).
Run with full_output = 1 to get quantitative information.
Excess work done on this call (perhaps wrong Dfun type).
Run with full_output = 1 to get quantitative information.
Excess work done on this call (perhaps wrong Dfun type).
Run with full_output = 1 to get quantitative information.
Excess work done on this call (perhaps wrong Dfun type).
Run with full_output = 1 to get quantitative information.
Excess work done on this call (perhaps wrong Dfun type).
Run with full_output = 1 to get quantitative information.
Excess work done on this call (perhaps wrong Dfun type).
Run with full_output = 1 to get quantitative information.
Excess work done on this call (perhaps wrong Dfun type).
Run with full_output = 1 to get quantitative information.
Excess work done on this call (perhaps wrong Dfun type).
Run with full_output = 1 to get quantitative information.
Excess work done on this call (perhaps wrong Dfun type).
Run with full_output = 1 to get quantitative information.
Excess work done on this call (perhaps wrong Dfun type).
Run with full_output = 1 to get quantitative information.
Excess work done on this call (perhaps wrong Dfun type).
Run with full_output = 1 to get quantitative information.
Excess work done on this call (perhaps wrong Dfun type).
Run with full_output = 1 to get quantitative information.
Excess work done on this call (perhaps wrong Dfun type).
Run with full_output = 1 to get quantitative information.
Excess work done on this call (perhaps wrong Dfun type).
Run with full_output = 1 to get quantitative information.
Excess work done on this call (perhaps wrong Dfun type).
Run with full_output = 1 to get quantitative information.
Excess work done on this call (perhaps wrong Dfun type).
Run with full_output = 1 to get quantitative information.
Excess work done on this call (perhaps wrong Dfun type).
Run with full_output = 1 to get quantitative information.
Excess work done on this call (perhaps wrong Dfun type).
Run with full_output = 1 to get quantitative information.
Excess work done on this call (perhaps wrong Dfun type).
Run with full_output = 1 to get quantitative information.
Excess work done on this call (perhaps wrong Dfun type).
Run with full_output = 1 to get quantitative information.
Excess work done on this call (perhaps wrong Dfun type).
Run with full_output = 1 to get quantitative information.
Excess work done on this call (perhaps wrong Dfun type).
Run with full_output = 1 to get quantitative information.
Excess work done on this call (perhaps wrong Dfun type).
Run with full_output = 1 to get quantitative information.
Excess work done on this call (perhaps wrong Dfun type).
Run with full_output = 1 to get quantitative information.
Excess work done on this call (perhaps wrong Dfun type).
Run with full_output = 1 to get quantitative information.
Excess work done on this call (perhaps wrong Dfun type).
Run with full_output = 1 to get quantitative information.
Excess work done on this call (perhaps wrong Dfun type).
Run with full_output = 1 to get quantitative information.
 lsoda--  at current t (=r1), mxstep (=i1) steps   
       taken on this call before reaching tout     
      In above message,  I1 =       500
      In above message,  R1 =  0.1584156685504E+02
 lsoda--  at current t (=r1), mxstep (=i1) steps   
       taken on this call before reaching tout     
      In above message,  I1 =       500
      In above message,  R1 =  0.4230518466024E+01
 lsoda--  at current t (=r1), mxstep (=i1) steps   
       taken on this call before reaching tout     
      In above message,  I1 =       500
      In above message,  R1 =  0.4088186646559E+01
 lsoda--  at current t (=r1), mxstep (=i1) steps   
       taken on this call before reaching tout     
      In above message,  I1 =       500
      In above message,  R1 =  0.1802982701232E+02
 lsoda--  at current t (=r1), mxstep (=i1) steps   
       taken on this call before reaching tout     
      In above message,  I1 =       500
      In above message,  R1 =  0.3375565543839E+01
 lsoda--  at current t (=r1), mxstep (=i1) steps   
       taken on this call before reaching tout     
      In above message,  I1 =       500
      In above message,  R1 =  0.7958775772683E+01
 lsoda--  at current t (=r1), mxstep (=i1) steps   
       taken on this call before reaching tout     
      In above message,  I1 =       500
      In above message,  R1 =  0.3199679248538E+01
 lsoda--  at current t (=r1), mxstep (=i1) steps   
       taken on this call before reaching tout     
      In above message,  I1 =       500
      In above message,  R1 =  0.2215744802511E+02
 lsoda--  at current t (=r1), mxstep (=i1) steps   
       taken on this call before reaching tout     
      In above message,  I1 =       500
      In above message,  R1 =  0.4944239949172E+01
 lsoda--  at current t (=r1), mxstep (=i1) steps   
       taken on this call before reaching tout     
      In above message,  I1 =       500
      In above message,  R1 =  0.6206400424157E+01
 lsoda--  at current t (=r1), mxstep (=i1) steps   
       taken on this call before reaching tout     
      In above message,  I1 =       500
      In above message,  R1 =  0.5175155687001E+01
 lsoda--  at current t (=r1), mxstep (=i1) steps   
       taken on this call before reaching tout     
      In above message,  I1 =       500
      In above message,  R1 =  0.7079687972645E+01
 lsoda--  at current t (=r1), mxstep (=i1) steps   
       taken on this call before reaching tout     
      In above message,  I1 =       500
      In above message,  R1 =  0.4581220821306E+01
 lsoda--  at current t (=r1), mxstep (=i1) steps   
       taken on this call before reaching tout     
      In above message,  I1 =       500
      In above message,  R1 =  0.7364762914726E+01
 lsoda--  at current t (=r1), mxstep (=i1) steps   
       taken on this call before reaching tout     
      In above message,  I1 =       500
      In above message,  R1 =  0.5298500360670E+01
 lsoda--  at current t (=r1), mxstep (=i1) steps   
       taken on this call before reaching tout     
      In above message,  I1 =       500
      In above message,  R1 =  0.3520652281229E+02
 lsoda--  at current t (=r1), mxstep (=i1) steps   
       taken on this call before reaching tout     
      In above message,  I1 =       500
      In above message,  R1 =  0.9954099007113E+01
 lsoda--  at current t (=r1), mxstep (=i1) steps   
       taken on this call before reaching tout     
      In above message,  I1 =       500
      In above message,  R1 =  0.3315359298613E+01
 lsoda--  at current t (=r1), mxstep (=i1) steps   
       taken on this call before reaching tout     
      In above message,  I1 =       500
      In above message,  R1 =  0.5230068481665E+01
 lsoda--  at current t (=r1), mxstep (=i1) steps   
       taken on this call before reaching tout     
      In above message,  I1 =       500
      In above message,  R1 =  0.1046836156508E+00
 lsoda--  at current t (=r1), mxstep (=i1) steps   
       taken on this call before reaching tout     
      In above message,  I1 =       500
      In above message,  R1 =  0.4767048173232E+01
 lsoda--  at current t (=r1), mxstep (=i1) steps   
       taken on this call before reaching tout     
      In above message,  I1 =       500
      In above message,  R1 =  0.8961493520174E-01
 lsoda--  at current t (=r1), mxstep (=i1) steps   
       taken on this call before reaching tout     
      In above message,  I1 =       500
      In above message,  R1 =  0.1004438817829E+02
 lsoda--  at current t (=r1), mxstep (=i1) steps   
       taken on this call before reaching tout     
      In above message,  I1 =       500
      In above message,  R1 =  0.7757020585235E-01
 lsoda--  at current t (=r1), mxstep (=i1) steps   
       taken on this call before reaching tout     
      In above message,  I1 =       500
      In above message,  R1 =  0.1420790455157E+02
 lsoda--  at current t (=r1), mxstep (=i1) steps   
       taken on this call before reaching tout     
      In above message,  I1 =       500
      In above message,  R1 =  0.1017380668791E+00
 lsoda--  at current t (=r1), mxstep (=i1) steps   
       taken on this call before reaching tout     
      In above message,  I1 =       500
      In above message,  R1 =  0.5048951605652E+01
 lsoda--  at current t (=r1), mxstep (=i1) steps   
       taken on this call before reaching tout     
      In above message,  I1 =       500
      In above message,  R1 =  0.7924167902522E-01
 lsoda--  at current t (=r1), mxstep (=i1) steps   
       taken on this call before reaching tout     
      In above message,  I1 =       500
      In above message,  R1 =  0.5091884741558E+01
 lsoda--  at current t (=r1), mxstep (=i1) steps   
       taken on this call before reaching tout     
      In above message,  I1 =       500
      In above message,  R1 =  0.4971772761256E+01
 lsoda--  at current t (=r1), mxstep (=i1) steps   
       taken on this call before reaching tout     
      In above message,  I1 =       500
      In above message,  R1 =  0.5235099026423E+01
 lsoda--  at current t (=r1), mxstep (=i1) steps   
       taken on this call before reaching tout     
      In above message,  I1 =       500
      In above message,  R1 =  0.9068654876365E+01
 lsoda--  at current t (=r1), mxstep (=i1) steps   
       taken on this call before reaching tout     
      In above message,  I1 =       500
      In above message,  R1 =  0.6848105069571E+01
 lsoda--  at current t (=r1), mxstep (=i1) steps   
       taken on this call before reaching tout     
      In above message,  I1 =       500
      In above message,  R1 =  0.3894905986493E+01
 lsoda--  at current t (=r1), mxstep (=i1) steps   
       taken on this call before reaching tout     
      In above message,  I1 =       500
      In above message,  R1 =  0.1688405199271E+02
 lsoda--  at current t (=r1), mxstep (=i1) steps   
       taken on this call before reaching tout     
      In above message,  I1 =       500
      In above message,  R1 =  0.6227371599781E+01
 lsoda--  at current t (=r1), mxstep (=i1) steps   
       taken on this call before reaching tout     
      In above message,  I1 =       500
      In above message,  R1 =  0.5776700569663E+01
 lsoda--  at current t (=r1), mxstep (=i1) steps   
       taken on this call before reaching tout     
      In above message,  I1 =       500
      In above message,  R1 =  0.7353587595749E+01
 lsoda--  at current t (=r1), mxstep (=i1) steps   
       taken on this call before reaching tout     
      In above message,  I1 =       500
      In above message,  R1 =  0.9055614453127E+01
 lsoda--  at current t (=r1), mxstep (=i1) steps   
       taken on this call before reaching tout     
      In above message,  I1 =       500
      In above message,  R1 =  0.9986766256164E+01
 lsoda--  at current t (=r1), mxstep (=i1) steps   
       taken on this call before reaching tout     
      In above message,  I1 =       500
      In above message,  R1 =  0.9838082947096E+01
 lsoda--  at current t (=r1), mxstep (=i1) steps   
       taken on this call before reaching tout     
      In above message,  I1 =       500
      In above message,  R1 =  0.7845075083033E+01
Excess work done on this call (perhaps wrong Dfun type).
Run with full_output = 1 to get quantitative information.
Excess work done on this call (perhaps wrong Dfun type).
Run with full_output = 1 to get quantitative information.
Excess work done on this call (perhaps wrong Dfun type).
Run with full_output = 1 to get quantitative information.
Excess work done on this call (perhaps wrong Dfun type).
Run with full_output = 1 to get quantitative information.
Excess work done on this call (perhaps wrong Dfun type).
Run with full_output = 1 to get quantitative information.
Excess work done on this call (perhaps wrong Dfun type).
Run with full_output = 1 to get quantitative information.
Excess work done on this call (perhaps wrong Dfun type).
Run with full_output = 1 to get quantitative information.
Excess work done on this call (perhaps wrong Dfun type).
Run with full_output = 1 to get quantitative information.
Excess work done on this call (perhaps wrong Dfun type).
Run with full_output = 1 to get quantitative information.
Excess work done on this call (perhaps wrong Dfun type).
Run with full_output = 1 to get quantitative information.
Excess work done on this call (perhaps wrong Dfun type).
Run with full_output = 1 to get quantitative information.
Excess work done on this call (perhaps wrong Dfun type).
Run with full_output = 1 to get quantitative information.
Excess work done on this call (perhaps wrong Dfun type).
Run with full_output = 1 to get quantitative information.
Excess work done on this call (perhaps wrong Dfun type).
Run with full_output = 1 to get quantitative information.
Excess work done on this call (perhaps wrong Dfun type).
Run with full_output = 1 to get quantitative information.
Excess work done on this call (perhaps wrong Dfun type).
Run with full_output = 1 to get quantitative information.
Excess work done on this call (perhaps wrong Dfun type).
Run with full_output = 1 to get quantitative information.
Excess work done on this call (perhaps wrong Dfun type).
Run with full_output = 1 to get quantitative information.
Excess work done on this call (perhaps wrong Dfun type).
Run with full_output = 1 to get quantitative information.
Excess work done on this call (perhaps wrong Dfun type).
Run with full_output = 1 to get quantitative information.
Excess work done on this call (perhaps wrong Dfun type).
Run with full_output = 1 to get quantitative information.
Excess work done on this call (perhaps wrong Dfun type).
Run with full_output = 1 to get quantitative information.
Excess work done on this call (perhaps wrong Dfun type).
Run with full_output = 1 to get quantitative information.
Excess work done on this call (perhaps wrong Dfun type).
Run with full_output = 1 to get quantitative information.
Excess work done on this call (perhaps wrong Dfun type).
Run with full_output = 1 to get quantitative information.
 lsoda--  at current t (=r1), mxstep (=i1) steps   
       taken on this call before reaching tout     
      In above message,  I1 =       500
      In above message,  R1 =  0.6350760414517E+01
 lsoda--  at current t (=r1), mxstep (=i1) steps   
       taken on this call before reaching tout     
      In above message,  I1 =       500
      In above message,  R1 =  0.8104880043507E+01
 lsoda--  at current t (=r1), mxstep (=i1) steps   
       taken on this call before reaching tout     
      In above message,  I1 =       500
      In above message,  R1 =  0.1516870298852E+02
 lsoda--  at current t (=r1), mxstep (=i1) steps   
       taken on this call before reaching tout     
      In above message,  I1 =       500
      In above message,  R1 =  0.4092731685636E+01
 lsoda--  at current t (=r1), mxstep (=i1) steps   
       taken on this call before reaching tout     
      In above message,  I1 =       500
      In above message,  R1 =  0.5065469270849E+01
 lsoda--  at current t (=r1), mxstep (=i1) steps   
       taken on this call before reaching tout     
      In above message,  I1 =       500
      In above message,  R1 =  0.7088773744681E+01
 lsoda--  at current t (=r1), mxstep (=i1) steps   
       taken on this call before reaching tout     
      In above message,  I1 =       500
      In above message,  R1 =  0.5210301615326E+01
 lsoda--  at current t (=r1), mxstep (=i1) steps   
       taken on this call before reaching tout     
      In above message,  I1 =       500
      In above message,  R1 =  0.3867217855108E+01
 lsoda--  at current t (=r1), mxstep (=i1) steps   
       taken on this call before reaching tout     
      In above message,  I1 =       500
      In above message,  R1 =  0.2285064147955E+02
 lsoda--  at current t (=r1), mxstep (=i1) steps   
       taken on this call before reaching tout     
      In above message,  I1 =       500
      In above message,  R1 =  0.2321417346164E+02
 lsoda--  at current t (=r1), mxstep (=i1) steps   
       taken on this call before reaching tout     
      In above message,  I1 =       500
      In above message,  R1 =  0.3889991332001E+01
 lsoda--  at current t (=r1), mxstep (=i1) steps   
       taken on this call before reaching tout     
      In above message,  I1 =       500
      In above message,  R1 =  0.1192375111713E+02
 lsoda--  at current t (=r1), mxstep (=i1) steps   
       taken on this call before reaching tout     
      In above message,  I1 =       500
      In above message,  R1 =  0.6074699324633E+01
 lsoda--  at current t (=r1), mxstep (=i1) steps   
       taken on this call before reaching tout     
      In above message,  I1 =       500
      In above message,  R1 =  0.5856787457474E+01
 lsoda--  at current t (=r1), mxstep (=i1) steps   
       taken on this call before reaching tout     
      In above message,  I1 =       500
      In above message,  R1 =  0.7372927117920E+01
 lsoda--  at current t (=r1), mxstep (=i1) steps   
       taken on this call before reaching tout     
      In above message,  I1 =       500
      In above message,  R1 =  0.8256895434726E+01
 lsoda--  at current t (=r1), mxstep (=i1) steps   
       taken on this call before reaching tout     
      In above message,  I1 =       500
      In above message,  R1 =  0.5192471301692E+01
 lsoda--  at current t (=r1), mxstep (=i1) steps   
       taken on this call before reaching tout     
      In above message,  I1 =       500
      In above message,  R1 =  0.3052157370822E+01
 lsoda--  at current t (=r1), mxstep (=i1) steps   
       taken on this call before reaching tout     
      In above message,  I1 =       500
      In above message,  R1 =  0.7105947885581E+02
 lsoda--  at current t (=r1), mxstep (=i1) steps   
       taken on this call before reaching tout     
      In above message,  I1 =       500
      In above message,  R1 =  0.7075053353935E+01
 lsoda--  at current t (=r1), mxstep (=i1) steps   
       taken on this call before reaching tout     
      In above message,  I1 =       500
      In above message,  R1 =  0.1235549096060E+02
 lsoda--  at current t (=r1), mxstep (=i1) steps   
       taken on this call before reaching tout     
      In above message,  I1 =       500
      In above message,  R1 =  0.5278959177688E+01
 lsoda--  at current t (=r1), mxstep (=i1) steps   
       taken on this call before reaching tout     
      In above message,  I1 =       500
      In above message,  R1 =  0.4880405310242E+01
 lsoda--  at current t (=r1), mxstep (=i1) steps   
       taken on this call before reaching tout     
      In above message,  I1 =       500
      In above message,  R1 =  0.4221455363568E+01
 lsoda--  at current t (=r1), mxstep (=i1) steps   
       taken on this call before reaching tout     
      In above message,  I1 =       500
      In above message,  R1 =  0.4184497873797E+01
 lsoda--  at current t (=r1), mxstep (=i1) steps   
       taken on this call before reaching tout     
      In above message,  I1 =       500
      In above message,  R1 =  0.1082994424438E+02
 lsoda--  at current t (=r1), mxstep (=i1) steps   
       taken on this call before reaching tout     
      In above message,  I1 =       500
      In above message,  R1 =  0.3277984645696E+01
 lsoda--  at current t (=r1), mxstep (=i1) steps   
       taken on this call before reaching tout     
      In above message,  I1 =       500
      In above message,  R1 =  0.2985721479966E+01
 lsoda--  at current t (=r1), mxstep (=i1) steps   
       taken on this call before reaching tout     
      In above message,  I1 =       500
      In above message,  R1 =  0.4479048136506E+01
 lsoda--  at current t (=r1), mxstep (=i1) steps   
       taken on this call before reaching tout     
      In above message,  I1 =       500
      In above message,  R1 =  0.4332450724549E+01
 lsoda--  at current t (=r1), mxstep (=i1) steps   
       taken on this call before reaching tout     
      In above message,  I1 =       500
      In above message,  R1 =  0.6156697185465E+01
 lsoda--  at current t (=r1), mxstep (=i1) steps   
       taken on this call before reaching tout     
      In above message,  I1 =       500
      In above message,  R1 =  0.4455067678930E+01
 lsoda--  at current t (=r1), mxstep (=i1) steps   
       taken on this call before reaching tout     
      In above message,  I1 =       500
      In above message,  R1 =  0.3706737121696E+01
 lsoda--  at current t (=r1), mxstep (=i1) steps   
       taken on this call before reaching tout     
      In above message,  I1 =       500
      In above message,  R1 =  0.4835266488224E+01
 lsoda--  at current t (=r1), mxstep (=i1) steps   
       taken on this call before reaching tout     
      In above message,  I1 =       500
      In above message,  R1 =  0.7117604758964E+01
 lsoda--  at current t (=r1), mxstep (=i1) steps   
       taken on this call before reaching tout     
      In above message,  I1 =       500
      In above message,  R1 =  0.8432639455505E+01
 lsoda--  at current t (=r1), mxstep (=i1) steps   
       taken on this call before reaching tout     
      In above message,  I1 =       500
      In above message,  R1 =  0.5229149017640E+01
 lsoda--  at current t (=r1), mxstep (=i1) steps   
       taken on this call before reaching tout     
      In above message,  I1 =       500
      In above message,  R1 =  0.9134750650077E+01
 lsoda--  at current t (=r1), mxstep (=i1) steps   
       taken on this call before reaching tout     
      In above message,  I1 =       500
      In above message,  R1 =  0.4040592614751E+01
 lsoda--  at current t (=r1), mxstep (=i1) steps   
       taken on this call before reaching tout     
      In above message,  I1 =       500
      In above message,  R1 =  0.5361703425885E+01
 lsoda--  at current t (=r1), mxstep (=i1) steps   
       taken on this call before reaching tout     
      In above message,  I1 =       500
      In above message,  R1 =  0.4254395131551E+01
 lsoda--  at current t (=r1), mxstep (=i1) steps   
       taken on this call before reaching tout     
      In above message,  I1 =       500
      In above message,  R1 =  0.2713710400808E+02
Excess work done on this call (perhaps wrong Dfun type).
Run with full_output = 1 to get quantitative information.
Excess work done on this call (perhaps wrong Dfun type).
Run with full_output = 1 to get quantitative information.
Excess work done on this call (perhaps wrong Dfun type).
Run with full_output = 1 to get quantitative information.
Excess work done on this call (perhaps wrong Dfun type).
Run with full_output = 1 to get quantitative information.
Excess work done on this call (perhaps wrong Dfun type).
Run with full_output = 1 to get quantitative information.
Excess work done on this call (perhaps wrong Dfun type).
Run with full_output = 1 to get quantitative information.
Excess work done on this call (perhaps wrong Dfun type).
Run with full_output = 1 to get quantitative information.
Excess work done on this call (perhaps wrong Dfun type).
Run with full_output = 1 to get quantitative information.
Excess work done on this call (perhaps wrong Dfun type).
Run with full_output = 1 to get quantitative information.
Excess work done on this call (perhaps wrong Dfun type).
Run with full_output = 1 to get quantitative information.
Excess work done on this call (perhaps wrong Dfun type).
Run with full_output = 1 to get quantitative information.
Excess work done on this call (perhaps wrong Dfun type).
Run with full_output = 1 to get quantitative information.
Excess work done on this call (perhaps wrong Dfun type).
Run with full_output = 1 to get quantitative information.
Excess work done on this call (perhaps wrong Dfun type).
Run with full_output = 1 to get quantitative information.
Excess work done on this call (perhaps wrong Dfun type).
Run with full_output = 1 to get quantitative information.
Excess work done on this call (perhaps wrong Dfun type).
Run with full_output = 1 to get quantitative information.
Excess work done on this call (perhaps wrong Dfun type).
Run with full_output = 1 to get quantitative information.
Excess work done on this call (perhaps wrong Dfun type).
Run with full_output = 1 to get quantitative information.
Excess work done on this call (perhaps wrong Dfun type).
Run with full_output = 1 to get quantitative information.
Excess work done on this call (perhaps wrong Dfun type).
Run with full_output = 1 to get quantitative information.
Excess work done on this call (perhaps wrong Dfun type).
Run with full_output = 1 to get quantitative information.
Excess work done on this call (perhaps wrong Dfun type).
Run with full_output = 1 to get quantitative information.
Excess work done on this call (perhaps wrong Dfun type).
Run with full_output = 1 to get quantitative information.
Excess work done on this call (perhaps wrong Dfun type).
Run with full_output = 1 to get quantitative information.
Excess work done on this call (perhaps wrong Dfun type).
Run with full_output = 1 to get quantitative information.
Excess work done on this call (perhaps wrong Dfun type).
Run with full_output = 1 to get quantitative information.
Excess work done on this call (perhaps wrong Dfun type).
Run with full_output = 1 to get quantitative information.
Excess work done on this call (perhaps wrong Dfun type).
Run with full_output = 1 to get quantitative information.
Excess work done on this call (perhaps wrong Dfun type).
Run with full_output = 1 to get quantitative information.
Excess work done on this call (perhaps wrong Dfun type).
Run with full_output = 1 to get quantitative information.
Excess work done on this call (perhaps wrong Dfun type).
Run with full_output = 1 to get quantitative information.
Excess work done on this call (perhaps wrong Dfun type).
Run with full_output = 1 to get quantitative information.
 lsoda--  at current t (=r1), mxstep (=i1) steps   
       taken on this call before reaching tout     
      In above message,  I1 =       500
      In above message,  R1 =  0.7720475043567E+01
 lsoda--  at current t (=r1), mxstep (=i1) steps   
       taken on this call before reaching tout     
      In above message,  I1 =       500
      In above message,  R1 =  0.4159064077215E+01
 lsoda--  at current t (=r1), mxstep (=i1) steps   
       taken on this call before reaching tout     
      In above message,  I1 =       500
      In above message,  R1 =  0.1186532364871E+02
 lsoda--  at current t (=r1), mxstep (=i1) steps   
       taken on this call before reaching tout     
      In above message,  I1 =       500
      In above message,  R1 =  0.3334176425553E+01
 lsoda--  at current t (=r1), mxstep (=i1) steps   
       taken on this call before reaching tout     
      In above message,  I1 =       500
      In above message,  R1 =  0.9115596011744E-01
 lsoda--  at current t (=r1), mxstep (=i1) steps   
       taken on this call before reaching tout     
      In above message,  I1 =       500
      In above message,  R1 =  0.3990337674157E+01
 lsoda--  at current t (=r1), mxstep (=i1) steps   
       taken on this call before reaching tout     
      In above message,  I1 =       500
      In above message,  R1 =  0.1034875198920E+00
 lsoda--  at current t (=r1), mxstep (=i1) steps   
       taken on this call before reaching tout     
      In above message,  I1 =       500
      In above message,  R1 =  0.4084730663155E+01
 lsoda--  at current t (=r1), mxstep (=i1) steps   
       taken on this call before reaching tout     
      In above message,  I1 =       500
      In above message,  R1 =  0.4058238250439E+01
 lsoda--  at current t (=r1), mxstep (=i1) steps   
       taken on this call before reaching tout     
      In above message,  I1 =       500
      In above message,  R1 =  0.1621574699288E+02
 lsoda--  at current t (=r1), mxstep (=i1) steps   
       taken on this call before reaching tout     
      In above message,  I1 =       500
      In above message,  R1 =  0.6671740069282E+01
 lsoda--  at current t (=r1), mxstep (=i1) steps   
       taken on this call before reaching tout     
      In above message,  I1 =       500
      In above message,  R1 =  0.5591806089295E+02
 lsoda--  at current t (=r1), mxstep (=i1) steps   
       taken on this call before reaching tout     
      In above message,  I1 =       500
      In above message,  R1 =  0.5204039080653E+01
 lsoda--  at current t (=r1), mxstep (=i1) steps   
       taken on this call before reaching tout     
      In above message,  I1 =       500
      In above message,  R1 =  0.6824902194407E-01
 lsoda--  at current t (=r1), mxstep (=i1) steps   
       taken on this call before reaching tout     
      In above message,  I1 =       500
      In above message,  R1 =  0.6300238667452E+01
 lsoda--  at current t (=r1), mxstep (=i1) steps   
       taken on this call before reaching tout     
      In above message,  I1 =       500
      In above message,  R1 =  0.3959574439878E+01
 lsoda--  at current t (=r1), mxstep (=i1) steps   
       taken on this call before reaching tout     
      In above message,  I1 =       500
      In above message,  R1 =  0.8128941735379E+01
 lsoda--  at current t (=r1), mxstep (=i1) steps   
       taken on this call before reaching tout     
      In above message,  I1 =       500
      In above message,  R1 =  0.4288441602780E+01
 lsoda--  at current t (=r1), mxstep (=i1) steps   
       taken on this call before reaching tout     
      In above message,  I1 =       500
      In above message,  R1 =  0.7582380063951E+01
 lsoda--  at current t (=r1), mxstep (=i1) steps   
       taken on this call before reaching tout     
      In above message,  I1 =       500
      In above message,  R1 =  0.3845262920389E+01
 lsoda--  at current t (=r1), mxstep (=i1) steps   
       taken on this call before reaching tout     
      In above message,  I1 =       500
      In above message,  R1 =  0.9221441539199E+01
 lsoda--  at current t (=r1), mxstep (=i1) steps   
       taken on this call before reaching tout     
      In above message,  I1 =       500
      In above message,  R1 =  0.1809818864342E+02
 lsoda--  at current t (=r1), mxstep (=i1) steps   
       taken on this call before reaching tout     
      In above message,  I1 =       500
      In above message,  R1 =  0.4428063214489E+01
 lsoda--  at current t (=r1), mxstep (=i1) steps   
       taken on this call before reaching tout     
      In above message,  I1 =       500
      In above message,  R1 =  0.6085639907092E+01
 lsoda--  at current t (=r1), mxstep (=i1) steps   
       taken on this call before reaching tout     
      In above message,  I1 =       500
      In above message,  R1 =  0.3850378442605E+01
 lsoda--  at current t (=r1), mxstep (=i1) steps   
       taken on this call before reaching tout     
      In above message,  I1 =       500
      In above message,  R1 =  0.4125486853496E+01
 lsoda--  at current t (=r1), mxstep (=i1) steps   
       taken on this call before reaching tout     
      In above message,  I1 =       500
      In above message,  R1 =  0.1718209873753E+02
 lsoda--  at current t (=r1), mxstep (=i1) steps   
       taken on this call before reaching tout     
      In above message,  I1 =       500
      In above message,  R1 =  0.8781040427482E+01
 lsoda--  at current t (=r1), mxstep (=i1) steps   
       taken on this call before reaching tout     
      In above message,  I1 =       500
      In above message,  R1 =  0.7290390068335E+01
 lsoda--  at current t (=r1), mxstep (=i1) steps   
       taken on this call before reaching tout     
      In above message,  I1 =       500
      In above message,  R1 =  0.7246975110657E+01
 lsoda--  at current t (=r1), mxstep (=i1) steps   
       taken on this call before reaching tout     
      In above message,  I1 =       500
      In above message,  R1 =  0.1120820102382E+02
 lsoda--  at current t (=r1), mxstep (=i1) steps   
       taken on this call before reaching tout     
      In above message,  I1 =       500
      In above message,  R1 =  0.7983623309437E+01
 lsoda--  at current t (=r1), mxstep (=i1) steps   
       taken on this call before reaching tout     
      In above message,  I1 =       500
      In above message,  R1 =  0.1014554959374E+02
 lsoda--  at current t (=r1), mxstep (=i1) steps   
       taken on this call before reaching tout     
      In above message,  I1 =       500
      In above message,  R1 =  0.6784811820540E+01
 lsoda--  at current t (=r1), mxstep (=i1) steps   
       taken on this call before reaching tout     
      In above message,  I1 =       500
      In above message,  R1 =  0.4099302385479E+01
 lsoda--  at current t (=r1), mxstep (=i1) steps   
       taken on this call before reaching tout     
      In above message,  I1 =       500
      In above message,  R1 =  0.2977888577764E+01
 lsoda--  at current t (=r1), mxstep (=i1) steps   
       taken on this call before reaching tout     
      In above message,  I1 =       500
      In above message,  R1 =  0.1779184990734E+02
 lsoda--  at current t (=r1), mxstep (=i1) steps   
       taken on this call before reaching tout     
      In above message,  I1 =       500
      In above message,  R1 =  0.4362850553560E+01
 lsoda--  at current t (=r1), mxstep (=i1) steps   
       taken on this call before reaching tout     
      In above message,  I1 =       500
      In above message,  R1 =  0.5110004283966E+01
 lsoda--  at current t (=r1), mxstep (=i1) steps   
       taken on this call before reaching tout     
      In above message,  I1 =       500
      In above message,  R1 =  0.3419382795441E+01
 lsoda--  at current t (=r1), mxstep (=i1) steps   
       taken on this call before reaching tout     
      In above message,  I1 =       500
      In above message,  R1 =  0.4013883513934E+01
 lsoda--  at current t (=r1), mxstep (=i1) steps   
       taken on this call before reaching tout     
      In above message,  I1 =       500
      In above message,  R1 =  0.5895831473040E+01
Excess work done on this call (perhaps wrong Dfun type).
Run with full_output = 1 to get quantitative information.
Excess work done on this call (perhaps wrong Dfun type).
Run with full_output = 1 to get quantitative information.
Excess work done on this call (perhaps wrong Dfun type).
Run with full_output = 1 to get quantitative information.
Excess work done on this call (perhaps wrong Dfun type).
Run with full_output = 1 to get quantitative information.
Excess work done on this call (perhaps wrong Dfun type).
Run with full_output = 1 to get quantitative information.
Excess work done on this call (perhaps wrong Dfun type).
Run with full_output = 1 to get quantitative information.
Excess work done on this call (perhaps wrong Dfun type).
Run with full_output = 1 to get quantitative information.
Excess work done on this call (perhaps wrong Dfun type).
Run with full_output = 1 to get quantitative information.
Excess work done on this call (perhaps wrong Dfun type).
Run with full_output = 1 to get quantitative information.
Excess work done on this call (perhaps wrong Dfun type).
Run with full_output = 1 to get quantitative information.
Excess work done on this call (perhaps wrong Dfun type).
Run with full_output = 1 to get quantitative information.
Excess work done on this call (perhaps wrong Dfun type).
Run with full_output = 1 to get quantitative information.
Excess work done on this call (perhaps wrong Dfun type).
Run with full_output = 1 to get quantitative information.
Excess work done on this call (perhaps wrong Dfun type).
Run with full_output = 1 to get quantitative information.
Excess work done on this call (perhaps wrong Dfun type).
Run with full_output = 1 to get quantitative information.
Excess work done on this call (perhaps wrong Dfun type).
Run with full_output = 1 to get quantitative information.
Excess work done on this call (perhaps wrong Dfun type).
Run with full_output = 1 to get quantitative information.
Excess work done on this call (perhaps wrong Dfun type).
Run with full_output = 1 to get quantitative information.
Excess work done on this call (perhaps wrong Dfun type).
Run with full_output = 1 to get quantitative information.
Excess work done on this call (perhaps wrong Dfun type).
Run with full_output = 1 to get quantitative information.
Excess work done on this call (perhaps wrong Dfun type).
Run with full_output = 1 to get quantitative information.
Excess work done on this call (perhaps wrong Dfun type).
Run with full_output = 1 to get quantitative information.
Excess work done on this call (perhaps wrong Dfun type).
Run with full_output = 1 to get quantitative information.
Excess work done on this call (perhaps wrong Dfun type).
Run with full_output = 1 to get quantitative information.
Excess work done on this call (perhaps wrong Dfun type).
Run with full_output = 1 to get quantitative information.
Excess work done on this call (perhaps wrong Dfun type).
Run with full_output = 1 to get quantitative information.
Excess work done on this call (perhaps wrong Dfun type).
Run with full_output = 1 to get quantitative information.
Excess work done on this call (perhaps wrong Dfun type).
Run with full_output = 1 to get quantitative information.
Excess work done on this call (perhaps wrong Dfun type).
Run with full_output = 1 to get quantitative information.
Excess work done on this call (perhaps wrong Dfun type).
Run with full_output = 1 to get quantitative information.
Excess work done on this call (perhaps wrong Dfun type).
Run with full_output = 1 to get quantitative information.
Excess work done on this call (perhaps wrong Dfun type).
Run with full_output = 1 to get quantitative information.
Excess work done on this call (perhaps wrong Dfun type).
Run with full_output = 1 to get quantitative information.
Excess work done on this call (perhaps wrong Dfun type).
Run with full_output = 1 to get quantitative information.
Excess work done on this call (perhaps wrong Dfun type).
Run with full_output = 1 to get quantitative information.
Excess work done on this call (perhaps wrong Dfun type).
Run with full_output = 1 to get quantitative information.
Excess work done on this call (perhaps wrong Dfun type).
Run with full_output = 1 to get quantitative information.
Excess work done on this call (perhaps wrong Dfun type).
Run with full_output = 1 to get quantitative information.
Excess work done on this call (perhaps wrong Dfun type).
Run with full_output = 1 to get quantitative information.
Excess work done on this call (perhaps wrong Dfun type).
Run with full_output = 1 to get quantitative information.
Excess work done on this call (perhaps wrong Dfun type).
Run with full_output = 1 to get quantitative information.
Excess work done on this call (perhaps wrong Dfun type).
Run with full_output = 1 to get quantitative information.
 lsoda--  at current t (=r1), mxstep (=i1) steps   
       taken on this call before reaching tout     
      In above message,  I1 =       500
      In above message,  R1 =  0.4297021608128E+01
 lsoda--  at current t (=r1), mxstep (=i1) steps   
       taken on this call before reaching tout     
      In above message,  I1 =       500
      In above message,  R1 =  0.4302331926416E+01
 lsoda--  at current t (=r1), mxstep (=i1) steps   
       taken on this call before reaching tout     
      In above message,  I1 =       500
      In above message,  R1 =  0.7012539980609E+01
 lsoda--  at current t (=r1), mxstep (=i1) steps   
       taken on this call before reaching tout     
      In above message,  I1 =       500
      In above message,  R1 =  0.5088574940113E+01
 lsoda--  at current t (=r1), mxstep (=i1) steps   
       taken on this call before reaching tout     
      In above message,  I1 =       500
      In above message,  R1 =  0.3124248861444E+01
 lsoda--  at current t (=r1), mxstep (=i1) steps   
       taken on this call before reaching tout     
      In above message,  I1 =       500
      In above message,  R1 =  0.4525660479553E+01
 lsoda--  at current t (=r1), mxstep (=i1) steps   
       taken on this call before reaching tout     
      In above message,  I1 =       500
      In above message,  R1 =  0.5934068586733E+01
 lsoda--  at current t (=r1), mxstep (=i1) steps   
       taken on this call before reaching tout     
      In above message,  I1 =       500
      In above message,  R1 =  0.1388612270483E+02
 lsoda--  at current t (=r1), mxstep (=i1) steps   
       taken on this call before reaching tout     
      In above message,  I1 =       500
      In above message,  R1 =  0.3028138104302E+01
 lsoda--  at current t (=r1), mxstep (=i1) steps   
       taken on this call before reaching tout     
      In above message,  I1 =       500
      In above message,  R1 =  0.4980058040615E+01
 lsoda--  at current t (=r1), mxstep (=i1) steps   
       taken on this call before reaching tout     
      In above message,  I1 =       500
      In above message,  R1 =  0.7210478745738E+01
 lsoda--  at current t (=r1), mxstep (=i1) steps   
       taken on this call before reaching tout     
      In above message,  I1 =       500
      In above message,  R1 =  0.2746631716888E+01
 lsoda--  at current t (=r1), mxstep (=i1) steps   
       taken on this call before reaching tout     
      In above message,  I1 =       500
      In above message,  R1 =  0.8095893111252E+01
 lsoda--  at current t (=r1), mxstep (=i1) steps   
       taken on this call before reaching tout     
      In above message,  I1 =       500
      In above message,  R1 =  0.3524991373199E+01
 lsoda--  at current t (=r1), mxstep (=i1) steps   
       taken on this call before reaching tout     
      In above message,  I1 =       500
      In above message,  R1 =  0.7198294366922E+01
 lsoda--  at current t (=r1), mxstep (=i1) steps   
       taken on this call before reaching tout     
      In above message,  I1 =       500
      In above message,  R1 =  0.5135098230053E+01
 lsoda--  at current t (=r1), mxstep (=i1) steps   
       taken on this call before reaching tout     
      In above message,  I1 =       500
      In above message,  R1 =  0.6130839185673E+01
 lsoda--  at current t (=r1), mxstep (=i1) steps   
       taken on this call before reaching tout     
      In above message,  I1 =       500
      In above message,  R1 =  0.4006868671350E+01
 lsoda--  at current t (=r1), mxstep (=i1) steps   
       taken on this call before reaching tout     
      In above message,  I1 =       500
      In above message,  R1 =  0.1929258678497E+02
 lsoda--  at current t (=r1), mxstep (=i1) steps   
       taken on this call before reaching tout     
      In above message,  I1 =       500
      In above message,  R1 =  0.7249870641876E+01
 lsoda--  at current t (=r1), mxstep (=i1) steps   
       taken on this call before reaching tout     
      In above message,  I1 =       500
      In above message,  R1 =  0.1230745488155E+02
 lsoda--  at current t (=r1), mxstep (=i1) steps   
       taken on this call before reaching tout     
      In above message,  I1 =       500
      In above message,  R1 =  0.6222351477863E+01
 lsoda--  at current t (=r1), mxstep (=i1) steps   
       taken on this call before reaching tout     
      In above message,  I1 =       500
      In above message,  R1 =  0.1287723474576E+02
 lsoda--  at current t (=r1), mxstep (=i1) steps   
       taken on this call before reaching tout     
      In above message,  I1 =       500
      In above message,  R1 =  0.1013853980871E+02
 lsoda--  at current t (=r1), mxstep (=i1) steps   
       taken on this call before reaching tout     
      In above message,  I1 =       500
      In above message,  R1 =  0.1903208755724E+02
 lsoda--  at current t (=r1), mxstep (=i1) steps   
       taken on this call before reaching tout     
      In above message,  I1 =       500
      In above message,  R1 =  0.3082141901288E+01
 lsoda--  at current t (=r1), mxstep (=i1) steps   
       taken on this call before reaching tout     
      In above message,  I1 =       500
      In above message,  R1 =  0.1105942517393E+02
 lsoda--  at current t (=r1), mxstep (=i1) steps   
       taken on this call before reaching tout     
      In above message,  I1 =       500
      In above message,  R1 =  0.8899991775699E+01
 lsoda--  at current t (=r1), mxstep (=i1) steps   
       taken on this call before reaching tout     
      In above message,  I1 =       500
      In above message,  R1 =  0.4653738379737E+01
 lsoda--  at current t (=r1), mxstep (=i1) steps   
       taken on this call before reaching tout     
      In above message,  I1 =       500
      In above message,  R1 =  0.1164956823525E+02
 lsoda--  at current t (=r1), mxstep (=i1) steps   
       taken on this call before reaching tout     
      In above message,  I1 =       500
      In above message,  R1 =  0.1488579917329E+02
 lsoda--  at current t (=r1), mxstep (=i1) steps   
       taken on this call before reaching tout     
      In above message,  I1 =       500
      In above message,  R1 =  0.2204951201738E+02
 lsoda--  at current t (=r1), mxstep (=i1) steps   
       taken on this call before reaching tout     
      In above message,  I1 =       500
      In above message,  R1 =  0.1089326632997E+02
 lsoda--  at current t (=r1), mxstep (=i1) steps   
       taken on this call before reaching tout     
      In above message,  I1 =       500
      In above message,  R1 =  0.7108731499347E+01
 lsoda--  at current t (=r1), mxstep (=i1) steps   
       taken on this call before reaching tout     
      In above message,  I1 =       500
      In above message,  R1 =  0.1417020410143E+02
 lsoda--  at current t (=r1), mxstep (=i1) steps   
       taken on this call before reaching tout     
      In above message,  I1 =       500
      In above message,  R1 =  0.3375870417749E+01
 lsoda--  at current t (=r1), mxstep (=i1) steps   
       taken on this call before reaching tout     
      In above message,  I1 =       500
      In above message,  R1 =  0.4337569243596E+01
 lsoda--  at current t (=r1), mxstep (=i1) steps   
       taken on this call before reaching tout     
      In above message,  I1 =       500
      In above message,  R1 =  0.7300241981658E+01
 lsoda--  at current t (=r1), mxstep (=i1) steps   
       taken on this call before reaching tout     
      In above message,  I1 =       500
      In above message,  R1 =  0.5477599162179E+01
 lsoda--  at current t (=r1), mxstep (=i1) steps   
       taken on this call before reaching tout     
      In above message,  I1 =       500
      In above message,  R1 =  0.6994065184268E+01
 lsoda--  at current t (=r1), mxstep (=i1) steps   
       taken on this call before reaching tout     
      In above message,  I1 =       500
      In above message,  R1 =  0.4079920898218E+01
 lsoda--  at current t (=r1), mxstep (=i1) steps   
       taken on this call before reaching tout     
      In above message,  I1 =       500
      In above message,  R1 =  0.8924565043317E+01
Excess work done on this call (perhaps wrong Dfun type).
Run with full_output = 1 to get quantitative information.
Excess work done on this call (perhaps wrong Dfun type).
Run with full_output = 1 to get quantitative information.
Excess work done on this call (perhaps wrong Dfun type).
Run with full_output = 1 to get quantitative information.
Excess work done on this call (perhaps wrong Dfun type).
Run with full_output = 1 to get quantitative information.
Excess work done on this call (perhaps wrong Dfun type).
Run with full_output = 1 to get quantitative information.
Excess work done on this call (perhaps wrong Dfun type).
Run with full_output = 1 to get quantitative information.
Excess work done on this call (perhaps wrong Dfun type).
Run with full_output = 1 to get quantitative information.
Excess work done on this call (perhaps wrong Dfun type).
Run with full_output = 1 to get quantitative information.
Excess work done on this call (perhaps wrong Dfun type).
Run with full_output = 1 to get quantitative information.
Excess work done on this call (perhaps wrong Dfun type).
Run with full_output = 1 to get quantitative information.
Excess work done on this call (perhaps wrong Dfun type).
Run with full_output = 1 to get quantitative information.
Excess work done on this call (perhaps wrong Dfun type).
Run with full_output = 1 to get quantitative information.
Excess work done on this call (perhaps wrong Dfun type).
Run with full_output = 1 to get quantitative information.
Excess work done on this call (perhaps wrong Dfun type).
Run with full_output = 1 to get quantitative information.
Excess work done on this call (perhaps wrong Dfun type).
Run with full_output = 1 to get quantitative information.
Excess work done on this call (perhaps wrong Dfun type).
Run with full_output = 1 to get quantitative information.
Excess work done on this call (perhaps wrong Dfun type).
Run with full_output = 1 to get quantitative information.
Excess work done on this call (perhaps wrong Dfun type).
Run with full_output = 1 to get quantitative information.
Excess work done on this call (perhaps wrong Dfun type).
Run with full_output = 1 to get quantitative information.
Excess work done on this call (perhaps wrong Dfun type).
Run with full_output = 1 to get quantitative information.
Excess work done on this call (perhaps wrong Dfun type).
Run with full_output = 1 to get quantitative information.
Excess work done on this call (perhaps wrong Dfun type).
Run with full_output = 1 to get quantitative information.
Excess work done on this call (perhaps wrong Dfun type).
Run with full_output = 1 to get quantitative information.
Excess work done on this call (perhaps wrong Dfun type).
Run with full_output = 1 to get quantitative information.
Excess work done on this call (perhaps wrong Dfun type).
Run with full_output = 1 to get quantitative information.
Excess work done on this call (perhaps wrong Dfun type).
Run with full_output = 1 to get quantitative information.
Excess work done on this call (perhaps wrong Dfun type).
Run with full_output = 1 to get quantitative information.
Excess work done on this call (perhaps wrong Dfun type).
Run with full_output = 1 to get quantitative information.
Excess work done on this call (perhaps wrong Dfun type).
Run with full_output = 1 to get quantitative information.
Excess work done on this call (perhaps wrong Dfun type).
Run with full_output = 1 to get quantitative information.
Excess work done on this call (perhaps wrong Dfun type).
Run with full_output = 1 to get quantitative information.
Excess work done on this call (perhaps wrong Dfun type).
Run with full_output = 1 to get quantitative information.
Excess work done on this call (perhaps wrong Dfun type).
Run with full_output = 1 to get quantitative information.
Excess work done on this call (perhaps wrong Dfun type).
Run with full_output = 1 to get quantitative information.
Excess work done on this call (perhaps wrong Dfun type).
Run with full_output = 1 to get quantitative information.
Excess work done on this call (perhaps wrong Dfun type).
Run with full_output = 1 to get quantitative information.
Excess work done on this call (perhaps wrong Dfun type).
Run with full_output = 1 to get quantitative information.
Excess work done on this call (perhaps wrong Dfun type).
Run with full_output = 1 to get quantitative information.
Excess work done on this call (perhaps wrong Dfun type).
Run with full_output = 1 to get quantitative information.
Excess work done on this call (perhaps wrong Dfun type).
Run with full_output = 1 to get quantitative information.
Excess work done on this call (perhaps wrong Dfun type).
Run with full_output = 1 to get quantitative information.
Excess work done on this call (perhaps wrong Dfun type).
Run with full_output = 1 to get quantitative information.
Excess work done on this call (perhaps wrong Dfun type).
Run with full_output = 1 to get quantitative information.
Excess work done on this call (perhaps wrong Dfun type).
Run with full_output = 1 to get quantitative information.
 lsoda--  at current t (=r1), mxstep (=i1) steps   
       taken on this call before reaching tout     
      In above message,  I1 =       500
      In above message,  R1 =  0.4959388285722E+01
 lsoda--  at current t (=r1), mxstep (=i1) steps   
       taken on this call before reaching tout     
      In above message,  I1 =       500
      In above message,  R1 =  0.1912837625165E+02
 lsoda--  at current t (=r1), mxstep (=i1) steps   
       taken on this call before reaching tout     
      In above message,  I1 =       500
      In above message,  R1 =  0.6049522369373E+01
 lsoda--  at current t (=r1), mxstep (=i1) steps   
       taken on this call before reaching tout     
      In above message,  I1 =       500
      In above message,  R1 =  0.2106942503939E+02
 lsoda--  at current t (=r1), mxstep (=i1) steps   
       taken on this call before reaching tout     
      In above message,  I1 =       500
      In above message,  R1 =  0.5225469045703E+01
 lsoda--  at current t (=r1), mxstep (=i1) steps   
       taken on this call before reaching tout     
      In above message,  I1 =       500
      In above message,  R1 =  0.1212144733458E+00
 lsoda--  at current t (=r1), mxstep (=i1) steps   
       taken on this call before reaching tout     
      In above message,  I1 =       500
      In above message,  R1 =  0.4696612059794E+01
 lsoda--  at current t (=r1), mxstep (=i1) steps   
       taken on this call before reaching tout     
      In above message,  I1 =       500
      In above message,  R1 =  0.1952114952095E+02
 lsoda--  at current t (=r1), mxstep (=i1) steps   
       taken on this call before reaching tout     
      In above message,  I1 =       500
      In above message,  R1 =  0.1399522332608E+00
 lsoda--  at current t (=r1), mxstep (=i1) steps   
       taken on this call before reaching tout     
      In above message,  I1 =       500
      In above message,  R1 =  0.4145676082880E+01
 lsoda--  at current t (=r1), mxstep (=i1) steps   
       taken on this call before reaching tout     
      In above message,  I1 =       500
      In above message,  R1 =  0.9461880457624E-01
 lsoda--  at current t (=r1), mxstep (=i1) steps   
       taken on this call before reaching tout     
      In above message,  I1 =       500
      In above message,  R1 =  0.9253602234049E+01
 lsoda--  at current t (=r1), mxstep (=i1) steps   
       taken on this call before reaching tout     
      In above message,  I1 =       500
      In above message,  R1 =  0.9898390034728E-01
 lsoda--  at current t (=r1), mxstep (=i1) steps   
       taken on this call before reaching tout     
      In above message,  I1 =       500
      In above message,  R1 =  0.4135114825281E+01
 lsoda--  at current t (=r1), mxstep (=i1) steps   
       taken on this call before reaching tout     
      In above message,  I1 =       500
      In above message,  R1 =  0.9002925049844E-01
 lsoda--  at current t (=r1), mxstep (=i1) steps   
       taken on this call before reaching tout     
      In above message,  I1 =       500
      In above message,  R1 =  0.8734980601847E+01
 lsoda--  at current t (=r1), mxstep (=i1) steps   
       taken on this call before reaching tout     
      In above message,  I1 =       500
      In above message,  R1 =  0.1134713648160E+00
 lsoda--  at current t (=r1), mxstep (=i1) steps   
       taken on this call before reaching tout     
      In above message,  I1 =       500
      In above message,  R1 =  0.3269430828145E+01
 lsoda--  at current t (=r1), mxstep (=i1) steps   
       taken on this call before reaching tout     
      In above message,  I1 =       500
      In above message,  R1 =  0.3340551398120E+01
 lsoda--  at current t (=r1), mxstep (=i1) steps   
       taken on this call before reaching tout     
      In above message,  I1 =       500
      In above message,  R1 =  0.1313197116046E+02
 lsoda--  at current t (=r1), mxstep (=i1) steps   
       taken on this call before reaching tout     
      In above message,  I1 =       500
      In above message,  R1 =  0.8092201414475E-01
 lsoda--  at current t (=r1), mxstep (=i1) steps   
       taken on this call before reaching tout     
      In above message,  I1 =       500
      In above message,  R1 =  0.1611092619183E+02
 lsoda--  at current t (=r1), mxstep (=i1) steps   
       taken on this call before reaching tout     
      In above message,  I1 =       500
      In above message,  R1 =  0.3802342869478E+01
 lsoda--  at current t (=r1), mxstep (=i1) steps   
       taken on this call before reaching tout     
      In above message,  I1 =       500
      In above message,  R1 =  0.3877554043283E+01
 lsoda--  at current t (=r1), mxstep (=i1) steps   
       taken on this call before reaching tout     
      In above message,  I1 =       500
      In above message,  R1 =  0.3973959630296E+01
 lsoda--  at current t (=r1), mxstep (=i1) steps   
       taken on this call before reaching tout     
      In above message,  I1 =       500
      In above message,  R1 =  0.3762437626742E+01
 lsoda--  at current t (=r1), mxstep (=i1) steps   
       taken on this call before reaching tout     
      In above message,  I1 =       500
      In above message,  R1 =  0.4352765632976E+01
 lsoda--  at current t (=r1), mxstep (=i1) steps   
       taken on this call before reaching tout     
      In above message,  I1 =       500
      In above message,  R1 =  0.6316602527173E+01
 lsoda--  at current t (=r1), mxstep (=i1) steps   
       taken on this call before reaching tout     
      In above message,  I1 =       500
      In above message,  R1 =  0.1903957797372E+02
 lsoda--  at current t (=r1), mxstep (=i1) steps   
       taken on this call before reaching tout     
      In above message,  I1 =       500
      In above message,  R1 =  0.3212021552800E+01
 lsoda--  at current t (=r1), mxstep (=i1) steps   
       taken on this call before reaching tout     
      In above message,  I1 =       500
      In above message,  R1 =  0.7074848472939E+01
 lsoda--  at current t (=r1), mxstep (=i1) steps   
       taken on this call before reaching tout     
      In above message,  I1 =       500
      In above message,  R1 =  0.6005630361324E+01
 lsoda--  at current t (=r1), mxstep (=i1) steps   
       taken on this call before reaching tout     
      In above message,  I1 =       500
      In above message,  R1 =  0.1002116386751E+02
 lsoda--  at current t (=r1), mxstep (=i1) steps   
       taken on this call before reaching tout     
      In above message,  I1 =       500
      In above message,  R1 =  0.7242454876375E+01
 lsoda--  at current t (=r1), mxstep (=i1) steps   
       taken on this call before reaching tout     
      In above message,  I1 =       500
      In above message,  R1 =  0.5222325818113E+01
 lsoda--  at current t (=r1), mxstep (=i1) steps   
       taken on this call before reaching tout     
      In above message,  I1 =       500
      In above message,  R1 =  0.6420767862604E+01
 lsoda--  at current t (=r1), mxstep (=i1) steps   
       taken on this call before reaching tout     
      In above message,  I1 =       500
      In above message,  R1 =  0.3282349659096E+01
 lsoda--  at current t (=r1), mxstep (=i1) steps   
       taken on this call before reaching tout     
      In above message,  I1 =       500
      In above message,  R1 =  0.3205087011069E+02
 lsoda--  at current t (=r1), mxstep (=i1) steps   
       taken on this call before reaching tout     
      In above message,  I1 =       500
      In above message,  R1 =  0.4092087801765E+01
 lsoda--  at current t (=r1), mxstep (=i1) steps   
       taken on this call before reaching tout     
      In above message,  I1 =       500
      In above message,  R1 =  0.2091681552522E+02
 lsoda--  at current t (=r1), mxstep (=i1) steps   
       taken on this call before reaching tout     
      In above message,  I1 =       500
      In above message,  R1 =  0.8423359172929E+01
 lsoda--  at current t (=r1), mxstep (=i1) steps   
       taken on this call before reaching tout     
      In above message,  I1 =       500
      In above message,  R1 =  0.1735446728588E+02
Excess work done on this call (perhaps wrong Dfun type).
Run with full_output = 1 to get quantitative information.
Excess work done on this call (perhaps wrong Dfun type).
Run with full_output = 1 to get quantitative information.
Excess work done on this call (perhaps wrong Dfun type).
Run with full_output = 1 to get quantitative information.
Excess work done on this call (perhaps wrong Dfun type).
Run with full_output = 1 to get quantitative information.
Excess work done on this call (perhaps wrong Dfun type).
Run with full_output = 1 to get quantitative information.
Excess work done on this call (perhaps wrong Dfun type).
Run with full_output = 1 to get quantitative information.
Excess work done on this call (perhaps wrong Dfun type).
Run with full_output = 1 to get quantitative information.
Excess work done on this call (perhaps wrong Dfun type).
Run with full_output = 1 to get quantitative information.
Excess work done on this call (perhaps wrong Dfun type).
Run with full_output = 1 to get quantitative information.
Excess work done on this call (perhaps wrong Dfun type).
Run with full_output = 1 to get quantitative information.
Excess work done on this call (perhaps wrong Dfun type).
Run with full_output = 1 to get quantitative information.
Excess work done on this call (perhaps wrong Dfun type).
Run with full_output = 1 to get quantitative information.
Excess work done on this call (perhaps wrong Dfun type).
Run with full_output = 1 to get quantitative information.
Excess work done on this call (perhaps wrong Dfun type).
Run with full_output = 1 to get quantitative information.
Excess work done on this call (perhaps wrong Dfun type).
Run with full_output = 1 to get quantitative information.
Excess work done on this call (perhaps wrong Dfun type).
Run with full_output = 1 to get quantitative information.
Excess work done on this call (perhaps wrong Dfun type).
Run with full_output = 1 to get quantitative information.
Excess work done on this call (perhaps wrong Dfun type).
Run with full_output = 1 to get quantitative information.
Excess work done on this call (perhaps wrong Dfun type).
Run with full_output = 1 to get quantitative information.
 lsoda--  at current t (=r1), mxstep (=i1) steps   
       taken on this call before reaching tout     
      In above message,  I1 =       500
      In above message,  R1 =  0.7989707043008E+01
 lsoda--  at current t (=r1), mxstep (=i1) steps   
       taken on this call before reaching tout     
      In above message,  I1 =       500
      In above message,  R1 =  0.4141220850239E+02
 lsoda--  at current t (=r1), mxstep (=i1) steps   
       taken on this call before reaching tout     
      In above message,  I1 =       500
      In above message,  R1 =  0.7794820124730E+01
 lsoda--  at current t (=r1), mxstep (=i1) steps   
       taken on this call before reaching tout     
      In above message,  I1 =       500
      In above message,  R1 =  0.5048163666410E+01
 lsoda--  at current t (=r1), mxstep (=i1) steps   
       taken on this call before reaching tout     
      In above message,  I1 =       500
      In above message,  R1 =  0.3939308525075E+01
 lsoda--  at current t (=r1), mxstep (=i1) steps   
       taken on this call before reaching tout     
      In above message,  I1 =       500
      In above message,  R1 =  0.4169249626392E+01
 lsoda--  at current t (=r1), mxstep (=i1) steps   
       taken on this call before reaching tout     
      In above message,  I1 =       500
      In above message,  R1 =  0.7085193819314E+01
 lsoda--  at current t (=r1), mxstep (=i1) steps   
       taken on this call before reaching tout     
      In above message,  I1 =       500
      In above message,  R1 =  0.8198551765597E+01
 lsoda--  at current t (=r1), mxstep (=i1) steps   
       taken on this call before reaching tout     
      In above message,  I1 =       500
      In above message,  R1 =  0.1532685688921E+02
 lsoda--  at current t (=r1), mxstep (=i1) steps   
       taken on this call before reaching tout     
      In above message,  I1 =       500
      In above message,  R1 =  0.7248814440073E+01
 lsoda--  at current t (=r1), mxstep (=i1) steps   
       taken on this call before reaching tout     
      In above message,  I1 =       500
      In above message,  R1 =  0.5284574433530E+01
 lsoda--  at current t (=r1), mxstep (=i1) steps   
       taken on this call before reaching tout     
      In above message,  I1 =       500
      In above message,  R1 =  0.8661709250708E+01
 lsoda--  at current t (=r1), mxstep (=i1) steps   
       taken on this call before reaching tout     
      In above message,  I1 =       500
      In above message,  R1 =  0.1911486242071E+02
 lsoda--  at current t (=r1), mxstep (=i1) steps   
       taken on this call before reaching tout     
      In above message,  I1 =       500
      In above message,  R1 =  0.7490915583158E+01
 lsoda--  at current t (=r1), mxstep (=i1) steps   
       taken on this call before reaching tout     
      In above message,  I1 =       500
      In above message,  R1 =  0.7117093831860E+01
 lsoda--  at current t (=r1), mxstep (=i1) steps   
       taken on this call before reaching tout     
      In above message,  I1 =       500
      In above message,  R1 =  0.9071145490572E+01
 lsoda--  at current t (=r1), mxstep (=i1) steps   
       taken on this call before reaching tout     
      In above message,  I1 =       500
      In above message,  R1 =  0.8857682292492E+01
 lsoda--  at current t (=r1), mxstep (=i1) steps   
       taken on this call before reaching tout     
      In above message,  I1 =       500
      In above message,  R1 =  0.1009346060065E+02
 lsoda--  at current t (=r1), mxstep (=i1) steps   
       taken on this call before reaching tout     
      In above message,  I1 =       500
      In above message,  R1 =  0.4878231167595E+01
 lsoda--  at current t (=r1), mxstep (=i1) steps   
       taken on this call before reaching tout     
      In above message,  I1 =       500
      In above message,  R1 =  0.4115319320175E+01
 lsoda--  at current t (=r1), mxstep (=i1) steps   
       taken on this call before reaching tout     
      In above message,  I1 =       500
      In above message,  R1 =  0.1314183536281E+02
 lsoda--  at current t (=r1), mxstep (=i1) steps   
       taken on this call before reaching tout     
      In above message,  I1 =       500
      In above message,  R1 =  0.6976422623026E+01
 lsoda--  at current t (=r1), mxstep (=i1) steps   
       taken on this call before reaching tout     
      In above message,  I1 =       500
      In above message,  R1 =  0.1510093319864E+02
 lsoda--  at current t (=r1), mxstep (=i1) steps   
       taken on this call before reaching tout     
      In above message,  I1 =       500
      In above message,  R1 =  0.7024284479990E+01
 lsoda--  at current t (=r1), mxstep (=i1) steps   
       taken on this call before reaching tout     
      In above message,  I1 =       500
      In above message,  R1 =  0.1053696444267E+00
 lsoda--  at current t (=r1), mxstep (=i1) steps   
       taken on this call before reaching tout     
      In above message,  I1 =       500
      In above message,  R1 =  0.4289975504705E+01
 lsoda--  at current t (=r1), mxstep (=i1) steps   
       taken on this call before reaching tout     
      In above message,  I1 =       500
      In above message,  R1 =  0.7404211629681E-01
 lsoda--  at current t (=r1), mxstep (=i1) steps   
       taken on this call before reaching tout     
      In above message,  I1 =       500
      In above message,  R1 =  0.7151644311666E+01
 lsoda--  at current t (=r1), mxstep (=i1) steps   
       taken on this call before reaching tout     
      In above message,  I1 =       500
      In above message,  R1 =  0.9810643357606E-01
 lsoda--  at current t (=r1), mxstep (=i1) steps   
       taken on this call before reaching tout     
      In above message,  I1 =       500
      In above message,  R1 =  0.5007831030818E+01
 lsoda--  at current t (=r1), mxstep (=i1) steps   
       taken on this call before reaching tout     
      In above message,  I1 =       500
      In above message,  R1 =  0.7643396414867E-01
 lsoda--  at current t (=r1), mxstep (=i1) steps   
       taken on this call before reaching tout     
      In above message,  I1 =       500
      In above message,  R1 =  0.1696347473839E+02
 lsoda--  at current t (=r1), mxstep (=i1) steps   
       taken on this call before reaching tout     
      In above message,  I1 =       500
      In above message,  R1 =  0.7663889691241E-01
 lsoda--  at current t (=r1), mxstep (=i1) steps   
       taken on this call before reaching tout     
      In above message,  I1 =       500
      In above message,  R1 =  0.2104800894568E+02
 lsoda--  at current t (=r1), mxstep (=i1) steps   
       taken on this call before reaching tout     
      In above message,  I1 =       500
      In above message,  R1 =  0.6744142583425E-01
 lsoda--  at current t (=r1), mxstep (=i1) steps   
       taken on this call before reaching tout     
      In above message,  I1 =       500
      In above message,  R1 =  0.9183929424623E+01
 lsoda--  at current t (=r1), mxstep (=i1) steps   
       taken on this call before reaching tout     
      In above message,  I1 =       500
      In above message,  R1 =  0.9043967277059E-01
 lsoda--  at current t (=r1), mxstep (=i1) steps   
       taken on this call before reaching tout     
      In above message,  I1 =       500
      In above message,  R1 =  0.7777504601426E+01
 lsoda--  at current t (=r1), mxstep (=i1) steps   
       taken on this call before reaching tout     
      In above message,  I1 =       500
      In above message,  R1 =  0.6651594850720E-01
 lsoda--  at current t (=r1), mxstep (=i1) steps   
       taken on this call before reaching tout     
      In above message,  I1 =       500
      In above message,  R1 =  0.5387226898212E+01
 lsoda--  at current t (=r1), mxstep (=i1) steps   
       taken on this call before reaching tout     
      In above message,  I1 =       500
      In above message,  R1 =  0.5353879388704E+01
 lsoda--  at current t (=r1), mxstep (=i1) steps   
       taken on this call before reaching tout     
      In above message,  I1 =       500
      In above message,  R1 =  0.5922236030898E+02
Excess work done on this call (perhaps wrong Dfun type).
Run with full_output = 1 to get quantitative information.
Excess work done on this call (perhaps wrong Dfun type).
Run with full_output = 1 to get quantitative information.
Excess work done on this call (perhaps wrong Dfun type).
Run with full_output = 1 to get quantitative information.
Excess work done on this call (perhaps wrong Dfun type).
Run with full_output = 1 to get quantitative information.
Excess work done on this call (perhaps wrong Dfun type).
Run with full_output = 1 to get quantitative information.
Excess work done on this call (perhaps wrong Dfun type).
Run with full_output = 1 to get quantitative information.
Excess work done on this call (perhaps wrong Dfun type).
Run with full_output = 1 to get quantitative information.
Excess work done on this call (perhaps wrong Dfun type).
Run with full_output = 1 to get quantitative information.
Excess work done on this call (perhaps wrong Dfun type).
Run with full_output = 1 to get quantitative information.
Excess work done on this call (perhaps wrong Dfun type).
Run with full_output = 1 to get quantitative information.
Excess work done on this call (perhaps wrong Dfun type).
Run with full_output = 1 to get quantitative information.
Excess work done on this call (perhaps wrong Dfun type).
Run with full_output = 1 to get quantitative information.
Excess work done on this call (perhaps wrong Dfun type).
Run with full_output = 1 to get quantitative information.
Excess work done on this call (perhaps wrong Dfun type).
Run with full_output = 1 to get quantitative information.
Excess work done on this call (perhaps wrong Dfun type).
Run with full_output = 1 to get quantitative information.
Excess work done on this call (perhaps wrong Dfun type).
Run with full_output = 1 to get quantitative information.
Excess work done on this call (perhaps wrong Dfun type).
Run with full_output = 1 to get quantitative information.
Excess work done on this call (perhaps wrong Dfun type).
Run with full_output = 1 to get quantitative information.
Excess work done on this call (perhaps wrong Dfun type).
Run with full_output = 1 to get quantitative information.
Excess work done on this call (perhaps wrong Dfun type).
Run with full_output = 1 to get quantitative information.
Excess work done on this call (perhaps wrong Dfun type).
Run with full_output = 1 to get quantitative information.
Excess work done on this call (perhaps wrong Dfun type).
Run with full_output = 1 to get quantitative information.
Excess work done on this call (perhaps wrong Dfun type).
Run with full_output = 1 to get quantitative information.
Excess work done on this call (perhaps wrong Dfun type).
Run with full_output = 1 to get quantitative information.
Excess work done on this call (perhaps wrong Dfun type).
Run with full_output = 1 to get quantitative information.
Excess work done on this call (perhaps wrong Dfun type).
Run with full_output = 1 to get quantitative information.
Excess work done on this call (perhaps wrong Dfun type).
Run with full_output = 1 to get quantitative information.
Excess work done on this call (perhaps wrong Dfun type).
Run with full_output = 1 to get quantitative information.
Excess work done on this call (perhaps wrong Dfun type).
Run with full_output = 1 to get quantitative information.
Excess work done on this call (perhaps wrong Dfun type).
Run with full_output = 1 to get quantitative information.
Excess work done on this call (perhaps wrong Dfun type).
Run with full_output = 1 to get quantitative information.
Excess work done on this call (perhaps wrong Dfun type).
Run with full_output = 1 to get quantitative information.
Excess work done on this call (perhaps wrong Dfun type).
Run with full_output = 1 to get quantitative information.
Excess work done on this call (perhaps wrong Dfun type).
Run with full_output = 1 to get quantitative information.
Excess work done on this call (perhaps wrong Dfun type).
Run with full_output = 1 to get quantitative information.
Excess work done on this call (perhaps wrong Dfun type).
Run with full_output = 1 to get quantitative information.
Excess work done on this call (perhaps wrong Dfun type).
Run with full_output = 1 to get quantitative information.
Excess work done on this call (perhaps wrong Dfun type).
Run with full_output = 1 to get quantitative information.
Excess work done on this call (perhaps wrong Dfun type).
Run with full_output = 1 to get quantitative information.
Excess work done on this call (perhaps wrong Dfun type).
Run with full_output = 1 to get quantitative information.
Excess work done on this call (perhaps wrong Dfun type).
Run with full_output = 1 to get quantitative information.
Excess work done on this call (perhaps wrong Dfun type).
Run with full_output = 1 to get quantitative information.
Excess work done on this call (perhaps wrong Dfun type).
Run with full_output = 1 to get quantitative information.
Excess work done on this call (perhaps wrong Dfun type).
Run with full_output = 1 to get quantitative information.
Excess work done on this call (perhaps wrong Dfun type).
Run with full_output = 1 to get quantitative information.
Excess work done on this call (perhaps wrong Dfun type).
Run with full_output = 1 to get quantitative information.
Excess work done on this call (perhaps wrong Dfun type).
Run with full_output = 1 to get quantitative information.
Excess work done on this call (perhaps wrong Dfun type).
Run with full_output = 1 to get quantitative information.
Excess work done on this call (perhaps wrong Dfun type).
Run with full_output = 1 to get quantitative information.
Excess work done on this call (perhaps wrong Dfun type).
Run with full_output = 1 to get quantitative information.
Excess work done on this call (perhaps wrong Dfun type).
Run with full_output = 1 to get quantitative information.
Excess work done on this call (perhaps wrong Dfun type).
Run with full_output = 1 to get quantitative information.
Excess work done on this call (perhaps wrong Dfun type).
Run with full_output = 1 to get quantitative information.
Excess work done on this call (perhaps wrong Dfun type).
Run with full_output = 1 to get quantitative information.
Excess work done on this call (perhaps wrong Dfun type).
Run with full_output = 1 to get quantitative information.
Excess work done on this call (perhaps wrong Dfun type).
Run with full_output = 1 to get quantitative information.
Excess work done on this call (perhaps wrong Dfun type).
Run with full_output = 1 to get quantitative information.
Excess work done on this call (perhaps wrong Dfun type).
Run with full_output = 1 to get quantitative information.
Excess work done on this call (perhaps wrong Dfun type).
Run with full_output = 1 to get quantitative information.
Excess work done on this call (perhaps wrong Dfun type).
Run with full_output = 1 to get quantitative information.
Excess work done on this call (perhaps wrong Dfun type).
Run with full_output = 1 to get quantitative information.
Excess work done on this call (perhaps wrong Dfun type).
Run with full_output = 1 to get quantitative information.
Excess work done on this call (perhaps wrong Dfun type).
Run with full_output = 1 to get quantitative information.
Excess work done on this call (perhaps wrong Dfun type).
Run with full_output = 1 to get quantitative information.
Excess work done on this call (perhaps wrong Dfun type).
Run with full_output = 1 to get quantitative information.
Excess work done on this call (perhaps wrong Dfun type).
Run with full_output = 1 to get quantitative information.
Excess work done on this call (perhaps wrong Dfun type).
Run with full_output = 1 to get quantitative information.
Excess work done on this call (perhaps wrong Dfun type).
Run with full_output = 1 to get quantitative information.
Excess work done on this call (perhaps wrong Dfun type).
Run with full_output = 1 to get quantitative information.
Excess work done on this call (perhaps wrong Dfun type).
Run with full_output = 1 to get quantitative information.
Excess work done on this call (perhaps wrong Dfun type).
Run with full_output = 1 to get quantitative information.
Excess work done on this call (perhaps wrong Dfun type).
Run with full_output = 1 to get quantitative information.
Excess work done on this call (perhaps wrong Dfun type).
Run with full_output = 1 to get quantitative information.
Excess work done on this call (perhaps wrong Dfun type).
Run with full_output = 1 to get quantitative information.
Excess work done on this call (perhaps wrong Dfun type).
Run with full_output = 1 to get quantitative information.
Excess work done on this call (perhaps wrong Dfun type).
Run with full_output = 1 to get quantitative information.
Excess work done on this call (perhaps wrong Dfun type).
Run with full_output = 1 to get quantitative information.
Excess work done on this call (perhaps wrong Dfun type).
Run with full_output = 1 to get quantitative information.
Excess work done on this call (perhaps wrong Dfun type).
Run with full_output = 1 to get quantitative information.
Excess work done on this call (perhaps wrong Dfun type).
Run with full_output = 1 to get quantitative information.
Excess work done on this call (perhaps wrong Dfun type).
Run with full_output = 1 to get quantitative information.
Excess work done on this call (perhaps wrong Dfun type).
Run with full_output = 1 to get quantitative information.
Excess work done on this call (perhaps wrong Dfun type).
Run with full_output = 1 to get quantitative information.
Excess work done on this call (perhaps wrong Dfun type).
Run with full_output = 1 to get quantitative information.
Excess work done on this call (perhaps wrong Dfun type).
Run with full_output = 1 to get quantitative information.
Excess work done on this call (perhaps wrong Dfun type).
Run with full_output = 1 to get quantitative information.
Excess work done on this call (perhaps wrong Dfun type).
Run with full_output = 1 to get quantitative information.
Excess work done on this call (perhaps wrong Dfun type).
Run with full_output = 1 to get quantitative information.
Excess work done on this call (perhaps wrong Dfun type).
Run with full_output = 1 to get quantitative information.
Excess work done on this call (perhaps wrong Dfun type).
Run with full_output = 1 to get quantitative information.
Excess work done on this call (perhaps wrong Dfun type).
Run with full_output = 1 to get quantitative information.
Excess work done on this call (perhaps wrong Dfun type).
Run with full_output = 1 to get quantitative information.
Excess work done on this call (perhaps wrong Dfun type).
Run with full_output = 1 to get quantitative information.
Excess work done on this call (perhaps wrong Dfun type).
Run with full_output = 1 to get quantitative information.
Excess work done on this call (perhaps wrong Dfun type).
Run with full_output = 1 to get quantitative information.
Excess work done on this call (perhaps wrong Dfun type).
Run with full_output = 1 to get quantitative information.
Excess work done on this call (perhaps wrong Dfun type).
Run with full_output = 1 to get quantitative information.
Excess work done on this call (perhaps wrong Dfun type).
Run with full_output = 1 to get quantitative information.
Excess work done on this call (perhaps wrong Dfun type).
Run with full_output = 1 to get quantitative information.
Excess work done on this call (perhaps wrong Dfun type).
Run with full_output = 1 to get quantitative information.
Excess work done on this call (perhaps wrong Dfun type).
Run with full_output = 1 to get quantitative information.
Excess work done on this call (perhaps wrong Dfun type).
Run with full_output = 1 to get quantitative information.
Excess work done on this call (perhaps wrong Dfun type).
Run with full_output = 1 to get quantitative information.
Excess work done on this call (perhaps wrong Dfun type).
Run with full_output = 1 to get quantitative information.
Excess work done on this call (perhaps wrong Dfun type).
Run with full_output = 1 to get quantitative information.
Excess work done on this call (perhaps wrong Dfun type).
Run with full_output = 1 to get quantitative information.
Excess work done on this call (perhaps wrong Dfun type).
Run with full_output = 1 to get quantitative information.
Excess work done on this call (perhaps wrong Dfun type).
Run with full_output = 1 to get quantitative information.
Excess work done on this call (perhaps wrong Dfun type).
Run with full_output = 1 to get quantitative information.
Excess work done on this call (perhaps wrong Dfun type).
Run with full_output = 1 to get quantitative information.
 lsoda--  at current t (=r1), mxstep (=i1) steps   
       taken on this call before reaching tout     
      In above message,  I1 =       500
      In above message,  R1 =  0.3244733409972E+01
 lsoda--  at current t (=r1), mxstep (=i1) steps   
       taken on this call before reaching tout     
      In above message,  I1 =       500
      In above message,  R1 =  0.1233297515488E+02
 lsoda--  at current t (=r1), mxstep (=i1) steps   
       taken on this call before reaching tout     
      In above message,  I1 =       500
      In above message,  R1 =  0.4723231265971E+02
 lsoda--  at current t (=r1), mxstep (=i1) steps   
       taken on this call before reaching tout     
      In above message,  I1 =       500
      In above message,  R1 =  0.5001026368304E+01
 lsoda--  at current t (=r1), mxstep (=i1) steps   
       taken on this call before reaching tout     
      In above message,  I1 =       500
      In above message,  R1 =  0.1288476146846E+02
 lsoda--  at current t (=r1), mxstep (=i1) steps   
       taken on this call before reaching tout     
      In above message,  I1 =       500
      In above message,  R1 =  0.2206129878131E+02
 lsoda--  at current t (=r1), mxstep (=i1) steps   
       taken on this call before reaching tout     
      In above message,  I1 =       500
      In above message,  R1 =  0.7804790114956E+01
 lsoda--  at current t (=r1), mxstep (=i1) steps   
       taken on this call before reaching tout     
      In above message,  I1 =       500
      In above message,  R1 =  0.1149925513794E+02
 lsoda--  at current t (=r1), mxstep (=i1) steps   
       taken on this call before reaching tout     
      In above message,  I1 =       500
      In above message,  R1 =  0.5253602371034E+01
 lsoda--  at current t (=r1), mxstep (=i1) steps   
       taken on this call before reaching tout     
      In above message,  I1 =       500
      In above message,  R1 =  0.1796665710834E+02
 lsoda--  at current t (=r1), mxstep (=i1) steps   
       taken on this call before reaching tout     
      In above message,  I1 =       500
      In above message,  R1 =  0.5527333377692E+02
 lsoda--  at current t (=r1), mxstep (=i1) steps   
       taken on this call before reaching tout     
      In above message,  I1 =       500
      In above message,  R1 =  0.4232436869047E+01
 lsoda--  at current t (=r1), mxstep (=i1) steps   
       taken on this call before reaching tout     
      In above message,  I1 =       500
      In above message,  R1 =  0.4189371522897E+01
 lsoda--  at current t (=r1), mxstep (=i1) steps   
       taken on this call before reaching tout     
      In above message,  I1 =       500
      In above message,  R1 =  0.4314174093312E+02
 lsoda--  at current t (=r1), mxstep (=i1) steps   
       taken on this call before reaching tout     
      In above message,  I1 =       500
      In above message,  R1 =  0.3736772098787E+01
 lsoda--  at current t (=r1), mxstep (=i1) steps   
       taken on this call before reaching tout     
      In above message,  I1 =       500
      In above message,  R1 =  0.4118227050365E+01
 lsoda--  at current t (=r1), mxstep (=i1) steps   
       taken on this call before reaching tout     
      In above message,  I1 =       500
      In above message,  R1 =  0.4347894472026E+01
 lsoda--  at current t (=r1), mxstep (=i1) steps   
       taken on this call before reaching tout     
      In above message,  I1 =       500
      In above message,  R1 =  0.7329199614977E+01
 lsoda--  at current t (=r1), mxstep (=i1) steps   
       taken on this call before reaching tout     
      In above message,  I1 =       500
      In above message,  R1 =  0.6228899565899E+01
 lsoda--  at current t (=r1), mxstep (=i1) steps   
       taken on this call before reaching tout     
      In above message,  I1 =       500
      In above message,  R1 =  0.5028782652952E+01
 lsoda--  at current t (=r1), mxstep (=i1) steps   
       taken on this call before reaching tout     
      In above message,  I1 =       500
      In above message,  R1 =  0.3219357046534E+01
 lsoda--  at current t (=r1), mxstep (=i1) steps   
       taken on this call before reaching tout     
      In above message,  I1 =       500
      In above message,  R1 =  0.4216441911476E+01
 lsoda--  at current t (=r1), mxstep (=i1) steps   
       taken on this call before reaching tout     
      In above message,  I1 =       500
      In above message,  R1 =  0.5233715629059E+01
 lsoda--  at current t (=r1), mxstep (=i1) steps   
       taken on this call before reaching tout     
      In above message,  I1 =       500
      In above message,  R1 =  0.5279722521276E+01
 lsoda--  at current t (=r1), mxstep (=i1) steps   
       taken on this call before reaching tout     
      In above message,  I1 =       500
      In above message,  R1 =  0.5163399347266E+01
 lsoda--  at current t (=r1), mxstep (=i1) steps   
       taken on this call before reaching tout     
      In above message,  I1 =       500
      In above message,  R1 =  0.3821905496825E+01
 lsoda--  at current t (=r1), mxstep (=i1) steps   
       taken on this call before reaching tout     
      In above message,  I1 =       500
      In above message,  R1 =  0.1129315469689E+02
 lsoda--  at current t (=r1), mxstep (=i1) steps   
       taken on this call before reaching tout     
      In above message,  I1 =       500
      In above message,  R1 =  0.6072099366742E+01
 lsoda--  at current t (=r1), mxstep (=i1) steps   
       taken on this call before reaching tout     
      In above message,  I1 =       500
      In above message,  R1 =  0.1589290832169E+02
 lsoda--  at current t (=r1), mxstep (=i1) steps   
       taken on this call before reaching tout     
      In above message,  I1 =       500
      In above message,  R1 =  0.9943427399488E+01
 lsoda--  at current t (=r1), mxstep (=i1) steps   
       taken on this call before reaching tout     
      In above message,  I1 =       500
      In above message,  R1 =  0.5473435885263E+01
 lsoda--  at current t (=r1), mxstep (=i1) steps   
       taken on this call before reaching tout     
      In above message,  I1 =       500
      In above message,  R1 =  0.6312309087005E+01
 lsoda--  at current t (=r1), mxstep (=i1) steps   
       taken on this call before reaching tout     
      In above message,  I1 =       500
      In above message,  R1 =  0.5023632095746E+01
 lsoda--  at current t (=r1), mxstep (=i1) steps   
       taken on this call before reaching tout     
      In above message,  I1 =       500
      In above message,  R1 =  0.3289505218865E+02
 lsoda--  at current t (=r1), mxstep (=i1) steps   
       taken on this call before reaching tout     
      In above message,  I1 =       500
      In above message,  R1 =  0.7114175592479E+01
 lsoda--  at current t (=r1), mxstep (=i1) steps   
       taken on this call before reaching tout     
      In above message,  I1 =       500
      In above message,  R1 =  0.8073211305792E+01
 lsoda--  at current t (=r1), mxstep (=i1) steps   
       taken on this call before reaching tout     
      In above message,  I1 =       500
      In above message,  R1 =  0.5169325109083E+01
 lsoda--  at current t (=r1), mxstep (=i1) steps   
       taken on this call before reaching tout     
      In above message,  I1 =       500
      In above message,  R1 =  0.4962290041439E+01
 lsoda--  at current t (=r1), mxstep (=i1) steps   
       taken on this call before reaching tout     
      In above message,  I1 =       500
      In above message,  R1 =  0.7399033733794E+01
 lsoda--  at current t (=r1), mxstep (=i1) steps   
       taken on this call before reaching tout     
      In above message,  I1 =       500
      In above message,  R1 =  0.1629041161362E+02
 lsoda--  at current t (=r1), mxstep (=i1) steps   
       taken on this call before reaching tout     
      In above message,  I1 =       500
      In above message,  R1 =  0.1878153585697E+01
 lsoda--  at current t (=r1), mxstep (=i1) steps   
       taken on this call before reaching tout     
      In above message,  I1 =       500
      In above message,  R1 =  0.3963849346011E+01
Excess work done on this call (perhaps wrong Dfun type).
Run with full_output = 1 to get quantitative information.
Excess work done on this call (perhaps wrong Dfun type).
Run with full_output = 1 to get quantitative information.
Excess work done on this call (perhaps wrong Dfun type).
Run with full_output = 1 to get quantitative information.
Excess work done on this call (perhaps wrong Dfun type).
Run with full_output = 1 to get quantitative information.
Excess work done on this call (perhaps wrong Dfun type).
Run with full_output = 1 to get quantitative information.
Excess work done on this call (perhaps wrong Dfun type).
Run with full_output = 1 to get quantitative information.
Excess work done on this call (perhaps wrong Dfun type).
Run with full_output = 1 to get quantitative information.
Excess work done on this call (perhaps wrong Dfun type).
Run with full_output = 1 to get quantitative information.
Excess work done on this call (perhaps wrong Dfun type).
Run with full_output = 1 to get quantitative information.
Excess work done on this call (perhaps wrong Dfun type).
Run with full_output = 1 to get quantitative information.
Excess work done on this call (perhaps wrong Dfun type).
Run with full_output = 1 to get quantitative information.
Excess work done on this call (perhaps wrong Dfun type).
Run with full_output = 1 to get quantitative information.
Excess work done on this call (perhaps wrong Dfun type).
Run with full_output = 1 to get quantitative information.
Excess work done on this call (perhaps wrong Dfun type).
Run with full_output = 1 to get quantitative information.
Excess work done on this call (perhaps wrong Dfun type).
Run with full_output = 1 to get quantitative information.
Excess work done on this call (perhaps wrong Dfun type).
Run with full_output = 1 to get quantitative information.
Excess work done on this call (perhaps wrong Dfun type).
Run with full_output = 1 to get quantitative information.
Excess work done on this call (perhaps wrong Dfun type).
Run with full_output = 1 to get quantitative information.
Excess work done on this call (perhaps wrong Dfun type).
Run with full_output = 1 to get quantitative information.
 lsoda--  at current t (=r1), mxstep (=i1) steps   
       taken on this call before reaching tout     
      In above message,  I1 =       500
      In above message,  R1 =  0.4143409960779E+01
 lsoda--  at current t (=r1), mxstep (=i1) steps   
       taken on this call before reaching tout     
      In above message,  I1 =       500
      In above message,  R1 =  0.4183126781491E+01
 lsoda--  at current t (=r1), mxstep (=i1) steps   
       taken on this call before reaching tout     
      In above message,  I1 =       500
      In above message,  R1 =  0.4714255605430E+01
 lsoda--  at current t (=r1), mxstep (=i1) steps   
       taken on this call before reaching tout     
      In above message,  I1 =       500
      In above message,  R1 =  0.3118388829204E+01
 lsoda--  at current t (=r1), mxstep (=i1) steps   
       taken on this call before reaching tout     
      In above message,  I1 =       500
      In above message,  R1 =  0.1039177308892E+02
 lsoda--  at current t (=r1), mxstep (=i1) steps   
       taken on this call before reaching tout     
      In above message,  I1 =       500
      In above message,  R1 =  0.4885902614867E+01
 lsoda--  at current t (=r1), mxstep (=i1) steps   
       taken on this call before reaching tout     
      In above message,  I1 =       500
      In above message,  R1 =  0.3781725562507E+01
 lsoda--  at current t (=r1), mxstep (=i1) steps   
       taken on this call before reaching tout     
      In above message,  I1 =       500
      In above message,  R1 =  0.5040718550644E+01
 lsoda--  at current t (=r1), mxstep (=i1) steps   
       taken on this call before reaching tout     
      In above message,  I1 =       500
      In above message,  R1 =  0.4440628550142E+01
 lsoda--  at current t (=r1), mxstep (=i1) steps   
       taken on this call before reaching tout     
      In above message,  I1 =       500
      In above message,  R1 =  0.1609463990197E+02
 lsoda--  at current t (=r1), mxstep (=i1) steps   
       taken on this call before reaching tout     
      In above message,  I1 =       500
      In above message,  R1 =  0.2240133041970E+02
 lsoda--  at current t (=r1), mxstep (=i1) steps   
       taken on this call before reaching tout     
      In above message,  I1 =       500
      In above message,  R1 =  0.3336522481680E+01
 lsoda--  at current t (=r1), mxstep (=i1) steps   
       taken on this call before reaching tout     
      In above message,  I1 =       500
      In above message,  R1 =  0.5079949724317E+01
 lsoda--  at current t (=r1), mxstep (=i1) steps   
       taken on this call before reaching tout     
      In above message,  I1 =       500
      In above message,  R1 =  0.3024417620759E+01
 lsoda--  at current t (=r1), mxstep (=i1) steps   
       taken on this call before reaching tout     
      In above message,  I1 =       500
      In above message,  R1 =  0.1322987695205E+02
 lsoda--  at current t (=r1), mxstep (=i1) steps   
       taken on this call before reaching tout     
      In above message,  I1 =       500
      In above message,  R1 =  0.5412478354672E+02
 lsoda--  at current t (=r1), mxstep (=i1) steps   
       taken on this call before reaching tout     
      In above message,  I1 =       500
      In above message,  R1 =  0.1420833725481E+02
 lsoda--  at current t (=r1), mxstep (=i1) steps   
       taken on this call before reaching tout     
      In above message,  I1 =       500
      In above message,  R1 =  0.3107705544609E+01
 lsoda--  at current t (=r1), mxstep (=i1) steps   
       taken on this call before reaching tout     
      In above message,  I1 =       500
      In above message,  R1 =  0.1144112339774E+02
 lsoda--  at current t (=r1), mxstep (=i1) steps   
       taken on this call before reaching tout     
      In above message,  I1 =       500
      In above message,  R1 =  0.7139537130958E+01
 lsoda--  at current t (=r1), mxstep (=i1) steps   
       taken on this call before reaching tout     
      In above message,  I1 =       500
      In above message,  R1 =  0.4377413925331E+01
 lsoda--  at current t (=r1), mxstep (=i1) steps   
       taken on this call before reaching tout     
      In above message,  I1 =       500
      In above message,  R1 =  0.7924028234428E+01
 lsoda--  at current t (=r1), mxstep (=i1) steps   
       taken on this call before reaching tout     
      In above message,  I1 =       500
      In above message,  R1 =  0.4439841841438E+01
 lsoda--  at current t (=r1), mxstep (=i1) steps   
       taken on this call before reaching tout     
      In above message,  I1 =       500
      In above message,  R1 =  0.3228801847549E+01
 lsoda--  at current t (=r1), mxstep (=i1) steps   
       taken on this call before reaching tout     
      In above message,  I1 =       500
      In above message,  R1 =  0.4525534423133E+01
 lsoda--  at current t (=r1), mxstep (=i1) steps   
       taken on this call before reaching tout     
      In above message,  I1 =       500
      In above message,  R1 =  0.6254604302962E+01
 lsoda--  at current t (=r1), mxstep (=i1) steps   
       taken on this call before reaching tout     
      In above message,  I1 =       500
      In above message,  R1 =  0.7137951074042E+01
 lsoda--  at current t (=r1), mxstep (=i1) steps   
       taken on this call before reaching tout     
      In above message,  I1 =       500
      In above message,  R1 =  0.2818744475943E+02
 lsoda--  at current t (=r1), mxstep (=i1) steps   
       taken on this call before reaching tout     
      In above message,  I1 =       500
      In above message,  R1 =  0.4470973509149E+01
 lsoda--  at current t (=r1), mxstep (=i1) steps   
       taken on this call before reaching tout     
      In above message,  I1 =       500
      In above message,  R1 =  0.9173257776796E+01
 lsoda--  at current t (=r1), mxstep (=i1) steps   
       taken on this call before reaching tout     
      In above message,  I1 =       500
      In above message,  R1 =  0.5122220270138E+01
 lsoda--  at current t (=r1), mxstep (=i1) steps   
       taken on this call before reaching tout     
      In above message,  I1 =       500
      In above message,  R1 =  0.4549429227534E+01
 lsoda--  at current t (=r1), mxstep (=i1) steps   
       taken on this call before reaching tout     
      In above message,  I1 =       500
      In above message,  R1 =  0.7032033207370E+01
 lsoda--  at current t (=r1), mxstep (=i1) steps   
       taken on this call before reaching tout     
      In above message,  I1 =       500
      In above message,  R1 =  0.3925134713206E+01
 lsoda--  at current t (=r1), mxstep (=i1) steps   
       taken on this call before reaching tout     
      In above message,  I1 =       500
      In above message,  R1 =  0.4898261217322E+01
 lsoda--  at current t (=r1), mxstep (=i1) steps   
       taken on this call before reaching tout     
      In above message,  I1 =       500
      In above message,  R1 =  0.1092882109948E+02
 lsoda--  at current t (=r1), mxstep (=i1) steps   
       taken on this call before reaching tout     
      In above message,  I1 =       500
      In above message,  R1 =  0.4301327371569E+01
 lsoda--  at current t (=r1), mxstep (=i1) steps   
       taken on this call before reaching tout     
      In above message,  I1 =       500
      In above message,  R1 =  0.1727481548783E+02
 lsoda--  at current t (=r1), mxstep (=i1) steps   
       taken on this call before reaching tout     
      In above message,  I1 =       500
      In above message,  R1 =  0.6355915710528E+01
 lsoda--  at current t (=r1), mxstep (=i1) steps   
       taken on this call before reaching tout     
      In above message,  I1 =       500
      In above message,  R1 =  0.1222214175846E+02
 lsoda--  at current t (=r1), mxstep (=i1) steps   
       taken on this call before reaching tout     
      In above message,  I1 =       500
      In above message,  R1 =  0.8076128421261E+01
 lsoda--  at current t (=r1), mxstep (=i1) steps   
       taken on this call before reaching tout     
      In above message,  I1 =       500
      In above message,  R1 =  0.7093759444441E+01
Excess work done on this call (perhaps wrong Dfun type).
Run with full_output = 1 to get quantitative information.
Excess work done on this call (perhaps wrong Dfun type).
Run with full_output = 1 to get quantitative information.
Excess work done on this call (perhaps wrong Dfun type).
Run with full_output = 1 to get quantitative information.
Excess work done on this call (perhaps wrong Dfun type).
Run with full_output = 1 to get quantitative information.
Excess work done on this call (perhaps wrong Dfun type).
Run with full_output = 1 to get quantitative information.
Excess work done on this call (perhaps wrong Dfun type).
Run with full_output = 1 to get quantitative information.
Excess work done on this call (perhaps wrong Dfun type).
Run with full_output = 1 to get quantitative information.
Excess work done on this call (perhaps wrong Dfun type).
Run with full_output = 1 to get quantitative information.
Excess work done on this call (perhaps wrong Dfun type).
Run with full_output = 1 to get quantitative information.
Excess work done on this call (perhaps wrong Dfun type).
Run with full_output = 1 to get quantitative information.
Excess work done on this call (perhaps wrong Dfun type).
Run with full_output = 1 to get quantitative information.
Excess work done on this call (perhaps wrong Dfun type).
Run with full_output = 1 to get quantitative information.
Excess work done on this call (perhaps wrong Dfun type).
Run with full_output = 1 to get quantitative information.
Excess work done on this call (perhaps wrong Dfun type).
Run with full_output = 1 to get quantitative information.
Excess work done on this call (perhaps wrong Dfun type).
Run with full_output = 1 to get quantitative information.
Excess work done on this call (perhaps wrong Dfun type).
Run with full_output = 1 to get quantitative information.
 lsoda--  at current t (=r1), mxstep (=i1) steps   
       taken on this call before reaching tout     
      In above message,  I1 =       500
      In above message,  R1 =  0.4340009190981E+01
 lsoda--  at current t (=r1), mxstep (=i1) steps   
       taken on this call before reaching tout     
      In above message,  I1 =       500
      In above message,  R1 =  0.5063914521544E+01
 lsoda--  at current t (=r1), mxstep (=i1) steps   
       taken on this call before reaching tout     
      In above message,  I1 =       500
      In above message,  R1 =  0.4078249411766E+01
 lsoda--  at current t (=r1), mxstep (=i1) steps   
       taken on this call before reaching tout     
      In above message,  I1 =       500
      In above message,  R1 =  0.3633833228663E+01
 lsoda--  at current t (=r1), mxstep (=i1) steps   
       taken on this call before reaching tout     
      In above message,  I1 =       500
      In above message,  R1 =  0.8067272170898E+01
 lsoda--  at current t (=r1), mxstep (=i1) steps   
       taken on this call before reaching tout     
      In above message,  I1 =       500
      In above message,  R1 =  0.8054902070417E+01
 lsoda--  at current t (=r1), mxstep (=i1) steps   
       taken on this call before reaching tout     
      In above message,  I1 =       500
      In above message,  R1 =  0.8859620538657E+01
 lsoda--  at current t (=r1), mxstep (=i1) steps   
       taken on this call before reaching tout     
      In above message,  I1 =       500
      In above message,  R1 =  0.5121445591224E+01
 lsoda--  at current t (=r1), mxstep (=i1) steps   
       taken on this call before reaching tout     
      In above message,  I1 =       500
      In above message,  R1 =  0.2001307483096E+02
 lsoda--  at current t (=r1), mxstep (=i1) steps   
       taken on this call before reaching tout     
      In above message,  I1 =       500
      In above message,  R1 =  0.1598245232965E+02
 lsoda--  at current t (=r1), mxstep (=i1) steps   
       taken on this call before reaching tout     
      In above message,  I1 =       500
      In above message,  R1 =  0.7111066941050E+01
 lsoda--  at current t (=r1), mxstep (=i1) steps   
       taken on this call before reaching tout     
      In above message,  I1 =       500
      In above message,  R1 =  0.4097304942938E+01
 lsoda--  at current t (=r1), mxstep (=i1) steps   
       taken on this call before reaching tout     
      In above message,  I1 =       500
      In above message,  R1 =  0.4063011838902E+01
 lsoda--  at current t (=r1), mxstep (=i1) steps   
       taken on this call before reaching tout     
      In above message,  I1 =       500
      In above message,  R1 =  0.6063575078698E+01
 lsoda--  at current t (=r1), mxstep (=i1) steps   
       taken on this call before reaching tout     
      In above message,  I1 =       500
      In above message,  R1 =  0.3267429749170E+01
 lsoda--  at current t (=r1), mxstep (=i1) steps   
       taken on this call before reaching tout     
      In above message,  I1 =       500
      In above message,  R1 =  0.3348132864592E+01
 lsoda--  at current t (=r1), mxstep (=i1) steps   
       taken on this call before reaching tout     
      In above message,  I1 =       500
      In above message,  R1 =  0.2097248761550E+02
 lsoda--  at current t (=r1), mxstep (=i1) steps   
       taken on this call before reaching tout     
      In above message,  I1 =       500
      In above message,  R1 =  0.1899374670998E+02
 lsoda--  at current t (=r1), mxstep (=i1) steps   
       taken on this call before reaching tout     
      In above message,  I1 =       500
      In above message,  R1 =  0.7011936628295E+01
 lsoda--  at current t (=r1), mxstep (=i1) steps   
       taken on this call before reaching tout     
      In above message,  I1 =       500
      In above message,  R1 =  0.2013213025130E+02
 lsoda--  at current t (=r1), mxstep (=i1) steps   
       taken on this call before reaching tout     
      In above message,  I1 =       500
      In above message,  R1 =  0.9725446088852E+01
 lsoda--  at current t (=r1), mxstep (=i1) steps   
       taken on this call before reaching tout     
      In above message,  I1 =       500
      In above message,  R1 =  0.5335507488534E+01
 lsoda--  at current t (=r1), mxstep (=i1) steps   
       taken on this call before reaching tout     
      In above message,  I1 =       500
      In above message,  R1 =  0.4121143176392E+01
 lsoda--  at current t (=r1), mxstep (=i1) steps   
       taken on this call before reaching tout     
      In above message,  I1 =       500
      In above message,  R1 =  0.4462809061459E+01
 lsoda--  at current t (=r1), mxstep (=i1) steps   
       taken on this call before reaching tout     
      In above message,  I1 =       500
      In above message,  R1 =  0.2003186723386E+02
 lsoda--  at current t (=r1), mxstep (=i1) steps   
       taken on this call before reaching tout     
      In above message,  I1 =       500
      In above message,  R1 =  0.6124745787859E+01
 lsoda--  at current t (=r1), mxstep (=i1) steps   
       taken on this call before reaching tout     
      In above message,  I1 =       500
      In above message,  R1 =  0.4856015149902E+01
 lsoda--  at current t (=r1), mxstep (=i1) steps   
       taken on this call before reaching tout     
      In above message,  I1 =       500
      In above message,  R1 =  0.1000799179873E+02
 lsoda--  at current t (=r1), mxstep (=i1) steps   
       taken on this call before reaching tout     
      In above message,  I1 =       500
      In above message,  R1 =  0.1192455006682E+02
 lsoda--  at current t (=r1), mxstep (=i1) steps   
       taken on this call before reaching tout     
      In above message,  I1 =       500
      In above message,  R1 =  0.4109980519138E+01
 lsoda--  at current t (=r1), mxstep (=i1) steps   
       taken on this call before reaching tout     
      In above message,  I1 =       500
      In above message,  R1 =  0.4204623940892E+02
 lsoda--  at current t (=r1), mxstep (=i1) steps   
       taken on this call before reaching tout     
      In above message,  I1 =       500
      In above message,  R1 =  0.2634288855771E+02
 lsoda--  at current t (=r1), mxstep (=i1) steps   
       taken on this call before reaching tout     
      In above message,  I1 =       500
      In above message,  R1 =  0.3764321624859E+01
 lsoda--  at current t (=r1), mxstep (=i1) steps   
       taken on this call before reaching tout     
      In above message,  I1 =       500
      In above message,  R1 =  0.3324857522441E+02
 lsoda--  at current t (=r1), mxstep (=i1) steps   
       taken on this call before reaching tout     
      In above message,  I1 =       500
      In above message,  R1 =  0.3410245618884E+01
 lsoda--  at current t (=r1), mxstep (=i1) steps   
       taken on this call before reaching tout     
      In above message,  I1 =       500
      In above message,  R1 =  0.6145049826180E+01
 lsoda--  at current t (=r1), mxstep (=i1) steps   
       taken on this call before reaching tout     
      In above message,  I1 =       500
      In above message,  R1 =  0.5055062040819E+01
 lsoda--  at current t (=r1), mxstep (=i1) steps   
       taken on this call before reaching tout     
      In above message,  I1 =       500
      In above message,  R1 =  0.6992133773875E+01
 lsoda--  at current t (=r1), mxstep (=i1) steps   
       taken on this call before reaching tout     
      In above message,  I1 =       500
      In above message,  R1 =  0.7837191192972E+01
 lsoda--  at current t (=r1), mxstep (=i1) steps   
       taken on this call before reaching tout     
      In above message,  I1 =       500
      In above message,  R1 =  0.9894573394822E+01
 lsoda--  at current t (=r1), mxstep (=i1) steps   
       taken on this call before reaching tout     
      In above message,  I1 =       500
      In above message,  R1 =  0.4835138064315E+01
 lsoda--  at current t (=r1), mxstep (=i1) steps   
       taken on this call before reaching tout     
      In above message,  I1 =       500
      In above message,  R1 =  0.2006484282497E+02
Excess work done on this call (perhaps wrong Dfun type).
Run with full_output = 1 to get quantitative information.
Excess work done on this call (perhaps wrong Dfun type).
Run with full_output = 1 to get quantitative information.
Excess work done on this call (perhaps wrong Dfun type).
Run with full_output = 1 to get quantitative information.
Excess work done on this call (perhaps wrong Dfun type).
Run with full_output = 1 to get quantitative information.
Excess work done on this call (perhaps wrong Dfun type).
Run with full_output = 1 to get quantitative information.
Excess work done on this call (perhaps wrong Dfun type).
Run with full_output = 1 to get quantitative information.
Excess work done on this call (perhaps wrong Dfun type).
Run with full_output = 1 to get quantitative information.
Excess work done on this call (perhaps wrong Dfun type).
Run with full_output = 1 to get quantitative information.
Excess work done on this call (perhaps wrong Dfun type).
Run with full_output = 1 to get quantitative information.
Excess work done on this call (perhaps wrong Dfun type).
Run with full_output = 1 to get quantitative information.
Excess work done on this call (perhaps wrong Dfun type).
Run with full_output = 1 to get quantitative information.
Excess work done on this call (perhaps wrong Dfun type).
Run with full_output = 1 to get quantitative information.
Excess work done on this call (perhaps wrong Dfun type).
Run with full_output = 1 to get quantitative information.
Excess work done on this call (perhaps wrong Dfun type).
Run with full_output = 1 to get quantitative information.
Excess work done on this call (perhaps wrong Dfun type).
Run with full_output = 1 to get quantitative information.
Excess work done on this call (perhaps wrong Dfun type).
Run with full_output = 1 to get quantitative information.
Excess work done on this call (perhaps wrong Dfun type).
Run with full_output = 1 to get quantitative information.
 lsoda--  at current t (=r1), mxstep (=i1) steps   
       taken on this call before reaching tout     
      In above message,  I1 =       500
      In above message,  R1 =  0.3304046064987E+01
 lsoda--  at current t (=r1), mxstep (=i1) steps   
       taken on this call before reaching tout     
      In above message,  I1 =       500
      In above message,  R1 =  0.3226903616602E+01
 lsoda--  at current t (=r1), mxstep (=i1) steps   
       taken on this call before reaching tout     
      In above message,  I1 =       500
      In above message,  R1 =  0.4416732383506E+01
 lsoda--  at current t (=r1), mxstep (=i1) steps   
       taken on this call before reaching tout     
      In above message,  I1 =       500
      In above message,  R1 =  0.5352171776598E+01
 lsoda--  at current t (=r1), mxstep (=i1) steps   
       taken on this call before reaching tout     
      In above message,  I1 =       500
      In above message,  R1 =  0.4473087588178E+01
 lsoda--  at current t (=r1), mxstep (=i1) steps   
       taken on this call before reaching tout     
      In above message,  I1 =       500
      In above message,  R1 =  0.4117047821503E+01
 lsoda--  at current t (=r1), mxstep (=i1) steps   
       taken on this call before reaching tout     
      In above message,  I1 =       500
      In above message,  R1 =  0.9195808604488E+01
 lsoda--  at current t (=r1), mxstep (=i1) steps   
       taken on this call before reaching tout     
      In above message,  I1 =       500
      In above message,  R1 =  0.4174906353629E+01
 lsoda--  at current t (=r1), mxstep (=i1) steps   
       taken on this call before reaching tout     
      In above message,  I1 =       500
      In above message,  R1 =  0.3086014752970E+01
 lsoda--  at current t (=r1), mxstep (=i1) steps   
       taken on this call before reaching tout     
      In above message,  I1 =       500
      In above message,  R1 =  0.5137771638335E+01
 lsoda--  at current t (=r1), mxstep (=i1) steps   
       taken on this call before reaching tout     
      In above message,  I1 =       500
      In above message,  R1 =  0.2703545716686E+02
 lsoda--  at current t (=r1), mxstep (=i1) steps   
       taken on this call before reaching tout     
      In above message,  I1 =       500
      In above message,  R1 =  0.4053410649602E+01
 lsoda--  at current t (=r1), mxstep (=i1) steps   
       taken on this call before reaching tout     
      In above message,  I1 =       500
      In above message,  R1 =  0.4320812429145E+01
 lsoda--  at current t (=r1), mxstep (=i1) steps   
       taken on this call before reaching tout     
      In above message,  I1 =       500
      In above message,  R1 =  0.3204009158873E+01
 lsoda--  at current t (=r1), mxstep (=i1) steps   
       taken on this call before reaching tout     
      In above message,  I1 =       500
      In above message,  R1 =  0.1292389150694E+02
 lsoda--  at current t (=r1), mxstep (=i1) steps   
       taken on this call before reaching tout     
      In above message,  I1 =       500
      In above message,  R1 =  0.6972644291342E+01
 lsoda--  at current t (=r1), mxstep (=i1) steps   
       taken on this call before reaching tout     
      In above message,  I1 =       500
      In above message,  R1 =  0.4086876592423E+01
 lsoda--  at current t (=r1), mxstep (=i1) steps   
       taken on this call before reaching tout     
      In above message,  I1 =       500
      In above message,  R1 =  0.9151030210634E+01
 lsoda--  at current t (=r1), mxstep (=i1) steps   
       taken on this call before reaching tout     
      In above message,  I1 =       500
      In above message,  R1 =  0.2750643589571E+02
 lsoda--  at current t (=r1), mxstep (=i1) steps   
       taken on this call before reaching tout     
      In above message,  I1 =       500
      In above message,  R1 =  0.7870120305769E+01
 lsoda--  at current t (=r1), mxstep (=i1) steps   
       taken on this call before reaching tout     
      In above message,  I1 =       500
      In above message,  R1 =  0.4222583592755E+01
 lsoda--  at current t (=r1), mxstep (=i1) steps   
       taken on this call before reaching tout     
      In above message,  I1 =       500
      In above message,  R1 =  0.8090443190830E+01
 lsoda--  at current t (=r1), mxstep (=i1) steps   
       taken on this call before reaching tout     
      In above message,  I1 =       500
      In above message,  R1 =  0.6051961003267E+01
 lsoda--  at current t (=r1), mxstep (=i1) steps   
       taken on this call before reaching tout     
      In above message,  I1 =       500
      In above message,  R1 =  0.4065358754920E+01
 lsoda--  at current t (=r1), mxstep (=i1) steps   
       taken on this call before reaching tout     
      In above message,  I1 =       500
      In above message,  R1 =  0.9966726588659E+01
 lsoda--  at current t (=r1), mxstep (=i1) steps   
       taken on this call before reaching tout     
      In above message,  I1 =       500
      In above message,  R1 =  0.3205284333887E+01
 lsoda--  at current t (=r1), mxstep (=i1) steps   
       taken on this call before reaching tout     
      In above message,  I1 =       500
      In above message,  R1 =  0.1500768607204E+02
 lsoda--  at current t (=r1), mxstep (=i1) steps   
       taken on this call before reaching tout     
      In above message,  I1 =       500
      In above message,  R1 =  0.6541885622828E+01
 lsoda--  at current t (=r1), mxstep (=i1) steps   
       taken on this call before reaching tout     
      In above message,  I1 =       500
      In above message,  R1 =  0.8970332586693E+01
 lsoda--  at current t (=r1), mxstep (=i1) steps   
       taken on this call before reaching tout     
      In above message,  I1 =       500
      In above message,  R1 =  0.8041863099487E+01
 lsoda--  at current t (=r1), mxstep (=i1) steps   
       taken on this call before reaching tout     
      In above message,  I1 =       500
      In above message,  R1 =  0.7043045776638E+01
 lsoda--  at current t (=r1), mxstep (=i1) steps   
       taken on this call before reaching tout     
      In above message,  I1 =       500
      In above message,  R1 =  0.5189968240134E+01
 lsoda--  at current t (=r1), mxstep (=i1) steps   
       taken on this call before reaching tout     
      In above message,  I1 =       500
      In above message,  R1 =  0.5250849394342E+01
 lsoda--  at current t (=r1), mxstep (=i1) steps   
       taken on this call before reaching tout     
      In above message,  I1 =       500
      In above message,  R1 =  0.3305814871135E+01
 lsoda--  at current t (=r1), mxstep (=i1) steps   
       taken on this call before reaching tout     
      In above message,  I1 =       500
      In above message,  R1 =  0.1400938230807E+02
 lsoda--  at current t (=r1), mxstep (=i1) steps   
       taken on this call before reaching tout     
      In above message,  I1 =       500
      In above message,  R1 =  0.1012481069423E+02
 lsoda--  at current t (=r1), mxstep (=i1) steps   
       taken on this call before reaching tout     
      In above message,  I1 =       500
      In above message,  R1 =  0.3503388465244E+01
 lsoda--  at current t (=r1), mxstep (=i1) steps   
       taken on this call before reaching tout     
      In above message,  I1 =       500
      In above message,  R1 =  0.5160566286696E+01
 lsoda--  at current t (=r1), mxstep (=i1) steps   
       taken on this call before reaching tout     
      In above message,  I1 =       500
      In above message,  R1 =  0.1929813556625E+02
 lsoda--  at current t (=r1), mxstep (=i1) steps   
       taken on this call before reaching tout     
      In above message,  I1 =       500
      In above message,  R1 =  0.7344067206445E+01
 lsoda--  at current t (=r1), mxstep (=i1) steps   
       taken on this call before reaching tout     
      In above message,  I1 =       500
      In above message,  R1 =  0.4887078836981E+01
 lsoda--  at current t (=r1), mxstep (=i1) steps   
       taken on this call before reaching tout     
      In above message,  I1 =       500
      In above message,  R1 =  0.7922335206785E+01
Excess work done on this call (perhaps wrong Dfun type).
Run with full_output = 1 to get quantitative information.
Excess work done on this call (perhaps wrong Dfun type).
Run with full_output = 1 to get quantitative information.
Excess work done on this call (perhaps wrong Dfun type).
Run with full_output = 1 to get quantitative information.
Excess work done on this call (perhaps wrong Dfun type).
Run with full_output = 1 to get quantitative information.
Excess work done on this call (perhaps wrong Dfun type).
Run with full_output = 1 to get quantitative information.
Excess work done on this call (perhaps wrong Dfun type).
Run with full_output = 1 to get quantitative information.
Excess work done on this call (perhaps wrong Dfun type).
Run with full_output = 1 to get quantitative information.
Excess work done on this call (perhaps wrong Dfun type).
Run with full_output = 1 to get quantitative information.
Excess work done on this call (perhaps wrong Dfun type).
Run with full_output = 1 to get quantitative information.
Excess work done on this call (perhaps wrong Dfun type).
Run with full_output = 1 to get quantitative information.
Excess work done on this call (perhaps wrong Dfun type).
Run with full_output = 1 to get quantitative information.
Excess work done on this call (perhaps wrong Dfun type).
Run with full_output = 1 to get quantitative information.
Excess work done on this call (perhaps wrong Dfun type).
Run with full_output = 1 to get quantitative information.
Excess work done on this call (perhaps wrong Dfun type).
Run with full_output = 1 to get quantitative information.
Excess work done on this call (perhaps wrong Dfun type).
Run with full_output = 1 to get quantitative information.
Excess work done on this call (perhaps wrong Dfun type).
Run with full_output = 1 to get quantitative information.
Excess work done on this call (perhaps wrong Dfun type).
Run with full_output = 1 to get quantitative information.
Excess work done on this call (perhaps wrong Dfun type).
Run with full_output = 1 to get quantitative information.
Excess work done on this call (perhaps wrong Dfun type).
Run with full_output = 1 to get quantitative information.
Excess work done on this call (perhaps wrong Dfun type).
Run with full_output = 1 to get quantitative information.
Excess work done on this call (perhaps wrong Dfun type).
Run with full_output = 1 to get quantitative information.
Excess work done on this call (perhaps wrong Dfun type).
Run with full_output = 1 to get quantitative information.
Excess work done on this call (perhaps wrong Dfun type).
Run with full_output = 1 to get quantitative information.
Excess work done on this call (perhaps wrong Dfun type).
Run with full_output = 1 to get quantitative information.
Excess work done on this call (perhaps wrong Dfun type).
Run with full_output = 1 to get quantitative information.
Excess work done on this call (perhaps wrong Dfun type).
Run with full_output = 1 to get quantitative information.
Excess work done on this call (perhaps wrong Dfun type).
Run with full_output = 1 to get quantitative information.
Excess work done on this call (perhaps wrong Dfun type).
Run with full_output = 1 to get quantitative information.
Excess work done on this call (perhaps wrong Dfun type).
Run with full_output = 1 to get quantitative information.
Excess work done on this call (perhaps wrong Dfun type).
Run with full_output = 1 to get quantitative information.
Excess work done on this call (perhaps wrong Dfun type).
Run with full_output = 1 to get quantitative information.
Excess work done on this call (perhaps wrong Dfun type).
Run with full_output = 1 to get quantitative information.
Excess work done on this call (perhaps wrong Dfun type).
Run with full_output = 1 to get quantitative information.
Excess work done on this call (perhaps wrong Dfun type).
Run with full_output = 1 to get quantitative information.
Excess work done on this call (perhaps wrong Dfun type).
Run with full_output = 1 to get quantitative information.
Excess work done on this call (perhaps wrong Dfun type).
Run with full_output = 1 to get quantitative information.
Excess work done on this call (perhaps wrong Dfun type).
Run with full_output = 1 to get quantitative information.
Excess work done on this call (perhaps wrong Dfun type).
Run with full_output = 1 to get quantitative information.
Excess work done on this call (perhaps wrong Dfun type).
Run with full_output = 1 to get quantitative information.
Excess work done on this call (perhaps wrong Dfun type).
Run with full_output = 1 to get quantitative information.
Excess work done on this call (perhaps wrong Dfun type).
Run with full_output = 1 to get quantitative information.
Excess work done on this call (perhaps wrong Dfun type).
Run with full_output = 1 to get quantitative information.
Excess work done on this call (perhaps wrong Dfun type).
Run with full_output = 1 to get quantitative information.
Excess work done on this call (perhaps wrong Dfun type).
Run with full_output = 1 to get quantitative information.
Excess work done on this call (perhaps wrong Dfun type).
Run with full_output = 1 to get quantitative information.
Excess work done on this call (perhaps wrong Dfun type).
Run with full_output = 1 to get quantitative information.
Excess work done on this call (perhaps wrong Dfun type).
Run with full_output = 1 to get quantitative information.
Excess work done on this call (perhaps wrong Dfun type).
Run with full_output = 1 to get quantitative information.
Excess work done on this call (perhaps wrong Dfun type).
Run with full_output = 1 to get quantitative information.
Excess work done on this call (perhaps wrong Dfun type).
Run with full_output = 1 to get quantitative information.
Excess work done on this call (perhaps wrong Dfun type).
Run with full_output = 1 to get quantitative information.
Excess work done on this call (perhaps wrong Dfun type).
Run with full_output = 1 to get quantitative information.
Excess work done on this call (perhaps wrong Dfun type).
Run with full_output = 1 to get quantitative information.
Excess work done on this call (perhaps wrong Dfun type).
Run with full_output = 1 to get quantitative information.
Excess work done on this call (perhaps wrong Dfun type).
Run with full_output = 1 to get quantitative information.
Excess work done on this call (perhaps wrong Dfun type).
Run with full_output = 1 to get quantitative information.
Excess work done on this call (perhaps wrong Dfun type).
Run with full_output = 1 to get quantitative information.
Excess work done on this call (perhaps wrong Dfun type).
Run with full_output = 1 to get quantitative information.
Excess work done on this call (perhaps wrong Dfun type).
Run with full_output = 1 to get quantitative information.
Excess work done on this call (perhaps wrong Dfun type).
Run with full_output = 1 to get quantitative information.
Excess work done on this call (perhaps wrong Dfun type).
Run with full_output = 1 to get quantitative information.
Excess work done on this call (perhaps wrong Dfun type).
Run with full_output = 1 to get quantitative information.
Excess work done on this call (perhaps wrong Dfun type).
Run with full_output = 1 to get quantitative information.
Excess work done on this call (perhaps wrong Dfun type).
Run with full_output = 1 to get quantitative information.
Excess work done on this call (perhaps wrong Dfun type).
Run with full_output = 1 to get quantitative information.
Excess work done on this call (perhaps wrong Dfun type).
Run with full_output = 1 to get quantitative information.
Excess work done on this call (perhaps wrong Dfun type).
Run with full_output = 1 to get quantitative information.
Excess work done on this call (perhaps wrong Dfun type).
Run with full_output = 1 to get quantitative information.
Excess work done on this call (perhaps wrong Dfun type).
Run with full_output = 1 to get quantitative information.
Excess work done on this call (perhaps wrong Dfun type).
Run with full_output = 1 to get quantitative information.
Excess work done on this call (perhaps wrong Dfun type).
Run with full_output = 1 to get quantitative information.
Excess work done on this call (perhaps wrong Dfun type).
Run with full_output = 1 to get quantitative information.
Excess work done on this call (perhaps wrong Dfun type).
Run with full_output = 1 to get quantitative information.
Excess work done on this call (perhaps wrong Dfun type).
Run with full_output = 1 to get quantitative information.
Excess work done on this call (perhaps wrong Dfun type).
Run with full_output = 1 to get quantitative information.
Excess work done on this call (perhaps wrong Dfun type).
Run with full_output = 1 to get quantitative information.
Excess work done on this call (perhaps wrong Dfun type).
Run with full_output = 1 to get quantitative information.
Excess work done on this call (perhaps wrong Dfun type).
Run with full_output = 1 to get quantitative information.
Excess work done on this call (perhaps wrong Dfun type).
Run with full_output = 1 to get quantitative information.
Excess work done on this call (perhaps wrong Dfun type).
Run with full_output = 1 to get quantitative information.
Excess work done on this call (perhaps wrong Dfun type).
Run with full_output = 1 to get quantitative information.
Excess work done on this call (perhaps wrong Dfun type).
Run with full_output = 1 to get quantitative information.
Excess work done on this call (perhaps wrong Dfun type).
Run with full_output = 1 to get quantitative information.
Excess work done on this call (perhaps wrong Dfun type).
Run with full_output = 1 to get quantitative information.
Excess work done on this call (perhaps wrong Dfun type).
Run with full_output = 1 to get quantitative information.
Excess work done on this call (perhaps wrong Dfun type).
Run with full_output = 1 to get quantitative information.
Excess work done on this call (perhaps wrong Dfun type).
Run with full_output = 1 to get quantitative information.
Excess work done on this call (perhaps wrong Dfun type).
Run with full_output = 1 to get quantitative information.
Excess work done on this call (perhaps wrong Dfun type).
Run with full_output = 1 to get quantitative information.
Excess work done on this call (perhaps wrong Dfun type).
Run with full_output = 1 to get quantitative information.
Excess work done on this call (perhaps wrong Dfun type).
Run with full_output = 1 to get quantitative information.
Excess work done on this call (perhaps wrong Dfun type).
Run with full_output = 1 to get quantitative information.
Excess work done on this call (perhaps wrong Dfun type).
Run with full_output = 1 to get quantitative information.
Excess work done on this call (perhaps wrong Dfun type).
Run with full_output = 1 to get quantitative information.
Excess work done on this call (perhaps wrong Dfun type).
Run with full_output = 1 to get quantitative information.
Excess work done on this call (perhaps wrong Dfun type).
Run with full_output = 1 to get quantitative information.
Excess work done on this call (perhaps wrong Dfun type).
Run with full_output = 1 to get quantitative information.
Excess work done on this call (perhaps wrong Dfun type).
Run with full_output = 1 to get quantitative information.
Excess work done on this call (perhaps wrong Dfun type).
Run with full_output = 1 to get quantitative information.
Excess work done on this call (perhaps wrong Dfun type).
Run with full_output = 1 to get quantitative information.
Excess work done on this call (perhaps wrong Dfun type).
Run with full_output = 1 to get quantitative information.
Excess work done on this call (perhaps wrong Dfun type).
Run with full_output = 1 to get quantitative information.
Excess work done on this call (perhaps wrong Dfun type).
Run with full_output = 1 to get quantitative information.
 lsoda--  at current t (=r1), mxstep (=i1) steps   
       taken on this call before reaching tout     
      In above message,  I1 =       500
      In above message,  R1 =  0.8149237753541E+01
 lsoda--  at current t (=r1), mxstep (=i1) steps   
       taken on this call before reaching tout     
      In above message,  I1 =       500
      In above message,  R1 =  0.1392948822181E+02
 lsoda--  at current t (=r1), mxstep (=i1) steps   
       taken on this call before reaching tout     
      In above message,  I1 =       500
      In above message,  R1 =  0.7064243034082E+01
 lsoda--  at current t (=r1), mxstep (=i1) steps   
       taken on this call before reaching tout     
      In above message,  I1 =       500
      In above message,  R1 =  0.3000324767008E+02
 lsoda--  at current t (=r1), mxstep (=i1) steps   
       taken on this call before reaching tout     
      In above message,  I1 =       500
      In above message,  R1 =  0.7026734449894E+01
 lsoda--  at current t (=r1), mxstep (=i1) steps   
       taken on this call before reaching tout     
      In above message,  I1 =       500
      In above message,  R1 =  0.8185555839755E+01
 lsoda--  at current t (=r1), mxstep (=i1) steps   
       taken on this call before reaching tout     
      In above message,  I1 =       500
      In above message,  R1 =  0.4372411866981E+01
 lsoda--  at current t (=r1), mxstep (=i1) steps   
       taken on this call before reaching tout     
      In above message,  I1 =       500
      In above message,  R1 =  0.5059033787268E+01
 lsoda--  at current t (=r1), mxstep (=i1) steps   
       taken on this call before reaching tout     
      In above message,  I1 =       500
      In above message,  R1 =  0.7656164139492E+01
 lsoda--  at current t (=r1), mxstep (=i1) steps   
       taken on this call before reaching tout     
      In above message,  I1 =       500
      In above message,  R1 =  0.3889328213740E+01
 lsoda--  at current t (=r1), mxstep (=i1) steps   
       taken on this call before reaching tout     
      In above message,  I1 =       500
      In above message,  R1 =  0.6058400862767E+01
 lsoda--  at current t (=r1), mxstep (=i1) steps   
       taken on this call before reaching tout     
      In above message,  I1 =       500
      In above message,  R1 =  0.4173175947954E+01
 lsoda--  at current t (=r1), mxstep (=i1) steps   
       taken on this call before reaching tout     
      In above message,  I1 =       500
      In above message,  R1 =  0.2051051000238E+01
 lsoda--  at current t (=r1), mxstep (=i1) steps   
       taken on this call before reaching tout     
      In above message,  I1 =       500
      In above message,  R1 =  0.1634283085097E+02
 lsoda--  at current t (=r1), mxstep (=i1) steps   
       taken on this call before reaching tout     
      In above message,  I1 =       500
      In above message,  R1 =  0.9227872916647E+01
 lsoda--  at current t (=r1), mxstep (=i1) steps   
       taken on this call before reaching tout     
      In above message,  I1 =       500
      In above message,  R1 =  0.7155719650045E+01
 lsoda--  at current t (=r1), mxstep (=i1) steps   
       taken on this call before reaching tout     
      In above message,  I1 =       500
      In above message,  R1 =  0.1423098570917E+02
 lsoda--  at current t (=r1), mxstep (=i1) steps   
       taken on this call before reaching tout     
      In above message,  I1 =       500
      In above message,  R1 =  0.5075302100987E+01
 lsoda--  at current t (=r1), mxstep (=i1) steps   
       taken on this call before reaching tout     
      In above message,  I1 =       500
      In above message,  R1 =  0.5303468453616E+01
 lsoda--  at current t (=r1), mxstep (=i1) steps   
       taken on this call before reaching tout     
      In above message,  I1 =       500
      In above message,  R1 =  0.1000398497516E+02
 lsoda--  at current t (=r1), mxstep (=i1) steps   
       taken on this call before reaching tout     
      In above message,  I1 =       500
      In above message,  R1 =  0.2155322309500E+01
 lsoda--  at current t (=r1), mxstep (=i1) steps   
       taken on this call before reaching tout     
      In above message,  I1 =       500
      In above message,  R1 =  0.6013127226721E+01
 lsoda--  at current t (=r1), mxstep (=i1) steps   
       taken on this call before reaching tout     
      In above message,  I1 =       500
      In above message,  R1 =  0.5556075276224E+01
 lsoda--  at current t (=r1), mxstep (=i1) steps   
       taken on this call before reaching tout     
      In above message,  I1 =       500
      In above message,  R1 =  0.1321760859987E+02
 lsoda--  at current t (=r1), mxstep (=i1) steps   
       taken on this call before reaching tout     
      In above message,  I1 =       500
      In above message,  R1 =  0.3294258565916E+01
 lsoda--  at current t (=r1), mxstep (=i1) steps   
       taken on this call before reaching tout     
      In above message,  I1 =       500
      In above message,  R1 =  0.1105866708443E+02
 lsoda--  at current t (=r1), mxstep (=i1) steps   
       taken on this call before reaching tout     
      In above message,  I1 =       500
      In above message,  R1 =  0.9782044905567E+01
 lsoda--  at current t (=r1), mxstep (=i1) steps   
       taken on this call before reaching tout     
      In above message,  I1 =       500
      In above message,  R1 =  0.1107875343065E+02
 lsoda--  at current t (=r1), mxstep (=i1) steps   
       taken on this call before reaching tout     
      In above message,  I1 =       500
      In above message,  R1 =  0.8980769982387E+01
 lsoda--  at current t (=r1), mxstep (=i1) steps   
       taken on this call before reaching tout     
      In above message,  I1 =       500
      In above message,  R1 =  0.7132389887986E+01
 lsoda--  at current t (=r1), mxstep (=i1) steps   
       taken on this call before reaching tout     
      In above message,  I1 =       500
      In above message,  R1 =  0.7068059821121E+01
 lsoda--  at current t (=r1), mxstep (=i1) steps   
       taken on this call before reaching tout     
      In above message,  I1 =       500
      In above message,  R1 =  0.8839900954863E+01
 lsoda--  at current t (=r1), mxstep (=i1) steps   
       taken on this call before reaching tout     
      In above message,  I1 =       500
      In above message,  R1 =  0.5046262943008E+01
 lsoda--  at current t (=r1), mxstep (=i1) steps   
       taken on this call before reaching tout     
      In above message,  I1 =       500
      In above message,  R1 =  0.4337161978724E+01
 lsoda--  at current t (=r1), mxstep (=i1) steps   
       taken on this call before reaching tout     
      In above message,  I1 =       500
      In above message,  R1 =  0.5054708576363E+01
 lsoda--  at current t (=r1), mxstep (=i1) steps   
       taken on this call before reaching tout     
      In above message,  I1 =       500
      In above message,  R1 =  0.7146611963821E+01
 lsoda--  at current t (=r1), mxstep (=i1) steps   
       taken on this call before reaching tout     
      In above message,  I1 =       500
      In above message,  R1 =  0.4027562135404E+01
 lsoda--  at current t (=r1), mxstep (=i1) steps   
       taken on this call before reaching tout     
      In above message,  I1 =       500
      In above message,  R1 =  0.8098845213867E+01
 lsoda--  at current t (=r1), mxstep (=i1) steps   
       taken on this call before reaching tout     
      In above message,  I1 =       500
      In above message,  R1 =  0.2813509556419E+02
 lsoda--  at current t (=r1), mxstep (=i1) steps   
       taken on this call before reaching tout     
      In above message,  I1 =       500
      In above message,  R1 =  0.5339812474332E+01
 lsoda--  at current t (=r1), mxstep (=i1) steps   
       taken on this call before reaching tout     
      In above message,  I1 =       500
      In above message,  R1 =  0.5573761866409E+01
 lsoda--  at current t (=r1), mxstep (=i1) steps   
       taken on this call before reaching tout     
      In above message,  I1 =       500
      In above message,  R1 =  0.3326267074688E+01
Excess work done on this call (perhaps wrong Dfun type).
Run with full_output = 1 to get quantitative information.
Excess work done on this call (perhaps wrong Dfun type).
Run with full_output = 1 to get quantitative information.
Excess work done on this call (perhaps wrong Dfun type).
Run with full_output = 1 to get quantitative information.
Excess work done on this call (perhaps wrong Dfun type).
Run with full_output = 1 to get quantitative information.
Excess work done on this call (perhaps wrong Dfun type).
Run with full_output = 1 to get quantitative information.
Excess work done on this call (perhaps wrong Dfun type).
Run with full_output = 1 to get quantitative information.
Excess work done on this call (perhaps wrong Dfun type).
Run with full_output = 1 to get quantitative information.
Excess work done on this call (perhaps wrong Dfun type).
Run with full_output = 1 to get quantitative information.
Excess work done on this call (perhaps wrong Dfun type).
Run with full_output = 1 to get quantitative information.
Excess work done on this call (perhaps wrong Dfun type).
Run with full_output = 1 to get quantitative information.
Excess work done on this call (perhaps wrong Dfun type).
Run with full_output = 1 to get quantitative information.
 lsoda--  at current t (=r1), mxstep (=i1) steps   
       taken on this call before reaching tout     
      In above message,  I1 =       500
      In above message,  R1 =  0.8923089002996E+01
 lsoda--  at current t (=r1), mxstep (=i1) steps   
       taken on this call before reaching tout     
      In above message,  I1 =       500
      In above message,  R1 =  0.1304794787774E+02
 lsoda--  at current t (=r1), mxstep (=i1) steps   
       taken on this call before reaching tout     
      In above message,  I1 =       500
      In above message,  R1 =  0.9296223611388E+01
 lsoda--  at current t (=r1), mxstep (=i1) steps   
       taken on this call before reaching tout     
      In above message,  I1 =       500
      In above message,  R1 =  0.7398563990177E+01
 lsoda--  at current t (=r1), mxstep (=i1) steps   
       taken on this call before reaching tout     
      In above message,  I1 =       500
      In above message,  R1 =  0.7203760101772E+01
 lsoda--  at current t (=r1), mxstep (=i1) steps   
       taken on this call before reaching tout     
      In above message,  I1 =       500
      In above message,  R1 =  0.6101113788987E+01
 lsoda--  at current t (=r1), mxstep (=i1) steps   
       taken on this call before reaching tout     
      In above message,  I1 =       500
      In above message,  R1 =  0.3403189701888E+01
 lsoda--  at current t (=r1), mxstep (=i1) steps   
       taken on this call before reaching tout     
      In above message,  I1 =       500
      In above message,  R1 =  0.1231992913026E+02
 lsoda--  at current t (=r1), mxstep (=i1) steps   
       taken on this call before reaching tout     
      In above message,  I1 =       500
      In above message,  R1 =  0.6566601334256E+01
 lsoda--  at current t (=r1), mxstep (=i1) steps   
       taken on this call before reaching tout     
      In above message,  I1 =       500
      In above message,  R1 =  0.8956209384443E+01
 lsoda--  at current t (=r1), mxstep (=i1) steps   
       taken on this call before reaching tout     
      In above message,  I1 =       500
      In above message,  R1 =  0.9071497517375E+01
 lsoda--  at current t (=r1), mxstep (=i1) steps   
       taken on this call before reaching tout     
      In above message,  I1 =       500
      In above message,  R1 =  0.1788270459090E+02
 lsoda--  at current t (=r1), mxstep (=i1) steps   
       taken on this call before reaching tout     
      In above message,  I1 =       500
      In above message,  R1 =  0.3427800618422E+01
 lsoda--  at current t (=r1), mxstep (=i1) steps   
       taken on this call before reaching tout     
      In above message,  I1 =       500
      In above message,  R1 =  0.4859933892408E+01
 lsoda--  at current t (=r1), mxstep (=i1) steps   
       taken on this call before reaching tout     
      In above message,  I1 =       500
      In above message,  R1 =  0.6036825686210E+01
 lsoda--  at current t (=r1), mxstep (=i1) steps   
       taken on this call before reaching tout     
      In above message,  I1 =       500
      In above message,  R1 =  0.9183064330967E+01
 lsoda--  at current t (=r1), mxstep (=i1) steps   
       taken on this call before reaching tout     
      In above message,  I1 =       500
      In above message,  R1 =  0.4106072366941E+01
 lsoda--  at current t (=r1), mxstep (=i1) steps   
       taken on this call before reaching tout     
      In above message,  I1 =       500
      In above message,  R1 =  0.1190117269794E+02
 lsoda--  at current t (=r1), mxstep (=i1) steps   
       taken on this call before reaching tout     
      In above message,  I1 =       500
      In above message,  R1 =  0.3268759064186E+01
 lsoda--  at current t (=r1), mxstep (=i1) steps   
       taken on this call before reaching tout     
      In above message,  I1 =       500
      In above message,  R1 =  0.3298159393057E+01
 lsoda--  at current t (=r1), mxstep (=i1) steps   
       taken on this call before reaching tout     
      In above message,  I1 =       500
      In above message,  R1 =  0.3992300769574E+01
 lsoda--  at current t (=r1), mxstep (=i1) steps   
       taken on this call before reaching tout     
      In above message,  I1 =       500
      In above message,  R1 =  0.4750126872869E+01
 lsoda--  at current t (=r1), mxstep (=i1) steps   
       taken on this call before reaching tout     
      In above message,  I1 =       500
      In above message,  R1 =  0.3974784992061E+01
 lsoda--  at current t (=r1), mxstep (=i1) steps   
       taken on this call before reaching tout     
      In above message,  I1 =       500
      In above message,  R1 =  0.9166191746739E+01
 lsoda--  at current t (=r1), mxstep (=i1) steps   
       taken on this call before reaching tout     
      In above message,  I1 =       500
      In above message,  R1 =  0.8962288270660E+01
 lsoda--  at current t (=r1), mxstep (=i1) steps   
       taken on this call before reaching tout     
      In above message,  I1 =       500
      In above message,  R1 =  0.5273402819749E+01
 lsoda--  at current t (=r1), mxstep (=i1) steps   
       taken on this call before reaching tout     
      In above message,  I1 =       500
      In above message,  R1 =  0.8083519208670E+01
 lsoda--  at current t (=r1), mxstep (=i1) steps   
       taken on this call before reaching tout     
      In above message,  I1 =       500
      In above message,  R1 =  0.9136141385228E+01
 lsoda--  at current t (=r1), mxstep (=i1) steps   
       taken on this call before reaching tout     
      In above message,  I1 =       500
      In above message,  R1 =  0.1430034618139E+02
 lsoda--  at current t (=r1), mxstep (=i1) steps   
       taken on this call before reaching tout     
      In above message,  I1 =       500
      In above message,  R1 =  0.1648422833921E+02
 lsoda--  at current t (=r1), mxstep (=i1) steps   
       taken on this call before reaching tout     
      In above message,  I1 =       500
      In above message,  R1 =  0.4603993240848E+01
 lsoda--  at current t (=r1), mxstep (=i1) steps   
       taken on this call before reaching tout     
      In above message,  I1 =       500
      In above message,  R1 =  0.7965519750613E+01
 lsoda--  at current t (=r1), mxstep (=i1) steps   
       taken on this call before reaching tout     
      In above message,  I1 =       500
      In above message,  R1 =  0.5205274550913E+02
 lsoda--  at current t (=r1), mxstep (=i1) steps   
       taken on this call before reaching tout     
      In above message,  I1 =       500
      In above message,  R1 =  0.8976503376265E+01
 lsoda--  at current t (=r1), mxstep (=i1) steps   
       taken on this call before reaching tout     
      In above message,  I1 =       500
      In above message,  R1 =  0.1622093433381E+02
 lsoda--  at current t (=r1), mxstep (=i1) steps   
       taken on this call before reaching tout     
      In above message,  I1 =       500
      In above message,  R1 =  0.6006625830387E+01
 lsoda--  at current t (=r1), mxstep (=i1) steps   
       taken on this call before reaching tout     
      In above message,  I1 =       500
      In above message,  R1 =  0.4138191025220E+01
 lsoda--  at current t (=r1), mxstep (=i1) steps   
       taken on this call before reaching tout     
      In above message,  I1 =       500
      In above message,  R1 =  0.4127585119867E+01
 lsoda--  at current t (=r1), mxstep (=i1) steps   
       taken on this call before reaching tout     
      In above message,  I1 =       500
      In above message,  R1 =  0.9720152905035E+02
 lsoda--  at current t (=r1), mxstep (=i1) steps   
       taken on this call before reaching tout     
      In above message,  I1 =       500
      In above message,  R1 =  0.6030309137346E+01
 lsoda--  at current t (=r1), mxstep (=i1) steps   
       taken on this call before reaching tout     
      In above message,  I1 =       500
      In above message,  R1 =  0.7413130875234E+01
 lsoda--  at current t (=r1), mxstep (=i1) steps   
       taken on this call before reaching tout     
      In above message,  I1 =       500
      In above message,  R1 =  0.4045408293469E+01
Excess work done on this call (perhaps wrong Dfun type).
Run with full_output = 1 to get quantitative information.
Excess work done on this call (perhaps wrong Dfun type).
Run with full_output = 1 to get quantitative information.
Excess work done on this call (perhaps wrong Dfun type).
Run with full_output = 1 to get quantitative information.
Excess work done on this call (perhaps wrong Dfun type).
Run with full_output = 1 to get quantitative information.
Excess work done on this call (perhaps wrong Dfun type).
Run with full_output = 1 to get quantitative information.
Excess work done on this call (perhaps wrong Dfun type).
Run with full_output = 1 to get quantitative information.
Excess work done on this call (perhaps wrong Dfun type).
Run with full_output = 1 to get quantitative information.
Excess work done on this call (perhaps wrong Dfun type).
Run with full_output = 1 to get quantitative information.
Excess work done on this call (perhaps wrong Dfun type).
Run with full_output = 1 to get quantitative information.
Excess work done on this call (perhaps wrong Dfun type).
Run with full_output = 1 to get quantitative information.
Excess work done on this call (perhaps wrong Dfun type).
Run with full_output = 1 to get quantitative information.
Excess work done on this call (perhaps wrong Dfun type).
Run with full_output = 1 to get quantitative information.
Excess work done on this call (perhaps wrong Dfun type).
Run with full_output = 1 to get quantitative information.
Excess work done on this call (perhaps wrong Dfun type).
Run with full_output = 1 to get quantitative information.
Excess work done on this call (perhaps wrong Dfun type).
Run with full_output = 1 to get quantitative information.
Excess work done on this call (perhaps wrong Dfun type).
Run with full_output = 1 to get quantitative information.
Excess work done on this call (perhaps wrong Dfun type).
Run with full_output = 1 to get quantitative information.
Excess work done on this call (perhaps wrong Dfun type).
Run with full_output = 1 to get quantitative information.
Excess work done on this call (perhaps wrong Dfun type).
Run with full_output = 1 to get quantitative information.
Excess work done on this call (perhaps wrong Dfun type).
Run with full_output = 1 to get quantitative information.
Excess work done on this call (perhaps wrong Dfun type).
Run with full_output = 1 to get quantitative information.
Excess work done on this call (perhaps wrong Dfun type).
Run with full_output = 1 to get quantitative information.
Excess work done on this call (perhaps wrong Dfun type).
Run with full_output = 1 to get quantitative information.
Excess work done on this call (perhaps wrong Dfun type).
Run with full_output = 1 to get quantitative information.
Excess work done on this call (perhaps wrong Dfun type).
Run with full_output = 1 to get quantitative information.
Excess work done on this call (perhaps wrong Dfun type).
Run with full_output = 1 to get quantitative information.
Excess work done on this call (perhaps wrong Dfun type).
Run with full_output = 1 to get quantitative information.
Excess work done on this call (perhaps wrong Dfun type).
Run with full_output = 1 to get quantitative information.
Excess work done on this call (perhaps wrong Dfun type).
Run with full_output = 1 to get quantitative information.
Excess work done on this call (perhaps wrong Dfun type).
Run with full_output = 1 to get quantitative information.
Excess work done on this call (perhaps wrong Dfun type).
Run with full_output = 1 to get quantitative information.
Excess work done on this call (perhaps wrong Dfun type).
Run with full_output = 1 to get quantitative information.
Excess work done on this call (perhaps wrong Dfun type).
Run with full_output = 1 to get quantitative information.
Excess work done on this call (perhaps wrong Dfun type).
Run with full_output = 1 to get quantitative information.
Excess work done on this call (perhaps wrong Dfun type).
Run with full_output = 1 to get quantitative information.
Excess work done on this call (perhaps wrong Dfun type).
Run with full_output = 1 to get quantitative information.
Excess work done on this call (perhaps wrong Dfun type).
Run with full_output = 1 to get quantitative information.
Excess work done on this call (perhaps wrong Dfun type).
Run with full_output = 1 to get quantitative information.
Excess work done on this call (perhaps wrong Dfun type).
Run with full_output = 1 to get quantitative information.
Excess work done on this call (perhaps wrong Dfun type).
Run with full_output = 1 to get quantitative information.
Excess work done on this call (perhaps wrong Dfun type).
Run with full_output = 1 to get quantitative information.
Excess work done on this call (perhaps wrong Dfun type).
Run with full_output = 1 to get quantitative information.
 lsoda--  at current t (=r1), mxstep (=i1) steps   
       taken on this call before reaching tout     
      In above message,  I1 =       500
      In above message,  R1 =  0.5088677029209E+01
 lsoda--  at current t (=r1), mxstep (=i1) steps   
       taken on this call before reaching tout     
      In above message,  I1 =       500
      In above message,  R1 =  0.1322650719354E+02
 lsoda--  at current t (=r1), mxstep (=i1) steps   
       taken on this call before reaching tout     
      In above message,  I1 =       500
      In above message,  R1 =  0.4211407670369E+01
 lsoda--  at current t (=r1), mxstep (=i1) steps   
       taken on this call before reaching tout     
      In above message,  I1 =       500
      In above message,  R1 =  0.1181620143019E+03
 lsoda--  at current t (=r1), mxstep (=i1) steps   
       taken on this call before reaching tout     
      In above message,  I1 =       500
      In above message,  R1 =  0.2515785332223E+02
 lsoda--  at current t (=r1), mxstep (=i1) steps   
       taken on this call before reaching tout     
      In above message,  I1 =       500
      In above message,  R1 =  0.4241423274399E+01
 lsoda--  at current t (=r1), mxstep (=i1) steps   
       taken on this call before reaching tout     
      In above message,  I1 =       500
      In above message,  R1 =  0.5539879801869E+01
 lsoda--  at current t (=r1), mxstep (=i1) steps   
       taken on this call before reaching tout     
      In above message,  I1 =       500
      In above message,  R1 =  0.9800919267800E+01
 lsoda--  at current t (=r1), mxstep (=i1) steps   
       taken on this call before reaching tout     
      In above message,  I1 =       500
      In above message,  R1 =  0.4305509411730E+01
 lsoda--  at current t (=r1), mxstep (=i1) steps   
       taken on this call before reaching tout     
      In above message,  I1 =       500
      In above message,  R1 =  0.5175778175437E+01
 lsoda--  at current t (=r1), mxstep (=i1) steps   
       taken on this call before reaching tout     
      In above message,  I1 =       500
      In above message,  R1 =  0.4685890463562E+01
 lsoda--  at current t (=r1), mxstep (=i1) steps   
       taken on this call before reaching tout     
      In above message,  I1 =       500
      In above message,  R1 =  0.5209783495690E+01
 lsoda--  at current t (=r1), mxstep (=i1) steps   
       taken on this call before reaching tout     
      In above message,  I1 =       500
      In above message,  R1 =  0.7008244532286E+01
 lsoda--  at current t (=r1), mxstep (=i1) steps   
       taken on this call before reaching tout     
      In above message,  I1 =       500
      In above message,  R1 =  0.2518866900980E+02
 lsoda--  at current t (=r1), mxstep (=i1) steps   
       taken on this call before reaching tout     
      In above message,  I1 =       500
      In above message,  R1 =  0.7243621990423E+01
 lsoda--  at current t (=r1), mxstep (=i1) steps   
       taken on this call before reaching tout     
      In above message,  I1 =       500
      In above message,  R1 =  0.7914479729042E+01
 lsoda--  at current t (=r1), mxstep (=i1) steps   
       taken on this call before reaching tout     
      In above message,  I1 =       500
      In above message,  R1 =  0.8959249188543E+01
 lsoda--  at current t (=r1), mxstep (=i1) steps   
       taken on this call before reaching tout     
      In above message,  I1 =       500
      In above message,  R1 =  0.8199826368415E+01
 lsoda--  at current t (=r1), mxstep (=i1) steps   
       taken on this call before reaching tout     
      In above message,  I1 =       500
      In above message,  R1 =  0.1196236327179E+00
 lsoda--  at current t (=r1), mxstep (=i1) steps   
       taken on this call before reaching tout     
      In above message,  I1 =       500
      In above message,  R1 =  0.4266130850452E+01
 lsoda--  at current t (=r1), mxstep (=i1) steps   
       taken on this call before reaching tout     
      In above message,  I1 =       500
      In above message,  R1 =  0.9198216424170E-01
 lsoda--  at current t (=r1), mxstep (=i1) steps   
       taken on this call before reaching tout     
      In above message,  I1 =       500
      In above message,  R1 =  0.7191818091582E+01
 lsoda--  at current t (=r1), mxstep (=i1) steps   
       taken on this call before reaching tout     
      In above message,  I1 =       500
      In above message,  R1 =  0.1491821693462E+00
 lsoda--  at current t (=r1), mxstep (=i1) steps   
       taken on this call before reaching tout     
      In above message,  I1 =       500
      In above message,  R1 =  0.4012615257297E+01
 lsoda--  at current t (=r1), mxstep (=i1) steps   
       taken on this call before reaching tout     
      In above message,  I1 =       500
      In above message,  R1 =  0.4109583755807E+01
 lsoda--  at current t (=r1), mxstep (=i1) steps   
       taken on this call before reaching tout     
      In above message,  I1 =       500
      In above message,  R1 =  0.7206878952167E+01
 lsoda--  at current t (=r1), mxstep (=i1) steps   
       taken on this call before reaching tout     
      In above message,  I1 =       500
      In above message,  R1 =  0.5268157388430E+01
 lsoda--  at current t (=r1), mxstep (=i1) steps   
       taken on this call before reaching tout     
      In above message,  I1 =       500
      In above message,  R1 =  0.7133653471068E+01
 lsoda--  at current t (=r1), mxstep (=i1) steps   
       taken on this call before reaching tout     
      In above message,  I1 =       500
      In above message,  R1 =  0.3766495104676E+01
 lsoda--  at current t (=r1), mxstep (=i1) steps   
       taken on this call before reaching tout     
      In above message,  I1 =       500
      In above message,  R1 =  0.6011409085481E+01
 lsoda--  at current t (=r1), mxstep (=i1) steps   
       taken on this call before reaching tout     
      In above message,  I1 =       500
      In above message,  R1 =  0.9172624105965E+01
 lsoda--  at current t (=r1), mxstep (=i1) steps   
       taken on this call before reaching tout     
      In above message,  I1 =       500
      In above message,  R1 =  0.7118073664050E+01
 lsoda--  at current t (=r1), mxstep (=i1) steps   
       taken on this call before reaching tout     
      In above message,  I1 =       500
      In above message,  R1 =  0.3072698477204E+01
 lsoda--  at current t (=r1), mxstep (=i1) steps   
       taken on this call before reaching tout     
      In above message,  I1 =       500
      In above message,  R1 =  0.2009724160755E+02
 lsoda--  at current t (=r1), mxstep (=i1) steps   
       taken on this call before reaching tout     
      In above message,  I1 =       500
      In above message,  R1 =  0.4856955205076E+01
 lsoda--  at current t (=r1), mxstep (=i1) steps   
       taken on this call before reaching tout     
      In above message,  I1 =       500
      In above message,  R1 =  0.7265010342128E+01
 lsoda--  at current t (=r1), mxstep (=i1) steps   
       taken on this call before reaching tout     
      In above message,  I1 =       500
      In above message,  R1 =  0.3160051733447E+01
 lsoda--  at current t (=r1), mxstep (=i1) steps   
       taken on this call before reaching tout     
      In above message,  I1 =       500
      In above message,  R1 =  0.8104454771012E+01
 lsoda--  at current t (=r1), mxstep (=i1) steps   
       taken on this call before reaching tout     
      In above message,  I1 =       500
      In above message,  R1 =  0.3276834179144E+01
 lsoda--  at current t (=r1), mxstep (=i1) steps   
       taken on this call before reaching tout     
      In above message,  I1 =       500
      In above message,  R1 =  0.9092998325989E+01
 lsoda--  at current t (=r1), mxstep (=i1) steps   
       taken on this call before reaching tout     
      In above message,  I1 =       500
      In above message,  R1 =  0.3934039028710E+01
 lsoda--  at current t (=r1), mxstep (=i1) steps   
       taken on this call before reaching tout     
      In above message,  I1 =       500
      In above message,  R1 =  0.3762335651557E+01
Excess work done on this call (perhaps wrong Dfun type).
Run with full_output = 1 to get quantitative information.
Excess work done on this call (perhaps wrong Dfun type).
Run with full_output = 1 to get quantitative information.
Excess work done on this call (perhaps wrong Dfun type).
Run with full_output = 1 to get quantitative information.
Excess work done on this call (perhaps wrong Dfun type).
Run with full_output = 1 to get quantitative information.
Excess work done on this call (perhaps wrong Dfun type).
Run with full_output = 1 to get quantitative information.
Excess work done on this call (perhaps wrong Dfun type).
Run with full_output = 1 to get quantitative information.
Excess work done on this call (perhaps wrong Dfun type).
Run with full_output = 1 to get quantitative information.
Excess work done on this call (perhaps wrong Dfun type).
Run with full_output = 1 to get quantitative information.
Excess work done on this call (perhaps wrong Dfun type).
Run with full_output = 1 to get quantitative information.
Excess work done on this call (perhaps wrong Dfun type).
Run with full_output = 1 to get quantitative information.
Excess work done on this call (perhaps wrong Dfun type).
Run with full_output = 1 to get quantitative information.
 lsoda--  at current t (=r1), mxstep (=i1) steps   
       taken on this call before reaching tout     
      In above message,  I1 =       500
      In above message,  R1 =  0.2602986731803E+02
 lsoda--  at current t (=r1), mxstep (=i1) steps   
       taken on this call before reaching tout     
      In above message,  I1 =       500
      In above message,  R1 =  0.3171686023481E+01
 lsoda--  at current t (=r1), mxstep (=i1) steps   
       taken on this call before reaching tout     
      In above message,  I1 =       500
      In above message,  R1 =  0.3134503116274E+02
 lsoda--  at current t (=r1), mxstep (=i1) steps   
       taken on this call before reaching tout     
      In above message,  I1 =       500
      In above message,  R1 =  0.3912347911605E+01
 lsoda--  at current t (=r1), mxstep (=i1) steps   
       taken on this call before reaching tout     
      In above message,  I1 =       500
      In above message,  R1 =  0.6114491330236E+01
 lsoda--  at current t (=r1), mxstep (=i1) steps   
       taken on this call before reaching tout     
      In above message,  I1 =       500
      In above message,  R1 =  0.9029565975893E+01
 lsoda--  at current t (=r1), mxstep (=i1) steps   
       taken on this call before reaching tout     
      In above message,  I1 =       500
      In above message,  R1 =  0.2398594430071E+02
 lsoda--  at current t (=r1), mxstep (=i1) steps   
       taken on this call before reaching tout     
      In above message,  I1 =       500
      In above message,  R1 =  0.7175777298381E+01
 lsoda--  at current t (=r1), mxstep (=i1) steps   
       taken on this call before reaching tout     
      In above message,  I1 =       500
      In above message,  R1 =  0.8884055797012E+01
 lsoda--  at current t (=r1), mxstep (=i1) steps   
       taken on this call before reaching tout     
      In above message,  I1 =       500
      In above message,  R1 =  0.9208994929585E+01
 lsoda--  at current t (=r1), mxstep (=i1) steps   
       taken on this call before reaching tout     
      In above message,  I1 =       500
      In above message,  R1 =  0.4838238462506E+01
 lsoda--  at current t (=r1), mxstep (=i1) steps   
       taken on this call before reaching tout     
      In above message,  I1 =       500
      In above message,  R1 =  0.1002089816608E+02
 lsoda--  at current t (=r1), mxstep (=i1) steps   
       taken on this call before reaching tout     
      In above message,  I1 =       500
      In above message,  R1 =  0.4799593177297E+01
 lsoda--  at current t (=r1), mxstep (=i1) steps   
       taken on this call before reaching tout     
      In above message,  I1 =       500
      In above message,  R1 =  0.4170081335870E+01
 lsoda--  at current t (=r1), mxstep (=i1) steps   
       taken on this call before reaching tout     
      In above message,  I1 =       500
      In above message,  R1 =  0.5236894678525E+01
 lsoda--  at current t (=r1), mxstep (=i1) steps   
       taken on this call before reaching tout     
      In above message,  I1 =       500
      In above message,  R1 =  0.1004230869368E+02
 lsoda--  at current t (=r1), mxstep (=i1) steps   
       taken on this call before reaching tout     
      In above message,  I1 =       500
      In above message,  R1 =  0.5171099572169E+01
 lsoda--  at current t (=r1), mxstep (=i1) steps   
       taken on this call before reaching tout     
      In above message,  I1 =       500
      In above message,  R1 =  0.7187061718565E+01
 lsoda--  at current t (=r1), mxstep (=i1) steps   
       taken on this call before reaching tout     
      In above message,  I1 =       500
      In above message,  R1 =  0.5212785097210E+01
 lsoda--  at current t (=r1), mxstep (=i1) steps   
       taken on this call before reaching tout     
      In above message,  I1 =       500
      In above message,  R1 =  0.1332373665289E+02
 lsoda--  at current t (=r1), mxstep (=i1) steps   
       taken on this call before reaching tout     
      In above message,  I1 =       500
      In above message,  R1 =  0.7801990392252E+01
 lsoda--  at current t (=r1), mxstep (=i1) steps   
       taken on this call before reaching tout     
      In above message,  I1 =       500
      In above message,  R1 =  0.4041074532213E+01
 lsoda--  at current t (=r1), mxstep (=i1) steps   
       taken on this call before reaching tout     
      In above message,  I1 =       500
      In above message,  R1 =  0.5974553729315E+01
 lsoda--  at current t (=r1), mxstep (=i1) steps   
       taken on this call before reaching tout     
      In above message,  I1 =       500
      In above message,  R1 =  0.3917294982165E+01
 lsoda--  at current t (=r1), mxstep (=i1) steps   
       taken on this call before reaching tout     
      In above message,  I1 =       500
      In above message,  R1 =  0.5286745690464E+01
 lsoda--  at current t (=r1), mxstep (=i1) steps   
       taken on this call before reaching tout     
      In above message,  I1 =       500
      In above message,  R1 =  0.2232877552470E+02
 lsoda--  at current t (=r1), mxstep (=i1) steps   
       taken on this call before reaching tout     
      In above message,  I1 =       500
      In above message,  R1 =  0.6076674529445E+01
 lsoda--  at current t (=r1), mxstep (=i1) steps   
       taken on this call before reaching tout     
      In above message,  I1 =       500
      In above message,  R1 =  0.4744187808587E+01
 lsoda--  at current t (=r1), mxstep (=i1) steps   
       taken on this call before reaching tout     
      In above message,  I1 =       500
      In above message,  R1 =  0.4849305182455E+01
 lsoda--  at current t (=r1), mxstep (=i1) steps   
       taken on this call before reaching tout     
      In above message,  I1 =       500
      In above message,  R1 =  0.6653739642081E+01
 lsoda--  at current t (=r1), mxstep (=i1) steps   
       taken on this call before reaching tout     
      In above message,  I1 =       500
      In above message,  R1 =  0.9016747964444E+01
 lsoda--  at current t (=r1), mxstep (=i1) steps   
       taken on this call before reaching tout     
      In above message,  I1 =       500
      In above message,  R1 =  0.1325775059772E+00
 lsoda--  at current t (=r1), mxstep (=i1) steps   
       taken on this call before reaching tout     
      In above message,  I1 =       500
      In above message,  R1 =  0.4066205034420E+01
 lsoda--  at current t (=r1), mxstep (=i1) steps   
       taken on this call before reaching tout     
      In above message,  I1 =       500
      In above message,  R1 =  0.7123086418624E-01
 lsoda--  at current t (=r1), mxstep (=i1) steps   
       taken on this call before reaching tout     
      In above message,  I1 =       500
      In above message,  R1 =  0.8913175800240E+01
 lsoda--  at current t (=r1), mxstep (=i1) steps   
       taken on this call before reaching tout     
      In above message,  I1 =       500
      In above message,  R1 =  0.1020301953562E+00
 lsoda--  at current t (=r1), mxstep (=i1) steps   
       taken on this call before reaching tout     
      In above message,  I1 =       500
      In above message,  R1 =  0.7204660051728E+01
 lsoda--  at current t (=r1), mxstep (=i1) steps   
       taken on this call before reaching tout     
      In above message,  I1 =       500
      In above message,  R1 =  0.7418689727562E-01
 lsoda--  at current t (=r1), mxstep (=i1) steps   
       taken on this call before reaching tout     
      In above message,  I1 =       500
      In above message,  R1 =  0.1495420634521E+02
 lsoda--  at current t (=r1), mxstep (=i1) steps   
       taken on this call before reaching tout     
      In above message,  I1 =       500
      In above message,  R1 =  0.1161093974831E+00
 lsoda--  at current t (=r1), mxstep (=i1) steps   
       taken on this call before reaching tout     
      In above message,  I1 =       500
      In above message,  R1 =  0.4410927976262E+01
 lsoda--  at current t (=r1), mxstep (=i1) steps   
       taken on this call before reaching tout     
      In above message,  I1 =       500
      In above message,  R1 =  0.9360141280463E-01
Excess work done on this call (perhaps wrong Dfun type).
Run with full_output = 1 to get quantitative information.
Excess work done on this call (perhaps wrong Dfun type).
Run with full_output = 1 to get quantitative information.
Excess work done on this call (perhaps wrong Dfun type).
Run with full_output = 1 to get quantitative information.
Excess work done on this call (perhaps wrong Dfun type).
Run with full_output = 1 to get quantitative information.
Excess work done on this call (perhaps wrong Dfun type).
Run with full_output = 1 to get quantitative information.
Excess work done on this call (perhaps wrong Dfun type).
Run with full_output = 1 to get quantitative information.
Excess work done on this call (perhaps wrong Dfun type).
Run with full_output = 1 to get quantitative information.
Excess work done on this call (perhaps wrong Dfun type).
Run with full_output = 1 to get quantitative information.
Excess work done on this call (perhaps wrong Dfun type).
Run with full_output = 1 to get quantitative information.
Excess work done on this call (perhaps wrong Dfun type).
Run with full_output = 1 to get quantitative information.
Excess work done on this call (perhaps wrong Dfun type).
Run with full_output = 1 to get quantitative information.
Excess work done on this call (perhaps wrong Dfun type).
Run with full_output = 1 to get quantitative information.
Excess work done on this call (perhaps wrong Dfun type).
Run with full_output = 1 to get quantitative information.
Excess work done on this call (perhaps wrong Dfun type).
Run with full_output = 1 to get quantitative information.
Excess work done on this call (perhaps wrong Dfun type).
Run with full_output = 1 to get quantitative information.
Excess work done on this call (perhaps wrong Dfun type).
Run with full_output = 1 to get quantitative information.
Excess work done on this call (perhaps wrong Dfun type).
Run with full_output = 1 to get quantitative information.
Excess work done on this call (perhaps wrong Dfun type).
Run with full_output = 1 to get quantitative information.
Excess work done on this call (perhaps wrong Dfun type).
Run with full_output = 1 to get quantitative information.
Excess work done on this call (perhaps wrong Dfun type).
Run with full_output = 1 to get quantitative information.
Excess work done on this call (perhaps wrong Dfun type).
Run with full_output = 1 to get quantitative information.
Excess work done on this call (perhaps wrong Dfun type).
Run with full_output = 1 to get quantitative information.
Excess work done on this call (perhaps wrong Dfun type).
Run with full_output = 1 to get quantitative information.
Excess work done on this call (perhaps wrong Dfun type).
Run with full_output = 1 to get quantitative information.
Excess work done on this call (perhaps wrong Dfun type).
Run with full_output = 1 to get quantitative information.
Excess work done on this call (perhaps wrong Dfun type).
Run with full_output = 1 to get quantitative information.
Excess work done on this call (perhaps wrong Dfun type).
Run with full_output = 1 to get quantitative information.
Excess work done on this call (perhaps wrong Dfun type).
Run with full_output = 1 to get quantitative information.
Excess work done on this call (perhaps wrong Dfun type).
Run with full_output = 1 to get quantitative information.
Excess work done on this call (perhaps wrong Dfun type).
Run with full_output = 1 to get quantitative information.
Excess work done on this call (perhaps wrong Dfun type).
Run with full_output = 1 to get quantitative information.
Excess work done on this call (perhaps wrong Dfun type).
Run with full_output = 1 to get quantitative information.
Excess work done on this call (perhaps wrong Dfun type).
Run with full_output = 1 to get quantitative information.
Excess work done on this call (perhaps wrong Dfun type).
Run with full_output = 1 to get quantitative information.
Excess work done on this call (perhaps wrong Dfun type).
Run with full_output = 1 to get quantitative information.
Excess work done on this call (perhaps wrong Dfun type).
Run with full_output = 1 to get quantitative information.
Excess work done on this call (perhaps wrong Dfun type).
Run with full_output = 1 to get quantitative information.
Excess work done on this call (perhaps wrong Dfun type).
Run with full_output = 1 to get quantitative information.
Excess work done on this call (perhaps wrong Dfun type).
Run with full_output = 1 to get quantitative information.
Excess work done on this call (perhaps wrong Dfun type).
Run with full_output = 1 to get quantitative information.
Excess work done on this call (perhaps wrong Dfun type).
Run with full_output = 1 to get quantitative information.
Excess work done on this call (perhaps wrong Dfun type).
Run with full_output = 1 to get quantitative information.
Excess work done on this call (perhaps wrong Dfun type).
Run with full_output = 1 to get quantitative information.
Excess work done on this call (perhaps wrong Dfun type).
Run with full_output = 1 to get quantitative information.
Excess work done on this call (perhaps wrong Dfun type).
Run with full_output = 1 to get quantitative information.
Excess work done on this call (perhaps wrong Dfun type).
Run with full_output = 1 to get quantitative information.
Excess work done on this call (perhaps wrong Dfun type).
Run with full_output = 1 to get quantitative information.
Excess work done on this call (perhaps wrong Dfun type).
Run with full_output = 1 to get quantitative information.
Excess work done on this call (perhaps wrong Dfun type).
Run with full_output = 1 to get quantitative information.
Excess work done on this call (perhaps wrong Dfun type).
Run with full_output = 1 to get quantitative information.
Excess work done on this call (perhaps wrong Dfun type).
Run with full_output = 1 to get quantitative information.
Excess work done on this call (perhaps wrong Dfun type).
Run with full_output = 1 to get quantitative information.
Excess work done on this call (perhaps wrong Dfun type).
Run with full_output = 1 to get quantitative information.
Excess work done on this call (perhaps wrong Dfun type).
Run with full_output = 1 to get quantitative information.
Excess work done on this call (perhaps wrong Dfun type).
Run with full_output = 1 to get quantitative information.
Excess work done on this call (perhaps wrong Dfun type).
Run with full_output = 1 to get quantitative information.
Excess work done on this call (perhaps wrong Dfun type).
Run with full_output = 1 to get quantitative information.
Excess work done on this call (perhaps wrong Dfun type).
Run with full_output = 1 to get quantitative information.
Excess work done on this call (perhaps wrong Dfun type).
Run with full_output = 1 to get quantitative information.
Excess work done on this call (perhaps wrong Dfun type).
Run with full_output = 1 to get quantitative information.
Excess work done on this call (perhaps wrong Dfun type).
Run with full_output = 1 to get quantitative information.
Excess work done on this call (perhaps wrong Dfun type).
Run with full_output = 1 to get quantitative information.
Excess work done on this call (perhaps wrong Dfun type).
Run with full_output = 1 to get quantitative information.
Excess work done on this call (perhaps wrong Dfun type).
Run with full_output = 1 to get quantitative information.
Excess work done on this call (perhaps wrong Dfun type).
Run with full_output = 1 to get quantitative information.
Excess work done on this call (perhaps wrong Dfun type).
Run with full_output = 1 to get quantitative information.
Excess work done on this call (perhaps wrong Dfun type).
Run with full_output = 1 to get quantitative information.
Excess work done on this call (perhaps wrong Dfun type).
Run with full_output = 1 to get quantitative information.
Excess work done on this call (perhaps wrong Dfun type).
Run with full_output = 1 to get quantitative information.
Excess work done on this call (perhaps wrong Dfun type).
Run with full_output = 1 to get quantitative information.
Excess work done on this call (perhaps wrong Dfun type).
Run with full_output = 1 to get quantitative information.
Excess work done on this call (perhaps wrong Dfun type).
Run with full_output = 1 to get quantitative information.
Excess work done on this call (perhaps wrong Dfun type).
Run with full_output = 1 to get quantitative information.
Excess work done on this call (perhaps wrong Dfun type).
Run with full_output = 1 to get quantitative information.
Excess work done on this call (perhaps wrong Dfun type).
Run with full_output = 1 to get quantitative information.
Excess work done on this call (perhaps wrong Dfun type).
Run with full_output = 1 to get quantitative information.
Excess work done on this call (perhaps wrong Dfun type).
Run with full_output = 1 to get quantitative information.
Excess work done on this call (perhaps wrong Dfun type).
Run with full_output = 1 to get quantitative information.
Excess work done on this call (perhaps wrong Dfun type).
Run with full_output = 1 to get quantitative information.
Excess work done on this call (perhaps wrong Dfun type).
Run with full_output = 1 to get quantitative information.
Excess work done on this call (perhaps wrong Dfun type).
Run with full_output = 1 to get quantitative information.
Excess work done on this call (perhaps wrong Dfun type).
Run with full_output = 1 to get quantitative information.
Excess work done on this call (perhaps wrong Dfun type).
Run with full_output = 1 to get quantitative information.
Excess work done on this call (perhaps wrong Dfun type).
Run with full_output = 1 to get quantitative information.
Excess work done on this call (perhaps wrong Dfun type).
Run with full_output = 1 to get quantitative information.
Excess work done on this call (perhaps wrong Dfun type).
Run with full_output = 1 to get quantitative information.
Excess work done on this call (perhaps wrong Dfun type).
Run with full_output = 1 to get quantitative information.
Excess work done on this call (perhaps wrong Dfun type).
Run with full_output = 1 to get quantitative information.
Excess work done on this call (perhaps wrong Dfun type).
Run with full_output = 1 to get quantitative information.
Excess work done on this call (perhaps wrong Dfun type).
Run with full_output = 1 to get quantitative information.
Excess work done on this call (perhaps wrong Dfun type).
Run with full_output = 1 to get quantitative information.
Excess work done on this call (perhaps wrong Dfun type).
Run with full_output = 1 to get quantitative information.
Excess work done on this call (perhaps wrong Dfun type).
Run with full_output = 1 to get quantitative information.
 lsoda--  at current t (=r1), mxstep (=i1) steps   
       taken on this call before reaching tout     
      In above message,  I1 =       500
      In above message,  R1 =  0.4525292310256E+01
 lsoda--  at current t (=r1), mxstep (=i1) steps   
       taken on this call before reaching tout     
      In above message,  I1 =       500
      In above message,  R1 =  0.3137557613856E+02
 lsoda--  at current t (=r1), mxstep (=i1) steps   
       taken on this call before reaching tout     
      In above message,  I1 =       500
      In above message,  R1 =  0.4733994653278E+01
 lsoda--  at current t (=r1), mxstep (=i1) steps   
       taken on this call before reaching tout     
      In above message,  I1 =       500
      In above message,  R1 =  0.1099424978386E+02
 lsoda--  at current t (=r1), mxstep (=i1) steps   
       taken on this call before reaching tout     
      In above message,  I1 =       500
      In above message,  R1 =  0.9154829396594E+01
 lsoda--  at current t (=r1), mxstep (=i1) steps   
       taken on this call before reaching tout     
      In above message,  I1 =       500
      In above message,  R1 =  0.8486010482740E+01
 lsoda--  at current t (=r1), mxstep (=i1) steps   
       taken on this call before reaching tout     
      In above message,  I1 =       500
      In above message,  R1 =  0.4152953166450E+01
 lsoda--  at current t (=r1), mxstep (=i1) steps   
       taken on this call before reaching tout     
      In above message,  I1 =       500
      In above message,  R1 =  0.1211844771042E+02
 lsoda--  at current t (=r1), mxstep (=i1) steps   
       taken on this call before reaching tout     
      In above message,  I1 =       500
      In above message,  R1 =  0.5269718656758E+01
 lsoda--  at current t (=r1), mxstep (=i1) steps   
       taken on this call before reaching tout     
      In above message,  I1 =       500
      In above message,  R1 =  0.4257316626453E+01
 lsoda--  at current t (=r1), mxstep (=i1) steps   
       taken on this call before reaching tout     
      In above message,  I1 =       500
      In above message,  R1 =  0.2031829473226E+02
 lsoda--  at current t (=r1), mxstep (=i1) steps   
       taken on this call before reaching tout     
      In above message,  I1 =       500
      In above message,  R1 =  0.7315902364416E+01
 lsoda--  at current t (=r1), mxstep (=i1) steps   
       taken on this call before reaching tout     
      In above message,  I1 =       500
      In above message,  R1 =  0.8102238964087E+01
 lsoda--  at current t (=r1), mxstep (=i1) steps   
       taken on this call before reaching tout     
      In above message,  I1 =       500
      In above message,  R1 =  0.3934181604359E+01
 lsoda--  at current t (=r1), mxstep (=i1) steps   
       taken on this call before reaching tout     
      In above message,  I1 =       500
      In above message,  R1 =  0.8236228136302E+01
 lsoda--  at current t (=r1), mxstep (=i1) steps   
       taken on this call before reaching tout     
      In above message,  I1 =       500
      In above message,  R1 =  0.4297588487173E+02
 lsoda--  at current t (=r1), mxstep (=i1) steps   
       taken on this call before reaching tout     
      In above message,  I1 =       500
      In above message,  R1 =  0.1002069722851E+02
 lsoda--  at current t (=r1), mxstep (=i1) steps   
       taken on this call before reaching tout     
      In above message,  I1 =       500
      In above message,  R1 =  0.4326786924696E+02
 lsoda--  at current t (=r1), mxstep (=i1) steps   
       taken on this call before reaching tout     
      In above message,  I1 =       500
      In above message,  R1 =  0.2978093218961E+01
 lsoda--  at current t (=r1), mxstep (=i1) steps   
       taken on this call before reaching tout     
      In above message,  I1 =       500
      In above message,  R1 =  0.3305128021770E+01
 lsoda--  at current t (=r1), mxstep (=i1) steps   
       taken on this call before reaching tout     
      In above message,  I1 =       500
      In above message,  R1 =  0.1487358552843E+02
 lsoda--  at current t (=r1), mxstep (=i1) steps   
       taken on this call before reaching tout     
      In above message,  I1 =       500
      In above message,  R1 =  0.7164824266617E+01
 lsoda--  at current t (=r1), mxstep (=i1) steps   
       taken on this call before reaching tout     
      In above message,  I1 =       500
      In above message,  R1 =  0.4210603414944E+01
 lsoda--  at current t (=r1), mxstep (=i1) steps   
       taken on this call before reaching tout     
      In above message,  I1 =       500
      In above message,  R1 =  0.3263772451211E+01
 lsoda--  at current t (=r1), mxstep (=i1) steps   
       taken on this call before reaching tout     
      In above message,  I1 =       500
      In above message,  R1 =  0.1286914496824E+02
 lsoda--  at current t (=r1), mxstep (=i1) steps   
       taken on this call before reaching tout     
      In above message,  I1 =       500
      In above message,  R1 =  0.4885539505301E+01
 lsoda--  at current t (=r1), mxstep (=i1) steps   
       taken on this call before reaching tout     
      In above message,  I1 =       500
      In above message,  R1 =  0.3801413728184E+01
 lsoda--  at current t (=r1), mxstep (=i1) steps   
       taken on this call before reaching tout     
      In above message,  I1 =       500
      In above message,  R1 =  0.4084708264263E+01
 lsoda--  at current t (=r1), mxstep (=i1) steps   
       taken on this call before reaching tout     
      In above message,  I1 =       500
      In above message,  R1 =  0.4956458299569E+01
 lsoda--  at current t (=r1), mxstep (=i1) steps   
       taken on this call before reaching tout     
      In above message,  I1 =       500
      In above message,  R1 =  0.3868565084896E+01
 lsoda--  at current t (=r1), mxstep (=i1) steps   
       taken on this call before reaching tout     
      In above message,  I1 =       500
      In above message,  R1 =  0.5928512063386E+02
 lsoda--  at current t (=r1), mxstep (=i1) steps   
       taken on this call before reaching tout     
      In above message,  I1 =       500
      In above message,  R1 =  0.1678067495299E+02
 lsoda--  at current t (=r1), mxstep (=i1) steps   
       taken on this call before reaching tout     
      In above message,  I1 =       500
      In above message,  R1 =  0.4075918547163E+01
 lsoda--  at current t (=r1), mxstep (=i1) steps   
       taken on this call before reaching tout     
      In above message,  I1 =       500
      In above message,  R1 =  0.1923849962810E+02
 lsoda--  at current t (=r1), mxstep (=i1) steps   
       taken on this call before reaching tout     
      In above message,  I1 =       500
      In above message,  R1 =  0.8180431465648E+01
 lsoda--  at current t (=r1), mxstep (=i1) steps   
       taken on this call before reaching tout     
      In above message,  I1 =       500
      In above message,  R1 =  0.1794734726311E+02
 lsoda--  at current t (=r1), mxstep (=i1) steps   
       taken on this call before reaching tout     
      In above message,  I1 =       500
      In above message,  R1 =  0.2947939257921E+01
 lsoda--  at current t (=r1), mxstep (=i1) steps   
       taken on this call before reaching tout     
      In above message,  I1 =       500
      In above message,  R1 =  0.8274549889541E+01
 lsoda--  at current t (=r1), mxstep (=i1) steps   
       taken on this call before reaching tout     
      In above message,  I1 =       500
      In above message,  R1 =  0.4119594761900E+01
 lsoda--  at current t (=r1), mxstep (=i1) steps   
       taken on this call before reaching tout     
      In above message,  I1 =       500
      In above message,  R1 =  0.7560226118756E+01
 lsoda--  at current t (=r1), mxstep (=i1) steps   
       taken on this call before reaching tout     
      In above message,  I1 =       500
      In above message,  R1 =  0.7260534324991E+01
 lsoda--  at current t (=r1), mxstep (=i1) steps   
       taken on this call before reaching tout     
      In above message,  I1 =       500
      In above message,  R1 =  0.9111771552126E+01
Excess work done on this call (perhaps wrong Dfun type).
Run with full_output = 1 to get quantitative information.
Excess work done on this call (perhaps wrong Dfun type).
Run with full_output = 1 to get quantitative information.
Excess work done on this call (perhaps wrong Dfun type).
Run with full_output = 1 to get quantitative information.
Excess work done on this call (perhaps wrong Dfun type).
Run with full_output = 1 to get quantitative information.
Excess work done on this call (perhaps wrong Dfun type).
Run with full_output = 1 to get quantitative information.
Excess work done on this call (perhaps wrong Dfun type).
Run with full_output = 1 to get quantitative information.
Excess work done on this call (perhaps wrong Dfun type).
Run with full_output = 1 to get quantitative information.
Excess work done on this call (perhaps wrong Dfun type).
Run with full_output = 1 to get quantitative information.
Excess work done on this call (perhaps wrong Dfun type).
Run with full_output = 1 to get quantitative information.
Excess work done on this call (perhaps wrong Dfun type).
Run with full_output = 1 to get quantitative information.
Excess work done on this call (perhaps wrong Dfun type).
Run with full_output = 1 to get quantitative information.
Excess work done on this call (perhaps wrong Dfun type).
Run with full_output = 1 to get quantitative information.
Excess work done on this call (perhaps wrong Dfun type).
Run with full_output = 1 to get quantitative information.
Excess work done on this call (perhaps wrong Dfun type).
Run with full_output = 1 to get quantitative information.
Excess work done on this call (perhaps wrong Dfun type).
Run with full_output = 1 to get quantitative information.
Excess work done on this call (perhaps wrong Dfun type).
Run with full_output = 1 to get quantitative information.
Excess work done on this call (perhaps wrong Dfun type).
Run with full_output = 1 to get quantitative information.
Excess work done on this call (perhaps wrong Dfun type).
Run with full_output = 1 to get quantitative information.
Excess work done on this call (perhaps wrong Dfun type).
Run with full_output = 1 to get quantitative information.
Excess work done on this call (perhaps wrong Dfun type).
Run with full_output = 1 to get quantitative information.
Excess work done on this call (perhaps wrong Dfun type).
Run with full_output = 1 to get quantitative information.
Excess work done on this call (perhaps wrong Dfun type).
Run with full_output = 1 to get quantitative information.
 lsoda--  at current t (=r1), mxstep (=i1) steps   
       taken on this call before reaching tout     
      In above message,  I1 =       500
      In above message,  R1 =  0.3311531118985E+01
 lsoda--  at current t (=r1), mxstep (=i1) steps   
       taken on this call before reaching tout     
      In above message,  I1 =       500
      In above message,  R1 =  0.6516400618277E-01
 lsoda--  at current t (=r1), mxstep (=i1) steps   
       taken on this call before reaching tout     
      In above message,  I1 =       500
      In above message,  R1 =  0.5951418378295E+01
 lsoda--  at current t (=r1), mxstep (=i1) steps   
       taken on this call before reaching tout     
      In above message,  I1 =       500
      In above message,  R1 =  0.8870127139570E-01
 lsoda--  at current t (=r1), mxstep (=i1) steps   
       taken on this call before reaching tout     
      In above message,  I1 =       500
      In above message,  R1 =  0.1098738296518E+02
 lsoda--  at current t (=r1), mxstep (=i1) steps   
       taken on this call before reaching tout     
      In above message,  I1 =       500
      In above message,  R1 =  0.5236716376326E+01
 lsoda--  at current t (=r1), mxstep (=i1) steps   
       taken on this call before reaching tout     
      In above message,  I1 =       500
      In above message,  R1 =  0.1888677659311E+02
 lsoda--  at current t (=r1), mxstep (=i1) steps   
       taken on this call before reaching tout     
      In above message,  I1 =       500
      In above message,  R1 =  0.3698726285377E+01
 lsoda--  at current t (=r1), mxstep (=i1) steps   
       taken on this call before reaching tout     
      In above message,  I1 =       500
      In above message,  R1 =  0.5270107827481E+01
 lsoda--  at current t (=r1), mxstep (=i1) steps   
       taken on this call before reaching tout     
      In above message,  I1 =       500
      In above message,  R1 =  0.5098408981581E+01
 lsoda--  at current t (=r1), mxstep (=i1) steps   
       taken on this call before reaching tout     
      In above message,  I1 =       500
      In above message,  R1 =  0.3764151184588E+01
 lsoda--  at current t (=r1), mxstep (=i1) steps   
       taken on this call before reaching tout     
      In above message,  I1 =       500
      In above message,  R1 =  0.4144277539934E+01
 lsoda--  at current t (=r1), mxstep (=i1) steps   
       taken on this call before reaching tout     
      In above message,  I1 =       500
      In above message,  R1 =  0.6779691263096E+01
 lsoda--  at current t (=r1), mxstep (=i1) steps   
       taken on this call before reaching tout     
      In above message,  I1 =       500
      In above message,  R1 =  0.5046243088284E+01
 lsoda--  at current t (=r1), mxstep (=i1) steps   
       taken on this call before reaching tout     
      In above message,  I1 =       500
      In above message,  R1 =  0.9633351305261E+01
 lsoda--  at current t (=r1), mxstep (=i1) steps   
       taken on this call before reaching tout     
      In above message,  I1 =       500
      In above message,  R1 =  0.6002094732717E+01
 lsoda--  at current t (=r1), mxstep (=i1) steps   
       taken on this call before reaching tout     
      In above message,  I1 =       500
      In above message,  R1 =  0.4102922505910E+01
 lsoda--  at current t (=r1), mxstep (=i1) steps   
       taken on this call before reaching tout     
      In above message,  I1 =       500
      In above message,  R1 =  0.1320065057655E+02
 lsoda--  at current t (=r1), mxstep (=i1) steps   
       taken on this call before reaching tout     
      In above message,  I1 =       500
      In above message,  R1 =  0.5165524144676E+01
 lsoda--  at current t (=r1), mxstep (=i1) steps   
       taken on this call before reaching tout     
      In above message,  I1 =       500
      In above message,  R1 =  0.1708875880529E+02
 lsoda--  at current t (=r1), mxstep (=i1) steps   
       taken on this call before reaching tout     
      In above message,  I1 =       500
      In above message,  R1 =  0.3852032557378E+01
 lsoda--  at current t (=r1), mxstep (=i1) steps   
       taken on this call before reaching tout     
      In above message,  I1 =       500
      In above message,  R1 =  0.8098733737500E+01
 lsoda--  at current t (=r1), mxstep (=i1) steps   
       taken on this call before reaching tout     
      In above message,  I1 =       500
      In above message,  R1 =  0.1612068948490E+02
 lsoda--  at current t (=r1), mxstep (=i1) steps   
       taken on this call before reaching tout     
      In above message,  I1 =       500
      In above message,  R1 =  0.5509242644601E+01
 lsoda--  at current t (=r1), mxstep (=i1) steps   
       taken on this call before reaching tout     
      In above message,  I1 =       500
      In above message,  R1 =  0.1016796682579E+02
 lsoda--  at current t (=r1), mxstep (=i1) steps   
       taken on this call before reaching tout     
      In above message,  I1 =       500
      In above message,  R1 =  0.7105975745606E+01
 lsoda--  at current t (=r1), mxstep (=i1) steps   
       taken on this call before reaching tout     
      In above message,  I1 =       500
      In above message,  R1 =  0.3994267021823E+01
 lsoda--  at current t (=r1), mxstep (=i1) steps   
       taken on this call before reaching tout     
      In above message,  I1 =       500
      In above message,  R1 =  0.5220551881923E+01
 lsoda--  at current t (=r1), mxstep (=i1) steps   
       taken on this call before reaching tout     
      In above message,  I1 =       500
      In above message,  R1 =  0.4507888856630E+02
 lsoda--  at current t (=r1), mxstep (=i1) steps   
       taken on this call before reaching tout     
      In above message,  I1 =       500
      In above message,  R1 =  0.7353361826917E+01
 lsoda--  at current t (=r1), mxstep (=i1) steps   
       taken on this call before reaching tout     
      In above message,  I1 =       500
      In above message,  R1 =  0.3920426007229E+01
 lsoda--  at current t (=r1), mxstep (=i1) steps   
       taken on this call before reaching tout     
      In above message,  I1 =       500
      In above message,  R1 =  0.5027354349000E+01
 lsoda--  at current t (=r1), mxstep (=i1) steps   
       taken on this call before reaching tout     
      In above message,  I1 =       500
      In above message,  R1 =  0.4451225766944E+01
 lsoda--  at current t (=r1), mxstep (=i1) steps   
       taken on this call before reaching tout     
      In above message,  I1 =       500
      In above message,  R1 =  0.7173321837034E+01
 lsoda--  at current t (=r1), mxstep (=i1) steps   
       taken on this call before reaching tout     
      In above message,  I1 =       500
      In above message,  R1 =  0.9134525303995E+01
 lsoda--  at current t (=r1), mxstep (=i1) steps   
       taken on this call before reaching tout     
      In above message,  I1 =       500
      In above message,  R1 =  0.3119636452930E+01
 lsoda--  at current t (=r1), mxstep (=i1) steps   
       taken on this call before reaching tout     
      In above message,  I1 =       500
      In above message,  R1 =  0.7097431720181E+01
 lsoda--  at current t (=r1), mxstep (=i1) steps   
       taken on this call before reaching tout     
      In above message,  I1 =       500
      In above message,  R1 =  0.1930422021634E+01
 lsoda--  at current t (=r1), mxstep (=i1) steps   
       taken on this call before reaching tout     
      In above message,  I1 =       500
      In above message,  R1 =  0.1311211757615E+02
 lsoda--  at current t (=r1), mxstep (=i1) steps   
       taken on this call before reaching tout     
      In above message,  I1 =       500
      In above message,  R1 =  0.3846271060971E+01
 lsoda--  at current t (=r1), mxstep (=i1) steps   
       taken on this call before reaching tout     
      In above message,  I1 =       500
      In above message,  R1 =  0.5073451080141E+01
 lsoda--  at current t (=r1), mxstep (=i1) steps   
       taken on this call before reaching tout     
      In above message,  I1 =       500
      In above message,  R1 =  0.2077308329802E+01
Excess work done on this call (perhaps wrong Dfun type).
Run with full_output = 1 to get quantitative information.
Excess work done on this call (perhaps wrong Dfun type).
Run with full_output = 1 to get quantitative information.
Excess work done on this call (perhaps wrong Dfun type).
Run with full_output = 1 to get quantitative information.
Excess work done on this call (perhaps wrong Dfun type).
Run with full_output = 1 to get quantitative information.
Excess work done on this call (perhaps wrong Dfun type).
Run with full_output = 1 to get quantitative information.
Excess work done on this call (perhaps wrong Dfun type).
Run with full_output = 1 to get quantitative information.
Excess work done on this call (perhaps wrong Dfun type).
Run with full_output = 1 to get quantitative information.
Excess work done on this call (perhaps wrong Dfun type).
Run with full_output = 1 to get quantitative information.
Excess work done on this call (perhaps wrong Dfun type).
Run with full_output = 1 to get quantitative information.
Excess work done on this call (perhaps wrong Dfun type).
Run with full_output = 1 to get quantitative information.
Excess work done on this call (perhaps wrong Dfun type).
Run with full_output = 1 to get quantitative information.
Excess work done on this call (perhaps wrong Dfun type).
Run with full_output = 1 to get quantitative information.
Excess work done on this call (perhaps wrong Dfun type).
Run with full_output = 1 to get quantitative information.
Excess work done on this call (perhaps wrong Dfun type).
Run with full_output = 1 to get quantitative information.
Excess work done on this call (perhaps wrong Dfun type).
Run with full_output = 1 to get quantitative information.
Excess work done on this call (perhaps wrong Dfun type).
Run with full_output = 1 to get quantitative information.
Excess work done on this call (perhaps wrong Dfun type).
Run with full_output = 1 to get quantitative information.
Excess work done on this call (perhaps wrong Dfun type).
Run with full_output = 1 to get quantitative information.
Excess work done on this call (perhaps wrong Dfun type).
Run with full_output = 1 to get quantitative information.
Excess work done on this call (perhaps wrong Dfun type).
Run with full_output = 1 to get quantitative information.
Excess work done on this call (perhaps wrong Dfun type).
Run with full_output = 1 to get quantitative information.
Excess work done on this call (perhaps wrong Dfun type).
Run with full_output = 1 to get quantitative information.
Excess work done on this call (perhaps wrong Dfun type).
Run with full_output = 1 to get quantitative information.
 lsoda--  at current t (=r1), mxstep (=i1) steps   
       taken on this call before reaching tout     
      In above message,  I1 =       500
      In above message,  R1 =  0.3910714307835E+01
 lsoda--  at current t (=r1), mxstep (=i1) steps   
       taken on this call before reaching tout     
      In above message,  I1 =       500
      In above message,  R1 =  0.6171279072868E+01
 lsoda--  at current t (=r1), mxstep (=i1) steps   
       taken on this call before reaching tout     
      In above message,  I1 =       500
      In above message,  R1 =  0.6036613026222E+01
 lsoda--  at current t (=r1), mxstep (=i1) steps   
       taken on this call before reaching tout     
      In above message,  I1 =       500
      In above message,  R1 =  0.7124804528162E+01
 lsoda--  at current t (=r1), mxstep (=i1) steps   
       taken on this call before reaching tout     
      In above message,  I1 =       500
      In above message,  R1 =  0.5040609540955E+01
 lsoda--  at current t (=r1), mxstep (=i1) steps   
       taken on this call before reaching tout     
      In above message,  I1 =       500
      In above message,  R1 =  0.5202250468587E+01
 lsoda--  at current t (=r1), mxstep (=i1) steps   
       taken on this call before reaching tout     
      In above message,  I1 =       500
      In above message,  R1 =  0.4853102982413E+01
 lsoda--  at current t (=r1), mxstep (=i1) steps   
       taken on this call before reaching tout     
      In above message,  I1 =       500
      In above message,  R1 =  0.4869986731464E+01
 lsoda--  at current t (=r1), mxstep (=i1) steps   
       taken on this call before reaching tout     
      In above message,  I1 =       500
      In above message,  R1 =  0.4159261726666E+01
 lsoda--  at current t (=r1), mxstep (=i1) steps   
       taken on this call before reaching tout     
      In above message,  I1 =       500
      In above message,  R1 =  0.3995185429431E+01
 lsoda--  at current t (=r1), mxstep (=i1) steps   
       taken on this call before reaching tout     
      In above message,  I1 =       500
      In above message,  R1 =  0.5009549295232E+01
 lsoda--  at current t (=r1), mxstep (=i1) steps   
       taken on this call before reaching tout     
      In above message,  I1 =       500
      In above message,  R1 =  0.7112978265260E+01
 lsoda--  at current t (=r1), mxstep (=i1) steps   
       taken on this call before reaching tout     
      In above message,  I1 =       500
      In above message,  R1 =  0.7008239061469E+01
 lsoda--  at current t (=r1), mxstep (=i1) steps   
       taken on this call before reaching tout     
      In above message,  I1 =       500
      In above message,  R1 =  0.5683820999812E+01
 lsoda--  at current t (=r1), mxstep (=i1) steps   
       taken on this call before reaching tout     
      In above message,  I1 =       500
      In above message,  R1 =  0.4240994850229E+01
 lsoda--  at current t (=r1), mxstep (=i1) steps   
       taken on this call before reaching tout     
      In above message,  I1 =       500
      In above message,  R1 =  0.3204931834270E+01
 lsoda--  at current t (=r1), mxstep (=i1) steps   
       taken on this call before reaching tout     
      In above message,  I1 =       500
      In above message,  R1 =  0.3250778045972E+01
 lsoda--  at current t (=r1), mxstep (=i1) steps   
       taken on this call before reaching tout     
      In above message,  I1 =       500
      In above message,  R1 =  0.1024759646927E+02
 lsoda--  at current t (=r1), mxstep (=i1) steps   
       taken on this call before reaching tout     
      In above message,  I1 =       500
      In above message,  R1 =  0.8711812827594E+01
 lsoda--  at current t (=r1), mxstep (=i1) steps   
       taken on this call before reaching tout     
      In above message,  I1 =       500
      In above message,  R1 =  0.6209508360765E+01
 lsoda--  at current t (=r1), mxstep (=i1) steps   
       taken on this call before reaching tout     
      In above message,  I1 =       500
      In above message,  R1 =  0.1070412011379E+02
 lsoda--  at current t (=r1), mxstep (=i1) steps   
       taken on this call before reaching tout     
      In above message,  I1 =       500
      In above message,  R1 =  0.4141761264273E+01
 lsoda--  at current t (=r1), mxstep (=i1) steps   
       taken on this call before reaching tout     
      In above message,  I1 =       500
      In above message,  R1 =  0.3894997843855E+01
 lsoda--  at current t (=r1), mxstep (=i1) steps   
       taken on this call before reaching tout     
      In above message,  I1 =       500
      In above message,  R1 =  0.1307517422911E+02
 lsoda--  at current t (=r1), mxstep (=i1) steps   
       taken on this call before reaching tout     
      In above message,  I1 =       500
      In above message,  R1 =  0.7486069227102E+01
 lsoda--  at current t (=r1), mxstep (=i1) steps   
       taken on this call before reaching tout     
      In above message,  I1 =       500
      In above message,  R1 =  0.1012045904085E+02
 lsoda--  at current t (=r1), mxstep (=i1) steps   
       taken on this call before reaching tout     
      In above message,  I1 =       500
      In above message,  R1 =  0.3972538402012E+01
 lsoda--  at current t (=r1), mxstep (=i1) steps   
       taken on this call before reaching tout     
      In above message,  I1 =       500
      In above message,  R1 =  0.1392656092521E+02
 lsoda--  at current t (=r1), mxstep (=i1) steps   
       taken on this call before reaching tout     
      In above message,  I1 =       500
      In above message,  R1 =  0.4168983582756E+01
 lsoda--  at current t (=r1), mxstep (=i1) steps   
       taken on this call before reaching tout     
      In above message,  I1 =       500
      In above message,  R1 =  0.5395386735795E+01
 lsoda--  at current t (=r1), mxstep (=i1) steps   
       taken on this call before reaching tout     
      In above message,  I1 =       500
      In above message,  R1 =  0.1764997105632E+02
 lsoda--  at current t (=r1), mxstep (=i1) steps   
       taken on this call before reaching tout     
      In above message,  I1 =       500
      In above message,  R1 =  0.7034823887154E+01
 lsoda--  at current t (=r1), mxstep (=i1) steps   
       taken on this call before reaching tout     
      In above message,  I1 =       500
      In above message,  R1 =  0.5067604275068E+01
 lsoda--  at current t (=r1), mxstep (=i1) steps   
       taken on this call before reaching tout     
      In above message,  I1 =       500
      In above message,  R1 =  0.4216090770236E+01
 lsoda--  at current t (=r1), mxstep (=i1) steps   
       taken on this call before reaching tout     
      In above message,  I1 =       500
      In above message,  R1 =  0.3264364611220E+01
 lsoda--  at current t (=r1), mxstep (=i1) steps   
       taken on this call before reaching tout     
      In above message,  I1 =       500
      In above message,  R1 =  0.9007798918632E+01
 lsoda--  at current t (=r1), mxstep (=i1) steps   
       taken on this call before reaching tout     
      In above message,  I1 =       500
      In above message,  R1 =  0.1439229821417E+02
 lsoda--  at current t (=r1), mxstep (=i1) steps   
       taken on this call before reaching tout     
      In above message,  I1 =       500
      In above message,  R1 =  0.3046499454148E+01
 lsoda--  at current t (=r1), mxstep (=i1) steps   
       taken on this call before reaching tout     
      In above message,  I1 =       500
      In above message,  R1 =  0.9044944185991E+01
 lsoda--  at current t (=r1), mxstep (=i1) steps   
       taken on this call before reaching tout     
      In above message,  I1 =       500
      In above message,  R1 =  0.8174558602215E+01
 lsoda--  at current t (=r1), mxstep (=i1) steps   
       taken on this call before reaching tout     
      In above message,  I1 =       500
      In above message,  R1 =  0.5981755527877E+01
 lsoda--  at current t (=r1), mxstep (=i1) steps   
       taken on this call before reaching tout     
      In above message,  I1 =       500
      In above message,  R1 =  0.8879156280413E+01
Excess work done on this call (perhaps wrong Dfun type).
Run with full_output = 1 to get quantitative information.
Excess work done on this call (perhaps wrong Dfun type).
Run with full_output = 1 to get quantitative information.
Excess work done on this call (perhaps wrong Dfun type).
Run with full_output = 1 to get quantitative information.
Excess work done on this call (perhaps wrong Dfun type).
Run with full_output = 1 to get quantitative information.
Excess work done on this call (perhaps wrong Dfun type).
Run with full_output = 1 to get quantitative information.
Excess work done on this call (perhaps wrong Dfun type).
Run with full_output = 1 to get quantitative information.
Excess work done on this call (perhaps wrong Dfun type).
Run with full_output = 1 to get quantitative information.
Excess work done on this call (perhaps wrong Dfun type).
Run with full_output = 1 to get quantitative information.
Excess work done on this call (perhaps wrong Dfun type).
Run with full_output = 1 to get quantitative information.
Excess work done on this call (perhaps wrong Dfun type).
Run with full_output = 1 to get quantitative information.
Excess work done on this call (perhaps wrong Dfun type).
Run with full_output = 1 to get quantitative information.
Excess work done on this call (perhaps wrong Dfun type).
Run with full_output = 1 to get quantitative information.
Excess work done on this call (perhaps wrong Dfun type).
Run with full_output = 1 to get quantitative information.
Excess work done on this call (perhaps wrong Dfun type).
Run with full_output = 1 to get quantitative information.
Excess work done on this call (perhaps wrong Dfun type).
Run with full_output = 1 to get quantitative information.
Excess work done on this call (perhaps wrong Dfun type).
Run with full_output = 1 to get quantitative information.
Excess work done on this call (perhaps wrong Dfun type).
Run with full_output = 1 to get quantitative information.
Excess work done on this call (perhaps wrong Dfun type).
Run with full_output = 1 to get quantitative information.
Excess work done on this call (perhaps wrong Dfun type).
Run with full_output = 1 to get quantitative information.
Excess work done on this call (perhaps wrong Dfun type).
Run with full_output = 1 to get quantitative information.
Excess work done on this call (perhaps wrong Dfun type).
Run with full_output = 1 to get quantitative information.
Excess work done on this call (perhaps wrong Dfun type).
Run with full_output = 1 to get quantitative information.
Excess work done on this call (perhaps wrong Dfun type).
Run with full_output = 1 to get quantitative information.
Excess work done on this call (perhaps wrong Dfun type).
Run with full_output = 1 to get quantitative information.
Excess work done on this call (perhaps wrong Dfun type).
Run with full_output = 1 to get quantitative information.
Excess work done on this call (perhaps wrong Dfun type).
Run with full_output = 1 to get quantitative information.
Excess work done on this call (perhaps wrong Dfun type).
Run with full_output = 1 to get quantitative information.
Excess work done on this call (perhaps wrong Dfun type).
Run with full_output = 1 to get quantitative information.
Excess work done on this call (perhaps wrong Dfun type).
Run with full_output = 1 to get quantitative information.
Excess work done on this call (perhaps wrong Dfun type).
Run with full_output = 1 to get quantitative information.
Excess work done on this call (perhaps wrong Dfun type).
Run with full_output = 1 to get quantitative information.
Excess work done on this call (perhaps wrong Dfun type).
Run with full_output = 1 to get quantitative information.
Excess work done on this call (perhaps wrong Dfun type).
Run with full_output = 1 to get quantitative information.
Excess work done on this call (perhaps wrong Dfun type).
Run with full_output = 1 to get quantitative information.
Excess work done on this call (perhaps wrong Dfun type).
Run with full_output = 1 to get quantitative information.
Excess work done on this call (perhaps wrong Dfun type).
Run with full_output = 1 to get quantitative information.
Excess work done on this call (perhaps wrong Dfun type).
Run with full_output = 1 to get quantitative information.
Excess work done on this call (perhaps wrong Dfun type).
Run with full_output = 1 to get quantitative information.
Excess work done on this call (perhaps wrong Dfun type).
Run with full_output = 1 to get quantitative information.
Excess work done on this call (perhaps wrong Dfun type).
Run with full_output = 1 to get quantitative information.
Excess work done on this call (perhaps wrong Dfun type).
Run with full_output = 1 to get quantitative information.
Excess work done on this call (perhaps wrong Dfun type).
Run with full_output = 1 to get quantitative information.
Excess work done on this call (perhaps wrong Dfun type).
Run with full_output = 1 to get quantitative information.
Excess work done on this call (perhaps wrong Dfun type).
Run with full_output = 1 to get quantitative information.
Excess work done on this call (perhaps wrong Dfun type).
Run with full_output = 1 to get quantitative information.
Excess work done on this call (perhaps wrong Dfun type).
Run with full_output = 1 to get quantitative information.
Excess work done on this call (perhaps wrong Dfun type).
Run with full_output = 1 to get quantitative information.
Excess work done on this call (perhaps wrong Dfun type).
Run with full_output = 1 to get quantitative information.
Excess work done on this call (perhaps wrong Dfun type).
Run with full_output = 1 to get quantitative information.
Excess work done on this call (perhaps wrong Dfun type).
Run with full_output = 1 to get quantitative information.
Excess work done on this call (perhaps wrong Dfun type).
Run with full_output = 1 to get quantitative information.
Excess work done on this call (perhaps wrong Dfun type).
Run with full_output = 1 to get quantitative information.
Excess work done on this call (perhaps wrong Dfun type).
Run with full_output = 1 to get quantitative information.
Excess work done on this call (perhaps wrong Dfun type).
Run with full_output = 1 to get quantitative information.
Excess work done on this call (perhaps wrong Dfun type).
Run with full_output = 1 to get quantitative information.
Excess work done on this call (perhaps wrong Dfun type).
Run with full_output = 1 to get quantitative information.
Excess work done on this call (perhaps wrong Dfun type).
Run with full_output = 1 to get quantitative information.
Excess work done on this call (perhaps wrong Dfun type).
Run with full_output = 1 to get quantitative information.
Excess work done on this call (perhaps wrong Dfun type).
Run with full_output = 1 to get quantitative information.
Excess work done on this call (perhaps wrong Dfun type).
Run with full_output = 1 to get quantitative information.
Excess work done on this call (perhaps wrong Dfun type).
Run with full_output = 1 to get quantitative information.
Excess work done on this call (perhaps wrong Dfun type).
Run with full_output = 1 to get quantitative information.
Excess work done on this call (perhaps wrong Dfun type).
Run with full_output = 1 to get quantitative information.
Excess work done on this call (perhaps wrong Dfun type).
Run with full_output = 1 to get quantitative information.
Excess work done on this call (perhaps wrong Dfun type).
Run with full_output = 1 to get quantitative information.
Excess work done on this call (perhaps wrong Dfun type).
Run with full_output = 1 to get quantitative information.
Excess work done on this call (perhaps wrong Dfun type).
Run with full_output = 1 to get quantitative information.
Excess work done on this call (perhaps wrong Dfun type).
Run with full_output = 1 to get quantitative information.
Excess work done on this call (perhaps wrong Dfun type).
Run with full_output = 1 to get quantitative information.
Excess work done on this call (perhaps wrong Dfun type).
Run with full_output = 1 to get quantitative information.
Excess work done on this call (perhaps wrong Dfun type).
Run with full_output = 1 to get quantitative information.
Excess work done on this call (perhaps wrong Dfun type).
Run with full_output = 1 to get quantitative information.
Excess work done on this call (perhaps wrong Dfun type).
Run with full_output = 1 to get quantitative information.
Excess work done on this call (perhaps wrong Dfun type).
Run with full_output = 1 to get quantitative information.
Excess work done on this call (perhaps wrong Dfun type).
Run with full_output = 1 to get quantitative information.
Excess work done on this call (perhaps wrong Dfun type).
Run with full_output = 1 to get quantitative information.
Excess work done on this call (perhaps wrong Dfun type).
Run with full_output = 1 to get quantitative information.
Excess work done on this call (perhaps wrong Dfun type).
Run with full_output = 1 to get quantitative information.
 lsoda--  at current t (=r1), mxstep (=i1) steps   
       taken on this call before reaching tout     
      In above message,  I1 =       500
      In above message,  R1 =  0.4119919208908E+01
 lsoda--  at current t (=r1), mxstep (=i1) steps   
       taken on this call before reaching tout     
      In above message,  I1 =       500
      In above message,  R1 =  0.7447967980631E+01
 lsoda--  at current t (=r1), mxstep (=i1) steps   
       taken on this call before reaching tout     
      In above message,  I1 =       500
      In above message,  R1 =  0.1599647175117E+02
 lsoda--  at current t (=r1), mxstep (=i1) steps   
       taken on this call before reaching tout     
      In above message,  I1 =       500
      In above message,  R1 =  0.1628344169311E+02
 lsoda--  at current t (=r1), mxstep (=i1) steps   
       taken on this call before reaching tout     
      In above message,  I1 =       500
      In above message,  R1 =  0.4423239932363E+01
 lsoda--  at current t (=r1), mxstep (=i1) steps   
       taken on this call before reaching tout     
      In above message,  I1 =       500
      In above message,  R1 =  0.9935422501413E+01
 lsoda--  at current t (=r1), mxstep (=i1) steps   
       taken on this call before reaching tout     
      In above message,  I1 =       500
      In above message,  R1 =  0.9031542012483E+01
 lsoda--  at current t (=r1), mxstep (=i1) steps   
       taken on this call before reaching tout     
      In above message,  I1 =       500
      In above message,  R1 =  0.1225167493688E+02
 lsoda--  at current t (=r1), mxstep (=i1) steps   
       taken on this call before reaching tout     
      In above message,  I1 =       500
      In above message,  R1 =  0.3821871911837E+01
 lsoda--  at current t (=r1), mxstep (=i1) steps   
       taken on this call before reaching tout     
      In above message,  I1 =       500
      In above message,  R1 =  0.4649389834298E+01
 lsoda--  at current t (=r1), mxstep (=i1) steps   
       taken on this call before reaching tout     
      In above message,  I1 =       500
      In above message,  R1 =  0.4104176206455E+01
 lsoda--  at current t (=r1), mxstep (=i1) steps   
       taken on this call before reaching tout     
      In above message,  I1 =       500
      In above message,  R1 =  0.5345116724629E+01
 lsoda--  at current t (=r1), mxstep (=i1) steps   
       taken on this call before reaching tout     
      In above message,  I1 =       500
      In above message,  R1 =  0.5222519970192E+02
 lsoda--  at current t (=r1), mxstep (=i1) steps   
       taken on this call before reaching tout     
      In above message,  I1 =       500
      In above message,  R1 =  0.7115912245393E+01
 lsoda--  at current t (=r1), mxstep (=i1) steps   
       taken on this call before reaching tout     
      In above message,  I1 =       500
      In above message,  R1 =  0.4594291771209E+01
 lsoda--  at current t (=r1), mxstep (=i1) steps   
       taken on this call before reaching tout     
      In above message,  I1 =       500
      In above message,  R1 =  0.5428502528109E+01
 lsoda--  at current t (=r1), mxstep (=i1) steps   
       taken on this call before reaching tout     
      In above message,  I1 =       500
      In above message,  R1 =  0.1719813249673E+02
 lsoda--  at current t (=r1), mxstep (=i1) steps   
       taken on this call before reaching tout     
      In above message,  I1 =       500
      In above message,  R1 =  0.7144198544657E+01
 lsoda--  at current t (=r1), mxstep (=i1) steps   
       taken on this call before reaching tout     
      In above message,  I1 =       500
      In above message,  R1 =  0.4099417799494E+01
 lsoda--  at current t (=r1), mxstep (=i1) steps   
       taken on this call before reaching tout     
      In above message,  I1 =       500
      In above message,  R1 =  0.4206069839970E+01
 lsoda--  at current t (=r1), mxstep (=i1) steps   
       taken on this call before reaching tout     
      In above message,  I1 =       500
      In above message,  R1 =  0.4121812486710E+01
 lsoda--  at current t (=r1), mxstep (=i1) steps   
       taken on this call before reaching tout     
      In above message,  I1 =       500
      In above message,  R1 =  0.3997887836642E+01
 lsoda--  at current t (=r1), mxstep (=i1) steps   
       taken on this call before reaching tout     
      In above message,  I1 =       500
      In above message,  R1 =  0.1385792003294E+00
 lsoda--  at current t (=r1), mxstep (=i1) steps   
       taken on this call before reaching tout     
      In above message,  I1 =       500
      In above message,  R1 =  0.2597753068978E+02
 lsoda--  at current t (=r1), mxstep (=i1) steps   
       taken on this call before reaching tout     
      In above message,  I1 =       500
      In above message,  R1 =  0.8841799635478E-01
 lsoda--  at current t (=r1), mxstep (=i1) steps   
       taken on this call before reaching tout     
      In above message,  I1 =       500
      In above message,  R1 =  0.1439285422429E+02
 lsoda--  at current t (=r1), mxstep (=i1) steps   
       taken on this call before reaching tout     
      In above message,  I1 =       500
      In above message,  R1 =  0.1134104437657E+00
 lsoda--  at current t (=r1), mxstep (=i1) steps   
       taken on this call before reaching tout     
      In above message,  I1 =       500
      In above message,  R1 =  0.1610442813944E+02
 lsoda--  at current t (=r1), mxstep (=i1) steps   
       taken on this call before reaching tout     
      In above message,  I1 =       500
      In above message,  R1 =  0.8502780026983E+02
 lsoda--  at current t (=r1), mxstep (=i1) steps   
       taken on this call before reaching tout     
      In above message,  I1 =       500
      In above message,  R1 =  0.1277909415198E+00
 lsoda--  at current t (=r1), mxstep (=i1) steps   
       taken on this call before reaching tout     
      In above message,  I1 =       500
      In above message,  R1 =  0.6254768745778E+01
 lsoda--  at current t (=r1), mxstep (=i1) steps   
       taken on this call before reaching tout     
      In above message,  I1 =       500
      In above message,  R1 =  0.3820101180679E+01
 lsoda--  at current t (=r1), mxstep (=i1) steps   
       taken on this call before reaching tout     
      In above message,  I1 =       500
      In above message,  R1 =  0.1158512633609E+00
 lsoda--  at current t (=r1), mxstep (=i1) steps   
       taken on this call before reaching tout     
      In above message,  I1 =       500
      In above message,  R1 =  0.1159403857693E+00
 lsoda--  at current t (=r1), mxstep (=i1) steps   
       taken on this call before reaching tout     
      In above message,  I1 =       500
      In above message,  R1 =  0.4126905562463E+01
 lsoda--  at current t (=r1), mxstep (=i1) steps   
       taken on this call before reaching tout     
      In above message,  I1 =       500
      In above message,  R1 =  0.8371291264134E-01
 lsoda--  at current t (=r1), mxstep (=i1) steps   
       taken on this call before reaching tout     
      In above message,  I1 =       500
      In above message,  R1 =  0.2158572351368E+02
 lsoda--  at current t (=r1), mxstep (=i1) steps   
       taken on this call before reaching tout     
      In above message,  I1 =       500
      In above message,  R1 =  0.1250849488038E+00
 lsoda--  at current t (=r1), mxstep (=i1) steps   
       taken on this call before reaching tout     
      In above message,  I1 =       500
      In above message,  R1 =  0.4001607480668E+01
 lsoda--  at current t (=r1), mxstep (=i1) steps   
       taken on this call before reaching tout     
      In above message,  I1 =       500
      In above message,  R1 =  0.7708306511999E-01
 lsoda--  at current t (=r1), mxstep (=i1) steps   
       taken on this call before reaching tout     
      In above message,  I1 =       500
      In above message,  R1 =  0.9148414808557E+01
 lsoda--  at current t (=r1), mxstep (=i1) steps   
       taken on this call before reaching tout     
      In above message,  I1 =       500
      In above message,  R1 =  0.7387301592475E-01
Excess work done on this call (perhaps wrong Dfun type).
Run with full_output = 1 to get quantitative information.
Excess work done on this call (perhaps wrong Dfun type).
Run with full_output = 1 to get quantitative information.
Excess work done on this call (perhaps wrong Dfun type).
Run with full_output = 1 to get quantitative information.
Excess work done on this call (perhaps wrong Dfun type).
Run with full_output = 1 to get quantitative information.
Excess work done on this call (perhaps wrong Dfun type).
Run with full_output = 1 to get quantitative information.
Excess work done on this call (perhaps wrong Dfun type).
Run with full_output = 1 to get quantitative information.
Excess work done on this call (perhaps wrong Dfun type).
Run with full_output = 1 to get quantitative information.
Excess work done on this call (perhaps wrong Dfun type).
Run with full_output = 1 to get quantitative information.
Excess work done on this call (perhaps wrong Dfun type).
Run with full_output = 1 to get quantitative information.
Excess work done on this call (perhaps wrong Dfun type).
Run with full_output = 1 to get quantitative information.
Excess work done on this call (perhaps wrong Dfun type).
Run with full_output = 1 to get quantitative information.
Excess work done on this call (perhaps wrong Dfun type).
Run with full_output = 1 to get quantitative information.
Excess work done on this call (perhaps wrong Dfun type).
Run with full_output = 1 to get quantitative information.
Excess work done on this call (perhaps wrong Dfun type).
Run with full_output = 1 to get quantitative information.
Excess work done on this call (perhaps wrong Dfun type).
Run with full_output = 1 to get quantitative information.
Excess work done on this call (perhaps wrong Dfun type).
Run with full_output = 1 to get quantitative information.
Excess work done on this call (perhaps wrong Dfun type).
Run with full_output = 1 to get quantitative information.
Excess work done on this call (perhaps wrong Dfun type).
Run with full_output = 1 to get quantitative information.
Excess work done on this call (perhaps wrong Dfun type).
Run with full_output = 1 to get quantitative information.
Excess work done on this call (perhaps wrong Dfun type).
Run with full_output = 1 to get quantitative information.
Excess work done on this call (perhaps wrong Dfun type).
Run with full_output = 1 to get quantitative information.
Excess work done on this call (perhaps wrong Dfun type).
Run with full_output = 1 to get quantitative information.
Excess work done on this call (perhaps wrong Dfun type).
Run with full_output = 1 to get quantitative information.
Excess work done on this call (perhaps wrong Dfun type).
Run with full_output = 1 to get quantitative information.
Excess work done on this call (perhaps wrong Dfun type).
Run with full_output = 1 to get quantitative information.
Excess work done on this call (perhaps wrong Dfun type).
Run with full_output = 1 to get quantitative information.
Excess work done on this call (perhaps wrong Dfun type).
Run with full_output = 1 to get quantitative information.
Excess work done on this call (perhaps wrong Dfun type).
Run with full_output = 1 to get quantitative information.
Excess work done on this call (perhaps wrong Dfun type).
Run with full_output = 1 to get quantitative information.
Excess work done on this call (perhaps wrong Dfun type).
Run with full_output = 1 to get quantitative information.
Excess work done on this call (perhaps wrong Dfun type).
Run with full_output = 1 to get quantitative information.
Excess work done on this call (perhaps wrong Dfun type).
Run with full_output = 1 to get quantitative information.
Excess work done on this call (perhaps wrong Dfun type).
Run with full_output = 1 to get quantitative information.
Excess work done on this call (perhaps wrong Dfun type).
Run with full_output = 1 to get quantitative information.
Excess work done on this call (perhaps wrong Dfun type).
Run with full_output = 1 to get quantitative information.
Excess work done on this call (perhaps wrong Dfun type).
Run with full_output = 1 to get quantitative information.
Excess work done on this call (perhaps wrong Dfun type).
Run with full_output = 1 to get quantitative information.
Excess work done on this call (perhaps wrong Dfun type).
Run with full_output = 1 to get quantitative information.
Excess work done on this call (perhaps wrong Dfun type).
Run with full_output = 1 to get quantitative information.
Excess work done on this call (perhaps wrong Dfun type).
Run with full_output = 1 to get quantitative information.
Excess work done on this call (perhaps wrong Dfun type).
Run with full_output = 1 to get quantitative information.
Excess work done on this call (perhaps wrong Dfun type).
Run with full_output = 1 to get quantitative information.
Excess work done on this call (perhaps wrong Dfun type).
Run with full_output = 1 to get quantitative information.
Excess work done on this call (perhaps wrong Dfun type).
Run with full_output = 1 to get quantitative information.
Excess work done on this call (perhaps wrong Dfun type).
Run with full_output = 1 to get quantitative information.
Excess work done on this call (perhaps wrong Dfun type).
Run with full_output = 1 to get quantitative information.
Excess work done on this call (perhaps wrong Dfun type).
Run with full_output = 1 to get quantitative information.
Excess work done on this call (perhaps wrong Dfun type).
Run with full_output = 1 to get quantitative information.
Excess work done on this call (perhaps wrong Dfun type).
Run with full_output = 1 to get quantitative information.
Excess work done on this call (perhaps wrong Dfun type).
Run with full_output = 1 to get quantitative information.
Excess work done on this call (perhaps wrong Dfun type).
Run with full_output = 1 to get quantitative information.
 lsoda--  at current t (=r1), mxstep (=i1) steps   
       taken on this call before reaching tout     
      In above message,  I1 =       500
      In above message,  R1 =  0.4419027361197E+01
 lsoda--  at current t (=r1), mxstep (=i1) steps   
       taken on this call before reaching tout     
      In above message,  I1 =       500
      In above message,  R1 =  0.2335833973338E+02
 lsoda--  at current t (=r1), mxstep (=i1) steps   
       taken on this call before reaching tout     
      In above message,  I1 =       500
      In above message,  R1 =  0.5570400473928E+01
 lsoda--  at current t (=r1), mxstep (=i1) steps   
       taken on this call before reaching tout     
      In above message,  I1 =       500
      In above message,  R1 =  0.1299420910184E+02
 lsoda--  at current t (=r1), mxstep (=i1) steps   
       taken on this call before reaching tout     
      In above message,  I1 =       500
      In above message,  R1 =  0.1210091744692E+02
 lsoda--  at current t (=r1), mxstep (=i1) steps   
       taken on this call before reaching tout     
      In above message,  I1 =       500
      In above message,  R1 =  0.4065719770452E+01
 lsoda--  at current t (=r1), mxstep (=i1) steps   
       taken on this call before reaching tout     
      In above message,  I1 =       500
      In above message,  R1 =  0.4916247234123E+01
 lsoda--  at current t (=r1), mxstep (=i1) steps   
       taken on this call before reaching tout     
      In above message,  I1 =       500
      In above message,  R1 =  0.4987623701957E+01
 lsoda--  at current t (=r1), mxstep (=i1) steps   
       taken on this call before reaching tout     
      In above message,  I1 =       500
      In above message,  R1 =  0.4187732706794E+01
 lsoda--  at current t (=r1), mxstep (=i1) steps   
       taken on this call before reaching tout     
      In above message,  I1 =       500
      In above message,  R1 =  0.4136993198490E+01
 lsoda--  at current t (=r1), mxstep (=i1) steps   
       taken on this call before reaching tout     
      In above message,  I1 =       500
      In above message,  R1 =  0.5057428653240E+01
 lsoda--  at current t (=r1), mxstep (=i1) steps   
       taken on this call before reaching tout     
      In above message,  I1 =       500
      In above message,  R1 =  0.4094405985513E+01
 lsoda--  at current t (=r1), mxstep (=i1) steps   
       taken on this call before reaching tout     
      In above message,  I1 =       500
      In above message,  R1 =  0.4024560422214E+01
 lsoda--  at current t (=r1), mxstep (=i1) steps   
       taken on this call before reaching tout     
      In above message,  I1 =       500
      In above message,  R1 =  0.2210460636465E+02
 lsoda--  at current t (=r1), mxstep (=i1) steps   
       taken on this call before reaching tout     
      In above message,  I1 =       500
      In above message,  R1 =  0.3985996984984E+01
 lsoda--  at current t (=r1), mxstep (=i1) steps   
       taken on this call before reaching tout     
      In above message,  I1 =       500
      In above message,  R1 =  0.2015297673610E+02
 lsoda--  at current t (=r1), mxstep (=i1) steps   
       taken on this call before reaching tout     
      In above message,  I1 =       500
      In above message,  R1 =  0.8974756748114E+01
 lsoda--  at current t (=r1), mxstep (=i1) steps   
       taken on this call before reaching tout     
      In above message,  I1 =       500
      In above message,  R1 =  0.4111763335037E+01
 lsoda--  at current t (=r1), mxstep (=i1) steps   
       taken on this call before reaching tout     
      In above message,  I1 =       500
      In above message,  R1 =  0.4134536848210E+01
 lsoda--  at current t (=r1), mxstep (=i1) steps   
       taken on this call before reaching tout     
      In above message,  I1 =       500
      In above message,  R1 =  0.4418325704207E+01
 lsoda--  at current t (=r1), mxstep (=i1) steps   
       taken on this call before reaching tout     
      In above message,  I1 =       500
      In above message,  R1 =  0.7269697643443E+01
 lsoda--  at current t (=r1), mxstep (=i1) steps   
       taken on this call before reaching tout     
      In above message,  I1 =       500
      In above message,  R1 =  0.4015366068162E+01
 lsoda--  at current t (=r1), mxstep (=i1) steps   
       taken on this call before reaching tout     
      In above message,  I1 =       500
      In above message,  R1 =  0.1096976704249E+02
 lsoda--  at current t (=r1), mxstep (=i1) steps   
       taken on this call before reaching tout     
      In above message,  I1 =       500
      In above message,  R1 =  0.8082168889325E+01
 lsoda--  at current t (=r1), mxstep (=i1) steps   
       taken on this call before reaching tout     
      In above message,  I1 =       500
      In above message,  R1 =  0.1309037965291E+02
 lsoda--  at current t (=r1), mxstep (=i1) steps   
       taken on this call before reaching tout     
      In above message,  I1 =       500
      In above message,  R1 =  0.2013008537977E+02
 lsoda--  at current t (=r1), mxstep (=i1) steps   
       taken on this call before reaching tout     
      In above message,  I1 =       500
      In above message,  R1 =  0.5210760488505E+01
 lsoda--  at current t (=r1), mxstep (=i1) steps   
       taken on this call before reaching tout     
      In above message,  I1 =       500
      In above message,  R1 =  0.4088978563795E+01
 lsoda--  at current t (=r1), mxstep (=i1) steps   
       taken on this call before reaching tout     
      In above message,  I1 =       500
      In above message,  R1 =  0.4363354869269E+01
 lsoda--  at current t (=r1), mxstep (=i1) steps   
       taken on this call before reaching tout     
      In above message,  I1 =       500
      In above message,  R1 =  0.4869936111678E+01
 lsoda--  at current t (=r1), mxstep (=i1) steps   
       taken on this call before reaching tout     
      In above message,  I1 =       500
      In above message,  R1 =  0.8932465348090E+01
 lsoda--  at current t (=r1), mxstep (=i1) steps   
       taken on this call before reaching tout     
      In above message,  I1 =       500
      In above message,  R1 =  0.9057739611882E+01
 lsoda--  at current t (=r1), mxstep (=i1) steps   
       taken on this call before reaching tout     
      In above message,  I1 =       500
      In above message,  R1 =  0.5029520182856E+01
 lsoda--  at current t (=r1), mxstep (=i1) steps   
       taken on this call before reaching tout     
      In above message,  I1 =       500
      In above message,  R1 =  0.4147716050110E+01
 lsoda--  at current t (=r1), mxstep (=i1) steps   
       taken on this call before reaching tout     
      In above message,  I1 =       500
      In above message,  R1 =  0.4204754002543E+01
 lsoda--  at current t (=r1), mxstep (=i1) steps   
       taken on this call before reaching tout     
      In above message,  I1 =       500
      In above message,  R1 =  0.8023563173856E+01
 lsoda--  at current t (=r1), mxstep (=i1) steps   
       taken on this call before reaching tout     
      In above message,  I1 =       500
      In above message,  R1 =  0.6168151271048E+01
 lsoda--  at current t (=r1), mxstep (=i1) steps   
       taken on this call before reaching tout     
      In above message,  I1 =       500
      In above message,  R1 =  0.1037960014697E+02
 lsoda--  at current t (=r1), mxstep (=i1) steps   
       taken on this call before reaching tout     
      In above message,  I1 =       500
      In above message,  R1 =  0.5328922549473E+01
 lsoda--  at current t (=r1), mxstep (=i1) steps   
       taken on this call before reaching tout     
      In above message,  I1 =       500
      In above message,  R1 =  0.6212931212425E+01
 lsoda--  at current t (=r1), mxstep (=i1) steps   
       taken on this call before reaching tout     
      In above message,  I1 =       500
      In above message,  R1 =  0.6014393956745E+01
 lsoda--  at current t (=r1), mxstep (=i1) steps   
       taken on this call before reaching tout     
      In above message,  I1 =       500
      In above message,  R1 =  0.1423126784919E+00
Excess work done on this call (perhaps wrong Dfun type).
Run with full_output = 1 to get quantitative information.
Excess work done on this call (perhaps wrong Dfun type).
Run with full_output = 1 to get quantitative information.
Excess work done on this call (perhaps wrong Dfun type).
Run with full_output = 1 to get quantitative information.
 lsoda--  at current t (=r1), mxstep (=i1) steps   
       taken on this call before reaching tout     
      In above message,  I1 =       500
      In above message,  R1 =  0.4139102301260E+01
 lsoda--  at current t (=r1), mxstep (=i1) steps   
       taken on this call before reaching tout     
      In above message,  I1 =       500
      In above message,  R1 =  0.9976252676998E+01
 lsoda--  at current t (=r1), mxstep (=i1) steps   
       taken on this call before reaching tout     
      In above message,  I1 =       500
      In above message,  R1 =  0.8553222664393E+01
 lsoda--  at current t (=r1), mxstep (=i1) steps   
       taken on this call before reaching tout     
      In above message,  I1 =       500
      In above message,  R1 =  0.7067862660934E+01
 lsoda--  at current t (=r1), mxstep (=i1) steps   
       taken on this call before reaching tout     
      In above message,  I1 =       500
      In above message,  R1 =  0.4101876321062E+01
 lsoda--  at current t (=r1), mxstep (=i1) steps   
       taken on this call before reaching tout     
      In above message,  I1 =       500
      In above message,  R1 =  0.1334463515654E+00
 lsoda--  at current t (=r1), mxstep (=i1) steps   
       taken on this call before reaching tout     
      In above message,  I1 =       500
      In above message,  R1 =  0.3921079286846E+01
 lsoda--  at current t (=r1), mxstep (=i1) steps   
       taken on this call before reaching tout     
      In above message,  I1 =       500
      In above message,  R1 =  0.7760008640937E-01
 lsoda--  at current t (=r1), mxstep (=i1) steps   
       taken on this call before reaching tout     
      In above message,  I1 =       500
      In above message,  R1 =  0.4497692980366E+02
 lsoda--  at current t (=r1), mxstep (=i1) steps   
       taken on this call before reaching tout     
      In above message,  I1 =       500
      In above message,  R1 =  0.9781848082000E-01
 lsoda--  at current t (=r1), mxstep (=i1) steps   
       taken on this call before reaching tout     
      In above message,  I1 =       500
      In above message,  R1 =  0.9988896118158E+01
 lsoda--  at current t (=r1), mxstep (=i1) steps   
       taken on this call before reaching tout     
      In above message,  I1 =       500
      In above message,  R1 =  0.9606130922355E-01
 lsoda--  at current t (=r1), mxstep (=i1) steps   
       taken on this call before reaching tout     
      In above message,  I1 =       500
      In above message,  R1 =  0.5631289212144E+01
 lsoda--  at current t (=r1), mxstep (=i1) steps   
       taken on this call before reaching tout     
      In above message,  I1 =       500
      In above message,  R1 =  0.9331946920864E-01
 lsoda--  at current t (=r1), mxstep (=i1) steps   
       taken on this call before reaching tout     
      In above message,  I1 =       500
      In above message,  R1 =  0.7095448939767E+01
 lsoda--  at current t (=r1), mxstep (=i1) steps   
       taken on this call before reaching tout     
      In above message,  I1 =       500
      In above message,  R1 =  0.9580123290415E-01
 lsoda--  at current t (=r1), mxstep (=i1) steps   
       taken on this call before reaching tout     
      In above message,  I1 =       500
      In above message,  R1 =  0.2110146314948E+02
 lsoda--  at current t (=r1), mxstep (=i1) steps   
       taken on this call before reaching tout     
      In above message,  I1 =       500
      In above message,  R1 =  0.7568377294022E-01
 lsoda--  at current t (=r1), mxstep (=i1) steps   
       taken on this call before reaching tout     
      In above message,  I1 =       500
      In above message,  R1 =  0.4092343047603E+01
 lsoda--  at current t (=r1), mxstep (=i1) steps   
       taken on this call before reaching tout     
      In above message,  I1 =       500
      In above message,  R1 =  0.9211001140396E-01
 lsoda--  at current t (=r1), mxstep (=i1) steps   
       taken on this call before reaching tout     
      In above message,  I1 =       500
      In above message,  R1 =  0.1143205220126E+02
 lsoda--  at current t (=r1), mxstep (=i1) steps   
       taken on this call before reaching tout     
      In above message,  I1 =       500
      In above message,  R1 =  0.1129941875406E+00
 lsoda--  at current t (=r1), mxstep (=i1) steps   
       taken on this call before reaching tout     
      In above message,  I1 =       500
      In above message,  R1 =  0.1001648738534E+02
 lsoda--  at current t (=r1), mxstep (=i1) steps   
       taken on this call before reaching tout     
      In above message,  I1 =       500
      In above message,  R1 =  0.8432485608977E-01
 lsoda--  at current t (=r1), mxstep (=i1) steps   
       taken on this call before reaching tout     
      In above message,  I1 =       500
      In above message,  R1 =  0.1372969726072E+00
 lsoda--  at current t (=r1), mxstep (=i1) steps   
       taken on this call before reaching tout     
      In above message,  I1 =       500
      In above message,  R1 =  0.5967753488504E+01
 lsoda--  at current t (=r1), mxstep (=i1) steps   
       taken on this call before reaching tout     
      In above message,  I1 =       500
      In above message,  R1 =  0.4137944982065E+01
 lsoda--  at current t (=r1), mxstep (=i1) steps   
       taken on this call before reaching tout     
      In above message,  I1 =       500
      In above message,  R1 =  0.7065354477885E+01
 lsoda--  at current t (=r1), mxstep (=i1) steps   
       taken on this call before reaching tout     
      In above message,  I1 =       500
      In above message,  R1 =  0.5154315022518E+01
 lsoda--  at current t (=r1), mxstep (=i1) steps   
       taken on this call before reaching tout     
      In above message,  I1 =       500
      In above message,  R1 =  0.9233637550831E+01
 lsoda--  at current t (=r1), mxstep (=i1) steps   
       taken on this call before reaching tout     
      In above message,  I1 =       500
      In above message,  R1 =  0.8368990797109E+01
 lsoda--  at current t (=r1), mxstep (=i1) steps   
       taken on this call before reaching tout     
      In above message,  I1 =       500
      In above message,  R1 =  0.5649046322324E+01
 lsoda--  at current t (=r1), mxstep (=i1) steps   
       taken on this call before reaching tout     
      In above message,  I1 =       500
      In above message,  R1 =  0.3217930351923E+01
 lsoda--  at current t (=r1), mxstep (=i1) steps   
       taken on this call before reaching tout     
      In above message,  I1 =       500
      In above message,  R1 =  0.3869160281397E+01
 lsoda--  at current t (=r1), mxstep (=i1) steps   
       taken on this call before reaching tout     
      In above message,  I1 =       500
      In above message,  R1 =  0.1709272919147E+02
 lsoda--  at current t (=r1), mxstep (=i1) steps   
       taken on this call before reaching tout     
      In above message,  I1 =       500
      In above message,  R1 =  0.4123390819426E+01
 lsoda--  at current t (=r1), mxstep (=i1) steps   
       taken on this call before reaching tout     
      In above message,  I1 =       500
      In above message,  R1 =  0.6046084761604E+01
 lsoda--  at current t (=r1), mxstep (=i1) steps   
       taken on this call before reaching tout     
      In above message,  I1 =       500
      In above message,  R1 =  0.8600432106486E+01
 lsoda--  at current t (=r1), mxstep (=i1) steps   
       taken on this call before reaching tout     
      In above message,  I1 =       500
      In above message,  R1 =  0.5377924029522E+01
 lsoda--  at current t (=r1), mxstep (=i1) steps   
       taken on this call before reaching tout     
      In above message,  I1 =       500
      In above message,  R1 =  0.6300506425354E+01
 lsoda--  at current t (=r1), mxstep (=i1) steps   
       taken on this call before reaching tout     
      In above message,  I1 =       500
      In above message,  R1 =  0.3538796993361E+01
 lsoda--  at current t (=r1), mxstep (=i1) steps   
       taken on this call before reaching tout     
      In above message,  I1 =       500
      In above message,  R1 =  0.1706418805466E+02
Excess work done on this call (perhaps wrong Dfun type).
Run with full_output = 1 to get quantitative information.
Excess work done on this call (perhaps wrong Dfun type).
Run with full_output = 1 to get quantitative information.
Excess work done on this call (perhaps wrong Dfun type).
Run with full_output = 1 to get quantitative information.
Excess work done on this call (perhaps wrong Dfun type).
Run with full_output = 1 to get quantitative information.
Excess work done on this call (perhaps wrong Dfun type).
Run with full_output = 1 to get quantitative information.
Excess work done on this call (perhaps wrong Dfun type).
Run with full_output = 1 to get quantitative information.
Excess work done on this call (perhaps wrong Dfun type).
Run with full_output = 1 to get quantitative information.
Excess work done on this call (perhaps wrong Dfun type).
Run with full_output = 1 to get quantitative information.
Excess work done on this call (perhaps wrong Dfun type).
Run with full_output = 1 to get quantitative information.
Excess work done on this call (perhaps wrong Dfun type).
Run with full_output = 1 to get quantitative information.
Excess work done on this call (perhaps wrong Dfun type).
Run with full_output = 1 to get quantitative information.
Excess work done on this call (perhaps wrong Dfun type).
Run with full_output = 1 to get quantitative information.
Excess work done on this call (perhaps wrong Dfun type).
Run with full_output = 1 to get quantitative information.
Excess work done on this call (perhaps wrong Dfun type).
Run with full_output = 1 to get quantitative information.
Excess work done on this call (perhaps wrong Dfun type).
Run with full_output = 1 to get quantitative information.
Excess work done on this call (perhaps wrong Dfun type).
Run with full_output = 1 to get quantitative information.
Excess work done on this call (perhaps wrong Dfun type).
Run with full_output = 1 to get quantitative information.
Excess work done on this call (perhaps wrong Dfun type).
Run with full_output = 1 to get quantitative information.
Excess work done on this call (perhaps wrong Dfun type).
Run with full_output = 1 to get quantitative information.
Excess work done on this call (perhaps wrong Dfun type).
Run with full_output = 1 to get quantitative information.
Excess work done on this call (perhaps wrong Dfun type).
Run with full_output = 1 to get quantitative information.
Excess work done on this call (perhaps wrong Dfun type).
Run with full_output = 1 to get quantitative information.
Excess work done on this call (perhaps wrong Dfun type).
Run with full_output = 1 to get quantitative information.
Excess work done on this call (perhaps wrong Dfun type).
Run with full_output = 1 to get quantitative information.
Excess work done on this call (perhaps wrong Dfun type).
Run with full_output = 1 to get quantitative information.
Excess work done on this call (perhaps wrong Dfun type).
Run with full_output = 1 to get quantitative information.
Excess work done on this call (perhaps wrong Dfun type).
Run with full_output = 1 to get quantitative information.
Excess work done on this call (perhaps wrong Dfun type).
Run with full_output = 1 to get quantitative information.
 lsoda--  at current t (=r1), mxstep (=i1) steps   
       taken on this call before reaching tout     
      In above message,  I1 =       500
      In above message,  R1 =  0.2684102966360E+02
 lsoda--  at current t (=r1), mxstep (=i1) steps   
       taken on this call before reaching tout     
      In above message,  I1 =       500
      In above message,  R1 =  0.4144823024345E+01
 lsoda--  at current t (=r1), mxstep (=i1) steps   
       taken on this call before reaching tout     
      In above message,  I1 =       500
      In above message,  R1 =  0.3068959496782E+01
 lsoda--  at current t (=r1), mxstep (=i1) steps   
       taken on this call before reaching tout     
      In above message,  I1 =       500
      In above message,  R1 =  0.5031007526930E+01
 lsoda--  at current t (=r1), mxstep (=i1) steps   
       taken on this call before reaching tout     
      In above message,  I1 =       500
      In above message,  R1 =  0.4073419683164E+01
 lsoda--  at current t (=r1), mxstep (=i1) steps   
       taken on this call before reaching tout     
      In above message,  I1 =       500
      In above message,  R1 =  0.2025240917667E+02
 lsoda--  at current t (=r1), mxstep (=i1) steps   
       taken on this call before reaching tout     
      In above message,  I1 =       500
      In above message,  R1 =  0.3777866330359E+01
 lsoda--  at current t (=r1), mxstep (=i1) steps   
       taken on this call before reaching tout     
      In above message,  I1 =       500
      In above message,  R1 =  0.7078078182524E+01
 lsoda--  at current t (=r1), mxstep (=i1) steps   
       taken on this call before reaching tout     
      In above message,  I1 =       500
      In above message,  R1 =  0.2903101918419E+02
 lsoda--  at current t (=r1), mxstep (=i1) steps   
       taken on this call before reaching tout     
      In above message,  I1 =       500
      In above message,  R1 =  0.4194718843440E+01
 lsoda--  at current t (=r1), mxstep (=i1) steps   
       taken on this call before reaching tout     
      In above message,  I1 =       500
      In above message,  R1 =  0.6840223215088E+01
 lsoda--  at current t (=r1), mxstep (=i1) steps   
       taken on this call before reaching tout     
      In above message,  I1 =       500
      In above message,  R1 =  0.4943964026896E+01
 lsoda--  at current t (=r1), mxstep (=i1) steps   
       taken on this call before reaching tout     
      In above message,  I1 =       500
      In above message,  R1 =  0.3180424274799E+01
 lsoda--  at current t (=r1), mxstep (=i1) steps   
       taken on this call before reaching tout     
      In above message,  I1 =       500
      In above message,  R1 =  0.9598416887957E+01
 lsoda--  at current t (=r1), mxstep (=i1) steps   
       taken on this call before reaching tout     
      In above message,  I1 =       500
      In above message,  R1 =  0.7158124161412E+01
 lsoda--  at current t (=r1), mxstep (=i1) steps   
       taken on this call before reaching tout     
      In above message,  I1 =       500
      In above message,  R1 =  0.5041571465340E+01
 lsoda--  at current t (=r1), mxstep (=i1) steps   
       taken on this call before reaching tout     
      In above message,  I1 =       500
      In above message,  R1 =  0.6113981536321E+01
 lsoda--  at current t (=r1), mxstep (=i1) steps   
       taken on this call before reaching tout     
      In above message,  I1 =       500
      In above message,  R1 =  0.3995441091388E+01
 lsoda--  at current t (=r1), mxstep (=i1) steps   
       taken on this call before reaching tout     
      In above message,  I1 =       500
      In above message,  R1 =  0.3146977306540E+01
 lsoda--  at current t (=r1), mxstep (=i1) steps   
       taken on this call before reaching tout     
      In above message,  I1 =       500
      In above message,  R1 =  0.9989035172668E+01
 lsoda--  at current t (=r1), mxstep (=i1) steps   
       taken on this call before reaching tout     
      In above message,  I1 =       500
      In above message,  R1 =  0.3271048053212E+01
 lsoda--  at current t (=r1), mxstep (=i1) steps   
       taken on this call before reaching tout     
      In above message,  I1 =       500
      In above message,  R1 =  0.4168627949142E+01
 lsoda--  at current t (=r1), mxstep (=i1) steps   
       taken on this call before reaching tout     
      In above message,  I1 =       500
      In above message,  R1 =  0.7867355632180E+01
 lsoda--  at current t (=r1), mxstep (=i1) steps   
       taken on this call before reaching tout     
      In above message,  I1 =       500
      In above message,  R1 =  0.3969938989647E+01
 lsoda--  at current t (=r1), mxstep (=i1) steps   
       taken on this call before reaching tout     
      In above message,  I1 =       500
      In above message,  R1 =  0.2111214674511E+02
 lsoda--  at current t (=r1), mxstep (=i1) steps   
       taken on this call before reaching tout     
      In above message,  I1 =       500
      In above message,  R1 =  0.5909666123895E+01
 lsoda--  at current t (=r1), mxstep (=i1) steps   
       taken on this call before reaching tout     
      In above message,  I1 =       500
      In above message,  R1 =  0.2303627718065E+02
 lsoda--  at current t (=r1), mxstep (=i1) steps   
       taken on this call before reaching tout     
      In above message,  I1 =       500
      In above message,  R1 =  0.4197156184176E+01
 lsoda--  at current t (=r1), mxstep (=i1) steps   
       taken on this call before reaching tout     
      In above message,  I1 =       500
      In above message,  R1 =  0.6993653352420E+01
 lsoda--  at current t (=r1), mxstep (=i1) steps   
       taken on this call before reaching tout     
      In above message,  I1 =       500
      In above message,  R1 =  0.8125206186865E+01
 lsoda--  at current t (=r1), mxstep (=i1) steps   
       taken on this call before reaching tout     
      In above message,  I1 =       500
      In above message,  R1 =  0.3242534369160E+01
 lsoda--  at current t (=r1), mxstep (=i1) steps   
       taken on this call before reaching tout     
      In above message,  I1 =       500
      In above message,  R1 =  0.2359841934653E+01
 lsoda--  at current t (=r1), mxstep (=i1) steps   
       taken on this call before reaching tout     
      In above message,  I1 =       500
      In above message,  R1 =  0.4175910445770E+01
 lsoda--  at current t (=r1), mxstep (=i1) steps   
       taken on this call before reaching tout     
      In above message,  I1 =       500
      In above message,  R1 =  0.9178041633237E+01
 lsoda--  at current t (=r1), mxstep (=i1) steps   
       taken on this call before reaching tout     
      In above message,  I1 =       500
      In above message,  R1 =  0.3983353062679E+01
 lsoda--  at current t (=r1), mxstep (=i1) steps   
       taken on this call before reaching tout     
      In above message,  I1 =       500
      In above message,  R1 =  0.4092772336934E+01
 lsoda--  at current t (=r1), mxstep (=i1) steps   
       taken on this call before reaching tout     
      In above message,  I1 =       500
      In above message,  R1 =  0.3999092519074E+01
 lsoda--  at current t (=r1), mxstep (=i1) steps   
       taken on this call before reaching tout     
      In above message,  I1 =       500
      In above message,  R1 =  0.1406174787890E+02
 lsoda--  at current t (=r1), mxstep (=i1) steps   
       taken on this call before reaching tout     
      In above message,  I1 =       500
      In above message,  R1 =  0.4391334414679E+01
 lsoda--  at current t (=r1), mxstep (=i1) steps   
       taken on this call before reaching tout     
      In above message,  I1 =       500
      In above message,  R1 =  0.2904385464274E+02
 lsoda--  at current t (=r1), mxstep (=i1) steps   
       taken on this call before reaching tout     
      In above message,  I1 =       500
      In above message,  R1 =  0.9000199445387E+01
 lsoda--  at current t (=r1), mxstep (=i1) steps   
       taken on this call before reaching tout     
      In above message,  I1 =       500
      In above message,  R1 =  0.1583740828414E+00
Excess work done on this call (perhaps wrong Dfun type).
Run with full_output = 1 to get quantitative information.
Excess work done on this call (perhaps wrong Dfun type).
Run with full_output = 1 to get quantitative information.
Excess work done on this call (perhaps wrong Dfun type).
Run with full_output = 1 to get quantitative information.
Excess work done on this call (perhaps wrong Dfun type).
Run with full_output = 1 to get quantitative information.
Excess work done on this call (perhaps wrong Dfun type).
Run with full_output = 1 to get quantitative information.
Excess work done on this call (perhaps wrong Dfun type).
Run with full_output = 1 to get quantitative information.
Excess work done on this call (perhaps wrong Dfun type).
Run with full_output = 1 to get quantitative information.
Excess work done on this call (perhaps wrong Dfun type).
Run with full_output = 1 to get quantitative information.
Excess work done on this call (perhaps wrong Dfun type).
Run with full_output = 1 to get quantitative information.
Excess work done on this call (perhaps wrong Dfun type).
Run with full_output = 1 to get quantitative information.
Excess work done on this call (perhaps wrong Dfun type).
Run with full_output = 1 to get quantitative information.
Excess work done on this call (perhaps wrong Dfun type).
Run with full_output = 1 to get quantitative information.
Excess work done on this call (perhaps wrong Dfun type).
Run with full_output = 1 to get quantitative information.
Excess work done on this call (perhaps wrong Dfun type).
Run with full_output = 1 to get quantitative information.
Excess work done on this call (perhaps wrong Dfun type).
Run with full_output = 1 to get quantitative information.
Excess work done on this call (perhaps wrong Dfun type).
Run with full_output = 1 to get quantitative information.
Excess work done on this call (perhaps wrong Dfun type).
Run with full_output = 1 to get quantitative information.
Excess work done on this call (perhaps wrong Dfun type).
Run with full_output = 1 to get quantitative information.
Excess work done on this call (perhaps wrong Dfun type).
Run with full_output = 1 to get quantitative information.
Excess work done on this call (perhaps wrong Dfun type).
Run with full_output = 1 to get quantitative information.
Excess work done on this call (perhaps wrong Dfun type).
Run with full_output = 1 to get quantitative information.
Excess work done on this call (perhaps wrong Dfun type).
Run with full_output = 1 to get quantitative information.
Excess work done on this call (perhaps wrong Dfun type).
Run with full_output = 1 to get quantitative information.
Excess work done on this call (perhaps wrong Dfun type).
Run with full_output = 1 to get quantitative information.
Excess work done on this call (perhaps wrong Dfun type).
Run with full_output = 1 to get quantitative information.
Excess work done on this call (perhaps wrong Dfun type).
Run with full_output = 1 to get quantitative information.
Excess work done on this call (perhaps wrong Dfun type).
Run with full_output = 1 to get quantitative information.
Excess work done on this call (perhaps wrong Dfun type).
Run with full_output = 1 to get quantitative information.
Excess work done on this call (perhaps wrong Dfun type).
Run with full_output = 1 to get quantitative information.
Excess work done on this call (perhaps wrong Dfun type).
Run with full_output = 1 to get quantitative information.
Excess work done on this call (perhaps wrong Dfun type).
Run with full_output = 1 to get quantitative information.
Excess work done on this call (perhaps wrong Dfun type).
Run with full_output = 1 to get quantitative information.
Excess work done on this call (perhaps wrong Dfun type).
Run with full_output = 1 to get quantitative information.
Excess work done on this call (perhaps wrong Dfun type).
Run with full_output = 1 to get quantitative information.
Excess work done on this call (perhaps wrong Dfun type).
Run with full_output = 1 to get quantitative information.
Excess work done on this call (perhaps wrong Dfun type).
Run with full_output = 1 to get quantitative information.
Excess work done on this call (perhaps wrong Dfun type).
Run with full_output = 1 to get quantitative information.
Excess work done on this call (perhaps wrong Dfun type).
Run with full_output = 1 to get quantitative information.
Excess work done on this call (perhaps wrong Dfun type).
Run with full_output = 1 to get quantitative information.
Excess work done on this call (perhaps wrong Dfun type).
Run with full_output = 1 to get quantitative information.
Excess work done on this call (perhaps wrong Dfun type).
Run with full_output = 1 to get quantitative information.
Excess work done on this call (perhaps wrong Dfun type).
Run with full_output = 1 to get quantitative information.
Excess work done on this call (perhaps wrong Dfun type).
Run with full_output = 1 to get quantitative information.
Excess work done on this call (perhaps wrong Dfun type).
Run with full_output = 1 to get quantitative information.
Excess work done on this call (perhaps wrong Dfun type).
Run with full_output = 1 to get quantitative information.
Excess work done on this call (perhaps wrong Dfun type).
Run with full_output = 1 to get quantitative information.
Excess work done on this call (perhaps wrong Dfun type).
Run with full_output = 1 to get quantitative information.
Excess work done on this call (perhaps wrong Dfun type).
Run with full_output = 1 to get quantitative information.
Excess work done on this call (perhaps wrong Dfun type).
Run with full_output = 1 to get quantitative information.
Excess work done on this call (perhaps wrong Dfun type).
Run with full_output = 1 to get quantitative information.
Excess work done on this call (perhaps wrong Dfun type).
Run with full_output = 1 to get quantitative information.
Excess work done on this call (perhaps wrong Dfun type).
[truncated: 6,588,979 more chars]
