# Supplementary material for: First Principles Modeling of Nonlinear Incidence Rates in Seasonal Epidemics
Source: PLoS Comput Biol. 2011 Feb 17;7(2):e1001079. doi: 10.1371/journal.pcbi.1001079 (PMC3040644; doi:10.1371/journal.pcbi.1001079)
Supplement: Dataset S1 — Dataset and Python program files. In this directory you will fine all the python code needed to reproduce the calculations in the paper, including the figures. (2.90 MB ZIP) [file pcbi.1001079.s001.zip › computations/seir/lhd_london/scores_lhd_lon.txt]

1.526874548750538679e+03 5.743724543222230444e-02 9.999999999999999799e-13 2.358238644129522776e-01 -1.772434058516002726e+06
1.623526539200398702e+03 6.325775593161836463e-02 1.324511092657467938e-13 2.124591412874659579e-01 -1.769892499106413452e+06
1.588758327960531460e+03 6.832446280080202439e-02 9.999999999999999988e-15 2.823538267221162856e-01 -1.752708333965023514e+06
1.328575589437644794e+03 6.301817726355096738e-02 1.000000000000000078e-15 2.779488039579516290e-01 -1.748252076670151204e+06
1.521677917580276926e+03 8.234070430739738600e-02 5.456801311785287156e-12 3.382909491315331252e-01 -1.721583249574471964e+06
1.493055757961742302e+03 1.687070722974227666e-01 9.999999999999999799e-13 2.387022974111031592e-01 -1.704672985418804223e+06
1.355407892174977405e+03 1.279151795160907712e-01 1.913963317157715618e-14 1.016137940967373199e-01 -1.692076297170731239e+06
1.388848282570510037e+03 1.260779884293121711e-01 1.402433358038424171e-15 2.200122111804864167e-01 9.101988257608812500e+14
1.554507975709993616e+03 4.123525820683149323e-02 9.999999999999999395e-12 2.209205552865285138e-01 5.060776009999169618e+20
1.652977200578352949e+03 5.065055780701270549e-02 9.999999999999999799e-13 2.525842911721833395e-01 -1.763231733193270396e+06
1.533121322438460311e+03 6.155316307935809750e-02 9.999999999999999988e-15 2.492830492555225819e-01 -1.768051281213636743e+06
1.699975384888396775e+03 4.863071037428971094e-02 9.999999999999999988e-15 1.619738861054815515e-01 -1.752076129007120151e+06
1.541583971593412116e+03 4.803653638858884634e-02 4.685505574184409372e-12 1.942908706875534630e-01 -1.775774172873263014e+06
1.543059885006995046e+03 8.894584662827842436e-02 2.545187308764883055e-13 1.839404613524356913e-01 -1.756420468743786449e+06
1.703225007435322823e+03 5.738307098311701271e-02 3.732582011394621705e-14 2.325541193914220095e-01 -1.763575591715149116e+06
1.413725769632243100e+03 1.537549448306926303e-01 6.595129329960512447e-15 2.525013313931031567e-01 -1.720702499985730974e+06
