# Supplementary material for: First Principles Modeling of Nonlinear Incidence Rates in Seasonal Epidemics
Source: PLoS Comput Biol. 2011 Feb 17;7(2):e1001079. doi: 10.1371/journal.pcbi.1001079 (PMC3040644; doi:10.1371/journal.pcbi.1001079)
Supplement: Dataset S1 — Dataset and Python program files. In this directory you will fine all the python code needed to reproduce the calculations in the paper, including the figures. (2.90 MB ZIP) [file pcbi.1001079.s001.zip › computations/seir/show_seir/birmingham.txt]

1.60000000e+02
1.62000000e+02
2.62000000e+02
3.54000000e+02
5.67000000e+02
6.35000000e+02
5.96000000e+02
5.72000000e+02
6.07000000e+02
8.76000000e+02
9.35000000e+02
7.81000000e+02
5.79000000e+02
5.05000000e+02
4.21000000e+02
2.40000000e+02
1.09000000e+02
1.04000000e+02
7.50000000e+01
1.21000000e+02
1.86000000e+02
2.68000000e+02
3.24000000e+02
4.05000000e+02
5.37000000e+02
5.53000000e+02
4.05000000e+02
4.40000000e+02
6.91000000e+02
1.15200000e+03
1.70500000e+03
1.72000000e+03
1.70300000e+03
1.68800000e+03
1.56300000e+03
1.39700000e+03
1.06400000e+03
6.08000000e+02
3.79000000e+02
2.65000000e+02
1.54000000e+02
9.80000000e+01
6.20000000e+01
3.60000000e+01
2.00000000e+01
3.30000000e+01
6.10000000e+01
5.20000000e+01
6.10000000e+01
6.60000000e+01
8.10000000e+01
6.60000000e+01
9.50000000e+01
1.22000000e+02
1.75000000e+02
2.94000000e+02
3.50000000e+02
3.56000000e+02
3.19000000e+02
2.41000000e+02
1.83000000e+02
2.77000000e+02
1.88000000e+02
2.16000000e+02
1.82000000e+02
2.05000000e+02
2.44000000e+02
2.18000000e+02
1.28000000e+02
7.70000000e+01
1.44000000e+02
1.67000000e+02
3.03000000e+02
4.89000000e+02
7.05000000e+02
1.28500000e+03
1.75200000e+03
2.11300000e+03
2.11900000e+03
2.85000000e+03
2.34000000e+03
1.70700000e+03
1.31200000e+03
9.86000000e+02
5.46000000e+02
2.98000000e+02
1.63000000e+02
1.16000000e+02
1.12000000e+02
8.80000000e+01
7.20000000e+01
3.30000000e+01
1.80000000e+01
3.10000000e+01
2.10000000e+01
1.20000000e+01
1.00000000e+01
7.00000000e+00
7.00000000e+00
6.00000000e+00
1.00000000e+01
1.00000000e+01
7.00000000e+00
9.00000000e+00
9.00000000e+00
9.00000000e+00
1.00000000e+01
1.40000000e+01
8.00000000e+00
1.00000000e+01
2.00000000e+00
1.40000000e+01
1.40000000e+01
1.40000000e+01
1.80000000e+01
1.40000000e+01
2.00000000e+01
1.10000000e+01
2.50000000e+01
1.50000000e+01
2.20000000e+01
1.50000000e+01
2.10000000e+01
1.20000000e+01
1.80000000e+01
2.70000000e+01
3.50000000e+01
3.60000000e+01
5.10000000e+01
7.70000000e+01
2.12000000e+02
6.43000000e+02
1.28500000e+03
2.25400000e+03
3.28500000e+03
4.22700000e+03
4.20400000e+03
2.58600000e+03
1.99600000e+03
1.41500000e+03
1.06600000e+03
6.49000000e+02
3.51000000e+02
1.65000000e+02
8.50000000e+01
4.00000000e+01
1.10000000e+01
2.10000000e+01
1.70000000e+01
2.40000000e+01
1.40000000e+01
1.60000000e+01
1.50000000e+01
1.80000000e+01
4.20000000e+01
1.20000000e+01
1.40000000e+01
6.00000000e+00
6.00000000e+00
1.10000000e+01
5.00000000e+00
7.00000000e+00
1.30000000e+01
9.00000000e+00
1.00000000e+01
1.80000000e+01
1.20000000e+01
1.40000000e+01
2.60000000e+01
1.30000000e+01
2.00000000e+01
1.30000000e+01
1.70000000e+01
1.50000000e+01
1.30000000e+01
1.90000000e+01
2.00000000e+01
5.30000000e+01
6.90000000e+01
7.30000000e+01
7.20000000e+01
1.58000000e+02
1.24000000e+02
1.94000000e+02
3.74000000e+02
6.85000000e+02
1.18300000e+03
1.48000000e+03
2.03800000e+03
2.21400000e+03
1.51000000e+03
1.81100000e+03
1.95400000e+03
1.72500000e+03
8.54000000e+02
8.34000000e+02
4.89000000e+02
2.26000000e+02
1.28000000e+02
3.10000000e+01
4.40000000e+01
1.30000000e+01
1.10000000e+01
2.90000000e+01
2.00000000e+01
2.40000000e+01
1.20000000e+01
2.00000000e+01
3.30000000e+01
6.80000000e+01
5.00000000e+01
5.90000000e+01
7.80000000e+01
1.73000000e+02
1.91000000e+02
2.22000000e+02
1.82000000e+02
1.74000000e+02
2.33000000e+02
2.50000000e+02
3.48000000e+02
4.87000000e+02
4.31000000e+02
2.63000000e+02
1.28000000e+02
7.40000000e+01
6.00000000e+01
6.90000000e+01
9.30000000e+01
9.20000000e+01
1.05000000e+02
1.54000000e+02
1.25000000e+02
2.93000000e+02
4.72000000e+02
9.07000000e+02
1.18300000e+03
1.11300000e+03
1.08800000e+03
1.46400000e+03
9.18000000e+02
7.17000000e+02
7.62000000e+02
7.24000000e+02
5.24000000e+02
4.40000000e+02
3.07000000e+02
2.38000000e+02
1.28000000e+02
8.30000000e+01
3.90000000e+01
3.80000000e+01
1.80000000e+01
2.40000000e+01
4.70000000e+01
2.80000000e+01
3.60000000e+01
1.10000000e+01
2.30000000e+01
