# Supplementary material for: First Principles Modeling of Nonlinear Incidence Rates in Seasonal Epidemics
Source: PLoS Comput Biol. 2011 Feb 17;7(2):e1001079. doi: 10.1371/journal.pcbi.1001079 (PMC3040644; doi:10.1371/journal.pcbi.1001079)
Supplement: Dataset S1 — Dataset and Python program files. In this directory you will fine all the python code needed to reproduce the calculations in the paper, including the figures. (2.90 MB ZIP) [file pcbi.1001079.s001.zip › computations/seir/show_seir/ci_isq_lon.py]

import numpy 
import pickle
from scipy import linalg

AAA = numpy.loadtxt('lhd_lon_pois_hess.txt')

BBB = linalg.pinv(AAA[0:3,0:3])

f = open("sens_isq_lon",'r')
sens = pickle.load(f)
f.close

CCC = numpy.zeros([3,3,259])

for k in range(259):
    CCC[:,:,k] = numpy.dot(numpy.transpose(sens[:,:,k]),numpy.dot(BBB,sens[:,:,k]))
    
FFF = numpy.sum(CCC,axis=2)

GGG = linalg.pinv(FFF)

res1 = numpy.sqrt(GGG[0,0])*1.96

res2 = numpy.sqrt(GGG[1,1])*1.96

res3 = numpy.sqrt(GGG[2,2])*1.96

print 'res1 = {0:.8e}'.format(res1)
print 'res2 = {0:.8e}'.format(res2)
print 'res3 = {0:.8e}'.format(res3)

numpy.savetxt("ci_isq_lon.txt",numpy.array([res1,res2,res3]),fmt='%12.8e')
