# Supplementary material for: First Principles Modeling of Nonlinear Incidence Rates in Seasonal Epidemics
Source: PLoS Comput Biol. 2011 Feb 17;7(2):e1001079. doi: 10.1371/journal.pcbi.1001079 (PMC3040644; doi:10.1371/journal.pcbi.1001079)
Supplement: Dataset S1 — Dataset and Python program files. In this directory you will fine all the python code needed to reproduce the calculations in the paper, including the figures. (2.90 MB ZIP) [file pcbi.1001079.s001.zip › computations/seir/show_seir/clas_bir_pois_ySoln.txt]

6.22915100e+01
6.98969108e+01
7.83162600e+01
8.68928064e+01
9.47646447e+01
1.00990704e+02
1.04739208e+02
1.05503269e+02
1.03247101e+02
9.84447525e+01
9.19546882e+01
8.47658552e+01
7.78289995e+01
7.19165733e+01
6.75977060e+01
6.53130347e+01
6.54699702e+01
6.86099423e+01
7.55567444e+01
8.76618527e+01
1.07156191e+02
1.37603976e+02
1.84587074e+02
2.56507305e+02
3.65177516e+02
5.25268520e+02
7.50653158e+02
1.04549903e+03
1.38958349e+03
1.72638055e+03
1.97087010e+03
2.04695501e+03
1.93245156e+03
1.67102202e+03
1.34147328e+03
1.01597670e+03
7.37867847e+02
5.21898522e+02
3.64692290e+02
2.55119447e+02
1.80833365e+02
1.31296054e+02
9.85508620e+01
7.70554680e+01
6.30964515e+01
5.42647715e+01
4.90661612e+01
4.65791905e+01
4.62513056e+01
4.78021094e+01
5.10673736e+01
5.59350082e+01
6.22911251e+01
6.98896954e+01
7.83049931e+01
8.68808902e+01
9.47607696e+01
1.00994902e+02
1.04744411e+02
1.05502985e+02
1.03245378e+02
9.84452092e+01
9.19469186e+01
8.47506398e+01
7.78081539e+01
7.18940905e+01
6.75810604e+01
6.53021807e+01
6.54680355e+01
6.86074384e+01
7.55505315e+01
8.76569056e+01
1.07150061e+02
1.37597703e+02
1.84582192e+02
2.56501571e+02
3.65163016e+02
5.25230485e+02
7.50624082e+02
1.04546690e+03
1.38955561e+03
1.72636675e+03
1.97085787e+03
2.04693236e+03
1.93241381e+03
1.67099721e+03
1.34146949e+03
1.01599292e+03
7.37891482e+02
5.21915433e+02
3.64701462e+02
2.55119494e+02
1.80831797e+02
1.31290093e+02
9.85473553e+01
7.70499134e+01
6.30853777e+01
5.42575572e+01
4.90591967e+01
4.65679332e+01
4.62442907e+01
4.77911803e+01
5.10525050e+01
5.59270801e+01
6.22864463e+01
6.98911223e+01
7.83137173e+01
8.68970351e+01
9.47799954e+01
1.01014636e+02
1.04763148e+02
1.05516987e+02
1.03251825e+02
9.84440763e+01
9.19425857e+01
8.47513455e+01
7.78166724e+01
7.19053196e+01
6.75913504e+01
6.53122337e+01
6.54758495e+01
6.86120640e+01
7.55538572e+01
8.76608331e+01
1.07153151e+02
1.37599273e+02
1.84580815e+02
2.56493836e+02
3.65143928e+02
5.25202096e+02
7.50585106e+02
1.04541599e+03
1.38949953e+03
1.72631449e+03
1.97082288e+03
2.04691575e+03
1.93241889e+03
1.67102249e+03
1.34150382e+03
1.01602928e+03
7.37923687e+02
5.21940981e+02
3.64720770e+02
2.55135199e+02
1.80842621e+02
1.31297522e+02
9.85557249e+01
7.70557862e+01
6.30903485e+01
5.42621812e+01
4.90634004e+01
4.65725455e+01
4.62489513e+01
4.77960418e+01
5.10579734e+01
5.59332055e+01
6.22932909e+01
6.98988035e+01
7.83223819e+01
8.69066830e+01
9.47904898e+01
1.01025792e+02
1.04774638e+02
1.05528369e+02
1.03262635e+02
9.84539593e+01
9.19513660e+01
8.47591098e+01
7.78236018e+01
7.19115009e+01
6.75968979e+01
6.53173311e+01
6.54807158e+01
6.86169064e+01
7.55588661e+01
8.76662477e+01
1.07159306e+02
1.37606467e+02
1.84589484e+02
2.56504438e+02
3.65156744e+02
5.25216992e+02
7.50600962e+02
1.04542991e+03
1.38950659e+03
1.72630901e+03
1.97080138e+03
2.04687993e+03
1.93237529e+03
1.67097906e+03
1.34146632e+03
1.01600010e+03
7.37902560e+02
5.21926397e+02
3.64710973e+02
2.55128685e+02
1.80838273e+02
1.31294580e+02
9.85536861e+01
7.70543278e+01
6.30892727e+01
5.42613593e+01
4.90627536e+01
4.65720238e+01
4.62485269e+01
4.77957029e+01
5.10577188e+01
5.59330424e+01
6.22932378e+01
6.98988871e+01
7.83226339e+01
8.69071325e+01
9.47911572e+01
1.01026687e+02
1.04775748e+02
1.05529663e+02
1.03264071e+02
9.84554805e+01
9.19529272e+01
8.47606765e+01
7.78251392e+01
7.19130041e+01
6.75983975e+01
6.53188629e+01
6.54823189e+01
6.86186544e+01
7.55608701e+01
8.76686547e+01
1.07162336e+02
1.37610466e+02
1.84594957e+02
2.56512128e+02
3.65167706e+02
5.25232516e+02
7.50622259e+02
1.04545738e+03
1.38953866e+03
1.72634125e+03
1.97082737e+03
2.04689418e+03
1.93237626e+03
1.67096950e+03
1.34145104e+03
1.01598344e+03
7.37887226e+02
5.21913545e+02
3.64700746e+02
2.55120742e+02
1.80832128e+02
1.31289766e+02
9.85498212e+01
7.70511179e+01
6.30864945e+01
5.42588448e+01
4.90603698e+01
4.65696600e+01
4.62460824e+01
4.77930802e+01
5.10548193e+01
