# Supplementary material for: First Principles Modeling of Nonlinear Incidence Rates in Seasonal Epidemics
Source: PLoS Comput Biol. 2011 Feb 17;7(2):e1001079. doi: 10.1371/journal.pcbi.1001079 (PMC3040644; doi:10.1371/journal.pcbi.1001079)
Supplement: Dataset S1 — Dataset and Python program files. In this directory you will fine all the python code needed to reproduce the calculations in the paper, including the figures. (2.90 MB ZIP) [file pcbi.1001079.s001.zip › computations/seir/show_seir/lhd_bir_pois_hess.txt]

6.95971131e-09 -1.34796750e-13 2.65141226e-31 5.99752118e-10
-1.34796750e-13 5.51179472e-18 -1.45730482e-35 -1.78448402e-14
2.65141226e-31 -1.45730482e-35 1.64302062e-52 2.97948054e-31
5.99752118e-10 -1.78448402e-14 2.97948054e-31 1.68342192e-09
