# Supplementary material for: First Principles Modeling of Nonlinear Incidence Rates in Seasonal Epidemics
Source: PLoS Comput Biol. 2011 Feb 17;7(2):e1001079. doi: 10.1371/journal.pcbi.1001079 (PMC3040644; doi:10.1371/journal.pcbi.1001079)
Supplement: Dataset S1 — Dataset and Python program files. In this directory you will fine all the python code needed to reproduce the calculations in the paper, including the figures. (2.90 MB ZIP) [file pcbi.1001079.s001.zip › computations/seir/show_seir/lhd_bir_pois_ySoln.txt]

9.17091788e+01
1.03067294e+02
1.15480743e+02
1.27948750e+02
1.39182970e+02
1.47792273e+02
1.52598188e+02
1.52917780e+02
1.48813355e+02
1.41051025e+02
1.30877281e+02
1.19798945e+02
1.09136141e+02
9.99377884e+01
9.29564216e+01
8.87068362e+01
8.76299239e+01
9.02713756e+01
9.74533641e+01
1.10534297e+02
1.31695388e+02
1.64383302e+02
2.13787208e+02
2.87405172e+02
3.95217119e+02
5.48763485e+02
7.57684062e+02
1.02258890e+03
1.32451531e+03
1.61757545e+03
1.83552717e+03
1.91783276e+03
1.84163361e+03
1.63372110e+03
1.35281996e+03
1.05969699e+03
7.96590413e+02
5.82889261e+02
4.20881443e+02
3.03766682e+02
2.21767316e+02
1.65507834e+02
1.27444387e+02
1.01992612e+02
8.52756002e+01
7.47296077e+01
6.86787252e+01
6.61067766e+01
6.64147998e+01
6.92765822e+01
7.45478901e+01
8.20956465e+01
9.17369373e+01
1.03099749e+02
1.15509791e+02
1.27982310e+02
1.39222930e+02
1.47835965e+02
1.52639325e+02
1.52964815e+02
1.48859770e+02
1.41086321e+02
1.30925179e+02
1.19842283e+02
1.09177277e+02
9.99791240e+01
9.29890951e+01
8.87430908e+01
8.76699461e+01
9.03020207e+01
9.75000396e+01
1.10576411e+02
1.31747834e+02
1.64442164e+02
2.13864104e+02
2.87505733e+02
3.95346633e+02
5.48914977e+02
7.57896153e+02
1.02283107e+03
1.32476278e+03
1.61778618e+03
1.83563873e+03
1.91782634e+03
1.84152591e+03
1.63352681e+03
1.35259673e+03
1.05947912e+03
7.96397387e+02
5.82730993e+02
4.20757917e+02
3.03671935e+02
2.21685113e+02
1.65451006e+02
1.27397246e+02
1.01956308e+02
8.52448565e+01
7.46900604e+01
6.86507936e+01
6.60806936e+01
6.63893733e+01
6.92647241e+01
7.45268683e+01
8.20606484e+01
9.16901531e+01
1.03038289e+02
1.15447512e+02
1.27916457e+02
1.39156411e+02
1.47773748e+02
1.52583531e+02
1.52910486e+02
1.48802925e+02
1.41032147e+02
1.30875350e+02
1.19791479e+02
1.09121899e+02
9.99290702e+01
9.29579686e+01
8.87202960e+01
8.76513812e+01
9.02921738e+01
9.74739184e+01
1.10553096e+02
1.31721069e+02
1.64415166e+02
2.13831579e+02
2.87461925e+02
3.95283581e+02
5.48840723e+02
7.57817483e+02
1.02277303e+03
1.32475359e+03
1.61785817e+03
1.83578931e+03
1.91802515e+03
1.84174000e+03
1.63373806e+03
1.35278827e+03
1.05964522e+03
7.96534358e+02
5.82836928e+02
4.20836412e+02
3.03724631e+02
2.21719508e+02
1.65466821e+02
1.27403993e+02
1.01955989e+02
8.52471173e+01
7.46984146e+01
6.86503846e+01
6.60787042e+01
6.63866174e+01
6.92525789e+01
7.45131254e+01
8.20518275e+01
9.16835643e+01
1.03037831e+02
1.15453276e+02
1.27927224e+02
1.39168828e+02
1.47783490e+02
1.52584278e+02
1.52901558e+02
1.48785320e+02
1.41005062e+02
1.30839661e+02
1.19754147e+02
1.09090196e+02
9.98974038e+01
9.29223391e+01
8.86829497e+01
8.76152179e+01
9.02546907e+01
9.74333741e+01
1.10507290e+02
1.31666935e+02
1.64347725e+02
2.13745287e+02
2.87348234e+02
3.95139400e+02
5.48658217e+02
7.57588247e+02
1.02249677e+03
1.32445779e+03
1.61758475e+03
1.83559479e+03
1.91794642e+03
1.84177965e+03
1.63387194e+03
1.35297488e+03
1.05984204e+03
7.96719389e+02
5.82994908e+02
4.20963800e+02
3.03825058e+02
2.21798560e+02
1.65530039e+02
1.27455358e+02
1.01999206e+02
8.52849902e+01
7.47329486e+01
6.86833632e+01
6.61115243e+01
6.64206680e+01
6.92891354e+01
7.45534185e+01
8.20971553e+01
9.17351439e+01
1.03096620e+02
1.15519744e+02
1.28000860e+02
1.39248053e+02
1.47868648e+02
1.52671256e+02
1.52987453e+02
1.48870312e+02
1.41087531e+02
1.30916718e+02
1.19822258e+02
1.09150832e+02
9.99561258e+01
9.29765945e+01
8.87314800e+01
8.76608836e+01
9.03000529e+01
9.74791347e+01
1.10556540e+02
1.31721842e+02
1.64409823e+02
2.13819464e+02
2.87438811e+02
3.95246837e+02
5.48776934e+02
7.57710903e+02
1.02260745e+03
1.32452707e+03
1.61757840e+03
1.83548018e+03
1.91773230e+03
1.84150168e+03
1.63356948e+03
1.35269580e+03
1.05961001e+03
7.96536826e+02
5.82859367e+02
4.20867113e+02
3.03756918e+02
2.21748657e+02
1.65495473e+02
1.27430033e+02
1.01977219e+02
8.52679358e+01
7.47188868e+01
6.86709141e+01
6.61004024e+01
6.64097278e+01
6.92783347e+01
7.45430598e+01
