# Supplementary material for: First Principles Modeling of Nonlinear Incidence Rates in Seasonal Epidemics
Source: PLoS Comput Biol. 2011 Feb 17;7(2):e1001079. doi: 10.1371/journal.pcbi.1001079 (PMC3040644; doi:10.1371/journal.pcbi.1001079)
Supplement: Dataset S1 — Dataset and Python program files. In this directory you will fine all the python code needed to reproduce the calculations in the paper, including the figures. (2.90 MB ZIP) [file pcbi.1001079.s001.zip › computations/seir/show_seir/lhd_lon_pois_hess.txt]

2.85692882e-05 -1.09909828e-09 -1.26561919e-15 1.82267788e-08
-1.09909828e-09 9.15039233e-13 -7.18541465e-21 -1.86342151e-12
-1.26561919e-15 -7.18541465e-21 2.65454110e-25 -2.07263599e-18
1.82267788e-08 -1.86342151e-12 -2.07263599e-18 2.53183370e-10
