# Supplementary material for: First Principles Modeling of Nonlinear Incidence Rates in Seasonal Epidemics
Source: PLoS Comput Biol. 2011 Feb 17;7(2):e1001079. doi: 10.1371/journal.pcbi.1001079 (PMC3040644; doi:10.1371/journal.pcbi.1001079)
Supplement: Dataset S1 — Dataset and Python program files. In this directory you will fine all the python code needed to reproduce the calculations in the paper, including the figures. (2.90 MB ZIP) [file pcbi.1001079.s001.zip › computations/seir/show_seir/lhd_lon_pois_ySoln.txt]

1.53339807e+02
1.61973136e+02
1.72692639e+02
1.85304698e+02
1.99578174e+02
2.15308957e+02
2.32280146e+02
2.50386335e+02
2.69671734e+02
2.90366802e+02
3.12988252e+02
3.38393917e+02
3.67849055e+02
4.03094063e+02
4.46466069e+02
5.01032619e+02
5.70769255e+02
6.60789612e+02
7.77541433e+02
9.28868582e+02
1.12366294e+03
1.37071641e+03
1.67619960e+03
2.03925977e+03
2.44599641e+03
2.86381723e+03
3.24041487e+03
3.51241949e+03
3.62433111e+03
3.55000964e+03
3.30374297e+03
2.93347225e+03
2.50140213e+03
2.06424437e+03
1.66183439e+03
1.31522133e+03
1.03057349e+03
8.04688468e+02
6.29754247e+02
4.96568036e+02
3.96353386e+02
3.21562873e+02
2.66097042e+02
2.25239462e+02
1.95436739e+02
1.74060470e+02
1.59205377e+02
1.49511947e+02
1.44019679e+02
1.42057839e+02
1.43162115e+02
1.47005470e+02
1.53342848e+02
1.61970419e+02
1.72694338e+02
1.85308778e+02
1.99593685e+02
2.15324154e+02
2.32301837e+02
2.50408625e+02
2.69685116e+02
2.90374090e+02
3.12985513e+02
3.38378905e+02
3.67825322e+02
4.03069708e+02
4.46444166e+02
5.01008325e+02
5.70738859e+02
6.60754207e+02
7.77504584e+02
9.28827739e+02
1.12362163e+03
1.37068327e+03
1.67618033e+03
2.03926436e+03
2.44603079e+03
2.86388646e+03
3.24051777e+03
3.51253953e+03
3.62445348e+03
3.55011293e+03
3.30381650e+03
2.93352255e+03
2.50143184e+03
2.06425535e+03
1.66183063e+03
1.31521542e+03
1.03056290e+03
8.04674766e+02
6.29737209e+02
4.96553145e+02
3.96341487e+02
3.21549321e+02
2.66085127e+02
2.25232550e+02
1.95430992e+02
1.74053657e+02
1.59198732e+02
1.49505559e+02
1.44012943e+02
1.42050816e+02
1.43154619e+02
1.46996855e+02
1.53333798e+02
1.61962742e+02
1.72687971e+02
1.85302750e+02
1.99584650e+02
2.15309620e+02
2.32288853e+02
2.50403118e+02
2.69682308e+02
2.90363980e+02
3.12973769e+02
3.38367990e+02
3.67811365e+02
4.03053893e+02
4.46427412e+02
5.00992615e+02
5.70727447e+02
6.60744849e+02
7.77496638e+02
9.28823022e+02
1.12361670e+03
1.37068380e+03
1.67618084e+03
2.03925702e+03
2.44602150e+03
2.86388200e+03
3.24051571e+03
3.51254280e+03
3.62444996e+03
3.55012025e+03
3.30381962e+03
2.93351091e+03
2.50142328e+03
2.06425676e+03
1.66183358e+03
1.31521200e+03
1.03055978e+03
8.04673182e+02
6.29737621e+02
4.96551994e+02
3.96339466e+02
3.21549257e+02
2.66084348e+02
2.25229686e+02
1.95428581e+02
1.74052102e+02
1.59196936e+02
1.49503716e+02
1.44011481e+02
1.42049324e+02
1.43152879e+02
1.46995059e+02
1.53331500e+02
1.61959731e+02
1.72684909e+02
1.85299979e+02
1.99582132e+02
2.15306376e+02
2.32278418e+02
2.50385286e+02
2.69657472e+02
2.90336722e+02
3.12942256e+02
3.38333851e+02
3.67776546e+02
4.03017515e+02
4.46389282e+02
5.00951367e+02
5.70678996e+02
6.60689189e+02
7.77431990e+02
9.28744470e+02
1.12352250e+03
1.37057677e+03
1.67607486e+03
2.03916320e+03
2.44595085e+03
2.86385029e+03
3.24054389e+03
3.51262663e+03
3.62459838e+03
3.55030007e+03
3.30402517e+03
2.93372262e+03
2.50160737e+03
2.06439777e+03
1.66193952e+03
1.31529543e+03
1.03061971e+03
8.04713930e+02
6.29764857e+02
4.96571684e+02
3.96353250e+02
3.21557030e+02
2.66089785e+02
2.25234657e+02
1.95431330e+02
1.74052667e+02
1.59196552e+02
1.49502403e+02
1.44008878e+02
1.42045738e+02
1.43148438e+02
1.46989517e+02
1.53325070e+02
1.61952458e+02
1.72675888e+02
1.85288629e+02
1.99568272e+02
2.15290770e+02
2.32267287e+02
2.50379017e+02
2.69656112e+02
2.90334974e+02
3.12941329e+02
3.38331753e+02
3.67771170e+02
4.03009343e+02
4.46377699e+02
5.00936834e+02
5.70663183e+02
6.60671105e+02
7.77412475e+02
9.28723494e+02
1.12350537e+03
1.37055818e+03
1.67604403e+03
2.03912140e+03
2.44589409e+03
2.86377679e+03
3.24045743e+03
3.51254149e+03
3.62451668e+03
3.55022670e+03
3.30394934e+03
2.93367687e+03
2.50158618e+03
2.06439645e+03
1.66195330e+03
1.31531684e+03
1.03064372e+03
8.04735357e+02
6.29783797e+02
4.96589380e+02
3.96366498e+02
3.21568927e+02
2.66105748e+02
2.25249448e+02
1.95442960e+02
1.74063883e+02
1.59207854e+02
1.49512925e+02
1.44019617e+02
1.42057581e+02
1.43160780e+02
