# Supplementary material for: First Principles Modeling of Nonlinear Incidence Rates in Seasonal Epidemics
Source: PLoS Comput Biol. 2011 Feb 17;7(2):e1001079. doi: 10.1371/journal.pcbi.1001079 (PMC3040644; doi:10.1371/journal.pcbi.1001079)
Supplement: Dataset S1 — Dataset and Python program files. In this directory you will fine all the python code needed to reproduce the calculations in the paper, including the figures. (2.90 MB ZIP) [file pcbi.1001079.s001.zip › computations/seir/show_seir/poinc_map_clas_bir.py~]

from numpy import hstack,vstack,linspace,cos,exp,log,where,ones
from numpy import load,where,savetxt,random,mean,nonzero,sqrt
from scipy import pi,array,zeros,loadtxt,eye,special
from scipy import integrate,linalg,optimize,interpolate
from pylab import plot,show,loglog,xlabel,ylabel,subplot
from pylab import text,axis,title,ion,ioff

# functions

def func(y, t, p):
    f = zeros([2])
    betaIS = p[0]*(1.0 + p[1]*cos(2.0*pi*t))*y[0]*y[1]
    f[0] = mu - betaIS - mu*y[0]
    f[1] = (sigma/(nu+mu))*betaIS - (sigma + mu)*y[1]
    return f
                    
# classes

class IteratedMapping(object):
    
    def __init__(self):
        self.n_pts = 100
        self.tdata = linspace(0.0,1.0,self.n_pts)

    def iterate_map(self,y0,p):
        y1 = integrate.odeint(func,y0,self.tdata,args=(p,))[-1,:]
        return y1

    def get_map(self,noise_level,q_pts,p): 
        ySoln = zeros([q_pts,2])
        S0 = 0.9
        I0 = 0.05
        y0 = array([S0,I0])
        y0 = integrate.odeint(func,y0,linspace(0.0,2.0,20),args=(p,))[-1,:]
        y0 = self.iterate_map(y0,p)
        y1 = y0.copy()
        ySoln[0,:] = y1
        for k in range(1,q_pts):
            y0 = self.iterate_map(y0,p)
            if not y0[0]*y0[1] == 0.0:
                ySoln[k,:] = y0
            y0[0] = y0[0]*random.normal(loc=1,scale=noise_level)
            y0[1] = y0[1]*random.normal(loc=1,scale=noise_level)
            y0 = abs(y0)
            if sum(y0) > 1.0:
                y0 = y0/linalg.basic.norm(y0)
        y0 = self.iterate_map(y0,p)
        y0 = abs(y0)
        if sum(y0) > 1.0:
            y0 = y0/linalg.basic.norm(y0)
        return ySoln

# procedural part

N = 1106465 #Birminham
#N = 3249440.0 #London
sigma = 365.0/8.0
nu = 365.0/5.0
mu = 0.02
q = array([  1.33070957e+03, 1.50329100e-01]) #Birmingham

myiterate = IteratedMapping()

subplot(221)
ySoln1 = myiterate.get_map(.05,5000,q)
plot(log(ySoln1[1:-1,0]),log(ySoln1[1:-1,1]),'b,')
plot(log(ySoln1[0,0]),log(ySoln1[0,1]),'gD')
plot(log(ySoln1[-1,0]),log(ySoln1[-1,1]),'ro')
ylabel(r'Log(I)')
title('Classic model')

subplot(223)
ySoln2 = myiterate.get_map(.3,5000,q)
plot(log(ySoln2[1:-1,0]),log(ySoln2[1:-1,1]),'b,')
plot(log(ySoln2[0,0]),log(ySoln2[0,1]),'gD')
plot(log(ySoln2[-1,0]),log(ySoln2[-1,1]),'ro')
ylabel(r'Log(I)')
xlabel(r'Log(S)')
show()
