# Supplementary material for: First Principles Modeling of Nonlinear Incidence Rates in Seasonal Epidemics
Source: PLoS Comput Biol. 2011 Feb 17;7(2):e1001079. doi: 10.1371/journal.pcbi.1001079 (PMC3040644; doi:10.1371/journal.pcbi.1001079)
Supplement: Dataset S1 — Dataset and Python program files. In this directory you will fine all the python code needed to reproduce the calculations in the paper, including the figures. (2.90 MB ZIP) [file pcbi.1001079.s001.zip › computations/seir/show_seir/scores_clas_bir.txt]

1.490681452073610672e+03 1.302993849703001084e-01 2.411105764544201058e-01 -6.106284324727855856e+05
1.529331305282592439e+03 1.495465663183566107e-01 2.141720416831947027e-01 -6.058309072420799639e+05
1.519939741941833290e+03 1.545230549222453842e-01 2.326012749746667607e-01 -6.064639137237416580e+05
1.285287449027982802e+03 1.741113458007118586e-01 2.356470968592577764e-01 2.590000000000000000e+02
1.258155359649800857e+03 1.291144441275287047e-01 1.622772023735872260e-01 -6.103463589500433300e+05
1.544521375182341217e+03 1.102674671911391124e-01 2.195861945989028285e-01 -6.089040460700889817e+05
1.323473834125968779e+03 1.753240820844787218e-01 2.171452489382688089e-01 -4.426391268469707575e+05
1.550428505763150497e+03 1.588736549705172252e-01 1.623288989066133392e-01 1.490228456739452564e+27
1.313977181674601297e+03 8.266117399576300429e-02 3.632102716850811319e-01 3.398433135421693315e+67
1.359921476180685886e+03 1.814055777733790675e-01 2.973434177523854860e-01 2.590000000000000000e+02
1.330709570824566526e+03 1.503290997639274984e-01 2.308747223029045115e-01 -6.158842448938058224e+05
1.299100226047146634e+03 1.841516865248168378e-01 1.939484602581875716e-01 -6.119292186881412053e+05
1.539401715529808826e+03 1.110881301726824588e-01 2.266361460013391615e-01 -3.728856773284574738e+05
1.387484909705053724e+03 8.398727772747409392e-02 3.091092435465457866e-01 -6.119946008789909538e+05
1.410535104335663391e+03 1.823581309191605326e-01 2.433050626705182129e-01 -6.092570945318667218e+05
1.583079287768714039e+03 1.163458255167187927e-01 2.594106599052352635e-01 -6.063946167703185929e+05
