# Supplementary material for: First Principles Modeling of Nonlinear Incidence Rates in Seasonal Epidemics
Source: PLoS Comput Biol. 2011 Feb 17;7(2):e1001079. doi: 10.1371/journal.pcbi.1001079 (PMC3040644; doi:10.1371/journal.pcbi.1001079)
Supplement: Dataset S1 — Dataset and Python program files. In this directory you will fine all the python code needed to reproduce the calculations in the paper, including the figures. (2.90 MB ZIP) [file pcbi.1001079.s001.zip › computations/seir/show_seir/scores_seir.txt]

classic birmingham: b0, b1, prop. const

1.33070957e+03, 1.50329100e-01, 2.30874722e-01,

lhd birmingham: b0, b1, theta, prop. const

1.25361887e+03, 1.45588052e-01, 1.42266732e-14,2.41125650e-01

classic london: b0, b1, prop. const

1.59636315e+03, 5.02101281e-02, 1.89961968e-01

lhd london

1.54158397e+03, 4.80365364e-02, 4.68550557e-12, 1.94290871e-1
