# Supplementary material for: First Principles Modeling of Nonlinear Incidence Rates in Seasonal Epidemics
Source: PLoS Comput Biol. 2011 Feb 17;7(2):e1001079. doi: 10.1371/journal.pcbi.1001079 (PMC3040644; doi:10.1371/journal.pcbi.1001079)
Supplement: Dataset S1 — Dataset and Python program files. In this directory you will fine all the python code needed to reproduce the calculations in the paper, including the figures. (2.90 MB ZIP) [file pcbi.1001079.s001.zip › computations/seir/show_seir/sens_isq_bir]

cnumpy.core.multiarray
_reconstruct
p0
(cnumpy
ndarray
p1
(I0
tp2
S'b'
p3
tp4
Rp5
(I1
(I3
I3
I259
tp6
cnumpy
dtype
p7
(S'f8'
p8
I0
I1
tp9
Rp10
(I3
S'<'
p11
NNNI-1
I-1
I0
tp12
bI00
S'\x00\x00\x00\x00\x00\x00\x00\x00X\x86\xe7\xb6\x8dQ\x83\xbe?\xdag\xfb\xb8m\x9b\xbe\xdfi\x95C\xf1\r\xab\xbe\x04!\xfa\x89zn\xb6\xbe\xb7\x98h\xc4\xc5\xb4\xc0\xbejDD\xce;\x10\xc7\xbe\xbe\x17V\xf9n\t\xce\xbe\x13^G\x8b~\xaa\xd2\xbe\xedw\xcc\x1c[T\xd6\xbe\x91\xc9\xde\xd7\xa9\xe3\xd9\xbe\r\xd9\x1a9\x12D\xdd\xbeW\xc7|\xabW6\xe0\xbe HNv\x81\xaf\xe1\xbe6+\xeakh\x12\xe3\xbe*\xe3\xab\x10\x05g\xe4\xbe\x06q\xbd7\xcc\xb7\xe5\xbe\xe6{S\x9c\xbe\x11\xe7\xbey$\xb5\xd2E\x85\xe8\xbeQZ\xfb:\x0c(\xea\xbe\xb8\xde<\xe4$\x18\xec\xbe\x1f\x83\x8ex\x16\x81\xee\xbe@\xf3\xe7u\xd3\xd1\xf0\xbe\x86\xc5\x8c\x93\xbf\xf0\xf2\xbe|\xa5\x95B\xca\xe6\xf5\xbe\xdcQ\x8ad\x7f \xfa\xbe\x7f\xdaB\x15\n\x1c\x00\xbfy\x82\xca\xc2\x1c}\x04\xbf\x80\x01\xac\x9a\x93\xac\n\xbfH\x01\xc13)\x8f\x11\xbf\xbf\x93E\xd0\x9c\x08\x17\xbfQC)Il\xa7\x1d\xbfCU\x87a\x9b~"\xbf\xd4\x06Xx\x9d\'&\xbf\x88\x86\x18k\xb3c)\xbf\x0f\x16\xc9\x02^\xdd+\xbf\xb4\x91PB\x90m-\xbf\xb3\x05*\x93D\x1d.\xbf\xa6\xf7\xb7\x94\x7f\x14.\xbf+\xc8\x95w\xf0\x84-\xbfb\xb7\xe9\x13\xb9\x9a,\xbfx\x93C\xe7\xcbu+\xbf\x82@>\x1dX)*\xbf\x06\xfc\x17\x9e\xe6\xbd(\xbf\xa82`S\xe83\'\xbfa\xb0\xe5\xf3\xbb\x85%\xbf\xebWM\xa8\x04\xa9#\xbfQ\x1d"\x92\x98\x8f!\xbf\xac<\x07n\x19Q\x1e\xbf[O\xc7M,\xc4\x18\xbf$fY\xe00Z\x12\xbf\xdb\xa32g(\x0c\x06\xbfc\xcdF\xe6\x94\xde\xe6\xbeN\x7f\xd9\xcf\x05\x80\xf7>V\xbc\x9d\x0c\xd3d\r?\xad[5\x14A\xf8\x16?\xbbt\x0c\xc2/\x0b\x1e?\x9a\xa4\xa6\rE\xb8!?\xc27Hlo}#?p150\xa1f$?\xcd%\x9f\x93B\xa1$?\xab/\x13/\xb0d$?\xac\xdd\xc9Ry\xe3#?\xd4\xa4\xc4\x1f\xb4C#?\xfchz\xc0\xb4\x9d"?\xbeo\xa3>p\xfe!?\x8eI\x17\xb4\x00k!?\x1d\x19L\x8e\xc9\xe3 ?\xbc\x87\x1e\x87\xaff ?\rFp,\xcf\xe0\x1f?\xb9(\x01\xd0+\xfa\x1e?\xb0\xb1u\xf5\xf0\x10\x1e?\xf37)\xfe\x90\x1b\x1d?\x85|\x0c\xa9\xd7\x0e\x1c?\xfe\x94E\x90\x08\xdd\x1a?GL\x7fw\xcet\x19?\xa70\xa4\xa2\x1f\xc0\x17?\x8a\xe6U*c\xa3\x15?\xd5!\xc0rc\xfd\x12?\x11\nm\xaa\xc3Q\x0f?k\xba\xe3\xa9{\x01\x07?\x990t\x99\x02\x9d\xf9>0\xad\xfcDl\xfa\xb3>c\x9b\xd0\xa2N\xdb\xfa\xbe>\xe9\xd0r<\xfc\x0c\xbf0\xe0-(\x9e\xb9\x16\xbf\x91~\x84%\xc6\x0b\x1f\xbf&\x02T\xbe\xf4\x8b#\xbf%\xcb\xa1\xfc\xb4I\'\xbf\xfd\xdd\x94\x9e\x00\xa8*\xbf\xbbf\xc0\x80\x86\x9e-\xbf\xb5\xa7\n\xccx\x180\xbfxA\xbf\x8dG51\xbf@-\x8e\xca\x12-2\xbf\xccP\xa3\x97k\x073\xbf\xc6\x17A\x97\x0e\xcb3\xbf\xc5\xfa\xa288}4\xbfSz\x8d5\xfe 5\xbf`\xcenaN\xb65\xbf\xc8&\xea\xca"86\xbf\x97^G\xadr\x996\xbf\xffsc\x12\x9e\xc06\xbf>\xb3t\xc6\x0f\x826\xbf\xb1\xc6k\x99e\x9d5\xbf\xfd\xd1\xa2\xad\xaa\xc43\xbf\x12\xf9N\xc9[\xb70\xbf56\xd5p\x83\xe2(\xbf<\t5@II\x1d\xbf=?AM\xde\x90\x00\xbf`=s\xf3\xe8c\x04?\xd6\rB\xa7\xae>\x18?\xcdgt\x01\x80\xc6 ?\xa0t\xf8\x8d;u#?`l\xee\xbc\xb2\xc3$?\x16\xfft+p;%?a\xca\x99\xfb\x8f?%?\xa8bW^\xaf\r%?\xcc\xeau>\xd3\xc7$?9\xa1e\x13\xa6~$?$\x1c\x0f|\x139$?\xb3egp\x10\xf9#?K|8\x9fH\xbe#?Q\xf0\xcdky\x87#?q{6\x8a\x0eS#?h\xdf\x0f\xfd[\x1f#?Am\xd5\x85\xa8\xea"?5F\x93$#\xb3"?d\x17;\x9f\xd1v"?(.\xcb\xdb\x803"?\xd7\xddu\x08\xbf\xe6!?,\xce\xa4\xc7\xe8\x8d!?\xba\x9d\xc3wS&!?\xe2o\'<\x9c\xad ?\xfe\xdff\x95\x1a" ?k\xa1:7\xca\x06\x1f?\xf2\xdb\x94\x05\x87\xa5\x1d?\x11\x9c\x89y\xba&\x1c?\xf0\x06\xefp\xf9\x93\x1a?F\xc4\xa2\r\xc2\xf8\x18?Q\x05\xf4\xe4\x8b`\x17?\xd2h\x97\xb4\xd6\xd4\x15?\xca\x1a\xf4S\xc5[\x14?G/#R\x8b\xf7\x12?\xb8\x00\x9e\r\x96\xa6\x11?QJ$\xe3\x18d\x10?\xd0\x89\xdf\x02(Q\x0e?\x0eau\xf1\xff\xd3\x0b?\x81+\xef\xd5\xbf6\t?\x17\xf5\xd9\x00\x04W\x06?\xb1\xe8\x14\x0b=\x05\x03?1\xc5\x84r;\xf9\xfd>\x1dh^\xd3\xfc\xab\xf3>\x8f"\xef\x1dL\x99\xd7>`R\xb8\xce)\x82\xea\xbe\x9cx\xa9\xb1o\\\x04\xbf2\xa0\xb2\xc7\xf17\x14\xbfR\x1fjK"{!\xbf\xdb\x8fm4d+,\xbf\x1a\x9a\xa9\xb1\x16\x925\xbf)\xac\x83\x07"p?\xbfF\x94\x0b=\xdb\xa5E\xbft\xcc@\xca\x1a\xe6K\xbf\xad\xff\xeb\x04\xa2\xb2P\xbf,\'\xfe\xd3\xc4\x89R\xbf\x96\x92\xa7q\x135S\xbf\x86<\x89\x82\xa4\xceR\xbf\xac\x9e+\x7f\x1f\xaeQ\xbf\xc2(8\x1b\xc44P\xbf"\xd2\xc47IWM\xbf\xbd\xa2\xac\xdb\xc5wJ\xbf\xcf}\xe8+D\xebG\xbfa\xc9\x81Q=\xb4E\xbf\x19C\xcdM\x0c\xc7C\xbf\xba\xb9\xa3\xa18\x13B\xbf\x15\xd2\xce:\xec\x87@\xbfu=Oq\x1e+>\xbf\xe9.\x8d"\xf1[;\xbfa\xff\x85*\x17\x888\xbf\xf1\xf7\x85\xe7n\x965\xbf/\x0e\x94\xd8:n2\xbf\x9f\xe1\x8b0M\xee-\xbf!@l\xae\xde4&\xbf\xd7\xc2\xa0\xbd>\x16\x1b\xbf\xc1\x96\x06\xdf\x94\xe8\xfe\xbes\xda?\xfe\t6\x0b?\xa5\xc2\xc4NaG"?\x1f\x87\xb8n\xf79.?\xf1\xff\x82\xb8\x0c\x165?\xa8\x92\xe3CN\xca:?\x0c\xd0`\xef\'\xfa??cn}^\x8f;B?\n\xd1\xf1IU\x15D?M\xb0\xc4n\xf8\x8aE?SB\xad\xd6\xed\xa5F?\x7fp\xbf!otG?\xc0\xf6\xcd\xbf\xbe\x05H?\xf0%\xcb\xf4\x9dgH?\xfeKZu\x05\xa5H?6\xc7;\x7f\xc4\xc5H?\xb6#)\x0c\x91\xceH?\x13\x15\xe1\xb6\'\xc1H?o8\xcb\x956\x9cH?\xdc\xa7\xc0\xfe\xe0ZH?\xd1\x98\\n\xb0\xf3G?\x9eb_\xf7\xc9VG?<\x8a\xe7\xceUkF?\xd3N\x88<Z\x0cE?\xe2\xday\xc9\x1f\x06C?\xe09\x8b\x06\xc8\x16@?\x96\xb0\xe6 \x93\xed7?\x17FQ\x9d\x9b\xba)?\xf4\xd8\x1a\x016\xb3\xf0\xbeL\xda8\xf6\x14$1\xbf\x8ex\xca!`\x01A\xbf\xf2\x19\xa75.\xe6H\xbf\xbf\xe6Kg\x86kO\xbf9\xa39v,\x0eR\xbf\xf0s\xfc^>{S\xbfCFYi\x0b%T\xbf\x9b\x8d\xf1\x9bXCT\xbfZ\x17<\xe0\x04\nT\xbf\x9c-Z\xe5\x07\xa0S\xbfH\xcbs\xcdu\x1eS\xbf\x82\x13}\xe7A\x93R\xbf,\xca\x17\xdd\xba\x04R\xbff9C\x81_tQ\xbf\x04\xc3D\xb8\xb9\xe0P\xbf\xf7Ss\'aFP\xbf)grM\xc5@O\xbfP^\xd6\x99\x84\xd0M\xbf\xf6\xad\xa6\x04\x85+L\xbf\xb5\x0f\x86\x800=J\xbf\xa0\xfc[l\x81\xecG\xbf\xc2c\xba\xfd\x8c\x1cE\xbfw\xab\xc7\xb4\xc4\xaeA\xbf$u\x06%\xa5\x0f;\xbf{\'qS\xe0.1\xbf8\xf6\x7f\x01b\x11\x17\xbfY\xb7X>\xa1\xb0\x1b?\x1ea\x92\xaaX_4?\xbb\xba\x92\xbb\xd0\xf0@?\x86K\x93\xa4\xbfXG?\xe6\x84\xd9\xc8\x8a\x14M?=&\tHy\xf7P?\xa3"\x14\xeb\xcd\xeaR?C\tn\xb3\xe5iT?\xe6\xc41\xe0\xa8\x83U?\xa3rz\x8a\x88JV?R\xfac\xde=\xd0V?\x17\x9f?tk#W?\xe8\x083\xde\xb5NW?,\x91Z\xfd\xa8XW?Z\x10\xe9\x10\xd6CW?P\xd8MI\xc4\x0eW?\xf1b\xfelr\xb3V?\x8d=\xfd|?&V?w7\x9bx)TU?uO:\x93\x8c T?\x93T&\x02\x1dcR?\x00\x00\x00\x00\x00\x00\x00\x00/!^\x1d\xbb\x12t>\t\xa3\xf45X\xa4\x83>\xfb\x94)r\xfb\xc0\x8d>\x8b:-\x10>\xf4\x93>\x12B\x05\xa0M\xb1\x98>R\xa6kG\xaa\xae\x9c>\x1b\xa7K4\xdb\x90\x9f>\xc5\xe0\xb9t\xdb\x91\xa0>\xdc\x16+\x81\x9c\xb4\xa0>T\x1b\xb1\xac\xbbK\xa0>q0\xb47\xca\x07\x9f>\x93\xd4d2\xb3\x1f\x9d>\x88s`\xfe/=\x9b>u3\x88\xd5a\xac\x99>\x1b3\xf3\xb3D\xa7\x98>\xab\x00\xa1\xaf\xdd\\\x98>y2\xcf\x8c\xcd\xfc\x98>)\x81\xb7\x15\xb4\xc5\x9a>\x82\x809\x14\xfb\x16\x9e>\xe6_!BU\xc4\xa1>\xb8\'\xf4|\xc6\x06\xa6>\xfd\x12_Kg\x92\xac>SW\x99\xdd\xbfG\xb3>\x11\xebm\xb8\xd3\xdc\xba>\xcf\x0but\xb3!\xc3>&\x9f\xdaJD\x8a\xcb>\xb8\x08\xabI\xb0\xc4\xd3>in*\x98\xa8\xe2\xdb>\xb9\xe8\x95S\x8c\x03\xe3>\x08\xf2\x7f`g\xa3\xe8>k\xfc?\\\x86\xce\xed>\xb8\xb0V\x05\x1c\x8c\xf0>l\xc6`\x19`\x98\xf0>\xdd\x85\x04\xbd\xe4\x99\xed>!\x99\x8b\xf2\xe5\x02\xe7>\xc2\xd5\xc3-\x95\xeb\xdd>\x03\x1aykmV\xcc>$)V\xa4Iz\x8f>c1Z\x01j\xad\xc1\xbe\xe5\xcd\xa9m\x99$\xcf\xbe=V\x85\xd6(\x00\xd4\xbe\xab[\xddbP\x00\xd7\xbe\xa4\xb9\x8f\xc7dT\xd9\xbet\x7f\x97\xf9\xe8\x92\xdb\xbe\x04\x0cUx\x03.\xde\xbe\x03\x83v\x80X\xbf\xe0\xbe\x0f6\xec\xc9\xf7\xe5\xe2\xbeS(\xc2\xa9u\xa4\xe5\xbe/\xed\xc1\x083\x03\xe9\xbe\x80\x8d\x91\\\x8e\xea\xec\xbe1b\x11\x9b)\x87\xf0\xbe\xd1\xf5\xcb3\xe2m\xf2\xbe\xc2\xbc\xc5\x17\xd8\xbd\xf3\xbeH\xf27\xe9\x93\xfe\xf3\xbe\x00\xbc)\xd2\x7f\xd6\xf2\xbe\x1d\xdbf\xd3\xed;\xf0\xbe\xc5>B^\xd3\x15\xe9\xbe\'\xe6i\x8f\x97\xd3\xe0\xbeFb\x82\x9a\xd7%\xd2\xbe\xcfk\x19\x05\xc6\x89\xb6\xbeF\x93\x03\x8a(\xcb\xa8>\x1e}4\xe1P\x94\xc0>\x9f\xda4\t\x00|\xc5>y\xb8d:F\xca\xc6>\xb36\xbc\xfc\x93\x1a\xc6>\x86\xb0\x98\x87\r\x92\xc4>]Tz7,\xe6\xc2>\xf6&\xfaDgz\xc1>\x8c\xe1\xd3\x0b\x02\x80\xc0>=\xf1L\x153\x0f\xc0>\xa7\x9d\xadOT8\xc0>m@(\x8b\xf1\x0e\xc1>(N\t\xcc\x0c\xb1\xc2>.5\xeaP?L\xc5>\xf2Pxt2!\xc9>\x01@\xd2\xe8s\x84\xce>%\x8c\x94N\xf5\xec\xd2>_\xf7P\x12@\xc3\xd7>\xbdA\xc4\xc2\x89\xe9\xdd>\xcf\xc6\xb9 \xaf\xaf\xe2>\x85\xdct\xae\xcf\xf1\xe6>xC?39o\xeb>\x99\xbco\x04\xd1\xb0\xef>\xc12\x08\x8by\x93\xf1>\x80\xf4\x02\x81\xd7\xa6\xf2>?\xd4D\xec\xdb\xea\xf2>\x18l\xd6\xf0(_\xf2>G\x12\x165[)\xf1>`F\xceRq\r\xef>[\xb5\x11\x89\xbdq\xeb>\x82M\xc4Fl\xec\xe7>\xceDj\xee.\xc5\xe4>\xec\xa9Ga\xd1\x1e\xe2>\x10\xd34\'\x07\xff\xdf>f\\\\g\x8d\xb4\xdc>\x10hC`\x17*\xda>tw\xa5\x91\xa6\x12\xd8>\xdao\xa1\xcb+\xfc\xd5>\xd2\x1d\xa05\x883\xd3>\x15P\x01\xa3z/\xcd>;\x7f`W\xc4\x91\xb9>\xc9\\\t\xb5\xa9\x9f\xbf\xbe\xb4\xff\xae\xeb\xf0-\xdf\xbeI\x81\r7\nQ\xf0\xbe\xf6k\x84\x97\x8b\x10\xfb\xbeF=\x1d\x0bi\xfc\x02\xbf\xe1Z\x9c?\x0c\xd3\x06\xbf\x91\x99\xa9\x80S\x91\x07\xbf\xad\xc9\xb6\xee{\xfc\x04\xbf\xff\xe4\x92\xa3\xf8=\x00\xbf\x87\xabUn<\x07\xf6\xbeB\x01nS<3\xea\xbe_k\x8d\xe6\x85\xbf\xda\xbe\xfaO\xc7w}L\xc5\xbeF\x8d\xee\xa8V+\x9b\xbe\xed\x8d\x9c\xfcDK\xa5>c\x97\xd3\x90\x86\x9e\xb1>}\xde\x12\xfc\xeaF\xb3>6\xa7\xc1S\x85\x9b\xb2>Y:f\xc2&.\xb1>j\x13\x81\x02!}\xaf>\xa8\x98\xc9\x06e=\xad>\x91^><\xfe\xd9\xab>\xf1M\xac\x9e\x08g\xab>\x0c\x87/t\xa7\xee\xab>\xf0\x9c\tj\x04\x7f\xad>\xe9\'\xdc\xc2\xac\x17\xb0>0\xbb\xe4Q\xb9\x0f\xb2>1\xd0!\xd35\xb9\xb4>\x8e\xc9\x94\xdf\x14"\xb8>"\x04/4\x96L\xbc>\x0e\xe1\xa8\x1e\x88\x92\xc0>VO\x7fi\x07<\xc3>\x9dce\x82\x9e\xf6\xc5>U\xf4k\xbb3\x86\xc8>\x81Nk^\xe8\xa7\xca>\x18\xe0\xdf\'\xc3 \xcc>\x9a\xbc\xdb\x96Q\xcd\xcc>\x12\xd6\xcd>\x04\xac\xcc>\x8cV%@\xc9\xdd\xcb>\x0ci\xde\xa8\xfb\x9c\xca>\x08!\xd2tC/\xc9>\xeaO!\x95\xa5\xd8\xc7>\xb6\xb56\xe1M\xd4\xc6>w\xb1\xb4\x89mT\xc6>\xb7-c\xd2*\x88\xc6>\x05K\x96\xd6"\xa6\xc7>\xce\x8a\x0f\x81\x1b\xfb\xc9>\xb7c\x0b\x12v\xfe\xcd>\xaf\xc9\xff\x90\x168\xd2>\x95.\xcd\xd1+C\xd7>t<\x16\xdf\xba\x18\xdf>\xeb\xc3\x12\x0e\x11\x9f\xe5>\'\xc4\xc6\xa2`\xff\xee>\xfe\x13\x7f\xba\xdd\xa4\xf6>\xc4$\x9c>\xa4\x9d\x00?\x99\xff\xc6\x8d\x80\x10\x08?+\xb6\xb2\xde\xc1\xd4\x10??\x92\x1a\xdb[(\x16?X\x02\xb8Be\x9e\x1a?.\x02(L\xa7!\x1c?\x0f\x15\x16\x0b\xa2\xf3\x18?-\x7f\xcb\xfa\xa3\x1e\x11?Q\xad\xd4\xd6\xa6\x80\xfb>\x93\x1e\x9c\xb3\x9ah\xe5\xbeJ\xa9\t\xd6\xb7\xca\x02\xbf\x13\xad\x90\xfb-\xa4\t\xbf\xcc\xca\xc7\x1e\x83P\x0b\xbf\xbf!\xdd\xe9\xc8\xe9\t\xbf\r\xf5\xfa\xf5A0\x07\xbf\x05\x94\xd8\xeeX>\x04\xbf\xf7j\x08\xf6\x90\xa2\x01\xbf\xfd\x1d\x1fm\xb1&\xff\xbe\x18\xf8\x00\xc9^4\xfc\xbe\x0fx+4\x82]\xfa\xbe\x8c;EOC\x8a\xf9\xbe<K\xf3)\xed\xa7\xf9\xbegm\xa6{%\xac\xfa\xbe\x9cc4\x9d\xbe\x92\xfc\xbe\xa4N\xe5tyW\xff\xbe\x7f\xe0\x16\xfe\xf4u\x01\xbf\x87-\x8fF\xff\x94\x03\xbf\x9a/ p\xd1\xe2\x05\xbf\x9c\xec;"\xa9!\x08\xbf\x062\x1fr.\xfe\t\xbf\x98\xe0c\xeaC\x1c\x0b\xbf\xe4]^-\x1d.\x0b\xbf\xdc\xf2 \xe05\x0e\n\xbf7\x89\xff\x88\xc0\xcf\x07\xbf\xb3[lN\xa5\xbb\x04\xbfv\xbd^\xbfI:\x01\xbf\xd6\x1ak\x8a\xefi\xfb\xbeH~\xc0\xb0\x9a\xf9\xf4\xbe\xa1]\x93*\xee\xfd\xee\xbe\xd6\xd4\x89q\xd8%\xe6\xbe\xeb\r\x8c\x86\xac}\xde\xbe\xba\xdd\xc2\xa57\xd5\xd3\xbe;a[\xfc\xcb\xe5\xc6\xbef\xf8K\xc0$\xdb\xb1\xbe\t\xa8\xe8a\x83\x89\x9f>\xb8\x93[\xd0\xccv\xc1>\xecEXq\x84\xd4\xd0>\x85\xf1a\xceu\x92\xdb>\x16\xdf\x11\xd1\xeaa\xe5>\xc3-\xc8\x16.<\xf0>\x10\x92\xa5\x81B`\xf8>[\xb4\xe0\x08\x83\x12\x02?\xd2]\xa1\x9d)C\n?\x8aaZ\xc4\xcby\x12?Q\x0b\xc4=6\xca\x18?\xb7\xc6\xf4\xb2W/\x1f?\x1c\x9b\xfc\xf8\xd2\x13"?\xa1\x020,\x8c\x04#?<QI\xd7\xee\xec!?\xfd\x99\xc2\x1f\xbd\xf7\x1d?\xb6P4\x83\r\xf5\x15?\xde\xcbC\xe9,\x83\x0b?\xf3F9\x1e,>\xfb>P\xc4Lb~\xc2\xdb>T\x8f\x13\xc8\xd4\x91\xd8\xbe\xe1eM\xd2qB\xeb\xbe\xbb\xe4?\xc2\x8bh\xf1\xbe\x9c\xab\xec[;\x0e\xf3\xbe\xf9\xba\xd6\xce\x9f\xb0\xf3\xbe\xfc\xdba\xc9\x85\x08\xf4\xbeK\xd9\xa0\x05L\x89\xf4\xbe\x84(\xa1\xf2\xeb~\xf5\xbe\x82\x99\xd5\xe2t$\xf7\xbe\xb2:\xc4l\x1a\xb3\xf9\xbe\x10\x8f@\xa2\x1ek\xfd\xbe\xc9\xc8}\x14oK\x01\xbfg\x82<\x93.\xc3\x04\xbff\xcb\xa4N\xe7?\t\xbf\x9d\xc5F,\x89\xd0\x0e\xbf4v\xd5Pa\xac\x12\xbf%\x86.*[;\x16\xbf1\'%\x89\x06\xb9\x19\xbfpq\x17p\x8c\xa3\x1c\xbf\xed\x9c\x12\xc2\xf1m\x1e\xbf:Q\x13Y\x8f\xab\x1e\xbf-\x99[\xc6\xed9\x1d\xbf\xde\xd1LrGQ\x1a\xbfq\x86.\xc7\xaap\x16\xbf\xb3\xd7=.\x011\x12\xbfEgxY\xe5.\x0c\xbf*\x03\xf2e6\xf5\x04\xbf\xc7\xf4[\x9c;\xfb\xfd\xbek\x03\xd1(\x85\x86\xf4\xbevs\xf2GLO\xea\xbe\xd8\xcf\x0c\rlN\xdd\xbe\xce\xc7\xa0\xb1\x99\xbb\xc3\xbe\xc9\xa7\xaf;K\xdc\xbf>\xc1M\xc6\xed\xdc\x7f\xda>]Dz\xaf\x98)\xe8>F\x94\xe5%\xc6(\xf3>\x93K\xc1z\xe1\xe6\xfc>\x9b\x05\xdd\xf7\x12U\x05?\xc6\xea\xef\x9cf\n\x0f?\x00\x00\x00\x00\x00\x00\x00\x00\x1de\xb5\x029%a>\xeb\x9d;~r<t>;e\xd6AbU\x80>\xff\xb5_Z\xc0\xb0\x86>3\xaa\xe9\xfb\x1a\xca\x8c>_\x01K@&\x11\x91>\x07\xe8p\xde\x95\x1f\x93>\xb3\xe1\xc3\xc9`f\x94>\xd4Bbw\x9e\xda\x94>\x9c\xe7\xad\x8b\xf7\x92\x94>\xe7\xed?\xed*\xc0\x93>\x8a2\x00\x8e\xaa\x9f\x92>(\xfb\xa8OMn\x91>.\x8d@\x18\xb4_\x90>\x1b@\xa3g\xe57\x8f>\x08\x88[c\x01\x85\x8e>\x8b\xf2,~\x1a\xe1\x8e>\xe17|\x9f\\I\x90>\xdbq\x04\xc6\x92\x00\x92>\xbe\xa2\x12\xd8\x9e\xe7\x94>\xa01og\x9a\x80\x99>\x9b\xb9y\xa2\xd7L\xa0>\x88I.\n\xef\xb9\xa5>\xf8\x8e\xe2x\x88\xfa\xad>\xb7\xd6M\xe8\x007\xb5>\'YN\x94\xafu\xbe>~\xaf\xe1\x08\xa5\xe6\xc5>E\xadK\x83%\x18\xcf>4\xa7\xfe@\xe2s\xd5>C\x83\xe3\xf0\x0fJ\xdc>\x9dO\x86\xb8"\x85\xe1>\xcc$\x9aY\x95\n\xe4>]\xf3/\xaa\xe7\xd6\xe4>\xc6Zp\xcc\xc6g\xe3>\xd6\x9a\x9b\xc38\xd1\xdf>\xb3!\xf4\xcckJ\xd6>\xe1\xcb1\xa6M\x91\xc8>Q\x9bqi\xfc~\xab>?\x08\xfd\xa5.\x8f\xab\xbe\x8f\x1aY\xaa\xf5\xa0\xc0\xbe\\EQ\xc2\x1b!\xc7\xbe#2\x0f\xf4^v\xcb\xbe\xdfn\xdc\xdao\xa1\xce\xbe\xf9C\x14a\x99\xb8\xd0\xbe\xb3}\x15|\xd5A\xd2\xbeC^s>O)\xd4\xbe\x95\xc7x^U\x9f\xd6\xbe\xa5@7\xc3\x9d\xc8\xd9\xbes\xc1&T\x18\xb8\xdd\xbef|\x0c\xcb\xe1/\xe1\xbe\xf5\x03|\xe4\x97\xbc\xe3\xbez/v\xccw6\xe6\xbex!\xc2\xe7g%\xe8\xbe\xf2MX\xf4\x16\xf6\xe8\xbe\x92&\x1f\xd4V\'\xe8\xbe\xa1\x91\xca\x9b\x17\x87\xe5\xbe\xad2/\x88\xe3[\xe1\xbe\xbb\x9bv\x02\xf8\xb0\xd8\xbe+m_\xe2\\g\xcd\xbe\xedw\xe7\xdc}\xb9\xb8\xbe H%\x7f\xa8\x87]>\xb3\xb2\x11!)}\xb0>\xffM\x06&\x9f\xed\xb8>\xeb\x07\xf2(`\x0c\xbc>J\xab\x8fF\xa2\xfe\xbb>O\xe9H\xf0Zg\xba>\xf1\xd8\xd4\xe9\x14Y\xb8>\x06\xafX\x95ar\xb6>\xebs\xc5D\\\x05\xb5>\x89\xff\xef)2:\xb4>m\xd4/[\n(\xb4>\xcdT\xc3)f\xe5\xb4>\xf6\xf7\xf4\x80\xc4\x92\xb6>\xc5\xba"\xbf\xefa\xb9>-\xa01\x89\x19\x9b\xbd>]\xd2Q\x82\x9a\xcf\xc1>f6\xb0\xe9w\xf2\xc5>\xa1"W\xe5\xbcu\xcb>v\x88\x07\x0fAG\xd1>7V\xbeP6\xa7\xd5>\xc4MWbP\xc1\xda>6\x80\xa8\xc9&%\xe0>uJ\xa5\xdd\xe0\xdf\xe2>\x02\xf8}\xab|;\xe5>\x1dk\x916\x85\xe1\xe6>\xd8\xa7\x01:\x9a\x93\xe7>\x88\xc6\xc3\x8b\x93?\xe7>\xce\xa7\xfa\xa2Q\x04\xe6>e!\xbdX,%\xe4>s\xa1l\x16a\xf3\xe1>7\x95\xf8\xda\x1cq\xdf>\xe7\xb0N\x85\xafS\xdb>\xb2\x1c\xa1\xa3\xde\xc9\xd7>\n\x07\xfb\xa4s\xe7\xd4>dBEo:\xa4\xd2>\xcb\x10~uI\xe5\xd0>z)\x1eV\x9d\x00\xcf>\xb7\xc6w\xb7\x02n\xcc>\xd9H\xf9BvR\xc9>\xea\x83\xf5\xf4Ay\xc4>="Dh\xc1\xf1\xb7>\x0fc\xa4\x98\xcd\xf0\x97\xbe\x9eM\xf0B\xda\xe9\xcb\xbe\x15\x19\xa3\x06\x14m\xe0\xbeO\xe0(\xae\xf9\xf6\xec\xbe-\x1b\x18\x7f\xfe]\xf5\xbe1/2\x8e\xe9\xff\xfa\xbe\'\x08vl\xb7Z\xfd\xbe\xac\xde\x8cL\xdd\x8c\xfb\xbeQ\x07G6\xccw\xf6\xbeZt\x9c\xb4H\r\xf0\xbeOjP\xceg-\xe4\xbe\xdai(~\xd7\x15\xd6\xbe9\xe0\xab\xbdQ\xf5\xc3\xbe\xbc\xac\x0c\xf2\xff\x15\xa7\xbeB\x1e\xe9\x00\xbf>\x89>\x17\x8b]\x88\xbbN\xa3>[\x85+7\xb0\x86\xa7>\x8eyU\x19=\x9c\xa7>LB{\xf2\xed\x1b\xa6>\xb2\xe4\xee\xaf\x90K\xa4>\xf3\xf7^l(\xbe\xa2>\xe6\xa6\x0e\x0bh\xae\xa1>\xbb\xfb\x15\xa6\xd40\xa1>\x85\x1e\xd9\x83xM\xa1>n6D\xc4\x14\x0c\xa2>\x98\xef=\x91#y\xa3>D\xb5\xf2\xe6\xba\xa6\xa5>\x1cDL\xd3V\xaa\xa8>+\x0c\x10]x\x97\xac>\x94\xa2L\x9dc\xbb\xb0>\x0c\xee\xc1e\x11\x9d\xb3>$\xcf4!\xf1\xd7\xb6>LbM\xe0\xfd<\xba>\xa4\r\xf8\xf1\xbd\x87\xbd>\xb5\xf1kM`3\xc0>\xf3u\x84\x08\xdeE\xc1>\x11\x9d\xa4\x0c\x89\xdf\xc1><=8\x97\xbd\xf7\xc1>s\xe9\xfew\x9c\x9b\xc1>\x0c\xaf\xc7\x9eh\xea\xc0>\xb7\x84\x10\x04\x9d\r\xc0>EG\x12*\xca`\xbe>\x99\x1e]\xcb\x84\xf3\xbc>\xe9Gx\x82\xd5\x15\xbc>\x9b\x07\xcfhf\x03\xbc>im~\xf9H\xfc\xbc>\x85\xe7/MgU\xbf>\x90hOU\xa7\xc7\xc1>-\x1df\x0b\x89;\xc5>\\\x0c\xbc\xff\xe4\xab\xca>Q\xcb\xdf\xd0U\x91\xd1>!A,\x94\xfd!\xd8>\x9e?4\xf7\x8c$\xe1>X\x10\xa5\xc8\x9e\xea\xe8>\xcd\xbf\xd2\xc5oF\xf2>9\xa7\x81d\xdd\x9b\xfa>C\xf7\xf07\xbe\xd7\x02?\\!m\xe3\xedU\t?\xbe\xe8;\xc9\xf5l\x0f?\xc4\xebZ\xddcb\x11?\x97n;\xc2=w\x10?\x01\xd5\xce#\xf6\x19\t?&\xdf\xa5\x92$Q\xfa>\x11\xb6\x98w[\x96\xb7>D\xac\x94\x87T\xf5\xf1\xbe\'\xff\xe36\xe5_\xfd\xbe\x1a\xac2\xf3\xcf\xcf\x00\xbf\xc5W\xdf\xb5c\x8e\x00\xbf\xb8#D\x93\xb96\xfe\xbe\xf1\x0e}^\xd7\x96\xfa\xbe\x8djt\x8d\xc3)\xf7\xbe\x11\xb9\xa8\x03\x85W\xf4\xbe\xa6\x89LB\xf4=\xf2\xbeZk\x82r\x87\xd9\xf0\xbe\x8a\x04\xc8\xb5y\x1c\xf0\xbe^\xff\x83E\xa3\xf3\xef\xbea\xe2\x05\xb1Ei\xf0\xbeSJD\xda\x04g\xf1\xbe\x9dyu\xed\xb5\xf0\xf2\xbe;\xa3\xe4\xb4\x02\x00\xf5\xbe\x10\xcd\xd6f\xe0\x82\xf7\xbe\xc3-k\x8d\xa2R\xfa\xbe\x0eAz\xa5\xb8,\xfd\xbe\xcc\x1906\xff\xb1\xff\xbe\xfa\xe2\xe0\xe9\xf2\xb8\x00\xbf4t\x88\x1d\x86\x01\x01\xbfY\x88Xp\x9b\x91\x00\xbf4Gy\x82\xe8\xd0\xfe\xbe\xa8#\xe0\xd9\x85P\xfb\xbep\xdct\xfe\x8a\x18\xf7\xbe\xef\xbb\xd1L\x0b\xae\xf2\xbe$\xd3\xca\xcfY\x04\xed\xbek\xe6\xba\x1f\xaa\xbb\xe5\xbe\xad\xc4\xf0\x0e\x10{\xdf\xbe\x8c{\x93\\\x81\x03\xd6\xbeo\x16\xbf;h]\xcd\xbeh\xa2\'\xa2\xd9\xee\xc1\xbe\x04e&\x96\xd0E\xb1\xbe\x190$Y\xd5\xe1i\xbe\x94\xff\x88Kb[\xaf>R\r\xfe\xb6\xe0I\xc1>(\xd0\x06y\xc0n\xcd>\x8a\xba\xd2\x0ee%\xd7>\x82\xa3\xac\xc6|\xac\xe1>\xdb\x97]C\x86\xa0\xea>\xa6\xfb\x1a\x974\xd3\xf3>*\xfd\xe6U\x9e\x02\xfd>s\xe4Z\x96\x99\xa2\x04?@u\xb7\x178#\x0c?\x8bZ\xd2\x9dC\x17\x12?\xfdQv\xde%\x92\x15?(\x1b_\x7fKz\x17?6\x99t\xbb\x18\x05\x17?\x1b\x9c\xb2\x8bX\x1f\x14?.\xd0\xb9\x89<\x0c\x0f?\xe5V\x17l\xce\xc5\x04?\x99a\x181\xa5\xf5\xf6>s\xd6\xd2\xca\r5\xe1>\x82U\x1cy\x7f\x06\xb2\xbe\xaep\xab.\xa8\xf0\xdb\xbeY\xb3\xf0g\x11;\xe4\xbe/\x87V\xe6\\(\xe7\xbe\xa1\x0cl\x01~Y\xe8\xbe]\xc6q\xf8`\xe0\xe8\xbeP<Ir\xf7i\xe9\xbe\x06\xee\xda\xd8 e\xea\xbe\x88\xfa c\x1e"\xec\xbe\x81\xcd\x92I\x95\xe8\xee\xbe\xb9\x943\xd4\xaf\x82\xf1\xbe\x8b\xa0\xf7\xf7\x83h\xf4\xbe\x17\xa2,Y\xe1V\xf8\xbe\x89\x04\xd0\t\xa5|\xfd\xbe\xacQ\xc0\x92g\xfb\x01\xbf\xae@\xc5\xb4~\xdb\x05\xbf\xbbpe\xcb\xac1\n\xbf\xd2\x8c=B\x0c\x9e\x0e\xbfU\xf0\xef\x8f\xebF\x11\xbf\xd0um\xe3\x94\xa9\x12\xbf\xef\xec76a*\x13\xbf\r\x86Jf[\xa2\x12\xbf\x0b$S\xa7\xc8 \x11\xbf\xf3\xe3v\x16Z\xcd\r\xbf\x9cU\xff\xbd\xf4\x9e\x08\xbf\xb9$\x93\'\xd0g\x03\xbf\xb2F%\xdd\xebR\xfd\xbes\xf3\x01D\x0fN\xf5\xbe\x8b\xc4=\x13\x8b\xb6\xed\xbe\xeb\xa8\xe7w\xf1\x9b\xe3\xbe2\xcb\xd9\xe5\x93Z\xd7\xbe\xe1\xbf\x99w=\xd6\xc4\xbe\xd5\xe6m`\xe8#\x90>`8\xfeq\xc8\xb5\xc8>\xc4\xeccn|*\xd9>\xa5\xe4\xda$>\xa5\xe4>[\xb1\xaf\xf8\xd9\x8d\xef>\xc4r\x13\xfcan\xf7>Z|\xc2\x12\xf1\x1f\x01?\x00\x00\x00\x00\x00\x00\x00\x00+\x01\x13\xa6(\x7f$\xbf/iC\xe2G\x93<\xbf\xc6\x1c3\xb4\xf8fK\xbf\x96\xf2\xcd\x88\xbc\xddU\xbf\xd2\xb9\xd1\xb4\xee\x05_\xbf\xdd\x0c\x9a k/d\xbf\xb4\x9db\xbd\xbf\x86h\xbf\x16\x0ev\xdc\xba)l\xbf\x1a\x05\xc5-\xfe\xd8n\xbf\xe8\xf50\x9c`>p\xbf\xe4\xfcd\xb6{\x90p\xbf\x16\x80\xd7Q\xa4tp\xbf\x84\xe9\x90\xd8Z\x01p\xbf\xa9e\x01M\xd5\x97n\xbf\xf3#\xf0@\xd3\xc9l\xbf\xf9\xef\xb1\xa4\xd5\xadj\xbf&xU\xf85Mh\xbf0\x17\xef\x1a\xfe\xa6e\xbf\xafgqG\xbb\xb1b\xbf\x91\xc2\xf7Q\x06\xbb^\xbfM\xbe\x0f\xdc\xa9-W\xbf\xfb\xb0\xed\xd2\xaa/M\xbf/\xf68\xa0\xb9\xb93\xbf\xce\x12\xe4\xed\xa0g6?\x13\x16T\x10`JP?%\xd0\xc7\xf2b\x89Y?\xc9\x1f\xc8k\x06n^?L\x08o\x8fW\x87Z?\xd6G\xe9x\x86\xa9@?\xf1\x19)Bo\xfd\\\xbfFms\x85\xae\xa0u\xbf\n\xb5\xcf\xc2F\xcc\x83\xbfbg\xafxj\xe3\x8c\xbf\x162\x9am\x15\xf2\x91\xbf\xba\x07\x0e|6x\x93\xbf\x92\x7f$$u\x97\x92\xbf\xd0+\x8fO\xd6\xee\x8e\xbf\xcc\xe2\xb3\x82\xd9G\x85\xbf\xeevT\x0b\xaa\x1es\xbf0\xb6\xcf\xfe\xc3{X?\xf7\xb6\x11\xd8)\x80\x7f?\xb3\xf9\xa2E8\x04\x8c?.T\xdc\xdf\xcc\xce\x93?}\xe3\x9b\x97\x849\x99?\xc4\xd8\xfa\xcb)<\x9e?\xfd(\xb2\x90\x85f\xa1?\x8a\xf9\x1ab\xfej\xa3?\x12/\xf5\xc9\xf8\x15\xa5?ln27\xbbC\xa6?\x13n\xfb\xc2M\xc0\xa6?z\x04)I\xd8I\xa6?\xdb\r\x88\x12\x13\x9b\xa4?A\xa4C{#\x80\xa1?\x17N\x92\xa6q\xe5\x99?\x12C\xfa*-\xc6\x8c?\xc4\x9ax\xb5\x19MX?\xc2\x9831\x99\xa9\x86\xbfR\tE\x18\x08\xd7\x96\xbf"R\xe0\x1d\xde\x0b\xa0\xbf\xd0\x11\x99X\xda^\xa3\xbfb\xe1\x9e\x0f\xeew\xa5\xbf\xcb\x15bV\x97\x91\xa6\xbf\x1a}k0\xde\xf2\xa6\xbf\x01^\x08\x7f\xb0\xdc\xa6\xbf\xa5_\x1b\xb3\x1d\x81\xa6\xbf\x1b\xd5\xefF\r\x02\xa6\xbfg\xf9\xe3\xd6\xe6s\xa5\xbf\x1a\x99\xd2ua\xe1\xa4\xbfar"\xf5\xefN\xa4\xbf\xfc\xd1\xe2\xa1?\xbd\xa3\xbf\xe75\xad\x01\xcd*\xa3\xbfM+\xea\x12\xc7\x94\xa2\xbf\xa5\x87A\xbe~\xf7\xa1\xbf\xa6\t)[\x94N\xa1\xbf\xf8\xbfQ>\x08\x95\xa0\xbf\x8f\x80\x94\x9c\x94\x8a\x9f\xbf\xed3\xfeQ\xbd\xb2\x9d\xbf\xb8(\rGM\x96\x9b\xbf\xa1\xa7%\x13\xa3)\x99\xbf\x8b\xd5P}\xccb\x96\xbf\xce\xb4\xa0\x85\x89:\x93\xbf\xd2u!\r\xefY\x8f\xbf@\xaaE\xe0\x9fs\x87\xbf\xb6c\xdaL\xf7\x91}\xbf-\xf3l\x94\xa6\xa3e\xbf\xed*:\xd82Qb?\xb0a\xb3O\x99\x18~?\x8eW\xd0\x93\x96\xd4\x89?\xf4VE\xb4\xfe_\x92??\xc1#\xc57\xd3\x97?\xfc0\xf9\xe6.6\x9d?\xdbD\x83 \xd7A\xa1?\xd7?\x9d\xf0\xca\xdf\xa3?\xd3z\x82\xd9\xf2z\xa6?u(\x07\xc6k\x1c\xa9?\xa8\x1dJU\x1e\xcf\xab?\x8b\xb5`L\xc9\x9d\xae?\x91mG\x85\xcc\xc7\xb0?\x04l\x90\x1c\xe6P\xb2?\x05\\\n\xd9\x16\xde\xb3?\xae2f\x96\x0fO\xb5?n@T-Lb\xb6?\xc2c\xab\xaaP\xa9\xb6?%\xea:\xa5\xee\x8b\xb5?b\x04\xd0\x90^p\xb2?\x93s\xe2YM#\xaa?\xd1\x85\x10\xd0%n\x97?\x1e\xd3\x05\xa8\xf8p\x80\xbfL\xc8u\xf1d\x91\xa2\xbf&}\x9f\x9fD\xad\xad\xbf\x01mx\xb2\xb5l\xb2\xbf\xae\'w\x88\xceM\xb4\xbf,B\x1da>\xf9\xb4\xbf\x94\xe2qCM\xeb\xb4\xbf\xe1\xa5\xd7"\x0f\x81\xb4\xbfJth{\x1b\xf5\xb3\xbf-\x92Qr\x10g\xb3\xbf\x18\xe0x\xfa\x04\xe5\xb2\xbf\xe2oK\x1c.s\xb2\xbf\x12\xfb\x91P\xed\x10\xb2\xbf\xedl#o\xb6\xbb\xb1\xbf\xc2{`\xd4\x83p\xb1\xbfy&\xc0\x18t,\xb1\xbf\xd8\xff\xf1\x9b\xf9\xec\xb0\xbf\xae\xd9\x01i\xd8\xaf\xb0\xbf\xc3\xea\xf0\t\x12s\xb0\xbf}t\x08\x99\xce4\xb0\xbf\xacQ\x9b\xe1\x94\xe6\xaf\xbf\x89~\x8aE\x99Y\xaf\xbf|\xb2\xf0\x9bR\xbf\xae\xbf\xf4I\x15\x8e\xa4\x14\xae\xbfX2\x8f\xf5\xedV\xad\xbf\x94\r\xadjb\x84\xac\xbf\xb1\xabu\xf9n\x9c\xab\xbf\x1f*\x90^\x10\xa0\xaa\xbf\xf3\xf5\x18K\xfa\x91\xa9\xbf\xc2-\xc1\x83rv\xa8\xbf\xe3\x14\xe8\xac\xd3R\xa7\xbf(\xf7\xc0\xf3\xc6,\xa6\xbf_\xc8\xb2y^\t\xa5\xbf\xabp\x9f[F\xec\xa3\xbf\x1e@2@7\xd7\xa2\xbf\x86\x01\x8e\xf3\xb7\xc9\xa1\xbf\x0b\x87\xc7G\x1a\xc1\xa0\xbf\xfe\t)\x0f\x11q\x9f\xbf\xce\x0f\x9b\xd0\xe1Q\x9d\xbf\xbc1\xfd\xee:\x11\x9b\xbfX<\xc7N\x8c\x94\x98\xbf\xc9\xd2#\x8a\xbd\xb6\x95\xbf\x7f\xd0\x17\x00\x8fB\x92\xbf\xb6\xd0kry\xd3\x8b\xbf\x8c\x8cw\x82$o\x80\xbf\ns\x1c\t\xfek?\xbf\xa1\xa0\xb9P\xc3\x89\x84?\x80\x8f\xad\xfd\x92}\x99?\xf6\xcf\x9e\x88\x95\x88\xa7?\xb2\xd6\xeeO\xb8L\xb3?\xcc\xe5\xa02\x87r\xbd?\x13\xf6R\xc9\xa4%\xc5?8\x9d\xd4\x87\xec\x8b\xcc?\xf6\x8feHT\xff\xd1?3\xd6\xae\x0e6\x17\xd5?\xdf\xa6Q\x84y\xfa\xd6?\x92x\xe1\xc5\x82s\xd7?\xd2\xddF\x17|\xb9\xd6?\xf6\xed\xe6\x00!@\xd5?L\xd3\xce#\xcey\xd3?\x9bN\'\x94B\xb5\xd1?\xe0lJ\xac3\x1a\xd0?\xac\xb2\xa7\xc99i\xcd?\xb7\x82\xf4v\xdb\x02\xcb?b{P\x97\xb8\xee\xc8?J\xe4\xc9\x92C\x17\xc7?\xc1\x83\xd8\x14\xebg\xc5?+R\xa8B\x17\xce\xc3?\xd9G\xbb\x91\xcf8\xc2?\xaff~\xf7\xe8\x97\xc0?=\x14t\x9f[\xb6\xbd?\xd8\t\x97\x91\x89\xe3\xb9?M\xca\x89\n3\x94\xb5?\x91J\x85\x133\xa5\xb0?\xf1\xe1\x93\xd5~\xee\xa5??\x05%^\x19\xd6\x91?;\x12\x83\x96\xa6\x0b\x87\xbfj>V\xd5\xd6\xe5\xa5\xbf\xd1\x1b\xb3G\xb7\x82\xb3\xbfN\xa1\xd7\xa1N6\xbc\xbf\x8bMJi\xe8P\xc2\xbf\x110a\xb47.\xc6\xbf\x03\x92\xd1\x87\x92\x8a\xc9\xbft?{\xfc\xfaO\xcc\xbf3\xddpU\xd9{\xce\xbf!\xd6i>o\r\xd0\xbf\xf9\xd7\x94\xcc=\xa1\xd0\xbfo\xc5\\\xffM\x05\xd1\xbf\xd6\xb37@\x9aD\xd1\xbfj\xc0\xcf\xf4\xf8g\xd1\xbfuA(\xee\xc0u\xd1\xbf\xfaH\xb8\xc2\xdaq\xd1\xbf\xd5y\x85;\xed]\xd1\xbf\n\x89\xe8mm9\xd1\xbf\x88\xaflxo\x01\xd1\xbfe\xc4\xb6t\x1f\xb0\xd0\xbf&\xce\xb9\xf8\xd0;\xd0\xbf\xa2x\xf9`H+\xcf\xbf\xf7\xc5\x07%\xe4O\xcd\xbf\xe2\r\xbf\x85P\xaa\xca\xbfB\xa5#D(\xf1\xc6\xbf\xa5k \x8a@\xd7\xc1\xbf\x92\xfbj\t\xb8H\xb6\xbfa!\xb1b\x02\xde\x96\xbf^\xe5\xb7cXx\xaa?\x98 \xf1\x91\x86|\xc0?\xa8o((g\xba\xc9?\xed\x85\x1c\xc8\xcb\xb8\xd0?\xda\x984\xef\xde\x92\xd3?rm\x00\x8a\xe9j\xd5?\x803yl\xc6k\xd6?7\x1e\xa8#}\xd0\xd6?\x8b \x07\xa0\xcf\xcf\xd6?\x82\x19\xd9O\x0f\x93\xd6?\xc0)p\x94:5\xd6?U[*y\xd9\xc5\xd5?"IR1\x82L\xd5?\x1a\xaf\x94\xc2\xa9\xcb\xd4?\x9a=f\xb5uB\xd4?\xff}\xd2\xd7\xb2\xad\xd3?\xd7\x05\xc2),\x08\xd3?\x9a\x9d\xaae\x94J\xd2?\x952\xdf7*k\xd1?,\x01\xf6\xc2@]\xd0?\xd2?Q\xe7\xd3!\xce?\x8e\xa0\x9e\xb2N\xe6\xca?\x9b\xf8\xe8gk\xde\xc6?\xc6\x90\xe0\xfb6\xe3\xc1?\xe5Q^\x9cb\xb5\xb7?*\xfc\x0f\xef=\x15\xa3?\'[\xe6|\x12\xac\x99\xbf\xb0\x16\xdf\x95\x19\x85\xb7\xbf\x82\xc9\x82\xe7\x8ak\xc4\xbf\x06\x91UT\xad\xad\xcc\xbfS\x84r\xd1\x18\x0b\xd2\xbf\x89\x91\x03\xeb\x9b,\xd5\xbf\x92y\x89\xcc\'\xad\xd7\xbfj\xa0_\xb2!\x93\xd9\xbf\xa5zv\xc0\x1f\xf2\xda\xbf\xc2Y\xd9\xbe\xf5\xe2\xdb\xbf\xb4F7]\xb5}\xdc\xbf2J#ZN\xd6\xdc\xbf3\xeb\x07\x13H\xfb\xdc\xbf0\xb2b\x95\xa9\xf5\xdc\xbf\xe7x\xa8kA\xc9\xdc\xbf\x7f\xc9F\x83\xc1t\xdc\xbf\x1bCml\\\xf1\xdb\xbf<o\xf2\xdf\xb61\xdb\xbf\xdf\xeb\xb1r$ \xda\xbf\x86 \xc5sm\x9c\xd8\xbf\n\x18\x1e_\xfcy\xd6\xbf\x00\x00\x00\x00\x00\x00\x00\x00\xfaP\xb4\xfa/?\x15?\xfc5Q\x9306$?\x9e\x95\xc8\xe7\xcb3-?\x19G1\xa2|I2?\xba\xdfk\x8b2\x9d4?\x9d3^\x07\xa7)5?Q\xae\xb8\x10\xdc\xcc3?\xe4\x13.\x86:\xc10?*\xb2Z\x18N\x1f)?,\xf2\x89\x04u\x96\x1f?\x14\x1d\xbf\xeb\xd0\x17\x0b?\x1eW\x12{\x80W\xe1\xbe\x1f\xd8\x83\x006\xa3\r\xbf-\x97\xbe\xd2\x14\x7f\x18\xbf\xb6f#\xc0<\xce\x1f\xbf@\x1d\xfbR;\xc8"\xbf\xfe3\x83\xf8\xa8L%\xbf}\xe8D?\x8d\xd2\'\xbf8l\x1b\x1e9\xa8*\xbfN&p\x82\xa7\t.\xbf\xa4&\xd7\xb52\x0c1\xbf7^nn\xc1b3\xbfl\xae\x92\xa4\x8f\xd15\xbf\\\x18\x1a\x7f@\xc97\xbf\xc5\x81\xdc\x0b\xbb%8\xbfJ\xe0\xe4\xbb\xe0\xeb4\xbf\xc40\xaa\xee\x91b&\xbf\xf1\xb3\xf4\xa9*\xda ?Q\xa8v\x98* D?\xe1\x8daYM\xb0T?\x10\x82\x92\x1b\xd6\xeb_?#\xc2\xc2\x01\xe1\xfdc?\xda\xbc:\xbewZd?\x1b<\x03U\x1a\xd7_?|&\x9e\x8c#XM?\x83<\xf0r\xf1\x08:\xbfHG\x8a<,\xb1Z\xbf\xa7c\x1eiS+e\xbf\x96\xe0T\x0bE\x18j\xbf$\xce\x80M|el\xbf\x954\xa8\xd6\x8c\xc6l\xbf\xd4\xe3\x9cx\x87\xf8k\xbf\xaf\xdf,z\x8c\x8dj\xbf\x87\xd67\x08\xe3\xddh\xbf\xec/Vy\x84\x0bg\xbf7\xbd\x1b0\xe0\te\xbfd\x85:\r5\xa3b\xbf\xe0\x0c\xbe\xad?\xf6^\xbfM\r\xfd\x86 &V\xbf\x01\xe2>_HhC\xbf\x1c\xa1\xd3R\xe3\\=?\xd6l\xe2\x1a\x08:]?M\x1f\xbe\xc7\x1dak?\xf8q2S\x1b4t?\xaed,\xad[\xaay?~;\xe0\xc4\x19\xda|?\xcc\xa9\xd2\xbea\x03}?\xb6\xfe7\x98\x07:z?\x1d\xb3\x11-KXu?\x9e\x94\x0em\xb9-o?!If\xa7L%d?\x05\r\xfdgi\x05V?\xba\xdc\xb2b\xd5,A?\x89Dk\x9ff\xd5\xf2\xbe\xfcs\xc7J\xf5R6\xbf\x00w\x08:\x93\xc0@\xbfy|\xcd\xfa\xbaDC\xbf\xc57S\x7fk\x1eD\xbfH\x1cxWP<D\xbfF\x1c\xe4f\x071D\xbf\xeb,\x8f<\x12SD\xbf\xb8\xcb\xe7\xec-\xd6D\xbfG\xf3J\x84g\xdcE\xbf\xbe\x8f\x86\xa9\x1f\x80G\xbf\xb9B\x9bb\xaa\xd8I\xbf\x93\x10fz\xd1\xfaL\xbf\xb1v>\x88\x0f{P\xbf\x13\xe6\x84\x85\xf8\xe7R\xbf\xe0\xc6\x11^\x02\xbfU\xbf})\x0c\x02\x80\xf1X\xbfN{\xad\xa5\xb6g\\\xbf`h}\xc7\xe1\x01`\xbf\xff\x0e\x952\x99\xd2a\xbf\xe2\xa3|\xdd0\x95c\xbf\xed\xdb\xeb\xf4<7e\xbf\x08\x19\x94w}\xa3f\xbf.\xa2P\xaaY\xc3g\xbf\xb9\xc58\x82\x82\x84h\xbf\\\xf7\x94\xc9\x8f\xe0h\xbf\x8be\x80\x00\x18\xe2h\xbf\xd8\x1b;\x04\x1b\xa4h\xbf\x06\x1cKZ@Lh\xbfj\xc1\xa99\x18\x03h\xbf\x02"\xde\xa2|\xedg\xbf\x87\xc9\x1bi\x1f(h\xbf\t\xd4\xca\x15\xeb\xc3h\xbf\x8c\x91m\xf2\xfb\xbfi\xbf\xd5H\xc2Yp\xfcj\xbf\xffF\xb1\x12\xdf\x1fl\xbf\xceum\x0b!il\xbf\xb4\xa9\x8e\xf5rmj\xbfcD\xbf4\x9f\xdbc\xbf\x82;A\xe4%ZF\xbf\xb5\x0e\x06\xc9\xc0:c?\xff\xae\xf1 \x96R{?:\x81#\xf2*\xb5\x87?K\x86\x06r\xa9\xf5\x8f?\xef\xe4\xbe-\xf3\xa8\x91?IK\x93\xc4[V\x90?\x0e4\xd40\x04\x98\x89?\x19>T\xc6\x0c\xfe\x80?\x024T\x99\x9b\x9fr?W\xd2\x83\x9f\xc3\x9e]?\xd4\xae\xad\xc0og\x1d?N\xd3\xf6\xe1\x1bBI\xbft\x93\x1f\xbd\xd8iR\xbf?\x18\xcc\xf5\rUS\xbfr\x06\xa7:\x9b\xf6Q\xbf\x86\x8aO\\4\xa0O\xbf)\r}\x98\x95KK\xbf\xc2\xbb?\xb8\xb4\x96G\xbfng\x9f\x06\x87\xb3D\xbf\xc9I\xe2\xa0}\x9fB\xbfMx\\\xe0\x18FA\xbf\x95,\tx.\x91@\xbf\xa0\x0bg\x92Jo@\xbfg{\xdc\xab\x1d\xd5@\xbf\xf5+\x8eW{\xbcA\xbf8\xd1\x1b\x9a\x00"C\xbf\x060wD\xc8\x01E\xbfe\xb5\xec&iSG\xbf;\x8cM\xeb\xb0\x05J\xbfj\x96\x95J\x03\xfbL\xbf{\xc0\xd0\xe1\xde\x03P\xbfy\xbdW\x89\x11zQ\xbf\x89\xf3\x1e2a\xc1R\xbf)\x92z\x1eu\xbdS\xbf\xe2\xc2\xc7\xb3mZT\xbf\x87\x95\x7f_\x02\x92T\xbf\x91N\x8a+\xd0mT\xbfZh\xdd|\xff\x05T\xbf|3\x9f\x01\xf0|S\xbfnh\xe4\xc0\xdc\xf9R\xbf\xc2\x7fS\x86\xba\xa4R\xbf\x96\xe2O\xcd\xee\xa4R\xbf]\xa27\x01\x82#S\xbfe(\xcd\xc9\xd2PT\xbf\xe0\x94\x1cc\xe8mV\xbf\x85\x0ekg:\xdaY\xbf\xfbgL\xf5\xcd\'_\xbf\xd4\x86\x90Y7\x9cc\xbfx\x86\x03pR\xb3i\xbf\x9f@\xd3\x02gnq\xbf\x86\xd1\x8b\x86\xd9Ex\xbfIm\xfa\xb0n)\x81\xbf\x0bL.\xb4\x88O\x88\xbf\xe5BE\xbc|\xf5\x90\xbf`\x1aV\x9a\x1a\xd2\x96\xbf\x8b\xabus\xb2\xdd\x9c\xbfS\xa62<\xb7\xa1\xa0\xbf\xed\xb8\xdeT\x81\xcc\xa0\xbf}q\xd9E56\x9c\xbf\x7fyW\x0c%\xc4\x91\xbf\x05$a58Vu\xbf\xedM\xf8\xae\x12\xcdu?\xa4\xad\xafA\xbd\xe3\x88?\xd3\xb6h\xe8\x80\r\x8f?y\xc6\xdf\xd7\x99\x91\x8f?\xe1\xc6\xeb\x1f\x91\x0c\x8d?\x97\x04g\xa7\x0fw\x89?\xa0\x03G\x88\x1f\xf4\x85?J8W\xf4g\x06\x83?7V\xdb\xb5\xb7\xd4\x80?\xba\x85B*\xb2\xb8~?O;Q\xcf\xf8\x1b}?\xb1Kq\xa62\xb7|?\xab\xfb\x0e\x8ez{}?&\x02\x8f\xfb\xa4h\x7f?\x90{J\xa6\xa6D\x81?\x8d?\xf5\x85\xf4t\x83?\x01oE\xad\xfdD\x86?\x96h\x98:\x81\xa3\x89?\x05r\xdf\x8b\xe6a\x8d?{\x97\x8d\x03\'\x95\x90?\x0e\xf7\xbd\x87\x9d?\x92?\xd7\xcaJ\xa5!f\x93?"\x89\xe5F\xac\xc4\x93?l\x16\xcc\xe9\\3\x93?\xe3\x85\xaa\x8b\xbf\xb6\x91?FFd\xf3\x0f\x02\x8f?X:\x8fO\x17\xc5\x89?6\x04\x18\x8dLb\x84?\xd9\x858~\xc8\xc8~?g\x8e\x7f\x10\x8b<v?\xeeq^\xce_\xadn?\xffWL\xc1\xf8\xf8c?\xdf\\4\x8e\xbe\x98W?\xa5\xb00\xa1\x88\xdfE?\x98\x1cU\x8c<\x0e\x03?p\xf36-\xc1nA\xbf\x83\xd5!"3BR\xbfW\xa1\x12>\xc4d]\xbf\xc1T\xe0c[\xe3e\xbf\xe9\xf5\xe0\x1f\xc6\xcao\xbf\xdb\x85\xca\xb9\xff\xefv\xbf\xb9\xf3\xe0\xa3\x9c\x82\x80\xbf\x18/\xd5\rV\xa0\x87\xbf\xfb\xad\x06\x98\x06\xa8\x90\xbfDM:\xc3;\xd9\x96\xbf\x88\xae;5\x84\x06\x9e\xbf\xf1W\x8e\xf5\x91\x94\xa2\xbf\x06\x18\xff\xdeIK\xa5\xbf*X\xb5EVC\xa6\xbf\xd2Fk\x05`\xfe\xa4\xbf\xdc\xb2\xf5\x1a\xd6\xb8\xa1\xbfE\x8f\xe7\x1c\x18\xa2\x9a\xbfm\xc1Y\x94\x0b\xa3\x91\xbf\x114\xea\xf0h\xf7\x83\xbf\xb3\xf7r\xb0\xd0<q\xbf-Ar\xbd\x86YA\xbf\xbb\xebo\xdf\x9a\xde[?\xf7\x7f\xff\x83M<h?\xda*0\xf9\x1f\xd1m?\x89e\xf3\xabp\x80p?\xd9\xe2I{4\xaaq?h0Z\x14\x0f\xe6r?d\tC\xaa{\x8et?g0\xc9\xf9d\xefv?\x8e\xfaw\xe8PVz?\xca\r\xe1z\xb8\x1c\x7f?(\xb2\xdd\xf6%\xd6\x82?\xba|+\x115=\x87?\xb8U\xebJ\xb6\xfa\x8c?\xa4Da\xe3T\x17\x92?j\x9b\xechQa\x96? /\x00X\x19"\x9b?N\x987\xc3\xb5\xe4\x9f?^\xcc\xc5\xc0m\xfe\xa1?\xa5{>\xdd,T\xa3?\xb3\r\xf6\x1b\xfe\xa4\xa3?h\xe6A\x91\xc5\xd2\xa2?(?\xf4C\xa6\xfd\xa0?Cq\xfd\xa2$\xf1\x9c?8\xdb#vqV\x97?\xa9\xccpY\x04\xe4\x91?gl\xa0\xc13)\x8a?\xa2\xbc\x97\x02\x00;\x82?5k\x7f4#\xf6w?\xda\xbd\xd7T\x14\x9al?\xef\x888Y\x80\xfbZ?\xab\xd4\x1b)*\xd0 ?,\xc6-\rNiT\xbfL\xd6N\xe2.\xbee\xbf(z2\xc8\x19\x91q\xbf\xa6\xc5ut\x16\x1fz\xbfe\x01\xe1\xd7*\xdb\x82\xbfh\x03+\x05\x82\xe9\x8a\xbf\xde$n~D\x0c\x93\xbf\x00\x00\x00\x00\x00\x00\x00\x00\xee\xd0\xaeIu5\x02?\x86\x83\xc1Z\x0c\x04\x15?F\xbaAp\x8dI ?gf\xea5ZJ%?G>\xc2\x13\xc0\xd5(?\x16\x13\x15z\xd7S*?c\x91\x90\xe9\x9dw)?\xd5\xb1\x85R1a&?\x13\xc2\x83\x08 \x9b!?\xe8\x1d\x0b\x99\xbc\xe2\x17?6\xd8\xd1\xa4\x89\xd2\x08?\x88\xd1Z\xd8MW\xe0>\xa5\xd3\xfc\x83\x0f/\xfa\xbeE]\x12\xe1Oy\n\xbf\x8f\x83t\xb1\xf4M\x12\xbf0\xaa\x114Z8\x16\xbf\xf0\xb8\xb5\xf3\x8e\x80\x19\xbfzJ-\xe7\xb8\xa1\x1c\xbf\xe7\xc6\xf0\x0fk\x02 \xbf\xf3]\xae/\xa8\xfe!\xbf e\x04\x15\xee`$\xbfF\xeerL\xdf+\'\xbf,\x85`\xa7.2*\xbf~\x10\x9ez\x9d\xeb,\xbf\xd1\'\x9d\'\xe21.\xbf\x8bk\x8c\xa4a\xee+\xbfZ\x1d\xd4\xac\xca\xe3"\xbf\x9b$C;\xe6a\xe0>u\xf7)7\xbf\xab1?\xf9\xadf\x8c\x1d\x05E?\xf4\xe2[\x03\xf6\x80Q?\xdd\xa9g\xee\x89dW?Bk\xd6!\xcb\x95Y?:\xdd\xae\xdd\x8a,V?\xd9\xedPI\xd7VJ?\x14=\x13\r\xb0\xe8\x04?P\x15F\xd9"\xa3H\xbf{\xa8A\xb0C*W\xbf\xd4\xba\xf6[\xef\x99^\xbf\x87\x97\xda\xbc\xd8La\xbf\xf4\xcf\xf9\x88k\xf0a\xbf\x16\x18\x9e\x9c\xd3\xada\xbff\xd81\x8b\x96\xea`\xbf\xda\x8dyEI\xd5_\xbf9\xe9\xd4\xab\x04\x9e]\xbf\x91f\xc2`\xf13[\xbf\x0b\xb2Q\x1a\tfX\xbf^\x9c\x1f\xdd\xe4\xd1T\xbfA\xf5v\xff\xdf\xcfO\xbf[\x95\n/\x95\xf2A\xbfd\x1d,\xb6\xb3C\x04?\xe0\xe5\xd1\xcd\x8a\x80J?\xdc\xf1J\xbdpy\\?\xe4*\x08{$df?\x9d\x80\x985&\xc5m?\xc9:\xf98\x1ajq?]9\xf6\xa3\xc91r?3O\xb8\x8c-\x16q?\xd4z-@\xe7\xecl?L4G\xf6\xbb\nf?\x9d\xe0\xd4\xd1,\xf9]?\x86\xd7\x96\xe8k\xaaQ?N\xeb\x9d4\x91e@?\xf0\\\xb5\xb3\x90\xa6\x1a?\xb5;\xa8\x94\xa23#\xbf8mu\xdd\xb2\xab2\xbfL\xa3\x0b7;\x157\xbf\x89\x82)^\xf3\xd18\xbf\xa7\xa6\xdb\x1b_@9\xbfK:\xfb\x9dr>9\xbf\x02\xe1d\xcd8Q9\xbfd\xba \xca\x95\xc79\xbf\xf3\x97\xc9J8\xd3:\xbf\xa4\xcd\x86\xbf"\x98<\xbf"7h\x8f\xc04?\xbf\xe5\x96xO\'bA\xbf\x8a\xd9\x8e\xe8l\xaeC\xbf\x88Z\xbe\xc6\xfe\x84F\xbfLP\xb0M\x14\xe3I\xbf\x02e\x04\x9d\x9b\xbaM\xbfF =\x95\xe6\xf8P\xbf\x9d\x96\xf3s\xe52S\xbf\xe6\xd8.\x81\x7fwU\xbf5v\xa2\x91\xfe\xb1W\xbfa\x90\xa9(2\xccY\xbfZ\x97\xf4\xb2\xcd\xac[\xbf4m5\x16\xe37]\xbf\xfc\xd3\xe4\xd7$T^\xbf\xb2\xe2\xedD\xd4\xf3^\xbfB\xf0\x82\xb4\x86\x1c_\xbfj\xbf\x16t\xfc\xe8^\xbf\x1a76\xb3\n\x84^\xbf\xc1@\\\xa6\x91\x1f^\xbf\x11\xb1\n9\x97\xeb]\xbf\x15L\xb8\xc5\xcd\x0f^\xbf\xfb\xc7oh\xde\xa6^\xbfw\x1c\x18D:\xb8_\xbf\x04\xbf\xd4\xb2\x97\x95`\xbf`\x0f\x100\x11Va\xbf\xf1 \x91$\xec\xbda\xbf\x82\xc9\xe6\xfa\x95\x12a\xbf\xaa\xf2\x0f\x08!+\\\xbf\x82lgob\xf4K\xbf-\x02\xcc\xeaZzH?\xf0\xe3\x1c"E\x01j?\xc9G\xeb\x93]3y?\xa1\x14X\xfbDE\x82?\xfb\xf4\xcfr\x91\x86\x85?1\xbcU\x07\xbc-\x85?e\xb1\x1f\x12\xe6\xa4\x81?}\xd7\xe7\x93L\x07y?\xa3\xac\xa7n\x9e\xd7m?iE\xaan\xb5\xe5[?\x9a\x06\xef\xbc`h;?}<mD\x1c\xf53\xbf!q\x80R\x1e\xccD\xbf\xb3\xd5\xc9\xe1K\xecG\xbf\xa9_\xa7\xf2\x9b\x1eG\xbfk+~R\x1b\xb9D\xbf\xf2~\xeeT\xc8\xffA\xbf\xe0\x86U\x82\xc1\x12?\xbf\x0e\x88\x9a\xe9\xb3\x19;\xbf\xaa! \x9a\x08&8\xbf\xba7\xdc\x17\xe9$6\xbfb\x1b{\xf6\xe4\xfa4\xbf\n\xf4\xa5d\xf4\x8f4\xbfi\xc3MdE\xd34\xbf\x9d$\t\xc5\xfa\xba5\xbf\xef\x08%S\xceA7\xbf\xace\xd4s[c9\xbf\xcd\xfet7i\x17<\xbf\xa3\xca\xfb\x1a\xa6L?\xbf\xfb\x93J\x9f\xe0qA\xbf\x8ce\xe6\x833VC\xbf\xc3\xef5\xce\xff2E\xbfZmJ3\xd7\xe2F\xbf#\xb0.`\xd8@H\xbf2`\x1f\xdb\x070I\xbf\xad\x8d/\xc8F\xa2I\xbf\x1e\x1c\xc9\xe3\x8a\x9cI\xbf\xbb\xd3\xa9 \xcb6I\xbf\xca\xb6\xbd\xe7\xcc\x97H\xbfy\x9b\xe8\xff\xbe\xeeG\xbfh\xa7\xd9\xb8cmG\xbf\xc9\xd2:\xdf"EG\xbf\x18c\x96$;\xa8G\xbf\xf0\x0c\xdb\x0bT\xcfH\xbf\xa2p\xbb\r\x7f\x03K\xbfv<\x9f\xb8Z\xadN\xbf,)W\\\x9c5R\xbfU\xfd\x9b\xfd\xb0\x98V\xbf\xd4S\xa3B\xfb;]\xbf\t+k\xb3\xd4\x9dc\xbf(DJ\x82Y\x1ak\xbfYB\xef^E\x15s\xbf\xeb{CO\xad\n{\xbf\x1fJ\x92\xbf\x03\xfa\x82\xbf,\x9a@^R\xde\x89\xbf>\x00\xe7\x96j\xb8\x90\xbf]mu|\xe2\xe9\x93\xbfk\xa4\x97\xb5\x9a\x19\x95\xbf\xe03\xf9\xde\x06\x04\x93\xbf\xc8>\x91\x8e\x0b\x0f\x8b\xbf\xaa\xbc\x1cy\xbfJx\xbf\xd1\x9e`4]\x00R?\xfbw\xe0\\Jny?\xf1\xab\x02\x0e\xe9=\x82?\xd2\xad`Bk\xba\x83?i\xbf\x97\x98\x91\xc1\x82?\xb1Ez\xa2\xe0\xb5\x80?G\xc8\xa6\xe8\x08\xf6|?N\xb2\x8a\r\x9a\x07y?\x06d{D\x10\xf6u?\x96\x83A\xb0W\xces?\xbe\xef\xe6\xe8\xde\x81r?\x87\xc5\xa2\x9b"\xfeq?\x84\xd6\xa4\xfe\xcf6r?\xdb\xc9\xc9\x94\x9c(s?\xe2\xe2\x00\r\x00\xd8t?\x0emn\xa2\xc3Lw?\xc4\x8aRa\x1a\x8az?\xe7nS\xa6\xd2\x82~?\xffq\xbe\xdfB\x85\x81?l\xb1\xec\t\xd8\xe3\x83?\xc77\xaaZ:\x17\x86?\x9f[\xaa\x95\xc9\xc6\x87?k\xd2!CM\x99\x88?\x99\x9d\xc7\xd4\x17O\x88?\xb3\xa6\x0b\x98\xa0\xd9\x86?%DA\xb0\x13d\x84?J\xd7\x0e\x18\x04G\x81?\xa9MuR\xd2\xd9{?\xb6"Ib\x86iu?Np\x8a\xd3\xc4{o?\xc1B\xc9x\xf3!f?*Z:\xa4\xe9\x8b]?\xad\xb2\xdf\x8c\x07@R?\xe80\x17\xac\xe6 C?F\x01\\I\x16\x08%?=\x02b|(\x07+\xbf,ta\x88\x05\x7fB\xbf\xb0>\x01]\xe2\x9aO\xbf\xa3\xfc>s\xe3\x00X\xbf\xd1\xe5\xbb\x9a1\x8ba\xbf>\xf9\x00U8[i\xbfT\x92N+2Dr\xbfR\xfe\xde\xd1(3z\xbf\xabx?~\xdf\x91\x82\xbf\x8e\x86}\t\x19\xb8\x89\xbf\xfe\xc39(\x88&\x91\xbf\x06\x17)\x8c\xee\xaa\x95\xbf\x18[\xe5JP\x80\x99\xbf\x8b\xf5{,\xd7\x88\x9b\xbf\xb4\x11r\xc0\xc0\xf1\x9a\xbfU\x88\xa6\x95v\xb2\x97\xbf d\xea\x1b\xd5\x9f\x92\xbf\xde<\xb1\x1f\x8b\xf8\x89\xbfCC\x1ah\x0f\x81\x7f\xbfym2\xc0\xd0\x1co\xbfX\xaa\xc3\xdc\xe0\xfcQ\xbfT\xb5\t@\x9b\xb7C?\xec\xf8\xca\x01j\x0cZ?\x7f]\xf2\xe6\x9bza?i\xe9\xdf\xe4\xcf\xf2c?{\x1d\x84@\x04\x8fe?\xf6O\xd66\xa3\x0bg?z\xb2\x92\xd5\xe5\xe8h?\x8bW\x7fV\x02\x8bk?;\x18\xe62aQo?\xa2\x19\x04\xcd\x0cSr?v\xe2\xe9\x91\x0c\x03v?Z\xcb&\xc5\xd8\xffz?7\x1a\x9a\x03~\xc8\x80?\xc4\xf3\xc3\x85I\xf5\x84?\x9b\x1d4\x17\xa2\x05\x8a?\xe9\xd4d\xe9\xa5\xc7\x8f?\xa8<s\xc0\x01\xe2\x92?\xcc\xe0\xe74A\x9d\x95?%j\xec\xcbT\x9f\x97?i\xaf\xc2\xc3\x9b{\x98?F\x90:\xe9x\xf5\x97?4\x01.X\xa6\x19\x96?\x06\xc8\xe3Q\x00;\x93?\xc9)\xc4\x03T\xa8\x8f?l\x11\xb6\xac\x88\xbe\x88?3\xa4\xd5\xc3\x9cn\x82?R(\x04\xae\x8c2z?2/?\xff\x8d\xa7q?9\xc1\x8b\xed9\x05f?\x00\xf8z\xf0\x97bW? \x85\x8a\xa1[\xfd:?}\x1a*\xa7s\x03?\xbf\xb5\xbdc>\'\xf3U\xbf\xd7\x00\xa8\x01\xb7\xdfb\xbf\xc1\x05\xaf\xd7\xd7\xaal\xbfj;\x05\x9e\x18\xdbt\xbf\xfc)\xcak\xd4\xdc}\xbf\xc9\x14\xdf\x12\xcc1\x85\xbf\x00\x00\x00\x00\x00\x00\x00\x00NL\x11\xed\x1d\xb7\x0f@\xb7\x9aP\xbc?0&@v\x08\t\xa2G\x965@2\xe1}$&\xacA@<\x80\x86\xee\xa2\x08J@f[!\x1f\xcb\xcfQ@F\xe8\x90\x9d\xc6\rW@Y\xba-\xf7_\x8f\\@\xca\x07\x84\xc5t\x14a@\xf4*p\xe8>\xdcc@\xbaL\x1f\x0b\x11\x95f@\xcb4\xb5\xeb\x83<i@e\x85\xd9]Q\xd7k@\x83\x1f\xe9kspn@Qy\x87\x17A\x8cp@\x8a\xa4\x16\'\xe9\xf2q@e\x84\xd1\x94\xd8zs@J_\tO\x8b7u@\xfamyo\xa3Cw@\rg\x98d\x92\xc4y@}\xe6[\x7f(\xf0|@|\'\x8a\xb4`\x8a\x80@\xcb\xcd#\xc7]R\x83@\x80\xa2{\x9e\xa5"\x87@T\x16\xbblbo\x8c@i\xe5\xf2\xe8\x00\xea\x91@_c\x11\xbc\xa9\x07\x97@\xc9\xa8\xa5\xcf\xfa\xf4\x9d@g\x00RwC~\xa3@\xab:\xe6\xe8i\x0e\xa9@\xd9\x11\x08&7h\xaf@\xff]\x82\xdd\x15\xfd\xb2@\xc3m+\xaed\xfd\xb5@\xcby(\xecBR\xb8@o\xfc\x9d\x82\x90\xbc\xb9@\x9d\x87\x00\xb4\xa51\xba@\xf5\xb9\xde\x1a\x81\xd3\xb9@\xd1\xde\xd0C2\xda\xb8@\x9b\xa3j\x1c\xee}\xb7@.\x88\x8aLf\xea\xb5@-\xd9Y2`;\xb4@t\x88\xc5\xbf\xa0~\xb2@In\x9ew\x82\xb7\xb0@\xe0\x9d$ec\xc4\xad@\x887\xecU\xd9\xeb\xa9@\xed\xd4\x80@\xc8\xcc\xa5@\xbax\x7f\x1eWI\xa1@\xda_\xdb\x17?\x81\x98@\x02\xcb\xaa\x06QJ\x8a@\t)\xa4n3\x933@\x0cL\xa5>q\x19\x8c\xc0Y\xea\x03\xf6k\xb1\x9d\xc0p?\x89\xf6\xca\x03\xa7\xc0\x9b~\x06sf\n\xaf\xc0\xcb&tk\xe8\'\xb3\xc0P\xccHK\xe0\x1e\xb6\xc0\xf7X1\xceA8\xb8\xc0\x87\x899\xc7li\xb9\xc0"\x01\x7f\x0f\xa3\xcd\xb9\xc0\xb2\x0ey/\xe1\x97\xb9\xc0\xde5\xa54\xe0\x00\xb9\xc01\xe8!\x19o9\xb8\xc0_\xba\x86\xce=d\xb7\xc0\x86\x13\x9f\xed\xcb\x95\xb6\xc0\x8cT\x97\xcd\x89\xd7\xb5\xc0\xe6\xe9\xf96\xad+\xb5\xc0\xe5v\x86f^\x90\xb4\xc0\x15sKi\xd5\x01\xb4\xc04$\x95a\x83{\xb3\xc0\x8d\xd6\x88\x1a\x8d\xf8\xb2\xc0\xebj\xc0\xe4\xd6s\xb2\xc08w\x0e%\xcd\xe7\xb1\xc0\xfaC\xdd\xe4\x01N\xb1\xc00!lL\xac\x9e\xb0\xc0pQ\x04w*\xa0\xaf\xc0\x90\xabcr\x0b\xac\xad\xc0"#0\xbb\xc4B\xab\xc0,\xcc([\x82@\xa8\xc0\x8b\x9b\x17\xce\xd6}\xa4\xc0\xea=9\xff\x1a\xa9\x9f\xc0\x93\xd2\x16\x06\x8fO\x94\xc0Mi!\xc7\x11t{\xc0\xec\xe5\xf0\xf2\x99\t\x81@|s+\x0e\xa0f\x99@d\xa9\xba\x18!\x8e\xa5@Y\x7f\xa3\xd4yl\xae@\xb94v\xce\xbcu\xb3@\xd0\xd6\xaf7\xe0^\xb7@\x03|~\'\xbd\xda\xba@\xb7\xcd\xd0\xdeR\xe2\xbd@\x12\r\x04\xd6\x87=\xc0@\xc4\x19\x81\x1e\xf4X\xc1@\x08\t\x9c\xb9eK\xc2@\x11\x9dM\x15\xa3\x1c\xc3@\xfc_Pg\'\xd3\xc3@3Q\xc7ZYs\xc4@\xdf\xe8!\x01\xb5\xfe\xc4@"j\xb3E~r\xc5@S[t\xc6\x85\xc5\xc5@\xb6\xfe>\x91\x91\xe4\xc5@\xcc\xe3^\x0e^\xad\xc5@CYl\x16\x88\xe9\xc4@S\x80\xbc\x8d\xd3M\xc3@\xa2\xc1\x95\xd7\xbf\x86\xc0@\x8d.:\x18:\xb8\xb8@%\xc7\x15\xd6\xdd\x9c\xab@We\x80\xf6;\xf4v@r%b\xaee/\xa5\xc0\xb0\t\x10\xbcX\x91\xb4\xc0Q\xe10,I\x9b\xbb\xc0\x82B\xa1R\xc1\xc8\xbf\xc0\x14\x1b\x8cuZ\xe1\xc0\xc0\x0c\xbb\'\xb9l)\xc1\xc0\x02MPw*\x0f\xc1\xc0\x05\xaa%\xff[\xc9\xc0\xc0\n\xab,\xc9\xfbv\xc0\xc0\x9d\x12\x85\xe8\xef&\xc0\xc0\x98\x7f\xc3\x14\xa5\xbd\xbf\xc0T\x80b\xd5\x16?\xbf\xc0F_;\xf7\xf3\xcf\xbe\xc0\xba\xa4\xc2\x0b\xa0l\xbe\xc0$$/\x8eR\x11\xbe\xc0\xe8\xea\x8f\'|\xba\xbd\xc0{r\xe9\xef\xcdd\xbd\xc0O\xb3\xd2F\x1a\r\xbd\xc0W\x02c\xf6)\xb0\xbc\xc0\x80\x1eE\xfd\x92J\xbc\xc0\x8a.[P\x9a\xd8\xbb\xc0\xbf\xc2 \xf8*V\xbb\xc0\x1a\xf3\xac\xf5\xef\xbe\xba\xc0\xce\x92V\xcd\x9f\x0e\xba\xc0\xea@_\xe2\x83A\xb9\xc0\x8f\xa9q}6U\xb8\xc0%\xa3\xee\x9ewI\xb7\xc0\xe8\x02al\xda \xb6\xc0\x8e\xa6\xe1\xf8\xfc\xe0\xb4\xc0\xb2\n\xf1R\x0e\x92\xb3\xc0\x07\x8b\x8eM\xa0=\xb2\xc0\xc0(\xab\xb8\x0c\xed\xb0\xc0U[\x8b\xe3\xccO\xaf\xc0 \x17\x9a\x0b\xcc\xe5\xac\xc0\x0bF\xf6\x0c\t\x9f\xaa\xc0^\xd9/gWx\xa8\xc0\xfb\x98b\x82ai\xa6\xc0\x87nL\xa0\x8ae\xa4\xc0\x18s\x90\xa16\\\xa2\xc0\xa6>\xc1T\x198\xa0\xc0\xb4\'\x1e\xaer\xba\x9b\xc07\xb6fJ_J\x96\xc0\x8d.4`jc\x8f\xc0\x93 A\x1e\xf01}\xc0\xado\xb4\xedZ\xf4n@\x1c\xa2\xcb\xd9\tM\x93@\'_\xb7\x14\xfe\xa0\xa4@\xbe\xaf5 DD\xb2@\xe7<\xcf\xd9\xba\xd4\xbd@\xdfb\xe3\xa2h5\xc7@>\x93P\xd9\x01X\xd1@\x06y&9\xee\xce\xd8@\x8fK\x04\x16\x82\xd1\xe0@\x1a\xcf\x03\xfce`\xe5@\x15\xdc\xd8I(B\xe9@T\xd0\xf5\xd9\x9f\xb0\xeb@<?\x9e\x9d\xebS\xec@\x97~\xf7\xf0\x89a\xeb@z\xd5\x1d\r\x94f\xe9@\'\xf0\xcb\x94!\xf8\xe6@\x993\x1a\xa2m\x82\xe4@\x99\xff\x7f\xf0\xcc?\xe2@)\x99\xfa\x06\xe8D\xe0@$H\xff{_!\xdd@)\x90:6\x980\xda@M\xa5 \xd0\xf1\x9b\xd7@\xdb\x9f\xe3\xd9bH\xd5@TL-f{\x1d\xd3@HyI\xdat\x05\xd1@0)\xb5\xb1\xf2\xd8\xcd@\x83\xbcA\xff\x99\x7f\xc9@,}5&t\xda\xc4@\xb6e\xd4\xda*\x8c\xbf@YpveiC\xb4@\xda\x17m\xf9\x07\x98\x9e@\xac\x91\xf2\xe6\xc4\x9d\x99\xc0\xfe\x1c\xa4\xe5\xd9\xd7\xb5\xc0Q\x16(\xbd\xfd3\xc3\xc00:!\xce\xb3\xcc\xcb\xc0\xba(\xb9"0/\xd2\xc0\x11\xb7\xc6D<C\xd6\xc0\x86\xcc\xb8\xb7*\xf5\xd9\xc0;_0\x82?$\xdd\xc0\xe4\xa7\xd9\n\x19\xc1\xdf\xc09S\t\xfa\xa8\xe6\xe0\xc0<\x89J\xd5\x8f\xab\xe1\xc0o\xca\xdd\xd2\xab9\xe2\xc0u\xab\xd8\n\t\x9c\xe2\xc0@\xdb\xb5\xe1\x86\xdc\xe2\xc0\xcb\xa8N\xe9\xf2\x02\xe3\xc0\x83\xd1\x8f\xf8\xc7\x14\xe3\xc0Q\xb4&\xfa;\x15\xe3\xc0\xee\x07<2V\x05\xe3\xc0\xfb/D\xab\xdc\xe3\xe2\xc0nj\x93\xed\xf4\xac\xe2\xc0\x88\xec\xc6\xb8XY\xe2\xc0\xb8\x85\xfaG\x02\xdd\xe1\xc0"\xccRAE%\xe1\xc0\xaf\xe1),\x89\x16\xe0\xc0s#\x84Y\xf2\x14\xdd\xc0\xb7\x16\x01!L\xa1\xd8\xc0\x7f# # j\xd2\xc0\x93\xe1\xd6\xb5\xbdA\xc4\xc0\xd8\x9f*\xc4\xe0\x9am@\x8d0`\xf5\xaaP\xc8@\xe7uZ\xdcV\x96\xd8@\xa1V\xe5f\xe5\x12\xe2@\x1c\t&]\xe2\xcf\xe6@\xdc\x1a!\x92\xe8.\xea@@C\x17v\xbe1\xec@d\xfa\xac\x84\x14\x16\xed@]sc\xa9\x97/\xed@rc\x96\x843\xcb\xec@#"{\xb6*"\xec@\x95\x0b\xf7\xf2\xfaX\xeb@\xabN\xa8\xda\xa8\x83\xea@O\x03\xb1\x8b\x00\xab\xe9@\xb7\xf8\x81l\xcc\xd0\xe8@*\xc7\xf4\x8f\x91\xf2\xe7@T\xc8\x16?\t\x0b\xe7@\xa9\xaf\x9a\xa5\xb4\x12\xe6@\x1f\x9d\rX\xdb\xff\xe4@i#4\xaf3\xc6\xe3@\xc6\xd4kKpV\xe2@\x08jg\xe2\xff\x9d\xe0@\xf2\xb2\x04\xd8\xe5\x0e\xdd@\xb37\xa8\xd0M\xf8\xd7@F&\ni\xbf\xcf\xd1@ B\xe0TW\xfa\xc4@\xbf\xa4\xf2)*;\xa0@\xbaY_\x1a&}\xbd\xc0B@\xc6 \x91U\xd1\xc0\xb3\xaeM\x90cV\xdb\xc0\xcf\x9dc\x108i\xe2\xc0B[\xfb\xc7w\xa7\xe6\xc0\xec\x864\xc7\x8e>\xea\xc0\x93d\xf7\xca\xf4 \xed\xc00\xc3\xe2\x06\x11W\xef\xc0\xbc\xf1\xb2v\x81{\xf0\xc0\xacM\x9e\x92\x10\x0e\xf1\xc0~e\x80tVp\xf1\xc0\xe4\x8d\xa3\r(\xad\xf1\xc0+\xdb\xf0\x8ec\xcc\xf1\xc0\x05\x1b\xd5\xd5\xdc\xd2\xf1\xc0\xe4}i\xa9s\xc2\xf1\xc0\x86\x18\xb5\x1e\x08\x9a\xf1\xc0Z\x9d\xa6\xc6\x1cU\xf1\xc0\x99Qb\xb2\x07\xeb\xf0\xc0\xb2X\xa80\xa6M\xf0\xc0\xe1\x91\xe6\x8cf\xcf\xee\xc0b\x99`r\x976\xec\xc0\x00\x00\x00\x00\x00\x00\x00\x00\x11\xd6\x1b0\x05k\x00\xc0\xf9\xee\x8bJ\xcf\x7f\x0f\xc0\x9f8\x91\xdc\xbff\x17\xc0\xa3\x0b\xe8N\xdc\xd7\x1e\xc0\xc9x\xf8\x99\xbf\xd0"\xc0`\xb2\xa91\x98\xa6%\xc0\xc6_8L(\xbf\'\xc0\xcew\x1a8X\x06)\xc0\xbb\xc4\xbc^\x82\x88)\xc0Z\x85}\xeflo)\xc0\x8a%<\xb9\x0c\xf8(\xc0\xf8\xbf\x9b\xbc\x05f(\xc0\xe9\xbb$\xa8\xf0\xf9\'\xc0cmAO=\xed\'\xc0/1g\xe9\xf3s(\xc0T3\xb4Z\x1e\xc3)\xc0"\x0c\xa9\xfe\xa5\x1a,\xc0\x91\x9b\x87\xc4s\xd2/\xc0\x9b}l\x11\xfc\xb52\xc01\xad,\x90>\xd56\xc01?\xd1\xa4\xb6\xda<\xc0\x1e\x9a\x9a^\xd4\xd1B\xc0?\x8d\xa4w2:I\xc0\xe0~>#\x87EQ\xc07)\xe9\xaa\xd4\xf8W\xc0\x0cfbs[\xb3`\xc0\x84\xd92\x19b\x16g\xc0$M\x9f\x8d\xcf:o\xc0\xdb5\xdc\xa5\xd1Vt\xc0\x96^\xdah\xfb\x0ey\xc0\xcc\xe7\x14\x86H\xa3|\xc0\x88\x88\xd3\xa1\xe3\xb9}\xc0g)BA%[{\xc0\x9d\r\xadgE\x90u\xc0V\xba\xf2\x91\xdc\x08k\xc0&\xff\xbc\x05\xc0\xe8S\xc0\xd6\x8a\xa0}\x1a\x1bD@\x10\xa8\x9c!\x99F`@\x17\x98\x07\x97\x10\xa5g@\x04\xc8\xc8\xc3\xce\xe6k@F\x91\x9e\xda\x13\x1dn@\xc8\xb4;~\x03Co@i\xb5D#\xb2\x0cp@@\xfal\xd6\x06\x94p@\xcf;O\xa6\xa1fq@\x82\x96U\x95f\xa6r@mB\xab\xeb\tlt@\xb2\xe6\x86i\xf0\xc5v@\xe0 \x84\x8a\xad\xb0y@YV\x0e7\xb8\x08}@l\xfbU\xa1\xee;\x80@\xdf\xa1\x9b!\xac\xb3\x81@\xa0L\xc4\x06\xb9\x83\x82@\xe4o\xe1\x18I?\x82@\x88~\x8dN\xb9\x9f\x80@\xb3\xf7\x88z&a{@!\x95\x81\x1d\xc9\xbas@\x93\x8a\x18\xcf]?g@j\xdd\xfa\xd5\xf5xQ@\xffzx\xf4n\xf82\xc0\x8e<\t*\xea\'S\xc0\xca\x89N\xab\xf3\xaeZ\xc0\x0b\x94z.\xfe.]\xc0\xbd\xaf\xa0\x18n\x9c\\\xc0=\\\xcb\x07\xc2\x8aZ\xc0\x84\xcaU\x89Y\nX\xc0W"\x8e0{\xb9U\xc0 \xca*&s\xe7S\xc0\xbcY\x05UX\xb6R\xc0\xb0\xf3A\xbbE4R\xc0|\xe8\x13\xe9\xddkR\xc0\xe4\xe3\x15\xaa\x8cnS\xc0\xe2\x9f:b\x19[U\xc0\x90\x18\xdfU-bX\xc0\x0c\xdeT\xa3\x1d\xc9\\\xc0\xebYl\x12\xdata\xc0~\x1f\x12#\xf1\x95e\xc0\x00U\xe5cQ\xfaj\xc0\x1f\x16&\xb0G\xe1p\xc0Su\x13"5\xf2t\xc0i\x9d\xe6I\xdb\x86y\xc0\xb3$w\xb6\x8aG~\xc0|4\x8c\xc9\x16X\x81\xc0\xe7\xfc\xe6+7\x13\x83\xc0\x8a\xae2~\xe2\x10\x84\xc0N\xfe\x9e-M+\x84\xc0\xd5q\xddF\xb1g\x83\xc0\xf4M\xfa\x850\xf3\x81\xc0\xfeQ\xce-5\x12\x80\xc0\xae\xe0g\xab\xc2\x16|\xc0{\x06\x8b*\xb4.x\xc07\xa7\x85\xc2g\xb3t\xc0\xad\x8b\x07\xf9\x84\xc3q\xc0\xd3,\xb7tv\xbdn\xc0\xc7\x14\xe3\xd9r\xdfj\xc0\x0e\xe4\xa7\xae\xe8\xa3g\xc0P\xe0gx\x1e\xa2d\xc0\xc3\x02\xb2\xef\x8dAa\xc0\xc0\xc5\xcc\xb3#2Y\xc0\xe1\xcf\x99Q\xf0\xfaD\xc0\x9e{\x0cb\xed\xa4K@[k\xc2\xc3\xdc\xacj@\xc3c\x1e\x0b@v|@\xda8r\x8d\xfb\xaf\x88@\x98\xd7\xf6\xa4\x8c\x8a\x92@4\rh\xec6P\x98@\xe4\xc4kx\xd8\xa8\x9b@V\xc0\x8a\x9f:\x1a\x9b@\x00\x13\xd5\xea.\xcc\x96@,\xa6)\xc2;q\x90@a\xe0\xeb*\r+\x84@\xe5l\xaa\xfc)3t@\x8d\x18dv\x17e[@9\x061\xe56+&\xc0B\xbfn\xf1\xc5\xe9P\xc0\x98h\xc0\xd85\xa4U\xc0c\x00\x85\xba\x89\xa1U\xc0\xd0\xe5\xaf\'V\xb1S\xc0\xbf\xd04\x17\xfcMQ\xc0\x96g\xc5\x17\xbeGN\xc0\x1b\xa5\xed\x0f\xf8\xe4J\xc0\xaf\x92Ii\x8d\x8eH\xc0\xc6.@\xa5\x99:G\xc0\x9cc\xf2g\x07\xd9F\xc0\xba\x10c\xa3\xb2`G\xc0!\xc8W\xc8\xde\xd3H\xc0\xe1\xbf\x19\x98F@K\xc0\x1c\xe8\xddO=\xbcN\xc0\x14\xf1\x11\x0bb\xb0Q\xc0\xd3\xb3\x00\x94\xea\x9fT\xc0\x02\xa36\x0cF+X\xc0\x95\x8f`\x1d@>\\\xc0\xaf\xaf\xa0\x97#U`\xc0e\x19\x9f\xea\x99\x91b\xc0v\xdd;4K\xa2d\xc0\xba-\xc5\xb9\xddPf\xc0\xb9\t\xa3\xcf\xfbng\xc0\\\xe6a\x9b\xbf\xe2g\xc0\x84&\xe3\xceb\xaeg\xc0\x13+Q,\xd9\xeff\xc0\xde\xb4W\xa2\xc6\xd8e\xc0\xe9p\x94@\xc8\xa2d\xc0\x16\x007`\x1d\x85c\xc0\xad!\x061.\xafb\xc0\x03\xdb\x87\xc6\xcfHb\xc0\n\xef\xb8\x03Mwb\xc0\x1a-\xd67\xecec\xc0\xd0\x83\x7f\xd4\x96Qe\xc0\xd0\xc5K\x9a\xcd\x98h\xc0J\'\xbf\x95\xbb\xd2m\xc0\xa4\xc7~o\xdd\xf8r\xc0\x9f\xc9\x98\xf2\x1f;y\xc0\x0e\xcf\\\xd6!m\x81\xc0\xb6*ck\xda\xc8\x88\xc0\xa9\x98\xe0\x8d\x14\xf1\x91\xc0U\xb7c\xa2\x84\x11\x9a\xc0\xc3\xdb\xbd\x9bA\xac\xa2\xc0-!\xd8\xbd\xab\xcf\xa9\xc0\x10\x06\xcb\xe0\xc1\xc3\xb0\xc0\xa1^\xf9m,\xd3\xb3\xc0?\xf9\xb0A%\x87\xb4\xc0\x07\xd8 ,A\xa7\xb1\xc0\xf4\xa2\xb3\x01\xbf\xc3\xa6\xc0Rj\x89>\xde,\x8c\xc0\xe40,\xa2\xda\x99\x8c@\x91=!\x13V\xc1\xa0@\x86\x94{\xce\x85I\xa5@\x9f\t\xf0\x8c\xae\xf7\xa5@\xc8Y\xb2\xb8\x13s\xa4@\xc4k\xe0\xa7a\x0f\xa2@\xe2\x87\x93\x0e\xaf7\x9f@3W\x8d\xdb\x12\xf9\x9a@2\x19\xc9\xaf\x17\xa8\x97@\xee/\xf5\x07TI\x95@\x82\xbd\x90\x08]\xc9\x93@K1\x05\xd4r\x11\x93@\xa6\xb5\x1c\xfd\r\x10\x93@\xceA\xc2\xed\xc0\xba\x93@\x96;\x07\xe7@\x0c\x95@\xb67.\xa4\x97\xff\x96@P\xf8\xc4\xdc\xa5\x88\x99@]\x89\xc6"X\x8a\x9c@\xa1b\x06\x18^\xcc\x9f@\xacto\xe1Mz\xa1@V\xac{\x00N\xc5\xa2@\x87\xb9-\x082\x85\xa3@\x9e~+\x88\xec\x82\xa3@\x14\xf1\xe9\xdc\xec\xa4\xa2@\xc5\xf2\x8dz\x95\xfa\xa0@v\xde.\x8b8s\x9d@(hp\x1eh[\x98@OX\xd5\xa0\xe4D\x93@n\xd3\x8f\xbe\xcdE\x8d@\x01\xee\xb7\xd2Aj\x85@\x15\x90\x1dL\xd1-~@\x9d\xd2\xa8\x19JQt@G\xbc6Msdi@\t\xb2\xb6+\xd9\xb0Z@d{\xfeh\xdf\xb19@\'\x8e\xd4{\x80\x05I\xc0\x8f\xbe\x01a\x15Y`\xc0\x98\xa0\xce\xb4\xcd\x90l\xc0\xcf\x160\x19\xeelv\xc0\xc9\xa6\x84\xe1\xd7\xf8\x80\xc0\xf5\x96P\xd1\x16[\x89\xc0\xd8\xff0?\xe4\xce\x92\xc0\x8c\x8de,\x96\xa0\x9b\xc0\xbe`\xa1\x1d1\xeb\xa3\xc0\x8c\x90\x10d-\xd7\xab\xc04:^\x03W\x91\xb2\xc0\xe2\x00F\xbd\n;\xb7\xc0x\x01\xf0ks\xca\xba\xc0\x80=\xf3\x95\x01\x08\xbc\xc0\xc6\\7\xf2\x06C\xba\xc0\xaf\x8cYj)\xca\xb5\xc0K\xba\xef\r\xed\x99\xaf\xc0\x1d\xce\xe4(!u\xa3\xc0\xf2S\x04\xb1\xae\x83\x92\xc0\xc2v\xc7\x80\x85\xe1m\xc0\xd7\xcc\xf5\x99o\xbbv@\xa0H?s9\xf8\x85@\x82J\x15t\xc9*\x8b@x\xa1W]\x1bL\x8d@2\x11\xd2#8\x01\x8e@U\xf7F\r\xb2W\x8e@\xa2\'\xc4\'\x84\xf6\x8e@\xa1\xdddA\x83%\x90@\xae\xd8\xbdJ#U\x91@2\xa01\xc3\x9a3\x93@R\xcd\xdf\xe9\xd9\xef\x95@W\x07\x96\xb0w\xc0\x99@W\x97^\xf3V\xe0\x9e@\xa4\x9e_\xca\x92\xc1\xa2@\x05m\x90\xfa]\xdf\xa6@F\xf1\x98\xc0q\xb4\xab@\x0c;\xf1j\x19|\xb0@-\xf7\xc4\xcc\xff\x10\xb3@f\xc7=d\xbb8\xb5@7R\xde\xf1\xe5\x8a\xb6@\x0b@\x89\x0c\x18\xb7\xb6@\\\xca\xefu\xe7\xa3\xb5@\xa4y$_\x19{\xb3@[{RJ\xe1\x9a\xb0@\x1a\x1c\xd5\xc6\x14\xe9\xaa@\xce\x92,2\\\xd5\xa4@g\x18\x1cW\x82\xf5\x9e@x\xbd\xe7\xc3\xcd\x1d\x96@\xc8:\xeb\x1b&8\x8e@\xd4\t\xec\x0c\xf5J\x83@_(\xe3{/Ku@\x90\'\xa5Cgo[@7\xb25\xc5\xdb\x99Y\xc0A\xd5O6\x043t\xc013\xb9\n\xdf:\x82\xc0t\x12wg\xdc\xc6\x8c\xc0;y\xac\x8d\xb7\xa4\x95\xc0H\\\xa22R\xe2\x9f\xc0\x8dXH\x06\xbb(\xa7\xc0\x00\x00\x00\x00\x00\x00\x00\x00;\x87\x81\xaf\x84,\xec\xbfB\x01zL=Q\x00\xc0A6\x95N \xd8\t\xc074\xc0l\xea\xa1\x11\xc0\xea\xb8\xc4\xe0\xe1\x08\x16\xc0]\x01\xda\x05\xff\xd6\x19\xc0\t\x90\x95k\xa8\xcb\x1c\xc0H\x83\xf9\xe7\x80\xc1\x1e\xc0^I\xf4\xdd\x8f\xb9\x1f\xc0\x10S\xb55\x89\xdb\x1f\xc0!\x9d\xbd\x9d\xe9k\x1f\xc0d\xe8c\xb9\xfb\xbc\x1e\xc0\x14<\xb286!\x1e\xc0\xe7\x15\x1f+\x8a\xe3\x1d\xc0`\xd6\xaf\x16\x0bG\x1e\xc0H\xe1|\xb2\xf8\x8c\x1f\xc0\'~F\x06\xca\xff \xc0\x90\x12\x9fn\x83\x00#\xc0\ta\xf6\xc9\x99\x0f&\xc0\xdf\xe3\x18\x9fp\x97*\xc0BUI\'{\x9c0\xc0r*\xba\xab\x10s5\xc0j\xd9|\xc9\'\x82<\xc0\xf7\x93\x9d\xd7\x8bdC\xc0T?\x89\xb5A\xd0J\xc0q\x94TR>\xabR\xc0\xead\x8d\xad\x94\xe4Y\xc0\x8e\x87\x07<y\xa6a\xc0)\x8c\xf7\xfb\xadKg\xc0\x9a\x05&`\xc9Bm\xc0*eT\xba\\*q\xc0\x16\x02\xf3%\x8cpr\xc0/\t\xb8\x1fS\xbdq\xc0Ucs\xd1o\xb4m\xc0\x81(=\xb2\xaf\x89d\xc0f\'\xd1\x032\xf1S\xc0\xc80#\xcc\xc4\x0c\xe3\xbfb\xaa\xaa\xba\xca2O@\x1e\xa3\x8bY\xaf}Z@\xa5\x89\xefs\xe1\x8f`@c\xb9\xaf,m]b@\xcd\x99\xd0{\xe3Jc@H(\xc2\xea\xc6\xddc@\xb1\xc1\xbcF\x1ewd@\x03e\xfb\x04\x80Ze@m\xf6\x18Y\xcf\xb7f@\x86\xe7\x9dM\xf7\xb1h@\xdd\xf2\x9c\xed\xe4_k@\xe8Z\x0e\xde\x0b\xc6n@0BDn\xbfcq@\x17\x82\xe9Z\x1f\x88s@4a\xd9\xd3i\x80u@\xe4\x05\xcd\xees\xd6v@\xb13\x06~\xee\x01w@T\xa8\x94\xa3X\x96u@\x13\x17~I\xa6{r@\t\xa6\xd9S\xa6\x1dl@2l\xcc\xc2\xc8\x18b@\xaa<D\xc3\xfa*Q@\xc7f\x87\x8e\xa7\x84\x1b@F\xc9\x9c\xcaC\x01B\xc0J$\x89\x86\x99[N\xc0K\x95\xf4E\xe3\xcaQ\xc0[P\xc64\xf8\x0fR\xc0$\xd7\xa3\xa1Z\x10Q\xc0\x1d\xb5\xb5y\x04&O\xc0GTG*\x14&L\xc0\xa4\xec|D\xbf\xa4I\xc0;M"\xe5\xed\xdeG\xc0X \xd4\xc9\xf5\xedF\xc0JS\xb8?\xf3\xdfF\xc0}#\x00\xe72\xc7G\xc0 \x89\xf0U\xea\xc3I\xc0x\xee[\x8d\xbc\nM\xc0\xd5\xb1\xbf7\x84\xf4P\xc0\t\xc2\xb7\xdd\x11cT\xc0(;\rp<\x0fY\xc0@\xe0`P\xa69_\xc0\xee\x98?\x9d:\x8ac\xc0\x83\xa7\xf6\xfb\xe8Sh\xc0Yx\xba\x1fg\xd7m\xc0\x02\x0b\x0b\xdc\x0c\xdeq\xc07\xad\x8e\xe4\xd8\xb7t\xc0\xb3\x96\xfa\x13k\x1cw\xc0\xa2\x14\x1f\xbf\xfa\xb0x\xc05=\x1e\xa9\x9e7y\xc0\n\x1f\xb8\xf9\x9b\xa3x\xc0\xcbI\xd8\x87\x85\x1cw\xc0\x0c\xd9l\xb2\xed\xeet\xc0\x90\xc6\xea\x83Ysr\xc0\xa7\x0b\x7f\xa7\xdb\xeeo\xc0JU\x9e\x0e\x14bk\xc0jG\xac_\x16xg\xc0u\xe3\xccZ\x8b=d\xc07<Xs\xa9\xa0a\xc0*\xce\x18\xfe\xe6\xf4^\xc0\x8e\xd4\x82\x1f\xc5![\xc0\xfcS#3a W\xc0\xb4@\x87L$\xf4Q\xc0\x9e\xc7OV;+D\xc0A_X\x15\x10d&@\x1b\xc7\xc0\xa6H\xe9W@\x80C\xa9\'\xa6sl@\x0fP6j\xe4\x07z@\xca\xfa:|yf\x84@h\n\x8f\xa1\xac\xee\x8b@\x82\xb4%\xa1\xda\xa8\x90@\xd8)\xc5\xd5\xce1\x91@\xa8\x8a:\x9a\x1e\x95\x8e@\xb4>.\x84\nh\x87@\xf7\xd8\xd3s-\xb5~@\x04\x0c.\xcb\xfd\xdep@g>\x81\xf0\xc8+\\@\xa6\x97\xef\xbb;\x961@\xbf`L\xec!\x13?\xc0\xfe\xa9\xccprKI\xc0\n\x84^\xb0\x0e/K\xc0ZfO\xea\x9c\x82I\xc00\xa9g\x12\x08\xadF\xc0\xa5\x0c\xbf\xd0O\xdaC\xc0\xb3\xbd\x11e\xef\x85A\xc0\xb0\xd2k\x98O\xa9?\xc0\xcd\n\xab\x1a\xb6\x8e=\xc0k\'8\x9a\xc2\xa9<\xc0I\\WN\x9a\xeb<\xc0Q\x13\x84\xbc\xf3Q>\xc0\x90\xa6z_\x80t@\xc0ED\x82\x83\x92dB\xc0E\xd5C\xba|\x08E\xc0S\x8a\xacdsmH\xc0\xe0\xc2\x9e\xdb\xd3\x96L\xc0\xc4\xd8d\x96!\xbaP\xc0\x9f\xa0\xb7@\xd2kS\xc0\xbe\xe8\xb4\x10k7V\xc0\xd1\xc7\n?\'\xe3X\xc0\xb4\xb0F\x0c3,[\xc0\xf8\x84\x8c\x1b8\xd4\\\xc0\xdd\xe7n\xc6\x1a\xb1]\xc0\xdf\x8b\xf0\x90\xfa\xb8]\xc0J\x94\x9f\x80Z\x05]\xc0\xe40\x01aD\xcc[\xc0:a\xdb\xca\xedRZ\xc0\x18\xcd\xb31\xe7\xdfX\xc0\xd0j\x1d+\x00\xb2W\xc0\xac\x9b\xff\xcb\x1b\xfeV\xc0?\xa2\xaa\xe1u\xf3V\xc0\x9b\xcft\xa9\xc9\xc4W\xc0\xcb2\n\x8er\xb5Y\xc0b\xc1\xc1\x90K+]\xc0\x14\x14\xa7=\x0cda\xc0\x9dc\xfb9\x9e\xc7e\xc0\xd5\xd0@\xcc\xe3\x8el\xc0|\xce\xef\xc6W~s\xc0\xcaN\xea_\x18|{\xc0\xb82\x1a\xbf\xc2\xcc\x83\xc0\xa13O\xe5p\xc3\x8c\xc0Jh\xc9\xcb\x1f\xb8\x94\xc0\xfd\xe5\xb3\xb8\x02\x02\x9d\xc0j\xe2\xc6\x17\x1fA\xa3\xc0\x10\xbe\x85zo\x88\xa7\xc0\x13\xb78\x98\xe2\x8f\xa9\xc0\xde\xc0V5\xae\x96\xa7\xc0P\xf0]\xdc\x1b+\xa1\xc0m\x92\x82\xb8\x10\x8d\x8f\xc0!\x9d9\xd7"2g@^m\xa1\x07\x89\x04\x91@\xaa%KB\x8e\xde\x98@\xb0M\xa5\xd0mQ\x9b@BX\xe1\x94AM\x9a@+3\x1d\xb8\x86\xa4\x97@\x0c\xcfPB\xb2\x93\x94@\xce\r\x0ef\x83\xc4\x91@\x17\xad\xe0|\xbf\xf9\x8e@\x03\xc8Yt\xff\x98\x8b@\xd9#:\xdb\xa4W\x89@\xca\x19q\xb0\x15\x1a\x88@\xe1\xf7\xa4\x98\xea\xc7\x87@\x13C\x10a\x08Q\x88@\xe7\xe1\n|\xcc\xac\x89@\x13\xb0\x1a\xbcL\xd5\x8b@\xa7\xb8\xe4I,\xbf\x8e@\x8cA\x96Z)\'\x91@\x97\x1c\x1c\xf8\x88$\x93@\xc1\t\x0bB\xf4&\x95@\x96\x88 2w\xe9\x96@U\x95C\x18/\x1b\x98@N\xd7\xf2L*q\x98@cO}\xe0U\xbd\x97@\xa6\'\x7f\xfa\x8d\x00\x96@\xe0=`\xa5\xc4m\x93@\xe8\xdeJ(D[\x90@\x01\xbc;\xa1\xd2Q\x8a@\x84\x00\xcc\x1e\xd3N\x84@x\x82\r\xe8#(~@\x13kje\x94\x93u@\x14\xf4W5@\x9fm@\x1c\xd1\xf0v\x95$c@b\x99\xc5\xad\x9c\xe4U@\t\xe90\x0b\x93\xea@@\xa0;\xa5\x1d\x9b\xb6,\xc0\x0b\x9d\x8fU\x01\xabO\xc0\x99\xa7\x9e%D\x0b^\xc0\x00\xf6\x1a\x88<7h\xc0\xd6Tl>\xf8\x7fr\xc0\x1d4\x84\x1a\r\xbc{\xc0\xbfX\x86\x0eK\x9e\x84\xc0\xb4\x17\x97\xd2\x82d\x8e\xc02,*&\x0e\x0e\x96\xc0?\x0b\x9b\xb1\x91(\x9f\xc0\xcf\xf3\x97\x16S\x1d\xa5\xc0 \xad\xf7\xae5\x00\xab\xc0\x8903u:\x03\xb0\xc0\xbe&\x95U\xf2U\xb1\xc0\x1c\xcek\xfa\x87\xe6\xb0\xc0&\x16\x97\x0b\xf3X\xad\xc0\x1c\xe8\xe3%ip\xa6\xc0P\xa3\xaa\x87\xfc\x9c\x9d\xc0\x7f\xbe\x18\x89\xc2\xd8\x8f\xc0\xd8\x07\xa1\x1d\xa4\xbeu\xc0\x1b\xe02\xf7I\xa3Y@\xb4\x95\xf3U\x16!w@\xe6\x8f:\xad?\xdd\x7f@CX\xf3A\x00\xe3\x81@&\x11>#\x92\x9b\x82@\x88\x88Hi\xca\xe0\x82@\x0f\xb2v\x8d:0\x83@\n\x0f\x14\xba\xd7\xd9\x83@8\x91I\x15c\x17\x85@\x90\xf6Eq\xab\x1c\x87@\xf3q\x15\xf4\xb0!\x8a@\x83t\x88\xcdYg\x8e@-#\xb4\xf2\xee\x1a\x92@\x8a\xef\x02\xb0\x1e\xe9\x95@&\xcd\xc7!\x88\xb3\x9a@<J\xc3_\xac7\xa0@^\x12I#\xefl\xa3@\x12\xba\x80@t\xb2\xa6@\xd0\xb9\x91\xa1{\x9b\xa9@\xb5\xb1\xe8\x87;\xa7\xab@I\x02\x03\xebAd\xac@B\x06\xaa*\xf9\x98\xab@\xc1\xf9 :\'\\\xa9@\xd5\xd2\x86\xc5=\x0e\xa6@\xd9\xaa\x0b%\xc56\xa2@\x85\xab\x9b\xbfN\xb2\x9c@>\xee\xad\xf9\x88\xaa\x95@\x07\xedx\x86\xear\x8f@\xda6\xb1A\x91\xe4\x85@\xfan0\xda\'\xcf|@c\x8e\x1c\xfe\xa2\x0bq@\x93.P\xc0P\xc7]@\xe5D\xd90P\xc40\xc0%\x10MK\xcd\xfbb\xc0\xee<u\xb7\xd0\x08s\xc0\x1a]\xe8\xd0m\x0c\x7f\xc0l\x1d\x7f\x06)\xa6\x87\xc0c8\xc0\x81u\x85\x91\xc0\xf3\xfb~+\xe6\x90\x99\xc0'
p13
tp14
b.
