# Supplementary material for: First Principles Modeling of Nonlinear Incidence Rates in Seasonal Epidemics
Source: PLoS Comput Biol. 2011 Feb 17;7(2):e1001079. doi: 10.1371/journal.pcbi.1001079 (PMC3040644; doi:10.1371/journal.pcbi.1001079)
Supplement: Dataset S1 — Dataset and Python program files. In this directory you will fine all the python code needed to reproduce the calculations in the paper, including the figures. (2.90 MB ZIP) [file pcbi.1001079.s001.zip › computations/seir/show_seir/sens_isq_lon]

cnumpy.core.multiarray
_reconstruct
p0
(cnumpy
ndarray
p1
(I0
tp2
S'b'
p3
tp4
Rp5
(I1
(I3
I3
I259
tp6
cnumpy
dtype
p7
(S'f8'
p8
I0
I1
tp9
Rp10
(I3
S'<'
p11
NNNI-1
I-1
I0
tp12
bI00
S'\x00\x00\x00\x00\x00\x00\x00\x00\x05\xeb7\xb6\xd7r{\xbeG\xb5\xb5\x83\xe8\xc1\x93\xbe\xd4\x1ak\x15n\xe8\xa3\xbe\x16\xa9Y\xee\xf2\x03\xb1\xbe h\xdfM\xdff\xba\xbe-\xd2JO\x873\xc3\xbe\xfe\xb7\xe19\xa4\xa7\xca\xbe|R\xa6G\x9c\xda\xd1\xbe\xf02\xc4\x1aUA\xd7\xbe\xad\x93\xc6\x9d\xda\x9c\xdd\xbe\x158\xd0\x15\xdb\x82\xe2\xbe\x9c\x07)\xfcs\xcd\xe6\xbe]\x8a\x9bo\xb6\xc2\xeb\xbe\xb1\x0e=\x8b\x19\xbf\xf0\xbe\xa95\x18go\x12\xf4\xbe\xbd\xd3\\\x93\xbc\xf3\xf7\xbeE\x89\xe1\xc3P\x82\xfc\xbe{;w\xbdl\xf2\x00\xbfI\xab\xfe\xe3"$\x04\xbf*\x0c\x11y\xb7\xed\x07\xbf\xa8\xbe\xa2\xdclb\x0c\xbfk\x95\x10~\xcd\xc3\x10\xbf\x94\xc7=M\x97\xa2\x13\xbf>\x10\xc03\t\xa9\x16\xbf\x13\x08#I,\x92\x19\xbfw\xb9\xdf-U\xfa\x1b\xbf7W\xd1h\xa5r\x1d\xbf\x8b\xce\xaa\xa7\xbe\xa5\x1d\xbf\xa1\x0cV\x8c\xef|\x1c\xbf\xdad\x17\xf0&-\x1a\xbfN\x83\x06\x85P!\x17\xbf\xcc! O;\xd1\x13\xbf\xa7\xf9yAz\x9e\x10\xbf\xc8%\xf8`v\x8a\x0b\xbfR0\x94\x1ct\xbd\x06\xbfx\xc8/\x84\xc1\xd7\x02\xbf\\\xb6\x19\xe9\x85\x81\xff\xbe\x8a\xdd\xe2h\x81\xab\xfa\xbe=\xd4F\n\x13\xe7\xf6\xbe\x13\xfd:\xe7\x11\xf6\xf3\xbe\x0e\xf2\xf2b\x8e\xa5\xf1\xbe\xf8R\x9e\x81@\x9b\xef\xbe\xea(s\x04\xbc\x9f\xec\xbe-\xc2J\x92\xfb*\xea\xbe\x9a\xb9\xdb/.\x1b\xe8\xbe\xff\x19\xc8obW\xe6\xbe\xc4\x13\x99\xf2I\xcd\xe4\xbeG\xd8\x9d\xd8\x91o\xe3\xbe\x140}\xef\xb44\xe2\xbe\xae\xb71},\x16\xe1\xbe\xb0\x04\xa1\xd4\xe7\x0f\xe0\xbe\x7f\x05/\xc5\xec?\xde\xbe_]\x1a\x1a\xa5\x8c\xdc\xbe\x1b\x0c\xcfJ{\t\xdb\xbe\xfa\x04\x0b,>\xbd\xd9\xbe\xae\xde\xbf\xe9\xb7\xb1\xd8\xbe\xcfa6gB\xf3\xd7\xbe\t\xa0\xb1\xf5C\x90\xd7\xbev\x1fT\xd1\xa8\x98\xd7\xbe\xcb2\xe7\xb0}\x1d\xd8\xbe1x\x8bH\xd90\xd9\xbe`\x9bC\xe6B\xe6\xda\xber\xf3\x81\x15\xbcS\xdd\xbe\x94\x01~\x85\xc3I\xe0\xbe\xc4\t\x9a\x9c\\c\xe2\xberB\xf0\xd2Q\x0c\xe5\xbei\xc5\xeb\x89\x8aa\xe8\xbe\xd6,\xdf\xbf\xb2\x89\xec\xbe2\xe3T\xee\xfd\xdb\xf0\xbe(G5\xdbM\x17\xf4\xbe\xc2\x8b\x92i\xef\x1f\xf8\xbe)b\xd9T\xb4%\xfd\xbe\xce\x00F\xe4\xd8\xac\x01\xbf@\x06\xb2\x9a\xdap\x05\xbfb\xa7\x89 \xb7\xe0\t\xbf\\\xa0Fo\x9d\xdc\x0e\xbfy\x95?\xaf\xdb\x08\x12\xbfkN\x164\xb9y\x14\xbfq\xba9\x92Zg\x16\xbf\x96_\xee\x92j~\x17\xbf\x9dw)z\x9c\x91\x17\xbf\x95SnCp\xac\x16\xbf\xf5\xd5\xc5\xf2\xf5\x0b\x15\xbf_]\x02\xdf\xcb\x03\x13\xbf\x84\xd0d\xc2\xab\xe1\x10\xbf\x8fV\xf9\x0f\x12\xba\r\xbfR\xb9\xac \x93(\n\xbf\xab@\xd9\xef\x01$\x07\xbf\xf4-\x92-\x98\xa8\x04\xbf\xa3IL)\x10\xa6\x02\xbf$\x00\xc3\xf6\xea\x07\x01\xbf]\x7f,\x1a\x17t\xff\xbe\xc4\xb0\x04\xb7\x9cU\xfd\xbe#\xbf3\xdfQ\x97\xfb\xbe\\\xb7\xf5\xca\x17"\xfa\xbe\x00\x18;\xb5\xed\xe3\xf8\xbeJq3\xdb\xf3\xce\xf7\xbe\xd2\xfb.+\x81\xd8\xf6\xbe\x97T\x94o`\xf8\xf5\xbe\xacG\x0c\x9f8(\xf5\xbe\xe1\x16\xf5\xad\x1cc\xf4\xbe\xd7<V\xe6<\xa5\xf3\xbes\xb2\x9e\x98\xb3\xeb\xf2\xbe\xb0\x91\x8cag4\xf2\xbe$\t\x9d\x8a\xfd}\xf1\xbe\x9f\xc8\x10\xf6\xd6\xc7\xf0\xbe\xc8|\x0f\xba\x11\x12\xf0\xbe\x86A\xa1\xec\x12\xbb\xee\xben\xc1\xf4D\xa2W\xed\xbe\x16\x0fb\x1dF\xfe\xeb\xbe\xe7\xd3\xbfU\x8e\xb4\xea\xbe\xd5\x8d\x9e\xbc\xe7\x80\xe9\xbe\xf15\xc2ucj\xe8\xbe\xa7\x13\xd4\x00\x9ax\xe7\xbe\x98\x15\xf5\'\xc1\xb3\xe6\xbe\xe8\xbe,\x1e\n%\xe6\xbe\x10\x1d\x87\xeaY\xd7\xe5\xbeR\xf1\x92jl\xd8\xe5\xbe\xf1\xbfW\xb4r:\xe6\xbe\xbc\xfc\xf6\xce=\x16\xe7\xbe\xae\xf1?\x00\xfe\x8d\xe8\xbeN5\xab\x15{\xd0\xea\xbe\xc4\xe8\x9a"J\x1c\xee\xbe\x83\x9f\xea8\xdb`\xf1\xbe\xfc\xca\xc1\x90O\x90\xf4\xbe\xbdb\x0b\x9a\xbc\xce\xf8\xbeo\xd2\xb1ovC\xfe\xbe\x1d|\x7f\xaa\xc6y\x02\xbf\x89\xcb\x06zeQ\x06\xbf\x0b\xb04\xf1\x19]\n\xbf\x03r\xde\x94\t&\x0e\xbf\x12\xa5:\xc2M\x92\x10\xbf\xf6I?\xd4\xf8v\x11\xbf[h\xd9~\xb3\xad\x11\xbfL\x00C\xf7bI\x11\xbf\xf3b$^\x84v\x10\xbf\x93\x9a*"6\xd0\x0e\xbf;Ss\xa8F\x92\x0c\xbf\x96\x04\xfc>%m\n\xbfs\xee\xf7\xab\xdd\x7f\x08\xbf5\x9e\xcf\x16\xad\xd5\x06\xbf\xe6\x1b3\xdd\xb0m\x05\xbfWe\xba\xf1\xe1@\x04\xbf\x1a\xfc\x96\xe4\xf4E\x03\xbfS\xefW\x16\x85s\x02\xbf\xa7\xdc\xeag\x1b\xc1\x01\xbf\xf4\x03\xde\xc8\x88\'\x01\xbf\xa2\xf9k\xff\xe6\xa0\x00\xbf3T\xed\x9fq(\x00\xbfWb(j\xa5t\xff\xbee\x92\xdd\x8e\xe1\xa6\xfe\xbe\xf2\xc0\xb3]\x88\xe2\xfd\xbe\xaemd:k#\xfd\xbe\xb3\x8f^\xf9\x0bf\xfc\xbe\xe3"4\xfc}\xa7\xfb\xbe\x0b\xde\x05\xc8V\xe5\xfa\xben\x05\xcf\xac\xab\x1d\xfa\xbe\x80\x1cXL\x19O\xf9\xbeXz_\xba\xd0x\xf8\xbe\xd1\xdf\xe5\xd8\xa4\x9a\xf7\xbe\xe6lC\x0c\x12\xb5\xf6\xbe\xc0\xa5\xec\x10;\xc9\xf5\xbewv\x98\n\xd8\xd8\xf4\xbe\xe2\xff\x9c\xac\x18\xe6\xf3\xbeV\x11\xbc\xcb~\xf3\xf2\xbei\'\x97\x87\xba\x03\xf2\xbe\x93^-z\x93\x19\xf1\xbe\xe5`\x99\xbb\xea7\xf0\xbe\xab\xee\x04\x8d\xc1\xc3\xee\xbe\x00\x85\x8e\xa0S6\xed\xbe\xd2=M\x978\xd1\xeb\xbe\x16\xe2\xf0\xc2\x10\xa2\xea\xbe\xf6\x03\x16\xe4\xd4\xbc\xe9\xben\xce\x19\\\x11?\xe9\xbe\x91;y\xcf\xf0S\xe9\xbeV\xae\xeeV\x988\xea\xbe\x00\xdf\x13\xf4J?\xec\xbe\xe7\x19%\xe7\xe9\xcd\xef\xbe\x7f;e\xfd\xf9\xa8\xf2\xbe\xe0\x08u\x9fr\x91\xf6\xbeL\x9b\xc1\x0f\x0e\xa8\xfb\xbe\x9f\xb5\x9as\x91\xd9\x00\xbfB\xdaw\xb2\xc0\x13\x04\xbfO\xd4\xe4\xac\xa1\x1d\x07\xbf\xe4\xfcnpl\x90\t\xbf\'t\xfe\xadS\'\x0b\xbfY28\xa7\xb3\xd3\x0b\xbf\x8c\x8c>YM\xb7\x0b\xbf4zZ\xacp\r\x0b\xbf\xfa\xaf1\xd4x\x13\n\xbf3\xb8%\x0e\x94\xfa\x08\xbf\xac\xecDW\x88\xe3\x07\xbf\x1aQg\xe4\x94\xe0\x06\xbf>\xc7X\xe2\x85\xf9\x05\xbf\x88x\x9cj\xad/\x05\xbfX\xb5\xc7\xb0\xe3\x80\x04\xbf\xc6^\x02\x11{\xe9\x03\xbf\xf2L\x11Yae\x03\xbf\xce\xb0\xe26\xb3\xf0\x02\xbf%Z\xf1\xe0\xf9\x87\x02\xbf=\x93\n\xa99(\x02\xbf9\xe8U\x98\xe9\xce\x01\xbf\xc9/\x10\x01\xe2y\x01\xbfS\xe4\xd3\x89I\'\x01\xbf\x03${\x80\x84\xd5\x00\xbf\xd2c\rC(\x83\x00\xbf\xb6\xe7\xe1\x85\xf3.\x00\xbf\x91f\xbcV\x97\xaf\xff\xbe\xfbl\xdf\xd8}\xf9\xfe\xbe?Z\x17\r\x15:\xfe\xbe\xda\xeeQ\xecFp\xfd\xbe\x15\xf8\x95\x18\x7f\x9b\xfc\xbe\x1d;jR\xb8\xbb\xfb\xbe\xd6C`\xcf\x7f\xd1\xfa\xbe\xd9\xe9\xf2\x98\xea\xdd\xf9\xbe\x0e3+B|\xe2\xf8\xbe\xe8\x12\xae`\x02\xe1\xf7\xbe6\xac\xf5*l\xdb\xf6\xbe\xc5\xbc\xc1M\xa8\xd3\xf5\xbem`\xcd\xfc\x93\xcb\xf4\xbeOh_\xf6\x05\xc5\xf3\xbe7\x17~\xf5\xff\xc1\xf2\xbe\xf3@\x97j\x12\xc5\xf1\xbe`\xf09=\x02\xd2\xf0\xbe\xdf\xf3*\x9e\x8c\xdd\xef\xbe\x9fj7\x19\xeeI\xee\xbe\xc7U\xe7\xf7\x88\x07\xed\xbe\x1d\x80\x1bs\xc7D\xec\xbe\x9da%\x0f\x04E\xec\xbe\xca\x18d\x12\xffb\xed\xbePZ{\xcb\xf6\x05\xf0\xbe\x8f\x8eH\x84\xf6U\xf2\xbe\x85\xacnq\x15\xc3\xf5\xbe\xd1\xd7\xff\xac\xe3>\xfa\xbe\x99\x85\x01/\x8ct\xff\xbeY\x9cR\xa8\x05f\x02\xbf\xc1\xa0I\x16 \xc9\x04\xbf\xd1\x0f\xf2\xfc\xe8\x9a\x06\xbf\x90\xad\r\xd4;\xba\x07\xbf\x1acv\xb8\xe9/\x08\xbf\xd7\xd6\xed\xb5N \x08\xbf|\xe0%\xad\x86\xb8\x07\xbfs5g\x05\xe7 \x07\xbf]$\x02N&w\x06\xbf\x19m\xcd\xb1\x0e\xce\x05\xbf\xb9\x13\x1f\r\xc1/\x05\xbf\xbe:5B|\xa0\x04\xbfpUo.\xf5 \x04\xbf\xcc\xab\xdcb\xff\xaf\x03\xbf_f\xd7\xb8\x98K\x03\xbfJ\x04\xc6\xc9\x81\xf1\x02\xbf\xe0\xa2\x10p\x8b\x9f\x02\xbf\xbd\xfe\xf3\x9f\xb7S\x02\xbfc\xc1p\xdbA\x0c\x02\xbf\xdd\'\xc3\xc5\x9b\xc7\x01\xbf\xf9\x1f["e\x84\x01\xbf/\xb8\xa5ScA\x01\xbfD#<\x93z\xfd\x00\xbf\x00\x00\x00\x00\x00\x00\x00\x00*\x8d\xf1\x06\x98\x92l>\xda\xb1\xd1\x13X\x8e|>\xec_\xf2>\xcaf\x86>\x01\xfe\xfd\x8bA\xae\x8f>\xa2=1\x8c\x86\x1c\x95> \x98\xe6\x9f\xcb\n\x9b>\xdd\x87\xca\xa8\x1d\xd2\xa0>\xca\xf5\xedo\xd8t\xa4>\xf7\x08S\x03\xf1o\xa8>\x17 0\x9c\x01\xcb\xac>\x0e\x1a\xa4xC\xcb\xb0>6]\x16b\xbdw\xb3>\xc6\xa8\xfd_T\x81\xb6>\x83#\xcb7\xcc\x07\xba>\x8e\xc2]\x00e5\xbe>\xc6\x9a>\x05\x9d\x9f\xc1>!\xf2\xc58\xe8\xb1\xc4>d`\xd4r\xc5r\xc8>\xd1W\x0f\xa2`\xfe\xcc>\x89\xa7\xf0\xf3\xaa.\xd1>\xd8\xa2\x81\xe7\x1d5\xd4>\xcc\r\x7f\xf91T\xd7>J\x13\x9bf\x88\x08\xda>\xa3\xb9{!#x\xdb>,G\x9a\x90\xd0\x83\xda>]\xbbq>y\x1c\xd6>&\xb2]\x90\xb9\xbb\xcb>\x0f\xb0^T1\x0f\xa5>\xec#\x10\x90`\xf7\xc2\xbe\xce\xac\x0eL\x9e\xe9\xd3\xbew\x04\xd5\x8fA\xc5\xda\xbe\\\xe2\x9c^\x8e\x85\xdd\xbe\x1a\x8ed\x14y\xd4\xdc\xbeE\xc13\xc3c\xed\xd9\xbeY\xd3\x12F\x11\x05\xd6\xbe\xf9k\xc1\x9e\xb2\xfb\xd1\xbe\xb3\x89|\x03\xd3\xa2\xcc\xbe\r\xd5!\xdd\xe1w\xc6\xbe\x1ebM\xc6\x01\x86\xc1\xbe\xed}\x9f\x15\x95\\\xbb\xbe\x08A\x15\x02\x92\x81\xb5\xbe\xfeR\x99~\xb8\x18\xb1\xbe::w\x93/\x97\xab\xbe\xc9\x9f\x15\xc8\xbd\xa7\xa6\xbe\xe5\x98c\xfc\xb7\xf5\xa2\xbe\xc1\x03\x8c}%.\xa0\xbe\xa29\xb3\xce\x8d%\x9c\xbeZp\xe8g\xa9\xe9\x98\xbe#\x8a-\x1aAa\x96\xbe\xe1\xe6&\xe7MT\x94\xbe\x90\xfc\x9a_\xf3\x94\x92\xbe\xe7\xa3\xb8\x89\xca\xfb\x90\xbe\x10\xc0\xea\x02\xe5\xca\x8e\xbeZ}\'\xe7\x85b\x8b\xbe\xa8B\x8a\n\xf9\x81\x87\xbe\xecl}v\x80\xf2\x82\xbe\x9e\x93\x8a\x1b\xcd\t{\xbe\x11\xf5\xfa>fLl\xbe\xc3|\xc5|K\xe6/>\x86\xe7p\xf0\x8c\x91r>w\x96\x81%S\\\x83>d\xea}\x88\x1d\xd5\x8e>\xfd\x1a\x82\xc5-\xf0\x95>\xcf\x1c\x86\xadne\x9d>\xac\xe2\xa9T\xdf\x03\xa3>:\xb4Q\xae\x93\x19\xa8>Z\xb2\xc9n\x065\xae>~\x12"\xf4\x13\xd7\xb2>5\x90\xa5p\xdcz\xb7>!n\xf1ivI\xbd>\xc0\x1b\xa7:\x9fE\xc2>9\x18\xff\x8a\x0b\xbe\xc6>\x8fh\xfe\xaa\x98\x13\xcc>\xab\xf6\xb2\xd1\xd2\t\xd1>B\xe4\x13\x0c\xde\x12\xd4>\xd6!q<&\x8f\xd6>\xe0\xa3\xf2w\xad\x9c\xd7>\xd9\xb8\xad\xa8\xb9<\xd6>\x14wY\xd4\xee\xc4\xd1>\xda\xc2\x0e\xe3\x7f\xcf\xc4>\xb9J\xd1a\x00\xa5\x96>\xcd\xc2{c0$\xbd\xbe\xc8\xa2(\x1c\xb2\xfa\xcb\xbeq\xe5\xcd\xfe]\xdd\xd1\xbe,\x00\x807\xc2\x08\xd3\xbe\xd5\x10\xe8\x96v5\xd2\xbeF\xc4\x02\xb8\xba<\xd0\xbe\x12\xe1\xd7\xa7\xb7\xa3\xcb\xbe||0|\xb0\xd4\xc6\xbe\xf7<9\x03}\x88\xc2\xbe/\xfdma#\xdc\xbd\xbe\xc2\xf0\xabp"\x0f\xb8\xbelh\xe3\x080\x83\xb3\xbe\xfd\x96\xa14\xcb\x02\xb0\xbeX+M{;\xb1\xaa\xbe.7\x7f\x1a\x00\xac\xa6\xbe\xb8U\xbb\xc5\xbb\xa9\xa3\xbe+{\x0e\xc1\xb7n\xa1\xbe\x15\xbcgsV\x9a\x9f\xbe\x9a\x0b]\xe6\x8cD\x9d\xbe\x97\xdc\x9a\x89\xd2\xa6\x9b\xbe\xbe`\xd1)y\x97\x9a\xbe#\x90&,r\xf4\x99\xbe\xac\xf1\x1eF-\xa0\x99\xbe\xed\x8c\xb2\xc3?\x7f\x99\xbe\xf7\xf6U\xda\xd6v\x99\xbe\xa0\xc6\xa2\xe4\xfek\x99\xbe\xe5}\xfc\x12\xc2C\x99\xbeo\xfc\x97w\x05\xe4\x98\xbe\xc5U\x0ei\xde4\x98\xbe\xe0\xcdG\xdd\xe9!\x97\xbe\xbaV\xdb\xd1\x10\x9b\x95\xbe\x9b9\x04\x97*\x94\x93\xbe\xd4\xc0\x07u\x1b\x03\x91\xbe\xc2\xc9!\x9b\xa4\xb8\x8b\xbe\xd3\xb6\xb5/\x86\x1b\x84\xbe\x82{XuI\xe2u\xbe\xd7\xd1ML\xe8n\x16>\xc5\x15\xd4\xd7\xf3\xbd{>\x84\xb0\xcc1\x9a\x13\x8f>\xd3\xf9\x1a\x80\x05\x8e\x9a>44QvXo\xa4>\xe8\'\xc8\xc2\xf2\xcb\xad>\x81\x82\x9f\xf6\xe5\xfd\xb4>as\xa0F(\xc5\xbc>DT\xd4\xa4\xfe\'\xc3>/f\xf0\xf8V\x9e\xc8>\xacU\x004\x02-\xce>\x86\xba,GgY\xd1>*r\xfd*\xbfO\xd2> -%\x9a\xa8:\xd1>\xb8\xccJ\x1b\t\x9d\xcb>]A\xbf\x98\xc9\x06\xc1>U\x9e\x16.7\xe5\xa3>#\xb8\xe2\xacy\xcb\xa7\xbe\x82\xe9\x0b\x9d\x8c\xde\xbb\xbe\xb2\xe6\xedJ!o\xc2\xbeC\xce\x1a\xde\xb1\xe7\xc3\xbe-\xc1\x1803D\xc3\xbe\xe4{m\x8c\xd5q\xc1\xbeI\xf0\xdd\xe4\xb3L\xbe\xbep\x8f\xc1do\xaa\xb9\xbe;\x97V$Kw\xb5\xbe\n\xf2\xf66\xb1\xe4\xb1\xbe\x02y\xee\x9a^\xf3\xad\xbe\xef\xcb\x8d\x87\xb1P\xa9\xbe\r/a\xca\x8f\xb5\xa5\xbe48\xa3wB\xf4\xa2\xbe$\xe8\xb5j\xac\xe3\xa0\xbe\x00\x8a.\xae\x1f\xc3\x9e\xbe\xe0\xa4\x1b\tL\xa5\x9c\xbew\xd6\xaa\xa1uC\x9b\xbe{\xf3\x1b\x03\xda|\x9a\xbe\x8e\x86\xbfK\xc07\x9a\xbe\xca\xbbB\xae\x01_\x9a\xbe G\x8b\x15\xd3\xdf\x9a\xbe\xa0k\xc0\x02\xe5\xa7\x9b\xbe\xfe\xd4\'c\xf6\xa3\x9c\xbe\xd6#\x0b\xee\x00\xbf\x9d\xbeM4\x14\x92%\xe2\x9e\xbe\x01\xc0D\xd4k\xf5\x9f\xbed@HV\x9ep\xa0\xbel\x9a\x9b4$\xc8\xa0\xbed\xbd\x7ff\xa9\xf8\xa0\xbe>\xf5 /$\xfc\xa0\xbe&\'\xe0\x0c\t\xcf\xa0\xbe\xd1\x9e\x8d\xc9io\xa0\xbe#\xad|d\x80\xb6\x9f\xbe\xc8\xe6"\x0e\xde\x1b\x9e\xbe?\xe7\x7fj\xff\xf9\x9b\xbe\x8f\xa8\xfe\xb5\x10(\x99\xbe\xc2Rwr\t_\x95\xbe\xa0`\x99\x11\xd6,\x90\xbeP\xe4\x98|\x9a\xca\x81\xbe\x120\xd5\x1eP\xc4V>\x1bm\'\xed\x8f\n\x90>"\xf2\xd5\x07\xea7\xa2>\xad\xf6\x87% \xfd\xaf>\tz\x81\x88\r\xcc\xb8>\x7fh\xe1\xc0\x0b\x91\xc1>H@}\x96\x89\xe0\xc6>`\x8bIY\x8a4\xcb>\xe1\xdc\xd9\xc3\x19\'\xcd>"\x0bss\x8c\xa3\xcb>R\x85\x02\x1aZ\x92\xc6>OX\xc4\x1a\xb2\x1f\xbe>3\xe6R]\xec\xaf\xab>{L\xc4\xa4\xadiW\xbe\xb9\x84\xde4|D\xa5\xbe\x15<[}S\xac\xb0\xbe\xcf\xef\x08\x8e\xd37\xb3\xbe\x83\x89\x8d\xfe\x84\\\xb3\xbe\xe0\xc7\xf5R\xe9\x1d\xb2\xbe7h\xf1\xe1E=\xb0\xbe\xa0\xa8\xf3\x12ul\xac\xbe<\x8cF\x15\xf9\x9a\xa8\xbe"sO_\xacE\xa5\xbe\x91\xe2\xcf\x10)\x80\xa2\xbe\xe2\xa3\xab\xa0\xdbF\xa0\xbe#\x9f\xbf\xa5\xde\x17\x9d\xbe\x05q\x8d\x8b,}\x9a\xbeL\xe4mfi\x9d\x98\xbe\xe8J\xb3\xe0\xd4\\\x97\xbe<]\x12Y\xdf\xa4\x96\xbe\\\xed\xab$\xacc\x96\xbep\xde\xa6u\xfc\x8a\x96\xbe\x84\xb4I\xf2\xd6\x0e\x97\xbe\xa5\x04\xb9\xfc\x1a\xe4\x97\xbe\xe4\x06\x08\x8b#\xff\x98\xbeG\x9a\x8b\x8b\xa1R\x9a\xbeH\xfa\xa4\xbb\xde\xce\x9b\xbe\x86\xb6\x88^\x9ca\x9d\xbe\xccQ\xea\xf3\xb2\xf6\x9e\xbe\xc9MJ\xb3\xb9<\xa0\xben+\xc1\xd1I\xeb\xa0\xbe\xd9\xbe\xc94\x1c\x7f\xa1\xbe\xbb\xe1\xd8\xa3\xc5\xf2\xa1\xbe\x96cN\xd3\xa7C\xa2\xbe\xc1\xce\x0b"\x8aq\xa2\xbe\x9a\xccB\'m}\xa2\xbe\xfbUFw\x9bg\xa2\xbe\xa9\x00K\x8a\xf9,\xa2\xbe\x96\x19\x8d\xac{\xc3\xa1\xbe2a\x9c\xd2|\x15\xa1\xbe{\xb9y\x90\x1c\xf7\x9f\xbeGt\x8f\xe4\xe5h\x9c\xbe\x03\x0e\xdb8n\xb7\x96\xbe\x18\x13\xf6\x9e\xb5\x85\x8b\xbe\x94\xd4\xcd\xcfK\x0f\x14\xbe\x007[\x94\xec\xf6\x93>x-C4\x18\xd3\xa7>\xab\xce\xcf\x92)\xb9\xb4>\xf49\x99\xb8\x11\xb7\xbe>\xac\xa4\xfd\x87\x1a\x1e\xc4>\x07\x18\xaa@\x9bo\xc7>|R\xba\x1f\x11)\xc8>\x838{\xcf\xad\xce\xc5>\xb1>\x17\xa1.\xe9\xc0>m\xe4\xa2:\xb1\x8e\xb5>\x86t\xad\xdf\xbcY\xa3>\x8d\x1b&\xd4\xc9PA>M\xd9\x9eF\xf1b\x99\xbe\x8f\xf5L\xf6<\x01\xa4\xbeg\xed5\xf7\xdd\x07\xa7\xbe\x8e\x85mc<D\xa7\xbe\xa9M\xb4\xd5\xa7\xf1\xa5\xbes\x12b\xfa\xc7\xec\xa3\xbe\xf2_z\xac\x15\xbe\xa1\xbe\xd5\xa4\xaa\xdf\xbb`\x9f\xbe\xfcrp\x02\x05\xcd\x9b\xbe\x11\r\xcd\xca\x1f\xd8\x98\xbe0\xe5\x90b\xb1\x80\x96\xbe\x18c\xf4\x9bu\xba\x94\xbe\xae\x8b(\xbe\xd0u\x93\xbe\x81\xdd\x0eF\x9c\xa3\x92\xbez\xe6h\x15\xb76\x92\xbe\xbc\xab\x02\xc9P$\x92\xbeI\'\x96\xe5\x81c\x92\xbe\x00\x00\x00\x00\x00\x00\x00\x00\x84\xfau\xf7MWX>\xfbs\x94x\xae8m>\x03\xe9X\x03\xc2Nx>2\x1eo\x04\xcf\xb0\x81>\xa8\\\xad\xf2\x97\xfe\x87>\xea%;,\x93\x1c\x8f>\xa0\x16\xce8\xcf\x87\x93>a\xc6G\xf7\x8f\xec\x97>F\xf2\xe0\rm\xbe\x9c>\x87p$\x90*\x02\xa1>}\x8b\x06\rY\xe7\xa3>\x10&3C\xf9\x1d\xa7>\xb7\xa4Faj\xbe\xaa>\xd5\x92\xad\x9a\x1e\xec\xae>N0\x92\xea\x95\xeb\xb1>\x8d\xd3\xbe\t\x92\xde\xb4>M\xcd\x89\xd7\x19t\xb8>\x8c\xcd\x87\xe8\x1f\xd5\xbc>\xfc\xf7\x9b\x17\xe8\x13\xc1>\x9d\xdau\xac\x85@\xc4>h\x12\xb1\xd9t\xe4\xc7>\xeb\x04\xc9\x90\xdc\xc6\xcb>\xfd\xd9\x02>\xdcc\xcf>dS\xf0\x0e\xd0\xe8\xd0>\x02wy\x12\x1d\xe2\xd0>S~\x1c\xdd\x8e\xd8\xcd>\xfd\xa7\xd4\xec\xd19\xc5>E\xa0\x01\xcc\xc1\xcb\xb0>){\x92@\xe0\x18\xaa\xbe\xf2M\xed\xfc\xfdt\xc4\xbe\xd5\xfa\x19w\xa4\xad\xce\xbe\xae\x0f\xbe\x0b\x10\xf5\xd1\xbe\x8d\xbd\x81\x88M@\xd2\xbet\x1b]?\r\xe3\xd0\xbe\'\xa5MR\tF\xcd\xbe\x12\x17\x9c\xbb\xa6?\xc8\xbe\xaa\xbb\x97b~|\xc3\xbe\xd5\xd16\xb5\xa2\xbd\xbe\xbeS(\xe8\x94*\x06\xb8\xbe\x9aV\xea\x1dk\xbe\xb2\xbe1\x8e\n\x17\xbea\xad\xbe\x05\xa3mX;@\xa7\xbe\x88\xbfj\xb3\xac\xa6\xa2\xbe\xea\xb0Fu\x10l\x9e\xbe "\xf6NPF\x99\xbe\x06o?a\ti\x95\xbe\xd5HE{\x94}\x92\xbe\xac\x99\xfa\xc0\xe6B\x90\xbe;3\xc4\xffj\x0f\x8d\xbe|\xeaJP\x86K\x8a\xbe\x8f\xcfYo\x8c\xfc\x87\xbe\xf9\xc3\x84o\x8d\xee\x85\xbe\xd2\xa5\x10\xf2\xa2\xf3\x83\xbe\xbc\xfbMl\xd0\xe1\x81\xbeZ\xf1\xd5$c$\x7f\xbeD\x87\xb8\xf6w\xc2y\xbe^v\x1c\x98f_s\xbe7\xd4\xe5\x1f\xf8\x8eg\xbe\x1d\xe8\x81\xec.\x96F\xbe>or\xfbVr^>\xfez\xb0\xd9\xb2\x9fs>\xa0\x93\x89\xb7,\xaa\x80>zem\xb4\x05u\x88>\x0f\x8a\xfe/s\xac\x90>l?\r\x1b\xec\xcb\x95>pf\xc6Q`\xcb\x9b>\xbb\\\xa3\xe3\xc0y\xa1>:\xc3\x19(\xf3\xd3\xa5>\x1b\xb3\xd6\x0765\xab>\xd7\x99aG\xa3\xf6\xb0>\xc1\xeb\xb7\xbc\xa0*\xb5> \xaa\xeb\xfd\xaf_\xba>O\x92\xdeS\xb1T\xc0>~]\x07\\\x1c\xf2\xc3>e\x1c-J$\xc1\xc7>\xdb\x17N\x87J(\xcb>\xcbh\x16jc-\xcd>[\xc4\x9fV\xbb\x98\xcc>\t\xc8<{Ff\xc8>\xd0\xe9Y\x14\x03l\xc0>\xc2K\x15s\xfa&\xa7>\x07aR\x01\x8e\\\xa5\xbe\xdd\x8cu\xf7\x11]\xbd\xbe\x0b<\xe8\xb3\xf4\xc9\xc4\xbeR@\x0e\x0bai\xc7\xbeZd\x99\xb4\xb65\xc7\xber\xf3l\xe4\xa84\xc5\xbe"\xf6|\x1faY\xc2\xbe\xca\x1a\xd1\xfc\xf2\xa3\xbe\xbe\xb7\xea\xf6\x0f\x0b\x07\xb9\xbe\x95 >\xc0\xbd6\xb4\xbe\xac\xf1\x1d\xe8\xf5G\xb0\xbe\xbc\x8a\xbfw\x04V\xaa\xbe\xb5\xb6|\x05[\x82\xa5\xbeT\xa2X\x93\xb6\xd1\xa1\xbe;^\xddZQ\r\x9e\xbe\x0f\xb0\xea\x90\x9a\xdb\x99\xbe\x01\x80\xcf\x1a\x81\xbc\x96\xbe\xa1\x1b\xdf`\xcdp\x94\xbe\x18\x01\x00\xc3L\xc8\x92\xbem\x9bvt>\x9e\x91\xbe\xb6!6\xad&\xd6\x90\xbe\x10RJ\x04\'Y\x90\xbe\x88\xbf\xc4\xa7\xdb\x13\x90\xbe3\x16F\xddn\xe9\x8f\xbe^\xc2z\xba\xbb\xd5\x8f\xbe\xed\x9d\xd0\x11\x00\xcb\x8f\xbe\xbc\xccqu\x80\xa7\x8f\xbe\xf4\r\xdf\xe4&J\x8f\xbehg\x80\xb2\xfe\x93\x8e\xbe\x8f\xae\xd5)\xeai\x8d\xbe\xcfowR\xe3\xb5\x8b\xbe,e\xc3\x88\x0fg\x89\xbeq\xb3\x04\xab\x15p\x86\xbe\xd3@\xe7\xbbs\xc3\x82\xbec#]\x10\xc2\x9b|\xbeS1\xd2X\xee\xddq\xbe\x1bQ\xa4\x19\xa4\x82S\xbeU\xdf\xf3:\x00\x13f>\x1a\x87\'\x08r\xe6~>\n\x90>,3\x17\x8c>jc\xd5\xb4\xdd8\x96>p\xdc\xcf\x18As\xa0>\xdd\xa7y\xeb\xa6j\xa7>\x8b9\x04\xde\x0c0\xb0>\xb7\xd0\xe8\xc7\\\xc3\xb5>\xd4N~$MO\xbc>VX\xa3A\x19\xa3\xc1>\xdb\xc5v\xb8\xda\xbd\xc4>\x00\xa0J\x08\x88\x93\xc6>\xb7;\x8f\xfb\xce*\xc6>3\x80%\xae\xe0\xea\xc2>{\x98\xfd\xd1\x12#\xba>RNV\x148\x18\xa7>>\xe4\x00\x02\xb4\xfc\x85\xbe\x90\xb2,\xe2\xa7/\xac\xbe\xe6\x05\x99^|?\xb5\xbe\xcb\xeeul\xda_\xb8\xbe\x81\x05\xf4\xddRs\xb8\xbesi \x1e4\xa6\xb6\xbez\xdd\x81Jr\xf5\xb3\xbeK\xe0\xca\x10"\x0e\xb1\xbe\x8a{\xbe[X\xa7\xac\xbe\xef#N\x14.\xe8\xa7\xbe(\xe3\x12)\xe3\xf8\xa3\xbe\x0f\x1d\xb9\xc1s\xd0\xa0\xbe?\xfd\xba+\x15\xad\x9c\xbe\xedr\xae\x16\x8c\xdd\x98\xbe\xa2l}[\xb1\xfc\x95\xbe\x92\xcb\x00\xcb\xa6\xdc\x93\xbe\x16\xa60\x9cJX\x92\xbe\xdae\xa5Z~R\x91\xbe:/zZ\xba\xb4\x90\xbeH\xe7+;pm\x90\xbeg\xe1x8wn\x90\xbew\xa6F:\x9b\xab\x90\xbe\xf3\xf0\x1a\xdc\\\x19\x91\xbe\xed\x14\xd9\x80\xf2\xab\x91\xbeB\x1e-\x93\xa0V\x92\xbe\x82.\x0e\x9a\x81\x0b\x93\xbe$\xb5$\x13\xcf\xbb\x93\xbe\x83\x1b\xe8y\xa6X\x94\xbe\x02}\x86\xfc$\xd4\x94\xbe\xa9\xa3!\xd4\x91"\x95\xbe\x12\xf2\x0c*9;\x95\xbe\xe2\x9f\xf5X\x9b\x18\x95\xbe\x07%\xbb0\xaf\xb7\x94\xbe\xde\x16\xa8[\x1d\x16\x94\xbe\xa0/S\xa2z/\x93\xbe\xe9Z\x81\xc7\x8c\xf9\x91\xbe\xfd\xec\xf7[\x8d_\x90\xbe\x96E\x89\x00kx\x8c\xbeM\x03&\x19\x94\xa4\x86\xbeA$f#\x9a\x0e}\xbem\xb2\xf675~X\xbe\xaa\xb3\xba\xa6(fz>\r\xf2b\xeel\x02\x92>\xf8\xe1E\xf1I\xcc\xa0>\xa6\x810\x8bx\xf4\xaa>\xa6\xccM\x13\xdd\x9f\xb3>\xa5\xee\x91\xac\xe1B\xba>N\x1e\xffkg\x19\xc0>\x94\xb8}6\x8e\xe3\xc1>\xac\xffx\xa9\xa3\xba\xc1>)\xe5o4\x97\xa7\xbe>rnk\x01\x9b=\xb6>\x88\xf6-f\x10t\xa8>f\xa3\x1f\\8z\x86>\x1f:\x1bk\x90\x03\x92\xbe\x85\x8b\xd1xJe\xa2\xbe\xad\xae\x08\xc2\xe3\x0e\xa7\xbe\xa6\xf3r\x92#<\xa8\xbeot\xb0\x939>\xa7\xbe\x88F\xd3\xc7\xae$\xa5\xbeJ\x192\x16\x0e\xa8\xa2\xbe`]\xb8ac5\xa0\xbe\xe6\xcf\xd0\x90\x8c\x07\x9c\xbe\x1c?\xaa\x8b\xffP\x98\xbe\x9d\x8f\x7fv\x08L\x95\xbee\xdb\x14\xc4f\xeb\x92\xbe\x8d\xb6F\xd1\'\x1b\x91\xbe\xad\xcb\x9f\xffy\x8d\x8f\xbe\x87\xcaBR\x91\xb7\x8d\xbe\xbe\xd5A\xb6\x1a\x96\x8c\xbe\xf2c0z\xbd\x10\x8c\xbe\xcf\x8c\xbc0&\x14\x8c\xbew\xbe\x7f\x14s\x90\x8c\xbe\xf3\x15\x88\x1esw\x8d\xbe\xa2\\>r\xe8\xba\x8e\xbe\x9b\n\x9c\xe0~%\x90\xbe\xdec\x13\xff\x93\n\x91\xbe\xe9\xb4\xf68\xda\x01\x92\xbe1\x14I\xb4\x1c\xff\x92\xbe\x11@\xd5\xe2}\xf5\x93\xbeC\xd83b\x8f\xd8\x94\xbe\x86\xb7\xc7\x1d\x96\x9d\x95\xbe\xad\xbc\xb4\xa4\xa6<\x96\xbeB\x0f\xd6<?\xb1\x96\xbel\xec\xfe\xbb\x17\xfa\x96\xbe\xbd\xe3\xf4\xc9\x01\x18\x97\xbeC\x02\x0c \xd4\x0b\x97\xbeP\x89\x085e\xd3\x96\xbeZ\x1b\xd8{\x83e\x96\xbeO\xceB\x95\xa8\xac\x95\xbet\xf9\xd9\x80\xf2\x7f\x94\xbe:yC\xb0\xee\x99\x92\xbe\x9f\x96\xc6$\xbc\x1a\x8f\xbe<\xb6\xcb\xe4\x19t\x85\xbe\x1b\xc5\xac5BBj\xbe\xc5\xb2\x90\x85\x96\x1a\x7f>\x7f\x12\xde\xa6\xbfZ\x97>\x80\x9cv\xb0\xe7\xdf\xa5>O\x16\xb3\xee"\xf6\xb0>\x99y6Q\xe4\x16\xb7>\x18%\xccM:\xf6\xbb>\x16\x96K\xcb\xc3\x12\xbe>\xb3\x92\xb8C\xb0|\xbc>\x8b\xc9\xf0\x9b\xddk\xb7>\xe4\x10\x87\x14.5\xb0>\x82\x1a\x9a\x81H>\xa1>\xf2\xechKu\xd9\x80>\xef\x7fA\x08\xcd\xf8\x84\xbe\xd3\x04\xb0\xa2/\r\x96\xbet\x80\xd6\x9f!\xa3\x9b\xben\xb7\x17\r\x1b\x16\x9d\xbe\x19\xb3V\x8e\xaa\x10\x9c\xbe\xf0%"\xab)\xd0\x99\xbe\x1cS\'\xd1\x13#\x97\xbe]\xf42\xbd\xcc\x80\x94\xbe\xce\x07\x9dg\x80%\x92\xbe\x93\'\x1eO3)\x90\xbe\x01G\xd8\x97\x00 \x8d\xbe]\n\x1er\xc8\xa8\x8a\xbeL\xaa\x03\xa6q\xda\x88\xbe\xf8W\xd0\\\xba\xa1\x87\xbe\xa3l\xf3\x80L\xed\x86\xbe\x9c\xc5\x96\xf5\xa1\xae\x86\xbe\x1a\xd2\x87\xb3\xcc\xd9\x86\xbe\x00\x00\x00\x00\x00\x00\x00\x00\xe9\xb7\xda\xc8O\x8f#\xbf(\xbf\xeb\x90\xe1\x99;\xbf\xc6\xa2\xe0\xc0\xfe\xf5J\xbfK\x16\xc4\x16\xd9\x14V\xbf/\xdaL\x97-6`\xbfh*\xe3\x1c\xa5\x02f\xbfi\xfe\xc6?P\x16l\xbfJkk4D\xffp\xbf&\xda\xe3\xa9o\x9as\xbf\xadfv\xc65\x93u\xbf\x15!o?\xa4\x9dv\xbf\x08#\x92\xeeInv\xbf\xa1])\xad\xee\xbbt\xbf\xb3_\xba\x12\x11@q\xbf\xad\x96[5\xd1mg\xbf\xc7\x85\xb4\x19p\x03O\xbf2\x9e\xaa\x17\xd0\xecY?\xc9\xc3\x88FR\x80s?y\x9b\xac\x15t\x94\x81?\x99\xa6\xb9\xfae\x8e\x8a?b+\xb3\xbaF\x1d\x92?\xd2\xac\x1f@\xae\xdb\x96?\xcd\xd0\xfa\xb4\xb5\xc8\x9a?\x9c\x87\xd5\x13/\xdf\x9c?C\x87}1\xa8\xf0\x9b??r\xb2\xe2l\xfd\x96?\x86^\xb2\xaa\xb7h\x8b?\xbddd%\x9d*K?\xbd\xbf\x8dg\x9d\x89\x8b\xbf\xd5\x13%R\xf0\xe0\x9b\xbf\xe6^\xa7kq\xc6\xa3\xbf\xdf*\xe3~\x97\xdd\xa7\xbf\xe3\xbb\xaa\xab|&\xaa\xbf\x08\xd3q{\xf0\xe3\xaa\xbf\xb1\x11B/\xe3{\xaa\xbf\x8c6\xf7@HT\xa9\xbfF\x14\xe8\xc8\r\xc1\xa7\xbf\xb5E\xb4\xa5\x07\xff\xa5\xbf\x9b|!\xc7\xe95\xa4\xbf\xb6\x0en\x07\xef|\xa2\xbf\x8b\x9cu2\xbd\xdf\xa0\xbf\xf9\xda\x8c\xcc\xf8\xc4\x9e\xbf\x8cg\xb0\xa4\xbe\t\x9c\xbf[qadi\x88\x99\xbf+\xcb$^q9\x97\xbf\xa1\x1c\x8a^\xbc\x14\x95\xbf\xc1&\xdeL|\x12\x93\xbf\xd6\xeei\xf0\x9c+\x91\xbf:\x93%\x9d\xda\xb3\x8e\xbf\xf0\xc9,.>0\x8b\xbf!\x043\xd5R\xc3\x87\xbf)\xbdB\x07\'e\x84\xbfF\x7f\xd5ON\x0e\x81\xbf\xfb\xefqK)n{\xbf\'\x88\xbf\xdf\x0c\xadt\xbfO\xba\x05\x97\x85\x85k\xbf\x0e[\x16\x11\x92HZ\xbf\xe6d\xe4\xe4X\xa20?R\x8a\x99\x8c\xd3\x80b?.%$\xce\xc1Gr? {\xc0\x96\x15_|?X~\xa9\x13\xda\xe5\x83?\xfbl/\xe0\x07l\x8a?\x1d\x8fA1\xc5\xf4\x90?\xd0)\xb0d\x0eD\x95?A(rJ\xf49\x9a?0>u\xae\x98\xed\x9f?\xa3)$0\x18;\xa3?\xbb\xcf\x1c\x03\'\xf4\xa6?\xd9\xb2\x83\xae\x05(\xab?\xaf\xfd#\x08\x0c\xd3\xaf?\x1e\xfakoTo\xb2?=\x91M\x1e\xc8\t\xb5?\x861\xa3E\x04\x84\xb7?H\xf3@<\x9c\x87\xb9?\r\x1f\xf0y\xc5\x9a\xba?\x0e\xc7:9\xbb.\xba?\xab\xbe\xa4\xf4\x8b\xc6\xb7?\x94\xfaV\xbeQ1\xb3?\r\xbd\x12\x12vw\xa9?\xa7/\x80\x06{\xc4\x94?fP<\x95\x1e\x17\x83\xbf\xc6\x00U\xcbg!\xa2\xbf\x8dH9\xc3\xe0\x8e\xac\xbf\xffw\x07}\x83\xe1\xb1\xbf\xb1Y\x14\x14\xea\x07\xb4\xbfj\x9a\xf1\xf1\x96\t\xb5\xbf\x86\xcf\x94\x9fx;\xb5\xbfp\xde|\xb7\xe3\xe6\xb4\xbfO\xc0\x183\x81C\xb4\xbf\xe5\x1a\x8ch\xd3w\xb3\xbfX\xcc\x98Zv\x9c\xb2\xbf\xdf\x00Ji\xe2\xbf\xb1\xbf\x89\xccI/\xb2\xe9\xb0\xbf\x12ZV\x07 \x1d\xb0\xbf\x0c5Y\xb9\x87\xb5\xae\xbf-\xfb\xc3\xb2oC\xad\xbf3\xbe+\xa3\x9c\xe0\xab\xbfA*7\x7f\xf9\x88\xaa\xbf\x9b\xeb\x15 -8\xa9\xbf\xf6\x01\xbaR\xd4\xe9\xa7\xbf\xb5\xf0\x7f#\x98\x99\xa6\xbf \xf3\xc3\xc2.C\xa5\xbf\x00}R\x0cO\xe2\xa3\xbf\xc4\xc6\x07\xe3\x9ar\xa2\xbf?\x9e\xb5\xbd\x82\xef\xa0\xbf|\xfd%\x1eI\xa8\x9e\xbf%/\x8f+R6\x9b\xbf\xcfb\x02mG}\x97\xbf\xfa/\x1f$\xf2o\x93\xbfZ\xa0\xce\xee9\xff\x8d\xbfg\xe2\xb6 \x008\x84\xbfZ\xa6Y\x9c\xaa\xccr\xbf3\x96\x16\xb7\xe5\xeaT?\xdcD\xec\xfbT\xfe\x7f?N\x8f\xf4-\xf1\xf0\x8e?\x89_\x06/\x04\xd6\x97?UD\xb3j\xbd\x9c\xa0?\xb2\x92\x90I\x93\xe4\xa5?c]J\xca\xd0\xd7\xab?\x8d\r\xc4\xfa-F\xb1?\xa9}\xa1@w\n\xb5?\xc2\xddW\x19\xca<\xb9?\xe8\x1bH\n5\xd5\xbd?\xa0p\xe2\x9c\xabZ\xc1?\x0b1\xe9C\x03\xcd\xc3?\xa6E(\x12\xed\x05\xc6?\xbb\x81\xc7\xf7j\xab\xc7?\xb1\xa4\xfc\x84\xfdK\xc8?\xa7\xecY\x15\x0cx\xc7?t\x1a\xfa\xc7L\xed\xc4?B\xa4w\xe7\r\xc2\xc0?\xbaf\xf4\xcaj\xe3\xb6?\xb7\xa4\xd3\xab)\xe4\xa6?\x17\xfc\tv\x97\x16e?\xdf\x95}\xc8"\xe1\xa0\xbf\x01WYa\x84\xd1\xae\xbf\x01\xd4\xb7MKK\xb4\xbf\xae\xb0X!\xccj\xb7\xbfM\x12\x15)\x981\xb9\xbfC\xf5G\x0c6\x04\xba\xbf(\xea\xd8\x0f`4\xba\xbf\xc6\x18nE\x83\xfe\xb9\xbfN9\xc9 Q\x8c\xb9\xbfD\x89\xb5\x0e\xf3\xf8\xb8\xbf\x9bp\xdb\xde$U\xb8\xbf\x87\xe3\xc0\x1f\x8c\xaa\xb7\xbf\xbb\x02\xfd\xfb.\xfe\xb6\xbf\xee\xd5$\xfe\'R\xb6\xbf\xe2\x97Z\x7f\xc4\xa6\xb5\xbf\x9e\x02\x92\x149\xfb\xb4\xbf\xce\xd6c\x80\x0eN\xb4\xbf\x97\xfc\x8e>`\x9d\xb3\xbfc\xc0\x98\xd6\xfd\xe6\xb2\xbf[\xc5Y?z(\xb2\xbfFm\xd8\x8b0_\xb1\xbfJf\x07yB\x88\xb0\xbfC*\x02\xc5\'A\xaf\xbf\xad\xfc\r\x90\x8aI\xad\xbf-;\xa4\x0e^"\xab\xbfX\xc4\x1b\xa3\xbc\xc3\xa8\xbf}Q|\x8f\'%\xa6\xbf\x7f\x0f3\xaa\x83=\xa3\xbf\x17\x87\x7f\x10\r\x03\xa0\xbf(E\xa8Oj\xd6\x98\xbf\xd7\xcbpo\xb9\xd4\x90\xbf\xd0L\x87\xa4\xf7\x9a\x7f\xbfu\x04\xf3rR\x91`?\x04T?w\'u\x8a?_D)g\xad\xbe\x99?\xaa\x1d\x96\x83\xbe\xe9\xa3?\xf4\x1d|\xf5j\xdb\xab?/@\x16Z$k\xb2?w\xef\x88\xa8\xa3}\xb7?\x8f\x83%b\xe40\xbd?\xb2\x81\xaf9\xf1\xc1\xc1?p\xa1\x81\xda\xe9-\xc5?4\xee!\xb1\xae\xb8\xc8?\x02e\xe7H[\x1d\xcc?\x1f\xe4\xf8\x18\x1b\xee\xce?\x81\x1c\x7f\xdfyL\xd0?\xa5y\xf1\xf3\xf8A\xd0?\x1aN\xdf\xe3\xb2B\xce?\xb4\xa0\x0bkh\xd1\xc9?w\xea\xa9}\x8f\xae\xc3?\xa8\xcfU8\xc1p\xb9?\xefx^\xbc\xf1x\xa7?\xfde\xa6y\x11\xa2T\xbf~2\x93\xa1\x07\x03\xa4\xbfK\xfc@\xfb\x065\xb1\xbf|\xbe\nt\x985\xb6\xbfl\xdap2Su\xb9\xbf\x0bCcl\xb8h\xbb\xbf\xf0\xc2s\x12Ps\xbc\xbf\x0e\xe9 \xa9\xd2\xe1\xbc\xbf5p\x99\xe1q\xeb\xbc\xbf\xa3\x04\x80\xee\xe3\xb5\xbc\xbf9\x88\xd3*\xd7Y\xbc\xbf\n\xb2\x9af\xca\xe6\xbb\xbf\xab\x1a\xa21\x01f\xbb\xbf\xbb~\xf4\xdf\xa0\xdc\xba\xbf\x12\xc9$\xa7 M\xba\xbf\t1\x00m:\xb8\xb9\xbf\x17\x91\xf3\xdb\x82\x1d\xb9\xbf\xa1\xd89\xee\xc5{\xb8\xbf\xec\x05d\xa7<\xd1\xb7\xbf\'\xd3Z$\xaa\x1b\xb7\xbff\xc63\x86iX\xb6\xbfL\xbb\xe1*s\x84\xb5\xbf:"\x18\xb9]\x9c\xb4\xbf\xacw\xe4H^\x9c\xb3\xbf\xcd#e\xf2I\x80\xb2\xbf\xc7\x82\xa2\xd0\x99C\xb1\xbf\x9aK\x03c\xe1\xc2\xaf\xbf\xd4\x1b\x00T>\xa9\xac\xbf\xe4\xe4\'\x03@/\xa9\xbf#\xad\\\x95\tI\xa5\xbf@\xa4\x17K\x94\xe9\xa0\xbf\x99\xcf(\x8f5\x04\x98\xbf\x10\xa37\xc4\x11\x05\x8a\xbf^S3-K\x87D\xbfV\xee\xf5\x0b\x17\x94\x8a?/+\x114\xe9\x06\x9d?\xfc\xba\xeb"vn\xa7?0\x89\xe8\x1c\x19\xc8\xb0?\x9aTS5\xee\x89\xb6?\x8c\x80\x06\xdfw\x0e\xbd?,\x9aQ\xcb\x94-\xc2?\tZz\xa1o-\xc6?he\x89{Td\xca?d\x00\x99q\x02\x8b\xce?\xb5\x01\x8fb\x98\x15\xd1?\x9ayg]\x1aQ\xd2?iF\xaf\x10\xae\x9e\xd2?V\xf1\x18?\t\xba\xd1?\xf4\x8dKm\xf0+\xcf?*\x10\xd2c\xe7\xdb\xc8?\xad\xfd\xb4\xd1bm\xc1?\xe9m\xaa\x95\xa6\xd1\xb3?x#8Nr\x0e\x99?\xdd\'\x93\x9e\x1a\x91\x93\xbf\xe0{\x02v\xb0\xd7\xaa\xbf\x7f:\xe7(\xca\x8d\xb3\xbf\x88\xc6\xc2\x9ba\xba\xb7\xbf\xa7\xee\x8d\xd0\xfdj\xba\xbfx\xab\xcf\xee\xc1\n\xbc\xbfw\x01\xaf\n]\xee\xbc\xbf\\\x17\xe7\xe3\'T\xbd\xbf\xa2,^c\xc6g\xbd\xbf\x87\xd7A&\x97F\xbd\xbf\x1f\xc5\xaa\xe4\xb3\x03\xbd\xbf\x13l\xcf\x98\x1a\xab\xbc\xbf\xa4=\x8b*\xfdC\xbc\xbf\x17\xb7\x10:\\\xd2\xbb\xbf?{\x9fr\x19X\xbb\xbf\xe3\xb8\x8e\xc2\xa8\xd5\xba\xbf,\xce\xdd\x15\x7fJ\xba\xbf\xef\x8az\xbfT\xb5\xb9\xbf\x00\x00\x00\x00\x00\x00\x00\x00\xe2\x0ep\xc9\xeaN\x14?gA\xb6H\xa0\xae#?\'\xe9\xecj\xa9V-?\xb8U\xa1\xcc\x10F3?\xd8\xe0\x0b\xdeuC7?\x15\x83\x9d\x01\xa4-:?\x81\x1b\x10\xd2\x12\x89;?3\x9f\xa1\x1ev\xe3:?,\x14G$\xa0\xe17?\xf0\xfe\x95CjH2?a\x84\x06\x96\x1d\xfc#?\x8bU\x01\xbc\x98\x81\xef\xbe\xf1;&\xc3\x95(-\xbf\xean\xdb\xa4\x8c\xb3>\xbf\xb9\x80\x84A\xbf\xa0H\xbf\xf9\x7f\x0b\xcc\xe4\x86Q\xbf|=Fi\xac=W\xbf\xac\xb2p\xd9uH]\xbf\x84\x1f\xaa\xa0\xdb\xa3a\xbf\xa1\xe6\x17\x97cAd\xbf#\xf2i*\xdc\xdce\xbf\xa71\xd9i.\x80e\xbf\x17MC0\x8e\xe6a\xbfe\x89\xd7j\x91\x82S\xbf\x08(\x0ec\x97-=?\xa0\xee$\xbej\x81e?\x8b\x9a<+\x0flt?\x94N\x80\x18\x01z|?\x9eM\x17I\x04Q\x80?\xe8\xe1Pr\x80\xd4\x7f?r\t\x04\xb0,\xb7z?-\xa2@\x15\xba s?\n\x93\xb8\xbdd0f?\xff\x8f\x1f7\xa1PP?\x0bWo\xda\xee\xc83\xbf1\x18\xc5C\xb9#S\xbf<Y\x1e\xf4\xe0[[\xbf\xf54\x9a\xc5b\'_\xbf\x94|\x90\xc6/\x00`\xbf\xa3\xcb)_\x96\x15_\xbf/\xb5*\x9c6@]\xbf\x9cw\xb4 ;\x0f[\xbf\x99x&^V\xd9X\xbf\x05a8H(\xceV\xbf9=1b\x08\x04U\xbf2\x07\xde\xda\xfb\x81S\xbf\xcbhM\xaefFR\xbf\x19T\x06\x8fLKQ\xbf\xc5\xe6U\xa7\xec\x88P\xbf\x9a$\xc1\x14\xbb\xeeO\xbf\xadE\x05[H\x1fO\xbf;\xab\t\x911\x99N\xbf\xe5\xaeC\x10\x8dWN\xbf>\xd1\x0b\xb2\x99\\N\xbf\xaf\x80$4G\xb3N\xbf\xe4\x01w\xc5\x0bpO\xbf\xf9\xcf\x8aA>XP\xbf\xffp\x82A\xa8LQ\xbf\'"\xb8\xb1w\xa9R\xbf\xadf\xb3\xb8\xa4\x82T\xbfA\t\x8f\xb4\x17\xeaV\xbf9&w\xaa\xb2\xeeY\xbfJ\xb8q\x18\x8e\x9c]\xbf\xc3\xac\xd5u\x1e\xff`\xbf\x03D\xcfj+\x8fc\xbfG\x84\xe2\x1e\x01\x84f\xbfNX\xf4D_\xe2i\xbf\xd8ZB\xa8\x8e\xaam\xbf\x9a\x96\xef\xfdN\xe8p\xbf\xfc\xaf\xaa\xa3*\x17s\xbf\xa5e\x95\xcd*6u\xbf\xa5\xb1g\xa5]\xf0v\xbf*\xf0\xa3\xb9\n\xb3w\xbf\x18\xe2\xb4\xdc\xb7\x9cv\xbf\xce\xf53@C\x82r\xbf}\xb5\x1d\xd5\x83Sd\xbf\xf2\x1a#\x8fK1I?\xb1\x0c\x9d\x83I\xd1t?\x15>G\xca\xe8\x1f\x84?\xa9\x93\r_\x16\x96\x8c?\xbcp\x1c9f\xd0\x90?\x9ek\xf8\xd7\xce\r\x91?\xb6\x96\x08\x9b\x0ck\x8e?au\x84\x89e\x19\x88?\xff\xf1\xdc\xebo\xf7\x80?\xfc\n\xbfsE\xd1t?C\x8b"\x92q\x96d?\xbe"\xa2\xcc\xe5\x84E?!\n$\xd1\x8b\x91B\xbf\xa9\xe3\xfb\xf0IIU\xbf:\xf3\xe3%\xd0\x9f[\xbfN\x97R\n\x17H^\xbf\xc44\xc7\xa7\x12\xbc^\xbf\xb7\xd8\xb7B\xd7\xff]\xbf\xd0^$\xa7|\xbb\\\xbfD\x85\x82\x87\x9dU[\xbf\xe7\xbd\xcf\xd46\tZ\xbfl\xb2\x11\x02\xcf\xf5X\xbf\x82\xc2/\xc0\x8e*X\xbfo\x00\x91\xa7z\xadW\xbf4\xf04:\xf6\x7fW\xbf\xb7\xf4\xc2)\x80\xa1W\xbf\xb2,[\xe1W\x11X\xbf\xd8\x19+1\x84\xcfX\xbfy\x82e\x1e\x85\xddY\xbf\xc0\xc0)\\\xd5>[\xbf\xe2\xbel\xceA\xf9\\\xbf\x13\xe6\x11S\t\x15_\xbf(\x0cvzY\xce`\xbf\x9a{\xd3\xfeLNb\xbfb\xafN\xf8)\x11d\xbf\xe3\xc1\x93\xc9\x1e\x1ef\xbf"=&}\xc8|h\xbf/\xa9U \xa85k\xbf]\xa7dX\x04Sn\xbf?$U\xea\x01\xf1p\xbfT]\x9f\x14\xc9\xf9r\xbf\x1e\xb6\x82\x8e1Nu\xbf\x03\x9b\x94\x1c\x8d\xf9w\xbf#80\xda\x8e\x05{\xbf2\xc4)\xce\xe4t~\xbf\xfa\xdfEv\xa3\x1c\x81\xbf\xd8\x92\x80\xdaX\x11\x83\xbfNM\xe6>\xd6\xe2\x84\xbf\x81\xea\xf9\x03\x88,\x86\xbf\xa5\x08\xf1!\xe8I\x86\xbf\x07)\xe0"\tR\x84\xbf[{[H\xcco~\xbf(\xc8\x9c\xf64\xaeh\xbfG\xa6\xd3\x85\xe2\x0bk?R\x9d\xa3"\xe9\x08\x86?\x07h\x07\xf3\xfbQ\x92?\xad)M\xcd\xf3\x90\x97?\r\xeb\xb3\xc8\xd4\x9c\x99?\x93\x9d\x05\x9f\xebg\x98?\xd4WR\xa2\x81\xd7\x94?\xa2B\xc8\xabV/\x90?\x975\xe0\x87A\n\x87?(_w\x19\xab\x03~?\xbb#\xb5\xd2\xcc\x89q?\xad\xc4s\xf0\x1c&a?\x06w\xd2\xc6{AD?#\xf0\xb3A\xbd\x015\xbf\xa3\xfbW\xeb\xc6\xf5L\xbf1kFf\x95\xa6S\xbf\x1e\xa5\x01\xcc]JV\xbf\xe5\xa5\xc6D)sW\xbf\xe0\xacFQ(\xd2W\xbfY\xd9\xd8\x83A\xd8W\xbf1\xfb\xa3\x1f\x9c\xcbW\xbf\x02\xac<a,\xd7W\xbf\xfb\x8fz\x88P\x15X\xbf\x99\xc9_\x7f\xc5\x96X\xbf\xab\x9e\xa3:\x11gY\xbf\xf9\xa4\xd0?=\x8fZ\xbf\xa4\x84L\xb3z\x17\\\xbf\xae\xd4\x0fc\x14\x08^\xbfOQ.\xdb\xf54`\xbf\xe8\x05\xd7_Q\xa3a\xbf\xec\x9a\x88NDTc\xbf\xe7|\x19\xc3/Me\xbfM6\xfcm\x92\x93g\xbf\xb9\xe9q+\x0e-j\xbfUH\xbd|\xb8\x1fm\xbf\t\x01\xf8\x81m9p\xbf\x04\xeeG\x03\x19\x18r\xbf\xe9\xf6\xbfn\xc72t\xbfEJQ\xe8I\x93v\xbf55\xda\xb6\x06Gy\xbf+{\x16\xb3\x1a_|\xbf\xd5\xe2p\\i\xef\x7f\xbfD2K\xa1\xe1\x05\x82\xbff\xbd\x1d\x02\xdd`\x84\xbf\xb3\x82\xdb\xadp\x06\x87\xbf\xf9\xf1\x87\xd1&\xe1\x89\xbfG\xbe\x8dP\xf1\xb7\x8c\xbf\xfe2\xe59C\x17\x8f\xbf%\x94_)\xe2\x1b\x90\xbf\x94\xd1p\xe56\xf1\x8e\xbf\n"~\xda\xdf\xd7\x89\xbf\xd6\xf8\x97\xb7\xaaW\x7f\xbf\tc1\x11\xfc\xef\x12\xbf\xc7\xd1_F\xe2-\x83?\xbf\x19R3\xb4a\x93?f\xb5\x9c7\xfd\x15\x9b?\x97\xf8\ti\xa2\n\x9f?o\x88$8\xc1\xe1\x9e?\xc0L\xc5\xa5\x9f}\x9b?\x97\xc0\xa8W\x13Y\x96?|b\xdd\xb5\xac\xd4\x90?\xcaU\xb7\xdf\xe7\xb1\x87?vd\xef+{>\x7f?$\xd3NuW!s?o|\xa4\x02\xd5\x18e?\x97\xc9\xde\x9e\xf8\xf3R?\xc9\xf2\xcdj\xe0_.?!\xe3\xca\x12\xbc\x187\xbfVV\xc1\x8f=OG\xbf\xb8\xb3\x01\x8f\x04eN\xbf$\x0b\xdfM\xe3SQ\xbf\xc6\x04\xdd:\x84\xa9R\xbfhr\xd5\xfe\x97\x9aS\xbf\xde\x9f#TLjT\xbf8ct\x1e\xe0DU\xbfE[|\xa6\x80HV\xbf\xbc\xebU\xea\x1b\x8bW\xbf\xcc\xc3d1\x19\x1eY\xbf\xc4\xf8)\xd0\xa5\x10[\xbfx\x06\xe7\xd5\nq]\xbf\x89m\xe3\x05\xab&`\xbf\xd4\xfdp*\xc3\xd9a\xbfn\xa5\xed\xf5\xb0\xd8c\xbf-\x17\x17\x18\x12*f\xbf2\x18\x84\x95"\xd4h\xbfF\xff\xf3\x1b\xda\xdck\xbf\xae\x1f\xcc\x19tJo\xbf\xa8\xa5\xc64D\x92q\xbf\xbfHz\xce\xdd\xbas\xbf8C\xc0k\xf0&v\xbf\xa9P\x156\x1b\xe2x\xbf\x96\x9e\xacM\x9c\xfc{\xbf{\x9cg\xb8\xa8\x8b\x7f\xbf\xb7\x88lyT\xd4\x81\xbf\xd5\x89\x01\xc4:7\x84\xbf\xb5\x87u\xee\x84\xf9\x86\xbf\xed\x0eP\xfa\x91\x1d\x8a\xbf8.\xcd&\x0c\x92\x8d\xbf\x11E)X\xe3\x8f\x90\xbf7\xdfT\xf3\xc3\'\x92\xbf%]B!\xbf%\x93\xbf\\\x9d\xe5{\xc5\xe5\x92\xbf\xf3\x9d0\xe3\xdf\x96\x90\xbf\x90\x8fl\x8aA\xe9\x86\xbf P\xd19\xda\xbei\xbf\r\x04+\xc2\x14\xa3}?\xd2\xfd\xc7\x97l\x8f\x92?\x00\xfe\x93U\x05\xc4\x9b?\x9e\xccgD\x05\x86\xa0?^\xa4\xa6\x11\xe5\xe5\xa0?A-X\x9aj\xd1\x9e?\xab\xea\xb9Y\xc6\xa9\x99?\xe8\xa3\x8cT^\xda\x93?\xb2I\x88s\xd7\xe1\x8c?\x8a\x19\xcb\xe9e\xe5\x83?\x06\xc6;\xb0\x12\xfey?4\xc5_\x1cM\xf4o?\xea\xe8#\xfb\x86\x04b?\xfe\xfd\xbcJHBQ?\x11\x96\t\xdb\x0e\xac3?\xf0\xc9\x02\xb0\x90n(\xbf\x97U\xac\x01\x82S@\xbf\xca\xcaK\'>\xecF\xbf\xa8P\x06\x04\xd6SK\xbfW\x1aZ\xde\xfc~N\xbf\xcc\xbb\xa6\x08V\x88P\xbf\n]\xf7dU\xbbQ\xbf\xfa\x1b\xbcB\xa3\xfeR\xbf\x9cv\x97\x9cGnT\xbf\x00\x00\x00\x00\x00\x00\x00\x00\xdf,\x84\xbb*]\x01?\x97yv\xf6\xbbW\x14?f\x98\xa4\\\xd10 ?\x91\xd2\x02EY\x11&?\xdf\x932I$[+?[Z\xe2\n\x1b\x82/?\xed\x01\x86\xd4\xb6\xf60?I\x00\xf8\xfc\x98\x041?\x8d\x95\xf1>vX/?-l\xa9\xcd\xd0\x82)?A\x94\xb5\t|Y ?d\xc8\x01 s\x96\xfe>b\xda\xb5\xc2H\x03\x18\xbf\xd9/\xa3\xc0\xec\x08/\xbf\x15\xad\xdb\xd8\xb3\x92:\xbfy\x00\xacXx\x8cC\xbf\x04\xc9dcpyJ\xbf\x1c\xdf\x857\xdc\xf2P\xbf\xc3\xf2\xab\xf0y\xb9T\xbfC]\xcd\x1f|2X\xbf\x9cdK\xd4\x90\xb5Z\xbf\xbb\x16d\x87\xf55[\xbfn\xd9\xe2{\x1e>X\xbf\x88\\\x8b\r\xbd\'P\xbfb\x1f-{T\xc8\x1b\xbf=R\x81\xea\xcc\xbeR?\xa8\xef\xe4a\x8eEe?\x84\xdfb\x88q\x1cp?9\xe7$n\xb8\xa0s?Sy\xc7\xe479t?\xb5Wx2w\xeeq?\xf1r\x06\xce\xe5Vk?\xc6^ka6ca?@\x8e\\3}8P?\xf0N\xd8\xdf$i\x16?\x11m)\xb6\x80\x04B\xbf\xe6\x94\x18\x06B\xd8N\xbf\xd4\xcd\xcas*\xbaR\xbf\xae\x91ws\x07\xdfS\xbf5\x948\x86(\xa9S\xbfyG\xa2\xe5\xf6\xb2R\xbf\xc17OO\xb2eQ\xbf\xed\xee\x80Zt\x03P\xbf\x81\xcb\x9e\xeeidM\xbfn\x0b\xd3\x01`\nK\xbf\x10\xc8\x01\xa5\xe8\x07I\xbf:@\xf9\x8f\x8a^G\xbfv^.\x16\x8e\x08F\xbfg\x17E\x8e\xef\xfcD\xbf\xe3\x1c\xd5S\xcb1D\xbf>\x14\x13\x99\xef\x9dC\xbf\xb3\x80\x9f+\r:C\xbf#9\x7f.\xd0\x01C\xbf\xeaz\x0fG\xfa\xf4B\xbf\xe9^OJh\x18C\xbf^u\xc8,\xc4vC\xbf\xc5v<\xbe\x8e D\xbf\xa8\x80\x02^<+E\xbfy\xfb\xacp\\\xafF\xbf\xc34!\xbe\x1f\xc6H\xbf\xffAM\xde\xe7\x86K\xbf\x9d\x84\x83\x98\xa8\x05O\xbf\xa1"\x9b\x81U\xa9Q\xbfl\x1c\xe2\x82\xdb=T\xbfL=:\xdb\xf9FW\xbf\xde\x92\xfb(\x90\xcbZ\xbfU\x84Dz\x16\xd2^\xbfs\xe1x\xab\xa4\xaea\xbfG\x82\xfch62d\xbfKB_\x1fZ\xe2f\xbf\r\xa7"\x94`\x94i\xbf$T\xdc\xb5\xcb\xf1k\xbf|#\xd0c\x15`m\xbf\r\x86\xb6\x02\xfc\xe8l\xbf\x1d\xf7R@85i\xbf\x8c\x8a\xf8\x91\xb5\xbb`\xbf\x1aPAp\\r2\xbf\xef\xe8\x0b\xaa\r\xf6a?\xa2\xef\x94\xe0\x0b\xdct?m\x14U\x95\xce\x12\x80?\x90k\xbf-\x9a\t\x84?xL\x99_\x87Z\x85?\xdb/{\xde=\xee\x83?\xd4\x05\xf4\x9a/\x81\x80?\x08E8\xeb\x9dZx?\x05\x1c\xdbX\x8d\xb0o?>T+\x81\xe8Ya?\xe1B\xec\x11\xe8CJ?\xddb\x16\xe9\x9a\xf8\x19\xbf|d\x07]=\xa9E\xbf\xf8\xc8\xaf\x0f\xc1\xf6O\xbf!\'\xda\x92\xcbhR\xbf\xa3\x07@f\x9c%S\xbf\xe8^Z\xfe\xb2\xedR\xbf\xe8|\x99.\xa5=R\xbf\xb3S\x04\x07^cQ\xbf\xff\xd8\x8c\xf9\xdb\x8cP\xbf\x98j!\r\x13\xa7O\xbf=\xc3)\x15\x84\x88N\xbf/\x91{~O\xc9M\xbf\x82\x00\xdf5\x0fmM\xbf\xe3%\xe6\xb8\xdbsM\xbf\xadM\x94a\xce\xdcM\xbf\xfd\xc6\x1b\xef\x8a\xa7N\xbf$;\xd7\x98@\xd5O\xbf?\x95NE\xb0\xb4P\xbfO\xdc\xd7R\x0f\xb5Q\xbf\xc3\x97\xef\xb2Y\xf0R\xbf\x9aw\xd1\x8a\xa4lT\xbf\xa4\x00\x16>E1V\xbf\xa8\xba\xce\x82wFX\xbft$\xa9\xa3\t\xb5Z\xbf\x1bA\x98\xc6H\x86]\xbfl\xda\x1a\x931b`\xbf\x8dU\x9f\xfd\xa9=b\xbfXR=\x93\x18]d\xbf\xc8R\xb9m5\xcaf\xbf\x16\xc1\x98#!\x91i\xbf\x84D\xe1\xd7\xb1\xbfl\xbf\xd5t\xee\x92\x821p\xbfN\x00u\x07\rAr\xbf\xb0\xe1\xde\xea\xc6\x89t\xbf\xd80\x1d\xcf\xec\xf5v\xbfq\x9f\xa6\xd7\x9dPy\xbf<\xba\xb2\xcb82{\xbf\'\xe0\xaf)e\xea{\xbf\xd8F\x13\x92\x8asz\xbf\x85\xe10[\xd5\x88u\xbf/\xc8|\'\r\x03h\xbf\x8bF\x0f$\xef\xefC?T{pM\x18\xb6t?f*\xaa\x0c\xa2\xbf\x83?\x0beNU\xa7P\x8b?\x12\xf6\x9e\xfccR\x8f?\xef\xddW5\xba6\x8f?\xecaa\xd4d\xb9\x8b?EJ\xb60\xcdO\x86?y\xd8o~Lo\x80?\xc1\xc0\x02\xd9\x0e6v?M;\xe8\x1e\xd7:k?\x0c\\\x00\xad\xd3\x00]?`M\xf6\xd2\xdf\xcbF?"\xc3-\x8eg\x92\xd3\xbe\xeaz,\xda\x9e\x8d<\xbf\xc8@\xab\x17\xcdoF\xbfKz(A\xab\xc9J\xbf\xdd\xf4\x87z\xb0\xd8L\xbfV\xb9\x8e>6\xa1M\xbfA\x0bL[m\xcbM\xbfR\xf4\xac\xde\xee\xc0M\xbf; \xd1J\xc3\xc2M\xbf$\x8b;\xbc\xc1\xf8M\xbf\x17\xb9\x88\xe8\xcd{N\xbfv$\xb3\xbfn\\O\xbf+n\xd8UvSP\xbf<\xa5D\x9e\xe92Q\xbf\xb5W\x0e8\xb5QR\xbf\x05O\x03<B\xb5S\xbf3m\xb3\xe7jcU\xbf\xedO\xc1y{bW\xbf\xd5\xcd\xb1y\x15\xb9Y\xbf\x1f\xf9\xc8w\nn\\\xbf\x89\x93\x15{Q\x88_\xbfe\xa1r\xc3\xa3\x87a\xbf8q\xb8W\xb6\x85c\xbf\xec\x0b\xa9f\xdd\xc3e\xbf\x8e\xe9g\xe5\xc3Ih\xbfA\xa5\x01\x07V"k\xbf\xef0\xaf\x13\xb4\\n\xbfk\x16\xac\xc5P\x06q\xbf\x8a\x1a\x10G\xef$s\xbf\xaf\xca\x8b\xb4\xc2\x96u\xbf)\x0boL\xf7ex\xbf3\xf3\xaeKW\x94{\xbf\x7f\xb6\xf8,\x8c\x10\x7f\xbfDR\x04\xb6>R\x81\xbf\xde\xd7\x9cR\xc0\xed\x82\xbf]\xb9Lf\x94\xf1\x83\xbf\xfc\xd5G\x1c\xed\xb9\x83\xbf\xf89\xee\x8e\xfco\x81\xbft\x8a\xb3~pxx\xbf\xcd\x18\x9a\x86O\x96]\xbf\xd3\xfe\xa0\xd3\xd5\x85n?\xde\xe4\xb6\xe9Q\xf5\x83?\x08\xbd\r\x82\xaf\xa5\x8e?0`m\xe1\xc8\xa7\x92?o52NQs\x93?\x94\xaf</\x93\x00\x92?m\xdb\x1cZ"B\x8e?\x82\xa7\xef\x9c\x10v\x87?\x87t]\xa7c\xf6\x80?\xe6\x84\x93"\xa6\xfav?\xe2\xfa6\xd8\xda\rm?\xb88\xae\xfd\xe2\xce`?\xed <i\xf9\xbaP?@\xa1\xeag%16?\x80{@M\xcc\xbd\x19\xbfH\x8d\xa2\xc2N:8\xbf\xe7\x15\x9a\x0c)\x84A\xbf]`\xec>{\xc3D\xbf\xa0\x1a@\xda\xd2\xc1F\xbf\xbc\xce\x10\x16"\x17H\xbf\xad~<~x&I\xbf\xf2c \xac\xb50J\xbf\xd4\x92l9iaK\xbf/*\x9e\xdcb\xd7L\xbf\xc1lv\xd3;\xaaN\xbf7\xa5\x85\x1f\xe8vP\xbfc\x1a\xc5e)\xdaQ\xbf\x9e&]\xb6\xb4\x87S\xbf\x94L6\xf4L\x88U\xbf\xaa\x1f\x9a\xb7\x9c\xe4W\xbf\xbb\xb8\xb3\x14\n\xa5Z\xbfeCX\xe6\x8a\xd1]\xbfX >J\xd6\xb8`\xbfC\x02\xb1\xdb\x85\xc6b\xbf\x11B0\x9b8\x16e\xbf-*\x17C\xd6\xadg\xbf\xb29\x90\xfd\x07\x96j\xbf\xf4\xaay\x15\x9c\xdbm\xbf\xf5\x8b\xf3;c\xc8p\xbf2#bl\xeb\xe6r\xbf\xfd\xee(RgXu\xbf\t\x80*\xd9r-x\xbf\xed\xfd\xba\x840u{\xbfq\xcd\n\xac\x037\x7f\xbf\x00\x84\xd0;\x84\xb3\x81\xbfb\x03VPV\xe9\x83\xbf\xf6\xe8\xfa\xc1\xb9\x01\x86\xbf\x97\xad\x15\xf7\t\x8d\x87\xbfZ\x8f\xba\n\xa3\xd7\x87\xbfm\xe7x/\xd8\xed\x85\xbf4;\xe9\x8bC\xce\x80\xbf\x08=\x84(Q|o\xbf\xc4\xea\x82\xad \xcaa?\x11\x04+\x10\xbdO\x82?8\x19\xea\x8f\xa0\xd5\x8e?U\xad\x17\xaa8\xa0\x93?\xff\x8f(\xbb\xf0\x15\x95?\x18e\xaeQ&\x01\x94?\xa2\xda\x92\xf2\xbd6\x91?\xec\xf4\xd3\x8c\x12a\x8b?\xcd\xd9\xd1\xb1\xb5e\x84?0\x18\xdf\xe8\x14\xb9|?\xe5ne\x11\x8f.s?\xa6I\x11\x1c56h?\xe6v\x8aP\x7ff\\?R\x8e\xae\xe9\xd6xM?\x96\x03<s\xf9\xa86?\xb9\x16B\x99*(\xee\xbe\xb3\xcarO\xc1\x1c0\xbf\x1b\tv\x10\x06\xde9\xbf\x8f\xf8?\xbf\xda#@\xbfH\xe1H\xafh_B\xbf\xff\x9a\x95\x12\xb1\x18D\xbf\xc1+~\x90p\x9fE\xbf\x9f\x82z\xf9O*G\xbfe\'\xe2\x82\x89\xe0H\xbf\x00\x00\x00\x00\x00\x00\x00\x00\xa6\xd3\xab\t\xf0\x15\x10@\xbf !\xef\xb1\xba&@\xb1\xd1\x82\x11\xd7s6@\xd0\xda\xb1\xb21\xcaB@\xb2\\\xf3a\'\x84L@\xfe\xf0\x17QyDT@g\x04\x9bGMz[@.!m\xe8|\xf7a@#\xa0\xe3\xbe\x19\xd6f@\xd6w7\xae\xe5]l@-\xf6\x1a-\x91Jq@\x8a\xce\x7f\xd7w\xc2t@\xd3U\x89\x0cl\x9dx@\xe82Y\x87\x13\xe5|@O\x1e\x0b\xce.\xd3\x80@\xb85\xa4\xa2\xb6x\x83@+\x86\xe4\x8fMl\x86@\x1e\xe7\x82\x9c\xec\xb6\x89@m\xd1\xc1\x91\xa8^\x8d@\x8a\xe7<I\xe5\xb0\x90@\xd6\x8db\xa5b\xd7\x92@\xed\xed\x95\x19M\x0c\x95@,\xc0\x08\x8e\x96$\x97@\xf4\x81\xa4\xae\x96\xdb\x98@<V\xea\xfcz\xd5\x99@h-mh\x16\xb0\x99@V+\x0bb\xd5#\x98@\xf9Cw,:)\x95@\x84\xe9\xb3\x8e\xf2\n\x91@\x18\x1e\xdc\xf1e\xa5\x88@\x8a\xb8\xe3\x0c@e~@\xf0\xa2C4t\xbdj@\xe9\x91\xa4\xc2"\xd5\'\xc0\xdd\xe8\x0cf6eg\xc0\xae\xfdM\xf8,\xc1s\xc0C\xdcU\xef\xe1jy\xc0\x07#\xc69\x93:}\xc0\xc0\xd0u\xe0B\xab\x7f\xc0\xdc.\xfb\xd6m\x8f\x80\xc0\x13\xf2\xdd~\x17\xef\x80\xc0\x04\x1a\x12\x00h\x0e\x81\xc0\xab\xbe\xc7r\xe8\xfe\x80\xc0\x96\x99,\xae\x04\xcc\x80\xc0\xb6,\x17T\xbb|\x80\xc0\xdc\xdf\x0b~\xd9\x14\x80\xc0\x88\xb4\x14\xfc\xaa+\x7f\xc0\x8dj\xa8\x11\xc1\xfe}\xc0N\xe3\x899\x8a\x9f|\xc0\xf4m\xc6\xa6H\x08{\xc0\x133\xa7\xe7A1y\xc0r\xdd\xee\x0b\t\x11w\xc0,\r\xf4\x04\xd1\x9ct\xc0\x91\x96N\xb9\xd6\xc8q\xc0\xc71\x91\x02\xd7\x11m\xc0\xf68v\xbf=\xa2e\xc0\n\xe5\x84\xdc\xe5YZ\xc0aL\xfa\xd9\xd8\xfa<\xc0\x18\xe3,HHSL@\xee\xd1Ss<\xf9b@v\x1eF\xe0\xc7\tp@9\xc0\xd2\x82\x943w@\x00\x05\xc38\xd8\xfb~@\xd2\xcc\x17v\x14\xb3\x83@9D\x1aL\xc9<\x88@fa?.\x12!\x8d@\xee>r^\x844\x91@\x8c\xe4\xc2\xfc\x83\x10\x94@~X\xa7\xd6\x1b,\x97@0\xff\xb7?\x80\x8f\x9a@\xfc\xff\x97\x82\xd1A\x9e@\x18zE8\xee"\xa1@\xf5\xed\xff\x9e<J\xa3@<7\x8d\xb8\xd6\x89\xa5@j\xe4\xd9\x9e3\xc5\xa7@\xc9\x03\x8c\xc6t\xc9\xa9@`\x1c\x18hFI\xab@\x95%\xa0@\x9e\xe1\xab@\x8flN\x137.\xab@`\x15V\x0f<\xee\xa8@\x1b\x02\x97c\xe5*\xa5@#t\x97\\\xf3E\xa0@\x18#\xd3\x82e\xbe\x95@Z\x80\r\x1e\xdbv\x86@\x82t\'3\x0b\xc7_@X)\xda.f\nv\xc0)1\xea9Af\x86\xc0\x88zf\x18\xfd\x93\x8e\xc0\xa4@\xf4\x8d]\x17\x92\xc0\xf2@\xab\xdfQ\xec\x93\xc0\xd3\x13\xd1i\r\x0e\x95\xc0\x8c@\xa6P*\xb2\x95\xc0\xd1\xe7Q\x81\xa2\xff\x95\xc0\x83\x8e4\x1f\x88\x11\x96\xc0\xec\x0bc(\xf5\xf9\x95\xc0\x9cC\xae.\x8e\xc4\x95\xc0\xff\x99\x98\x92mx\x95\xc0\xb9\n\x832\x82\x19\x95\xc0\xd2\x16\x0b\x12~\xa9\x94\xc0\x13\x7f\xcf\xd5r(\x94\xc0\xd0\xe6\xeb{5\x95\x93\xc0\x94%\xe7K\x9d\xed\x92\xc0s\xb6we\xad.\x92\xc0\xd6\xbd\xe2\xf5\xb4T\x91\xc0\x91\x0bf\x96o[\x90\xc0\x94,!\x04Z|\x8e\xc0[ez\xe8\x08\xf0\x8b\xc0L\x8e\xaf\x1d(\x08\x89\xc0<a\x13%\x8f\xbb\x85\xc0\xff\xc45_8\x02\x82\xc0\xba\xe4m\x15K\xab{\xc0\x1f\x0b\xdb\xa9\x01br\xc0M\xeb\xd6\xd8\x7fC`\xc0{\x08\x9e\xd6*\xd6H@\x9a\xa2\x88+\xc5\xb2n@\x08t\x8d\xdb\x17\xa3|@7#NSz\x83\x85@\x16X\xea\x02qN\x8d@\x8b@\xec!\xfc\xe1\x92@\x06\n\xddw\xeb}\x97@\x0e0-t\xef\x89\x9c@$\x9a\x92\xd7\x8a\x0b\xa1@J\xf3b\'&\x1b\xa4@\xec\x80\xe5\xd2\xdcy\xa7@\x87/\x14\xc8\x1d\'\xab@~\xb6\x01\xd6\xb3\x14\xaf@s\xb0\x14\xb1N\x8e\xb1@v\xa0^&|z\xb3@\x99)\x9e\x98n\x13\xb5@\xe9\r\xf7\xde\x08\t\xb6@\'\x1cR\xed\xde\x04\xb6@.y\x87g\xcf\xc6\xb4@%\xab\xd0\x9e\xf7E\xb2@\xe9\xbbu\xb8T\x82\xad@\xf6\xf1Zk\x10^\xa5@\xb1\xb4J\xb0\x87R\x9a@\x15\xb3\xb0\xa5\r\xe2\x86@\xd5\x9a\xdd\xd4~UO\xc0|\x9d\x02ute\x85\xc08q\x00\xf9\xd9\xed\x91\xc0zJ\xca/\xf2\x18\x97\xc0xc\x14DB\xab\x9a\xc0h\x19\xf8h=\x0f\x9d\xc0xS\x0e\xdd+\x9a\x9e\xc0\x9bV\xfcP\xf0\x8b\x9f\xc0d#\x86\n!\t\xa0\xc0-\x99X\xb9^&\xa0\xc0\x8b?\x8d0L(\xa0\xc0\xb1\xcf\xa3\xfa\xca\x15\xa0\xc0\x07c\xbd\x953\xe6\x9f\xc0Dd\xdc\xc5/\x85\x9f\xc0mV5X\x92\n\x9f\xc0\x1eA\x017Zv\x9e\xc0\xb6\xfbv$\xee\xc6\x9d\xc0\xbd\x84qeg\xf9\x9c\xc0t\x1acA\xc8\t\x9c\xc0x\xa7\xb9t,\xf3\x9a\xc0\xa0\xbd\xbd_\xfe\xaf\x99\xc0\x83\xafd\xf57:\x98\xc0>\x00fo\xb1\x8b\x96\xc0[THby\x9e\x94\xc0s\x80\xf0\xae*m\x92\xc0\xed\x96\xd9\x81]\xe6\x8f\xc0V\xd9\xb4\xbd\xafY\x8a\xc0\xcdT4\xde\x83.\x84\xc0\x0c\x05\xd7\xca\xc0\xbfz\xc0\xb7\xc7\xd9\xdbP\xa1g\xc0\xab\xf6\xc5g\xb0\xfdQ@#\xa4!\x07\xbeGv@\xac\xa8\'\xd3\xbf\xd5\x84@M\xd3\x85\xb5\xa4n\x8f@$\xc6\xe9Df\x88\x95@^\x8bJY\xdc\xf3\x9b@\x85\xee(\x9a\xad\x89\xa1@\xffR\x0b/\x06\x81\xa5@\xeb\x99\xaa\x1f\xa2\xeb\xa9@@\x88\x01\xa7\x1f\xce\xae@\x96\xabg/\xa4\x0e\xb2@C\xb6D\xf7h\xd8\xb4@\xfb\x02!\xeab\x99\xb7@\xdb\x05X8\xa0\x08\xba@u\xa1\xd48\x8a\xbf\xbb@L\x8e\xbd\x82\xffI\xbc@\xf6(\xf3\x85\xdbI\xbb@\xc2\xf32\xbf\xed\xa2\xb8@\x05\x14W\x84\xf1\x94\xb4@\x8b\xdf,0\xbaY\xaf@\'\xff\x98\xd2\xdf%\xa5@\x92/{\xf5JS\x97@S\xfd\xab$\xbd\x82|@\x88\xb1\xb4\x03+Vw\xc0\x08/c5\x98k\x8f\xc0#:\xdc\x8f-\xf6\x96\xc0\xdc \x01\xf8$#\x9c\xc04\x8b\xf3\xa9^\xbf\x9f\xc0\x08&z\xceI\x1b\xa1\xc0YgME\xb2\xed\xa1\xc0.\x852\xba"u\xa2\xc0\xe6\xa8/\x03\xfe\xc6\xa2\xc0iB\x84\xd8\xff\xf1\xa2\xc0D,i\xc7\x0b\x00\xa3\xc0\x0e\x18"*\x8c\xf7\xa2\xc0\xa6@U+n\xdc\xa2\xc0eR\xfb\xfc\xcf\xb0\xa2\xc0B`9\xfcuu\xa2\xc0\xf2\xc8+3\x18*\xa2\xc06\x85V\x18\x96\xcd\xa1\xc0\xb2`rv\x1b^\xa1\xc0\xf4\xd8\x0e\x1e?\xd9\xa0\xc0@\xedz\r"<\xa0\xc0\xb8yB7\'\x07\x9f\xc0\xd4l\x83\xecxX\x9d\xc0\x02\x82\xf0\x80\x9de\x9b\xc0\x04\xe5\xd6Ok(\x99\xc0H\xbc\xe8\x86v\x9b\x96\xc0\x16Be\x7f3\xba\x93\xc0\x1e\x1a\x1a\xb1\xdb\x80\x90\xc0\xa3\x8a\x8ay\x12\xd8\x89\xc0\xb0l\x07J\x12\xf0\x81\xc0!\xc6\xb1\x06\xc3\x7fr\xc0\xbbm\x9ev\xed\xb9!@\x1c\xa1\xe4\xb3\x00su@V\x0bk\xef\t6\x86@\xfa\xc1D%\xa0r\x91@ z\xb9\x9c\xa1}\x98@5uv\x12\xa5-\xa0@\x81\xec\x01\xf3\xe6\x96\xa4@S \xe6_s\x8a\xa9@\xb4\x13\x1b2|\x11\xaf@1\x1eR\x12{\x92\xb2@\x02\xba\x85\xaeb\xcf\xb5@\xdb6\x8eOD\x13\xb9@\xc6\xe8\xf8H\xf2\x0f\xbc@JeF#\nT\xbe@LQ&,\x01[\xbf@\xb8O\xfdz\x92\xb3\xbe@zD\x1c\x7f\xb11\xbc@\xdb:G\x1c\xfc\x0e\xb8@\xb5\x0bp:\xd8\xde\xb2@\xe5]\xc3\xda%\xb3\xaa@\x9a\x86]\t\xfc?\xa0@\xf6g\xa5\xb3\xac\xc0\x8c@\x01\xbf\x94\xd4\xc1\xda5\xc0\xbf%kK\xf4r\x87\xc0:\xd9\x82w\xfc7\x94\xc0\xa5o\x8a\xa3\xccd\x9a\xc0\xd3_\xa0\xa1\x03\xcc\x9e\xc0X\xe9\x80\xc5\xc5\xf1\xa0\xc0,\x9aU\x80\xaa\x03\xa2\xc0\xd1\x07\x8a_\xd1\xbd\xa2\xc0\xe6\xa9\x90\x97\xba8\xa3\xc0\x1d\xe1&\xa8\x8b\x85\xa3\xc0\x90OR\xf0\xfe\xaf\xa3\xc0\xf2Q\xed\xf3\xe2\xbf\xa3\xc0_\xca\xe7\x122\xba\xa3\xc0A-\xa0\xc4\xd6\xa1\xa3\xc0\xf6{\xc5e1x\xa3\xc0!\xbay\xddq=\xa3\xc0^\xb9\xe8\xdd\xd3\xf0\xa2\xc0\x00\x00\x00\x00\x00\x00\x00\x00\x15\xbem\x9b\xb6\xad\x00\xc0\xb0\xcd\xe9\xa5n=\x10\xc0\x99\xed\x0f\xa3\x0e\xc1\x18\xc0\xea\xed\xa0\x92\xb7\xf7 \xc0\r61~\xe6\xe2%\xc0e>\'Q\xb3\x1a+\xc0\x8b\x19na\x00J0\xc0$\x06\xa3~\xad!3\xc0z\x00\xc1\x85\x8c\x106\xc0)GC\xe4\xc5\x169\xc0Z\x9c]\x11<:<\xc0Ra\x86\xc7\x9c\x87?\xc0\x89\x1b\x0cMG\x89A\xc0\x13\xe5;\x1bfzC\xc0\xc2<\xcf_\xec\xa5E\xc0v+\xfe\xe7D\x1aH\xc0e\x86\xd6\xdel\xe1J\xc0\xe4B`S\xa8\xf9M\xc0\x90\xd4|\xa5\x84\xa4P\xc09Lk\t\xccDR\xc0\x87\x19\x8d#\xa9\x96S\xc0\x12\x04\x8c\xa0T\x1fT\xc0\xdd\xfatXe\'S\xc0\xaf\xf9\xc2\xd9\x98\x96O\xc0\x81\xe5\x15\xa0\xec{B\xc0\x07-\xfa\x8d\xd1%\x07@~\xf07b\xc7eJ@/\xe76\x0b\xa5\x02Z@nr\xc9\x05z.b@@\xa0\x19N\x83\te@\x06\xc8\x80\x05\xbcDe@\x01\x19q\x84\xd0]c@/\xc4\t\xdb\xba:`@\t\x15\x95v\x15tY@\xc8(\x95\x15\x86\xe9R@\xa8\xac}]\xd4\xd8J@R\x88\xffC\xbeAB@\xc6%k\xd9f\xad7@ \x04i{\x0f\xb9,@j\xa4\\t\\\xca\x1e@\x95\xa3\x9c\x8e@r\x07@\xa3\x90\xfe$\xe3#\xe1\xbf\xb8\xdb\xe2_60\t\xc0\xc8\xa7\x11]R\xef\x14\xc0\xd3\xa3m\xa2\x9e\x1b\x1c\xc0\xf2\xa8\xb0\x1a\xf6f!\xc0\xa6?\x06l\xe2\xc5$\xc0\x92u\x11\xf1/_(\xc0\xcb\xf3\x0e\xe7=^,\xc0\xbc?\xe7\x06\xfbs0\xc0\xc76\x06q\xe6\r3\xc00Qq\xa1\xa5\t6\xc0\xc2S\x85\xba<p9\xc0\xd4;\xbd4\xd3E=\xc0\x82\xe3\xde\x1dO\xc4@\xc0\xb2\xd1\xf0\x16"\x18C\xc0P^r\x9a\x19\x97E\xc0\x18x`\x9a\xa47H\xc0\xd6pl\xa1r\xefJ\xc0+\x024g\x8b\xb5M\xc0\rX(MOBP\xc0\xc9jg\xc8\x8c\xaeQ\xc0a\x1d\xd4\xe8J#S\xc0\xaaH\xc3\x1a*\xa8T\xc0\x88c\xce\xacNHV\xc0\xe1v\x02Dt\x11X\xc0\x8bc\xcc\xa8;\x12Z\xc0\xa4\x85\xb3\x17HW\\\xc0\x02\x0c\xd9\x00R\xe6^\xc0\xcd\x8b\x95\xdf\xdf\xda`\xc04\x017FbOb\xc0\xb8\x96\xda\xda\x03\xa4c\xc0U\x8fhFc\x84d\xc0l\x11\xd7.ied\xc0\xdf\xc5I\xff\xd7\x7fb\xc0\x0c\x1b\xd6@\x1c\xd1[\xc0\xac\x968\x0bb}G\xc0\xc9}\xe3\xa9\xed\x9cF@\xd46\x10\x9fqvc@\x97\xfb\x90\xd37\x85p@\x89\xe9\xf4<\x7f\xafu@\x8d\xc0\xc1\xd7\x94%x@\x86\xbb\x1f\x08t\xbaw@[\x9c\x80\xc5\x93\x18u@\xfa~\xe2tJKq@d\x94g0\xe2\x8aj@7\xc8\xef\xfd\xc9Hc@\xb4\x9a\xe76p\xb8Z@\x07\x14[4\x9d\xaeQ@}\xc7m\xc6\x8b3F@\xc5~\xdc\xc9\x08\xd29@"\x80\xc6\xa5=\xe1)@X\xbc\xbc\xe0\x90;\x10@8\xffQR\xae\x06\x01\xc0V\x01v\x81\xaeE\x1a\xc0\x8cg\xbd\x84\x88\xdd#\xc0q\xe3\xae\xc2\xbbb)\xc0\x8a{Em\xb1\\.\xc0w\xab\xfd\xdfp\xa31\xc0\xe9\xef\xd6\xc2^?4\xc0?\xbbBIT\'7\xc0"\xd8\xcc\xf3:z:\xc0\xc7r\xb9\xe6/R>\xc0\xb5\xb6m\x8cNbA\xc0\xd3=Sz\xa3\xf0C\xc0}8\xc1\xbb[\xd8F\xc0"\xeaW\x88J\x19J\xc0\xe9\xfaO\x82M\xaeM\xc0\xb4"\xcd\x0b\xbe\xc6P\xc0\xa7J^\xed\xac\xd4R\xc0\xb5)\xc6\xfd\x93\xf9T\xc0\xfb\x9d\xd7\xc6\x12/W\xc0\xfa\x95\x12\xa3\xa0qY\xc0\xadc\xdemH\xc2[\xc0\\\x83!4\xf3\'^\xc0\xac\x1d\x85:\x03X`\xc0\xe1$\xff\xde\x1b\xb7a\xc0\x1a\xb4\xa7\xe3\xbf=c\xc0\x90\xba\xa1\x9a\xf8\xf9d\xc0\x80\xf5\xd8Zg\xf9f\xc0P\xa6\xd8%\xc2Ei\xc0\x00p\x04\xd9\x90\xdek\xc0B"\xd0\xd6i\xaen\xc0\x15\x1ds\x1a\xda\xbcp\xc0M\n\x1fn\x10\xe3q\xc0\x10q=P]_r\xc0\xf1\xdc\xc8a\xb4\x91q\xc0\x92U\xe1\x8b\xffcm\xc0\x07\x83\xeeY\xa2\x12b\xc0\xa1\x97\x81\xbb\x9d\xe3\x17\xc0<\xfbm\xfc(\x13e@\xa1\x99\xecRt\xd2u@\x11\xc6D\x17\xd7\n\x7f@\x8b\xf7j\x9f."\x82@I\x9e\xbezev\x82@\xc2\xbd\x848\xe7\xea\x80@\xb8M\x92_W\x8b|@\xa8Y\xc7)\xe5\x90v@&\x17\xc9\x1c\x80\xf3p@>\x15\xbd\xf6Zsh@\x93M\x9d\xa2\xcd\x0ba@\xe7sG\xcc\xf9\tW@W1\xb4\xbbE\x19N@\x9e\x03\x13\x94\xdb\xc4B@/\x83\x00\x14\xb5\x985@\xe46\xacg>\xab$@I\xe8v\xbf\xdb\xd9\x01@:\xbag\x9c\xddz\x0e\xc0\x13\xe8\xb9[\xb7#!\xc0\xd3\xaf\x9d2\xca4)\xc0\x81K\x84\xf9\xd6O0\xc0r\xb4M\xb8\x11\xff3\xc0\xa7\x95 \x05\x03\xe47\xc0\x08\xb9\x1be\\/<\xc0\xca\xf6\x8eG\xd6\x84@\xc02\xefz\xff4JC\xc0+\xc6\xb9\xb0\xb5tF\xc0\xbaS\x0eu\xac\x0cJ\xc0`=\x87\x9f\xe5\x14N\xc0\x1dng{\xffDQ\xc0F\xf1\xc0\xe7D\xb1S\xc0\xc4Jl\\1HV\xc0\xe0\x14\x87!\xb8\x01Y\xc0\x9cC\xd7\n\xcf\xd6[\xc0\xed\xa6@4\xc4\xc3^\xc0\xa3\x9e\x86!C\xe5`\xc0\xcaVD(<zb\xc0EUI\xff\xc2)d\xc0\x9cj\xa6\xf8\'\x01f\xc0ws\xe4\x95\xaa\x11h\xc0\xa0g\xe0\x97hoj\xc0\xc9^vIB/m\xc0~nN\xd0k1p\xc0u)\x9d\x03\x88\x08r\xc0\xef*\xd8\x11e\x14t\xc0*$\x86\x0bf5v\xc0\x02F\xaeb\x91$x\xc0\x01S\xaa\x14\xca_y\xc0a\x16u\xf8J\x1by\xc0\x022\xbfb\xb6Lv\xc0\xb5\xcd\x101"\xdbo\xc0\xc2\xcf"\x0f\\\x17V\xc0\xda\xdd\xc4s X`@\xb4\x9er\xf7P\xecv@\x05\xfa\xdf\xb3\x03\xce\x81@\xe5\x8e17\xdc\xc8\x85@Q\xc5\xcd\xb1Q\xe3\x86@Y\\&\x0b\xa5\x81\x85@\xbe\xcd/(\x89\x8e\x82@\xdf\xa42)\xa9\xfe}@\xf9\x1b\r\xfem\x0fw@\xb2\x81u)\x97\x11q@\xaf\xc5\xf3\xe9N\x8bh@G}\xb1\xc0;>a@I\xe8Z\xf2\x9a\xbcW@r\xda\x15H\xe6\xf6O@sF\xc1\xbaZ\xe1D@\x95l.\xbb\x06\xe69@\x18\x1b\xc9Ve\xcf,@\x8a\xc9\x9f\xf2Un\x17@BA\xd8\xee9\x96\xe8\xbf\x82\x15\x1e^U\xd6\x18\xc0\x12Y\xfe#\xf6\xff%\xc0\xcaZ\xb4\xb2\xcb\x13/\xc0\xcc\x1c\x14\x82&"4\xc0_k\x05\x99\t\x089\xc0\x83\x15\x9d\x97\xd7o>\xc0\x8f\xfd\x90\xb8hBB\xc0\x9fRl\xf0\x9d\xb4E\xc0\xca(\xe4!\x8b\x9aI\xc0\x8fy\x94\xb5!\xfaM\xc0\x9f\x82\x05&HiQ\xc0\xddd\xeb\x81)\x0eT\xc0\xcb\xeb\x81KC\xe5V\xc0\x1d\xc6\xdbi\xe0\xe6Y\xc0\x95\x84\x92\xc8\'\x0c]\xc0}\\\x86:\xd5(`\xc0\xf5\xb4Ir\xfb\xdca\xc0\xa6\x8e\x05\x8f\xe1\xa7c\xc0\xe2\xc8\x9e#\xad\x93e\xc0\xb1RE\xfa\x8f\xafg\xc0\x8c\xbb\x02+\x85\x0fj\xc0\xff}c6c\xcbl\xc0m\xa4\xabP\xd6\xfco\xc025\xcf\xa2\xa8\xddq\xc0\xc0\xe7\xae\x9a\x1b\nt\xc0n\x9b\x97\x0c@~v\xc0\xad5\x1c\x85,\x1cy\xc0\xcd&\x1a\xf9\x11\x9b{\xc028s\xb1\xeco}\xc0\xff\x19(\xa1n\xba}\xc0y\xea\x9f\x9bjL{\xc0\x12\xa4?: \xeet\xc0\xd3^)\xfe\xf1\xebc\xc0\xd3fv\x026\xd7S@\x850\r\xce\xb1}u@v?)\xc5\x8d\x17\x82@\xef\xad\xb3\xb6\xdd\xf9\x86@F\x8aD7\xa3\xb7\x88@S\xfd\xf9.\x98\xa5\x87@\x9d27\xc3\xb3\xb8\x84@\xdc\x19\xc8m\xfd\xfd\x80@W\xd6\xf3\x86\x80\x83z@_2\xc2\xdbt\xefs@0\x87 \x1f\x85-m@K\x8cb\xfe\x93\xeed@\xc2\xb1\x1a\x80y\x93]@W\x14z7\x9d\x9cT@\x0c\x8e\x93<[GL@\xf4np\x04\xeb\xefB@Q\x1b\xe3\x08\xf6B8@\xc6\xfdV\xcf|C,@:\x1a\xbacBR\x19@i1\x1b^\xa2t\x96?\xc1\x00?3\x17\x9c\x15\xc0\x1a9\xbf~\n\xcb$\xc0\x92@\xcf\xa2\x9a\x9e.\xc0\x1f\xc4\x14\xc2\xc3k4\xc0\x00\x00\x00\x00\x00\x00\x00\x00^a\x84\xf1T\x90\xec\xbf;dN\x7f\x8b\xbe\x00\xc0\xe0\x16\xfc\x96Y\x1a\x0b\xc0M!WC\xbc#\x13\xc0\xdcS\xb0\xf9L$\x19\xc0m,m[1\x88\x1f\xc0c\x83z\xe8}!#\xc0\xe7&\xb50 \xa3&\xc0\xe9\xd0-\x8d:C*\xc0\r\xf2\xbc\xaa\x19\x00.\xc0\x16\xe3\x1e\x13;\xef0\xc0v\xc5\xf6<\x8d\xf52\xc0\xa6(\xe3\xf1\xc1\x1d5\xc0\x98\xad\xca1\xa1v7\xc0H\xcbv\xa6\xe1\x11:\xc0:\xa1e\x98\xe4\x01=\xc0\xbfRB)\xc0*@\xc0\xc4\xdfL\xaf6\x08B\xc0J\x9d\xa3;\x12\x0fD\xc0\xec\xa7g\xf8;\x1eF\xc0m>\xc9\xec\x0c\xeeG\xc0N\x96z\xe7\x05\xfdH\xc0\xdd\xf7\xc9y\xb2\x80H\xc0\xdc0)\xc8WmE\xc0\x85\xa6,\xdf\xffb=\xc0\xdb(\xd2y\xe6\xd2\x1d\xc0\xff~\x04\xfd\x05\xbb5@\xbe-\xe7c\x1b\xe9J@D\x83\x9a\x80v\x8eT@\x1e\xf1J\xfe\x012Y@\x02\x02\xb4\xf9\x7f\xa1Z@\xeek\xe1h8%Y@\xcfJ&v{\xb6U@\xa2\xef\xa3\xd0\rtQ@fP\xa6\xfc\x92zJ@\x9d\xd9\xb8]@#C@\x96\x9cYm3}:@\x8d\xa7\x93IX\x871@\x986!\x0cg\xe8%@\x7f\xc0\x819m\xe7\x18@\x8d\x1a{\x04\xcc\xc4\x06@\xca\x1du\xcb\x10\x01\xda?\\\xd44\xbb\xa1z\xf6\xbf\x99\x99\x00(q\x89\x06\xc0\'~\xb1\xbb\x19\xf9\x0f\xc0,\x06\x85oQB\x14\xc0,\x13\xbc\xa2\x95r\x18\xc0\xd1\xd0\x9d\xe6\t\xd5\x1c\xc0\xba\xe8\xde\xf9\xe3\xd1 \xc0l\xd5\xcf\xa9\xdc\x87#\xc0d\xab\xc0cN\xa1&\xc0>\x97L\xfe\x89/*\xc0\x97T\x13\x13\x91?.\xc0\x8b\xd8N\xfbhl1\xc0=o\xeaa\xe1\xfd3\xc0\xba\xa0\xe6\xe2o\xd06\xc0\xfa\xf8\xfd)R\xdc9\xc0)\xde\x8e\x87\x81\x16=\xc0\xa8N8Y\'9@\xc0[U40\xe2\xf1A\xc09T\x1e\x8c<\xb1C\xc09\x9cb\xcb%vE\xc0\xeb\xe8\xcc~\xbeCG\xc0=&l\xfe\xdc!I\xc0\xd1\x91\nQ\xe9\x1cK\xc0&V\xf0\xec\xfcDM\xc0\x8b\x9be\n!\xacO\xc0\x88\xc5_&\xa31Q\xc0N\x02{\xcc\x8c\xbaR\xc0\xcc1\x15[\x97nT\xc0\x03.\xa3l\x9e<V\xc0\xe9\xd4\xc4\xec\xec\xf8W\xc0\r\xc9\xaf\x97\xc6LY\xc0\xe3\rBjs\xa3Y\xc0\xca\x8d\x18\xcd\x19\x1eX\xc0\xc3;\xd3\xf8 \xa3S\xc0\x92\x16]\xd0XNF\xc0.\\+\x83c\xef\x1b@V\xb22AX!R@\xee\xe3\x8e\r\xd4\xb3a@\xfd\xb9\x8dE\x96\xf7h@8i\x0c\x12\xdeFm@&\xc2\xd2F\x95\x00n@*\xea\xb7\xc3\x11\xa1k@\xdd\x01\x04\xde\x86Tg@\xafb\xfd#\xbaZb@\x18\x1c\xdf\xc6H>[@\xc1\xa0\xb2\x0e\xc9<S@\xcb\xa1\x19G.\xf3I@K\x90p<\x9b\xaa@@\x0bL\xbe\x04\x9e\x114@\x96\xe8Z.+\x9f%@\xc8\x01\xa0\xd8\xdc\xaa\x11@\xe2\xa8\xac\xb3\xfdM\x8f\xbf\xbd%T.\xbe<\t\xc0s\x98\xc6\x14f\xeb\x15\xc0A]\x1a\x8ahO\x1d\xc0\xc8$c\x83z\xde!\xc0\x0e\x9c-\x06\xfd\xf0$\xc0\x01\x9e\x1f=\xe8\x1f(\xc0\xa5\x0f\xaf:\xb7\x9d+\xc0+\x17\x1a3\xb8\x93/\xc0\xffM\xd7\xa7T\x122\xc0dW\x11]\xb8\xb64\xc0\xb0L\xb5`/\xc27\xc0\xda/a\xfa\xb9;;\xc0osE\xe5%%?\xc0\xa5!\xb2\x97\x1f\xbdA\xc0w9\x1b\xe1Z\x18D\xc0BL\xe0\xe0\x92\x9cF\xc0\xb0_\x0bv\xbf@I\xc0\xc6n\xba\xa6X\xfcK\xc0u\xe3\xb6\xbf\x91\xc9N\xc0\xc4R\xd9L\xcb\xd3P\xc0\x97\xb4\x0f\xcf/NR\xc0o:|M\xe3\xdaS\xc0\x1d\xb4\x0b;\xd5\x84U\xc0\xacs\xc8\xa6\x82ZW\xc0\xba\xa5\xcc\x8f\xdflY\xc0p\xebp\x90Q\xcd[\xc0\xfe\xa9`\xf0\r\x8a^\xc0\x9a\xa8\xe0\x11\xcd\xd3`\xc0\x19\xa4\xd5\xca\xbd\x8ab\xc0\x1f0~\xae\xd4Md\xc0+g\xaa\xa8\x86\xdfe\xc0\xae{\xb2\xc8\xbd\xcff\xc0\xbe\xde\xcfE\'nf\xc0\xc6\xecq\xea\xfb\xcfc\xc0\xd1\x03\x17\xdd\x8e\x05\\\xc0\xd9\xfe\x02x\xc8\xfcA\xc0(>\x1ci0{P@\xec\x0fi\xb89Vf@\xe5\x94\x921\xc9vq@1(\xdc\xdd\xd4\xa6u@nK\xa5\xec\xc5\x0fw@\xcc\x1e\x14\xcfK\xeau@\x18\x18\x04^\x97\x0bs@\xd5[\x0c\x8e\xbb\xd8n@\x02\x19+\xa0^\xa0g@\xa5\x10\x06\x80\xf7Oa@Mz\xa4\xfc\xfewX@N\x13\xfa\xb7\xbf\xbfP@\xe9\x80\xfe\xfeJ3F@[G\xff\x02\x17C<@\x941\x0b\xba\x8f\xe00@\xb3eF34\xb4!@\xbe\x84\x1c\x91E\xfe\x08@j\xf1:\xe8YQ\xf1\xbf\xa6\xf8\x82j$J\x11\xc0[q\xad~1\xf6\x1b\xc0\xbc\xef\xac\xa7V\xbd"\xc0\xf8B \x03\xcbV\'\xc0mb\xf5\xb3z\x19,\xc0\xdag%}\x81\xa30\xc0\xa5\xbb,\x84\xcc\x8a3\xc0_\xad\x18\xdc\x1c\xd96\xc0\xcb\xc5\xccuU\xa0:\xc0&\xae\xa5\xf3\xf9\xec>\xc0\xcc\xc6\x8b\xb6\x86\xe2A\xc0p\xfb\xcbv\x8c\x93D\xc0\x8b\xb6af\xfa\x84G\xc0\xa7Q\xfb\xc4\xf3\xaeJ\xc0\xc9a\x93~\xba\x07N\xc0\x05TY\xa4\xf4\xc2P\xc0p}\xa9\xdb\x9e\x91R\xc0?\xa0\xdf\xb8\xbfoT\xc0\x82\xec\xfd-\x81aV\xc03Uh\x04,pX\xc0\xbd\x18%\xd9w\xaaZ\xc0\x97\xdc\x0e\xfe?$]\xc0\x07u\xfe\xa3|\xf5_\xc0h\xf5\'\x17\x11\x9ca\xc0}\xe7\xf6\x18\x06\x82c\xc0r\xda\x11\x87\xaa\xb3e\xc0\xe5`\xa2X>,h\xc0\x0c}\xb2gt\xcfj\xc0%\xb5\xf3xdWm\xc0\x80\xea\xb6\xe5\x03=o\xc0\x83\xc5\xab\xd9\x9f\xa2o\xc0\xb1-\x9b\xc4iTm\xc0\x17\x7f\xdd\'\xff\x00g\xc0\xe1\x14\xb6j\xc7\x8eW\xc0\xb63\x17\xe2\xb4\xea?@zB\xb6\xcc\xa1\'f@\x86\x9e\xcas\x83\x90s@\xda\x9c\x07J\x94\xa4y@\xff\x97\xa3>\x16J|@u#\x97Oz\x9c{@\xdd\x82\xd4\xbaA\x8ex@\x7f\x13\x8d\x06\xaaSt@%\x90\x83f\xbb\xd8o@?\x87h@\xed\xeag@e\xa9N^\x89da@D\xf1\xb2\x95 \xaaX@\x1a\x8d\xd2\xe8\x95\x1eQ@B\xadH\x93\xeaDG@\xfe\xae\x08\x1f@\xce>@\xc3o\xee\xd9\xfd\x8e3@\x01D\xb1\x99\xa8\xe8&@?\xe1Q=\x9d\xf9\x15@P\xcb\xc5D\xc9r\xee?\x8c\xce8HR\x8c\x05\xc0\xeao\x13y\x9dE\x17\xc0\x08(\xfc\x190f!\xc0SH\xe7\x92|\x19\'\xc0\xcc{\xd8\x90`\x12-\xc0.\x8b\xf7\xa8w\xcb1\xc0\x1fM\xc3\xc0\x99p5\xc0s\xe6L\xa7\x08\x909\xc0\xe6\xba=\x81\x1b;>\xc0\xbfvi\t\x00\xbeA\xc0H\xdd\xab\xc3[\xaaD\xc0\xc6\xb4\xce\x1de\xdfG\xc0\x11\xb4 \xeb,VK\xc0\xe3M.\x18\x81\x05O\xc0\xdb\xe3w\xce#rQ\xc0b\xe9\x11\x99BvS\xc0\xd4\x80\xd46M\x8fU\xc0\xdfx\x05\xa1\x16\xc2W\xc0l\x18\xe1\xa0$\x19Z\xc0\xb2\x87b\xc26\xa5\\\xc0!\xea\xf1!/}_\xc0\xcf{Y\x08\x9d^a\xc0+\xbfN\xd4gBc\xc0\x0b\xac!\x89Pye\xc0\xebb\x10\xe2Q\x0eh\xc0F\xd8\xaf\xe9\x9f\x00k\xc0K\xc6z\xc2\xc46n\xc0\xd3\xd8\xdd\xab)\xb5p\xc0O\xbd\x9f\x1fH\x06r\xc0\x88\xe1\xa6\x96\xcc\x95r\xc0z\xa1\x7f\x04\xdf\xb6q\xc09*\xadUxIm\xc0\xc1}N\xa9~\x9ea\xc0\xde/Ah\x87\x8c\x13\xc0\x8d\xbao\x0b\xcc\x8cc@*\x82\x01\x86\xc7zs@W\x99\x99t\xb3\xbez@\xba!\x18\xe24P~@\x98^\xceE\x00+~@\xad\xbb\xdd\x87\xb6C{@\x12\xe4\r\xae(\xe7v@\\\xf5\xb8*\xec3r@\xd6 \x92\x8aj\xc2k@p\x0f\xbe\xa5\x1b\x87d@\x94\xfaP[\xe4\xae]@W\xf3\x01Hi\x19U@\\0U\x03\xea\x92M@>\xd6\x01\x0e\x98lD@\x18~\xe8\xe4 \xa5;@g\xd4I\x87\xf0\x102@\xebr\xcc\x90\xe8\x00&@/\x13\xce\xbfA\x8d\x16@k\rU\x03\xc9(\xf6?\xa9\xb8\x11\xdf\x14|\x01\xc06\xb1\xff\xa2[\x8f\x15\xc0/r`\xbf\xe8\xef \xc0\x86\xc6 \x7f\x908\'\xc0'
p13
tp14
b.
