# Supplementary material for: First Principles Modeling of Nonlinear Incidence Rates in Seasonal Epidemics
Source: PLoS Comput Biol. 2011 Feb 17;7(2):e1001079. doi: 10.1371/journal.pcbi.1001079 (PMC3040644; doi:10.1371/journal.pcbi.1001079)
Supplement: Dataset S1 — Dataset and Python program files. In this directory you will fine all the python code needed to reproduce the calculations in the paper, including the figures. (2.90 MB ZIP) [file pcbi.1001079.s001.zip › computations/seir/show_seir/sens_lhd_lon.py]

try:
	from pysundials import cvodes
	from pysundials import nvecserial
except ImportError:
	import cvodes
	import nvecserial
import ctypes
import math
import sys
import pickle
from numpy import asarray,array,zeros

N = 3249440.0
S0 = 4.69190447e-02   
E0 = 6.23951987e-05   
I0 = 3.84787725e-05   
R0 = 9.52980081e-01

#S0 = 4.92291899e-02   
#E0 = 8.19415158e-05   
#I0 = 5.02483681e-05
#R0 = 9.50638620e-01
mu = 0.02
sigma = 365.0/8.0
nu = 365.0/5.0

NEQ = 6
Y1 = S0
Y2 = E0
Y3 = I0
Y4 = R0
Y5 = 1.0
Y6 = 0.0
RTOL = 1e-10
ATOL1 = 1e-9
ATOL2 = 1e-9
ATOL3 = 1e-9
ATOL4 = 1e-9
ATOL5 = 1e-9
ATOL6 = 1e-9
T0 = 0.0
T1 = 0.03846154
TADD = 0.03846154
NOUT = 258

my_sens = zeros([3,3,NOUT+1])

NP = 3
NS = 3

class UserData(ctypes.Structure):
	_fields_ = [
		('p', cvodes.realtype*3)
	]
PUserData = ctypes.POINTER(UserData)

def f(t, y, ydot, f_data):
	data = ctypes.cast(f_data, PUserData).contents

	ydot[0] = mu - data.p[0]*(1.0 + data.p[1]*y[4])*y[0]*y[2]**2/(y[2] + data.p[2]) - mu*y[0]
	ydot[1] = data.p[0]*(1.0 + data.p[1]*y[4])*y[0]*y[2]**2/(y[2] + data.p[2]) - (sigma + mu)*y[1]
	ydot[2] = sigma*y[1] - (nu + mu)*y[2]
	ydot[3] = nu*y[2] - mu*y[3]
	ydot[4] = -2*math.pi*y[5]
	ydot[5] = 2*math.pi*y[4]
	return 0

def Jac(N, J, t, y, fy, jac_data, tmp1, tmp2, tmp3):
	data = ctypes.cast(jac_data, PUserData).contents

	J[0][0] = -data.p[0]*(1.0 + data.p[1]*y[4])*y[2]**2/(y[2] + data.p[2]) - mu
	J[0][1] = 0.0
	J[0][2] = -data.p[0]*(1.0 + data.p[1]*y[4])*y[0]*(y[2]**2 + 2.0*y[2]*data.p[2])/(y[2] + data.p[2])**2
	J[0][3] = 0.0
	J[0][4] = -data.p[0]*data.p[1]*y[0]*y[2]**2/(y[2] + data.p[2])
	J[0][5] = 0.0
	J[1][0] = data.p[0]*(1.0 + data.p[1]*y[4])*y[2]**2/(y[2] + data.p[2])
	J[1][1] = -(sigma + mu)
	J[1][2] = data.p[0]*(1.0 + data.p[1]*y[4])*y[0]*(y[2]**2 + 2.0*y[2]*data.p[2])/(y[2] + data.p[2])**2
	J[1][3] = 0.0
	J[1][4] = data.p[0]*data.p[1]*y[0]*y[2]**2/(y[2] + data.p[2])
	J[1][5] = 0.0
	J[2][0] = 0.0
	J[2][1] = sigma
	J[2][2] = -(nu + mu)
	J[2][3] = 0.0
	J[2][4] = 0.0
	J[2][5] = 0.0
	J[3][0] = 0.0
	J[3][1] = 0.0
	J[3][2] = nu
	J[3][3] = -mu
	J[3][4] = 0.0
	J[3][5] = 0.0
	J[4][0] = 0.0
	J[4][1] = 0.0
	J[4][2] = 0.0
	J[4][3] = 0.0
	J[4][4] = 0.0
	J[4][5] = -2.0*math.pi
	J[5][0] = 0.0
	J[5][1] = 0.0
	J[5][2] = 0.0
	J[5][3] = 0.0
	J[5][4] = 2.0*math.pi
	J[5][5] = 0.0
	return 0

def fS(Ns, t, y, ydot, iS, yS, ySdot, fS_data, tmp1, tmp2):
	data = ctypes.cast(fS_data, PUserData).contents

	sd1 = (-data.p[0]*(1.0 + data.p[1]*y[4])*y[2]**2/(y[2] + data.p[2]) - mu)*yS[0] + (-data.p[0]*(1.0 + data.p[1]*y[4])*y[0]*(y[2]**2 + 2.0*y[2]*data.p[2])/(y[2] + data.p[2])**2)*yS[2] + (-data.p[0]*data.p[1]*y[0]*y[2]**2/(y[2] + data.p[2]))*yS[4]
	sd2 = (data.p[0]*(1.0 + data.p[1]*y[4])*y[2]**2/(y[2] + data.p[2]))*yS[0] + (-(sigma + mu))*yS[1] + (data.p[0]*(1.0 + data.p[1]*y[4])*y[0]*(y[2]**2 + 2.0*y[2]*data.p[2])/(y[2] + data.p[2])**2)*yS[2] + (data.p[0]*data.p[1]*y[0]*y[2]**2/(y[2] + data.p[2]))*yS[4]
	sd3 = sigma*yS[1] - (nu + mu)*yS[2] 	
	sd4 = nu*yS[2] - mu*yS[3] 	
	sd5 = -2.0*math.pi*yS[5] 	
	sd6 = 2.0*math.pi*yS[4] 

	if iS == 0:
		sd1 += -(1.0 + data.p[1]*y[4])*y[0]*y[2]**2/(y[2] + data.p[2])
		sd2 +=  (1.0 + data.p[1]*y[4])*y[0]*y[2]**2/(y[2] + data.p[2])
	elif iS == 1:
		sd1 += -data.p[0]*y[4]*y[0]*y[2]**2/(y[2] + data.p[2])
		sd2 +=  data.p[0]*y[4]*y[0]*y[2]**2/(y[2] + data.p[2])
	elif iS == 2:
		sd1 +=  data.p[0]*(1.0 + data.p[1]*y[4])*y[0]*y[2]**2/(y[2] + data.p[2])**2
		sd2 += -data.p[0]*(1.0 + data.p[1]*y[4])*y[0]*y[2]**2/(y[2] + data.p[2])**2

	ySdot[0] = sd1
	ySdot[1] = sd2
	ySdot[2] = sd3
	ySdot[3] = sd4
	ySdot[4] = sd5
	ySdot[5] = sd6
	return 0

def ewt(y, w, e_data):
	atol = [ATOL1, ATOL2, ATOL3, ATOL4, ATOL5, ATOL6]

	for i in range(6):
		ww = RTOL * abs(y[i]) + atol[i];
		if (ww <= 0.0):
			return -1
		w[i] = 1.0/ww
	return 0

def WrongArgs(name):
	print "\nUsage: %s [-nosensi] [-sensi sensi_meth err_con]"%(name)
	print "         sensi_meth = sim, stg, or stg1"
	print "         err_con    = t or f"

	sys.exit(0)

def PrintOutput(cvode_mem, t, u):
	nst = cvodes.CVodeGetNumSteps(cvode_mem)
	qu = cvodes.CVodeGetLastOrder(cvode_mem)
	hu = cvodes.CVodeGetLastStep(cvode_mem)

	print "%8.3le %2d  %8.3le %5ld"%(t.value, qu, hu, nst)
	print "                  Solution      ",
	print "%12.4le %12.4le %12.4le %12.4le %12.4le %12.4le"%(u[0], u[1], u[2], u[3], u[4], u[5])

def PrintOutputS(uS):
	print "                  Sensitivity 1  %12.4le %12.4le %12.4le "%(uS[0][0], uS[0][1], uS[0][2])
	print "                  Sensitivity 2  %12.4le %12.4le %12.4le "%(uS[1][0], uS[1][1], uS[1][2])
	print "                  Sensitivity 3  %12.4le %12.4le %12.4le "%(uS[2][0], uS[2][1], uS[2][2])

def PrintFinalStats(cvode_mem, sensi):
	nst = cvodes.CVodeGetNumSteps(cvode_mem)
	nfe = cvodes.CVodeGetNumRhsEvals(cvode_mem)
	nsetups = cvodes.CVodeGetNumLinSolvSetups(cvode_mem)
	netf = cvodes.CVodeGetNumErrTestFails(cvode_mem)
	nni = cvodes.CVodeGetNumNonlinSolvIters(cvode_mem)
	ncfn = cvodes.CVodeGetNumNonlinSolvConvFails(cvode_mem)

	if sensi:
		nfSe = cvodes.CVodeGetNumSensRhsEvals(cvode_mem)
		nfeS = cvodes.CVodeGetNumRhsEvalsSens(cvode_mem)
		nsetupsS = cvodes.CVodeGetNumSensLinSolvSetups(cvode_mem)
		netfS = cvodes.CVodeGetNumSensErrTestFails(cvode_mem)
		nniS = cvodes.CVodeGetNumSensNonlinSolvIters(cvode_mem)
		ncfnS = cvodes.CVodeGetNumSensNonlinSolvConvFails(cvode_mem)

	nje = cvodes.CVDenseGetNumJacEvals(cvode_mem)
	nfeLS = cvodes.CVDenseGetNumRhsEvals(cvode_mem)

	print "\nFinal Statistics\n"
	print "nst     = %5ld\n"%(nst)
	print "nfe     = %5ld"%(nfe)
	print "netf    = %5ld    nsetups  = %5ld"%(netf, nsetups)
	print "nni     = %5ld    ncfn     = %5ld\n"%(nni, ncfn)

	if sensi:
		print "nfSe    = %5ld    nfeS     = %5ld"%(nfSe, nfeS)
		print "netfs   = %5ld    nsetupsS = %5ld"%(netfS, nsetupsS)
		print "nniS    = %5ld    ncfnS    = %5ld\n"%(nniS, ncfnS)
		print "nje    = %5ld    nfeLS     = %5ld"%(nje, nfeLS)

sensi = False
sensi_meth = -1
err_con = False
t = cvodes.realtype(0)

if len(sys.argv) < 2:
	WrongArgs(sys.argv[0])

if sys.argv[1] == "-nosensi":
	sensi = False
elif sys.argv[1] == "-sensi":
	sensi = True
else:
	WrongArgs(sys.argv[0])

if (sensi):
	if len(sys.argv) != 4:
		WrongArgs(sys.argv[0])

	if sys.argv[2] == "sim":
		sensi_meth = cvodes.CV_SIMULTANEOUS
	elif sys.argv[2] == "stg":
		sensi_meth = cvodes.CV_STAGGERED
	elif sys.argv[2] == "stg1":
		sensi_meth = cvodes.CV_STAGGERED1
	else:
		WrongArgs(sys.argv[0])

	if sys.argv[3] == "t":
		err_con = True
	elif sys.argv[3] == "f":
		err_con = False
	else:
		WrongArgs(sys.argv[0])

data = UserData()
data.p[0] = 1.54158397e+03
data.p[1] = 4.80365364e-02
data.p[2] = 4.68550557e-12

y = cvodes.NVector([Y1, Y2, Y3, Y4, Y5, Y6])

cvode_mem = cvodes.CVodeCreate(cvodes.CV_BDF, cvodes.CV_NEWTON)
cvodes.CVodeMalloc(cvode_mem, f, T0, y, cvodes.CV_WF, 0.0, None)
cvodes.CVodeSetEwtFn(cvode_mem, ewt, None)
cvodes.CVodeSetFdata(cvode_mem, ctypes.pointer(data))
cvodes.CVDense(cvode_mem, NEQ)
cvodes.CVDenseSetJacFn(cvode_mem, Jac, ctypes.pointer(data))

tsoln = [0.0]
x0 = [S0]
x1 = [E0]
x2 = [I0]
x3 = [R0]
x4 = [1.0]
x5 = [0.0]
y0 = [0.0]
y1 = [0.0]
y2 = [0.0]
y3 = [0.0]
y4 = [0.0]
y5 = [0.0]

myS = [S0]
myI = [I0]

print "\nSEIR model"

if sensi:
	yStmp = [cvodes.NVector([0,0,0]), cvodes.NVector([0,0,0]), cvodes.NVector([0,0,0])]
	yS = nvecserial.NVectorArray([([0]*NEQ)]*NS)

	cvodes.CVodeSensMalloc(cvode_mem, NS, sensi_meth, yS)
	cvodes.CVodeSetSensRhs1Fn(cvode_mem, fS, ctypes.pointer(data))
	cvodes.CVodeSetSensErrCon(cvode_mem, err_con)
	cvodes.CVodeSetSensParams(cvode_mem, None, data.p, None)

	print "Sensitivity: YES",
	if sensi_meth == cvodes.CV_SIMULTANEOUS:
		print "( SIMULTANEOUS +",
	else:
		if sensi_meth == cvodes.CV_STAGGERED:
			print "( STAGGERED +", 
		else:
			print "( STAGGERED1 +",
	if err_con:
		print "FULL ERROR CONTROL )"
	else:
		print "PARTIAL ERROR CONTROL )"

else:
	print "Sensitivity: NO "

print
print "======================================================================="
print "     T     Q       H      NST           y1           y2           y3    "
print "======================================================================="

iout = 1
tout = T1
while iout <= NOUT:
	cvodes.CVode(cvode_mem, tout, y, ctypes.byref(t), cvodes.CV_NORMAL)
	PrintOutput(cvode_mem, t, y)
	myS.append(y[0])
	myI.append(y[1])
	if sensi:
		cvodes.CVodeGetSens(cvode_mem, t, yS)
		PrintOutputS(yS)
	print "-----------------------------------------------------------------------"
	my_sens[0,0,iout] = yS[0][0]
	my_sens[1,0,iout] = yS[1][0]
	my_sens[2,0,iout] = yS[2][0]
	my_sens[0,1,iout] = yS[0][1]
	my_sens[1,1,iout] = yS[1][1]
	my_sens[2,1,iout] = yS[2][1]
	my_sens[0,2,iout] = yS[0][2]
	my_sens[1,2,iout] = yS[1][2]
	my_sens[2,2,iout] = yS[2][2]
	iout += 1
	tout += TADD

PrintFinalStats(cvode_mem, sensi)
f = open("sens_isq_lon",'w')
pickle.dump(my_sens,f)
f.close()
