# Supplementary material for: First Principles Modeling of Nonlinear Incidence Rates in Seasonal Epidemics
Source: PLoS Comput Biol. 2011 Feb 17;7(2):e1001079. doi: 10.1371/journal.pcbi.1001079 (PMC3040644; doi:10.1371/journal.pcbi.1001079)
Supplement: Dataset S1 — Dataset and Python program files. In this directory you will fine all the python code needed to reproduce the calculations in the paper, including the figures. (2.90 MB ZIP) [file pcbi.1001079.s001.zip › computations/seir/show_seir-R2/BICcalc.R]

####---------------------------- Calculations for the RSV SIRS models with data from Finland and Gambia--------#

# Upload Finland's data (Infected +  weather)
Iobs.Finland  <- as.matrix(read.table("finland.txt"), header=FALSE)
lenfin        <- length(Iobs.Finland)
Iobs.Finland  <- Iobs.Finland[10:lenfin]
weather.fin   <- (as.matrix(read.table("finlandiaweather.txt"), header=FALSE))[10:lenfin]
lenfin        <- length(Iobs.Finland)

# Upload predicted Finland's infected
Ipred.ClasFinPois      <- 2420*as.matrix(read.table("clas_fin_pois_ySoln.txt", header = FALSE))[,2]
Ipred.ClasFinPoisNorm  <- 2420*as.matrix(read.table("clas_fin_pois_norm_ySoln.txt", header = FALSE))[,2]
Ipred.IsqFinPois       <- 2420*as.matrix(read.table("isq_fin_pois_ySoln.txt", header = FALSE))[,2]
Ipred.IsqFinPoisNorm   <- 2420*as.matrix(read.table("isq_fin_pois_norm_ySoln.txt", header = FALSE))[,2]

# Upload predicted Finland's omega and the SSQw
omega.Clas.fin <- as.matrix(read.table("clas_fin_pois_norm_beta2weather.txt", header=FALSE))
omega.Isq.fin <- as.matrix(read.table("isq_fin_pois_norm_beta2weather.txt", header=FALSE))
ssq.Clas.fin  <- 1493.9545523150875
ssq.Isq.fin   <- 1532.6902772522922

# Upload Gambia's data (Infected + weather)
Iobs.Gambia <- as.matrix(read.table("gambia.txt", header=FALSE))
weather.gam <- as.matrix(read.table("gambiaweather.txt", header=FALSE))
lengam   <- length(Iobs.Gambia)

# Upload predicted Gambia's infected
Ipred.ClasGamPois      <- 736*as.matrix(read.table("clas_gam_pois_ySoln.txt", header = FALSE))[,2]
Ipred.ClasGamPoisNorm  <- 736*as.matrix(read.table("clas_gam_pois_norm_ySoln.txt", header = FALSE))[,2]
Ipred.IsqGamPois      <- 736*as.matrix(read.table("isq_gam_pois_ySoln.txt", header = FALSE))[,2]
Ipred.IsqGamPoisNorm  <- 736*as.matrix(read.table("isq_gam_pois_norm_ySoln.txt", header = FALSE))[,2]

# Upload predicted Gambia's omega and the SSQw's
omega.Clas.gam <- as.matrix(read.table("clas_gam_pois_norm_beta2weather.txt", header=FALSE))
omega.Isq.gam  <- as.matrix(read.table("isq_gam_pois_norm_beta2weather.txt", header=FALSE))
ssq.Clas.gam  <- 921.23930292022328
ssq.Isq.gam   <- 921.23930421272462


####------------------- function to calculate the loglikelihood scores --------------#

loglike <- function(model=0, Iobs, Ipred,weather = 0,omega = 0,ssqw = 0){
	qp1  <- length(Iobs)
	
	if(model==0){
		#logL <- dpois(x=Iobs,lambda=Ipred, log=TRUE)
		logL <- rep(0,qp1)
		for(i in 1:qp1){
			logL[i] <- dpois(x=Iobs[i], lambda=Ipred[i], log=TRUE)
			#print(c(logL[i], Iobs[i],Ipred[i]))
			}
		
		
		}else{
			logL1 <- rep(0,qp1)
			for(i in 1:qp1){
				logL1[i] <- dpois(x=Iobs[i], lambda=Ipred[i], log=TRUE)
				#print(c(logL1[i], Iobs[i],Ipred[i]))
			}

			logL2 <- dnorm(x=Iobs,mean=Ipred, sd= sqrt(ssqw/(qp1)),log=TRUE)
			logL <- logL1 + logL2			
		}	
		
		return(sum(logL))
}

#  Log-likelihoods for Finland
llike.ClasFinPois      <- loglike(model=0, Iobs= Iobs.Finland,Ipred = Ipred.ClasFinPois)#
llike.ClasFinPoisNorm  <- loglike(model=1, Iobs= Iobs.Finland,Ipred = Ipred.ClasFinPoisNorm, weather = weather.fin,omega=omega.Clas.fin,ssqw = ssq.Clas.fin)#
llike.IsqFinPois       <- loglike(model=0, Iobs= Iobs.Finland,Ipred = Ipred.IsqFinPois)
llike.IsqFinPoisNorm   <- loglike(model=1, Iobs= Iobs.Finland,Ipred = Ipred.IsqFinPoisNorm, weather = weather.fin,omega=omega.Isq.fin,ssqw = ssq.Isq.fin)#

# Log-likelihoods for Gambia
llike.ClasGamPois      <- loglike(model=0, Iobs= Iobs.Gambia,Ipred = Ipred.ClasGamPois)
llike.ClasGamPoisNorm  <- loglike(model=1, Iobs= Iobs.Gambia,Ipred = Ipred.ClasGamPoisNorm, weather = weather.gam,omega=omega.Clas.gam,ssqw = ssq.Clas.gam)
llike.IsqGamPois       <- loglike(model=0, Iobs= Iobs.Gambia,Ipred = Ipred.IsqGamPois)
llike.IsqGamPoisNorm   <- loglike(model=1, Iobs= Iobs.Gambia,Ipred = Ipred.IsqGamPoisNorm, weather = weather.gam,omega=omega.Isq.gam,ssqw = ssq.Isq.gam)

# BIC's
BIC.ClasFinPois     <- -2*llike.ClasFinPois + 2*log(lenfin) 
BIC.ClasGamPois     <- -2*llike.ClasGamPois + 2*log(lengam) 
BIC.ClasFinPoisNorm <- -2*llike.ClasFinPoisNorm + 4*log(2*lenfin)
BIC.ClasGamPoisNorm <- -2*llike.ClasGamPoisNorm + 4*log(2*lengam)

BIC.IsqFinPois      <- -2*llike.IsqFinPois + 3*log(lenfin)
BIC.IsqGamPois      <- -2*llike.IsqGamPois + 3*log(lengam)
BIC.IsqFinPoisNorm  <- -2*llike.IsqFinPoisNorm + 5*log(2*lenfin)#
BIC.IsqGamPoisNorm  <- -2*llike.IsqGamPoisNorm + 5*log(2*lengam)

# AIC's
AIC.ClasFinPois     <- -2*llike.ClasFinPois + 2*2 
AIC.ClasGamPois     <- -2*llike.ClasGamPois + 2*2 
AIC.ClasFinPoisNorm <- -2*llike.ClasFinPoisNorm + 4*2
AIC.ClasGamPoisNorm <- -2*llike.ClasGamPoisNorm + 4*2

AIC.IsqFinPois      <- -2*llike.IsqFinPois + 3*2
AIC.IsqGamPois      <- -2*llike.IsqGamPois + 3*2
AIC.IsqFinPoisNorm  <- -2*llike.IsqFinPoisNorm + 5*2
AIC.IsqGamPoisNorm  <- -2*llike.IsqGamPoisNorm + 5*2


print("BIC's for Finland")
BIC.ClasFinPois      
BIC.IsqFinPois  
BIC.ClasFinPoisNorm  
BIC.IsqFinPoisNorm 

print("BIC's for Gambia")
BIC.ClasGamPois   
BIC.IsqGamPois    
BIC.ClasGamPoisNorm 
BIC.IsqGamPoisNorm

print("AIC's for Finland")
AIC.ClasFinPois      
AIC.IsqFinPois  
AIC.ClasFinPoisNorm  
AIC.IsqFinPoisNorm 

print("AIC's for Gambia")
AIC.ClasGamPois   
AIC.IsqGamPois    
AIC.ClasGamPoisNorm 
AIC.IsqGamPoisNorm

print("log-likelihoods for Finland")
#  Log-likelihoods for Finland
llike.ClasFinPois      
llike.ClasFinPoisNorm  
llike.IsqFinPois       
llike.IsqFinPoisNorm   

print("log-likelihoods for Gambia")
# Log-likelihoods for Gambia
llike.ClasGamPois      
llike.ClasGamPoisNorm  
llike.IsqGamPois       
llike.IsqGamPoisNorm   

#####-------------------------------------------  Now, Fitting the S-squared model in Finland and Gambia

# Upload predicted susceptibles and infecteds with the S-squared model: 
Ipred.SsqFinPois      <- 2420*as.matrix(read.table("ssq_fin_pois_ySoln.txt", header = FALSE))[,2]
Ipred.SsqGamPois      <- 736*as.matrix(read.table("ssq_gam_pois_ySoln.txt", header = FALSE))[,2]

llike.SsqFinPois      <- loglike(model=0, Iobs= Iobs.Finland,Ipred = Ipred.SsqFinPois)
llike.SsqGamPois      <- loglike(model=0, Iobs= Iobs.Gambia,Ipred = Ipred.SsqGamPois)

BIC.SsqFinPois      <- -2*llike.SsqFinPois + 3*log(lenfin)
BIC.SsqGamPois      <- -2*llike.SsqGamPois + 3*log(lengam)
AIC.SsqFinPois      <- -2*llike.SsqFinPois + 3*2
AIC.SsqGamPois      <- -2*llike.SsqGamPois + 3*2

print(BIC.SsqFinPois)
print(AIC.SsqFinPois)
print(BIC.SsqGamPois)
print(AIC.SsqGamPois)

print(llike.SsqFinPois)
print(llike.SsqGamPois)

#####----------------------------------- Calculations for the SEIR measles model with data from Birm. and London, UK cities:

####--------- Upload London's data 
Iobs.london  <- as.matrix(read.table("london.txt"), header=FALSE)
lenlon       <- length(Iobs.london)

# Upload predicted London's infected
Ipred.ClasLonPois      <- as.matrix(read.table("clas_lon_pois_ySoln.txt", header = FALSE))[,3] # N = 3249440
Ipred.IsqLonPois       <- as.matrix(read.table("isq_lon_pois_ySoln.txt", header = FALSE))[,3] # N = 3249440

# Log-likelihoods for London
llike.IsqLonPois      <- loglike(model=0, Iobs= Iobs.london,Ipred = Ipred.IsqLonPois)
llike.ClasLonPois      <- loglike(model=0, Iobs= Iobs.london,Ipred = Ipred.ClasLonPois)

# BIC for London
BIC.IsqLonPois      <- -2*llike.IsqLonPois + 3*log(lenlon)
BIC.ClasLonPois      <- -2*llike.ClasLonPois + 2*log(lenlon)
# AIC for London
AIC.IsqLonPois      <- -2*llike.IsqLonPois + 3*2
AIC.ClasLonPois      <- -2*llike.ClasLonPois + 2*2

# Print London results
print(BIC.IsqLonPois)
print(BIC.ClasLonPois)
print(AIC.IsqLonPois)
print(AIC.ClasLonPois)

print(llike.IsqLonPois)
print(llike.ClasLonPois)


####--------- Upload Birminham's data 
Iobs.birminham <- as.matrix(read.table("birminham.txt", header=FALSE))
lenbirm   <- length(Iobs.Gambia)

# Upload predicted Birminham's infected
Ipred.ClasBirmPois      <- as.matrix(read.table("clas_bir_pois_ySoln.txt", header = FALSE))[,3] # N = 1106465
Ipred.IsqBirmPois      <- as.matrix(read.table("isq_bir_pois_ySoln.txt", header = FALSE))[,3] # N= 1106465

# Log-likelihoods for Birminham
llike.IsqBirmPois      <- loglike(model=0, Iobs= Iobs.london,Ipred = Ipred.IsqBirmPois)
llike.ClasBirmPois      <- loglike(model=0, Iobs= Iobs.london,Ipred = Ipred.ClasBirmPois)


# BIC for Birminham
BIC.IsqBirmPois      <- -2*llike.IsqBirmPois + 3*log(lenbirm)
BIC.ClasBirmPois      <- -2*llike.ClasBirmPois + 2*log(lenbirm)
# AIC for Birminham
AIC.IsqBirmPois      <- -2*llike.IsqBirmPois + 3*2
AIC.ClasBirmPois      <- -2*llike.ClasBirmPois + 2*2

# Print Birminham results
print(BIC.IsqBirmPois)
print(BIC.ClasBirmPois)
print(AIC.IsqBirmPois)
print(AIC.ClasBirmPois)

print(llike.IsqBirmPois)
print(llike.ClasBirmPois)
