# Supplementary material for: First Principles Modeling of Nonlinear Incidence Rates in Seasonal Epidemics
Source: PLoS Comput Biol. 2011 Feb 17;7(2):e1001079. doi: 10.1371/journal.pcbi.1001079 (PMC3040644; doi:10.1371/journal.pcbi.1001079)
Supplement: Dataset S1 — Dataset and Python program files. In this directory you will fine all the python code needed to reproduce the calculations in the paper, including the figures. (2.90 MB ZIP) [file pcbi.1001079.s001.zip › computations/seir/show_seir-R2/BICcalcSEIR.R]

####------------------- function to calculate the loglikelihood scores --------------#

loglike <- function(model=0, Iobs, Ipred,weather = 0,omega = 0,ssqw = 0){
	qp1  <- length(Iobs)
	
	if(model==0){
		#logL <- dpois(x=Iobs,lambda=Ipred, log=TRUE)
		logL <- rep(0,qp1)
		for(i in 1:qp1){
			logL[i] <- dpois(x=Iobs[i], lambda=Ipred[i], log=TRUE)
			#print(c(logL[i], Iobs[i],Ipred[i]))
			}
		
		
		}else{
			logL1 <- rep(0,qp1)
			for(i in 1:qp1){
				logL1[i] <- dpois(x=Iobs[i], lambda=Ipred[i], log=TRUE)
				#print(c(logL1[i], Iobs[i],Ipred[i]))
			}

			logL2 <- dnorm(x=Iobs,mean=Ipred, sd= sqrt(ssqw/(qp1)),log=TRUE)
			logL <- logL1 + logL2			
		}	
		
		return(sum(logL))
}


####--------- Upload London's data 
Iobs.london  <- as.matrix(read.table("london.txt"), header=FALSE)
lenlon       <- length(Iobs.london)

# Upload predicted London's infected
Ipred.ClasLonPois      <- as.matrix(read.table("clas_lon_pois_ySoln.txt", header = FALSE))#[,3] # N = 3249440
Ipred.IsqLonPois       <- as.matrix(read.table("lhd_lon_pois_ySoln.txt", header = FALSE))#[,3] # N = 3249440

# Log-likelihoods for London
llike.IsqLonPois      <- loglike(model=0, Iobs= Iobs.london,Ipred = Ipred.IsqLonPois)
llike.ClasLonPois      <- loglike(model=0, Iobs= Iobs.london,Ipred = Ipred.ClasLonPois)

# BIC for London
BIC.IsqLonPois      <- -2*llike.IsqLonPois + 4*log(lenlon)
BIC.ClasLonPois      <- -2*llike.ClasLonPois + 3*log(lenlon)
# AIC for London
AIC.IsqLonPois      <- -2*llike.IsqLonPois + 4*2
AIC.ClasLonPois      <- -2*llike.ClasLonPois + 3*2

# Print London results
print(BIC.IsqLonPois)
print(BIC.ClasLonPois)
print(AIC.IsqLonPois)
print(AIC.ClasLonPois)

print(llike.IsqLonPois)
print(llike.ClasLonPois)

###############################################
#> print(BIC.IsqLonPois)
#[1] 96227.43
#> print(BIC.ClasLonPois)
#[1] 99779.85
#> print(AIC.IsqLonPois)
#[1] 96213.2
#> print(AIC.ClasLonPois)
#[1] 99769.18
#> 
#> print(llike.IsqLonPois)
#[1] -48102.6
#> print(llike.ClasLonPois)
#[1] -49881.59
###############################################


####--------- Upload Birminham's data 
Iobs.birmingham <- as.matrix(read.table("birmingham.txt", header=FALSE))
lenbirm   <- length(Iobs.birmingham)

# Upload predicted Birminham's infected
Ipred.ClasBirmPois      <- as.matrix(read.table("clas_bir_pois_ySoln.txt", header = FALSE))#[,3] # N = 1106465
Ipred.IsqBirmPois      <- as.matrix(read.table("lhd_bir_pois_ySoln.txt", header = FALSE))#[,3] # N= 1106465

# Log-likelihoods for Birminham
llike.IsqBirmPois      <- loglike(model=0, Iobs= Iobs.london,Ipred = Ipred.IsqBirmPois)
llike.ClasBirmPois      <- loglike(model=0, Iobs= Iobs.london,Ipred = Ipred.ClasBirmPois)


# BIC for Birminham
BIC.IsqBirmPois      <- -2*llike.IsqBirmPois + 4*log(lenbirm)
BIC.ClasBirmPois      <- -2*llike.ClasBirmPois + 3*log(lenbirm)
# AIC for Birminham
AIC.IsqBirmPois      <- -2*llike.IsqBirmPois + 4*2
AIC.ClasBirmPois      <- -2*llike.ClasBirmPois + 3*2

# Print Birminham results
print(BIC.IsqBirmPois)
print(BIC.ClasBirmPois)
print(AIC.IsqBirmPois)
print(AIC.ClasBirmPois)

print(llike.IsqBirmPois)
print(llike.ClasBirmPois)

##############################################
#> print(BIC.IsqBirmPois)
#[1] 334612.6
#> print(BIC.ClasBirmPois)
#[1] 362450.3
#> print(AIC.IsqBirmPois)
#[1] 334598.4
#> print(AIC.ClasBirmPois)
#[1] 362439.6
#> 
#> print(llike.IsqBirmPois)
#[1] -167295.2
#> print(llike.ClasBirmPois)
#[1] -181216.8
#
##############################################
