# Supplementary material for: First Principles Modeling of Nonlinear Incidence Rates in Seasonal Epidemics
Source: PLoS Comput Biol. 2011 Feb 17;7(2):e1001079. doi: 10.1371/journal.pcbi.1001079 (PMC3040644; doi:10.1371/journal.pcbi.1001079)
Supplement: Dataset S1 — Dataset and Python program files. In this directory you will fine all the python code needed to reproduce the calculations in the paper, including the figures. (2.90 MB ZIP) [file pcbi.1001079.s001.zip › computations/seir/show_seir-R2/clas_bir_pois_hess.txt]

1.07019165e-18 3.00369218e-15 1.48260552e-14
3.00369218e-15 2.79367845e-11 2.27898470e-11
1.48260552e-14 2.27898470e-11 1.19748007e-09
