# Supplementary material for: First Principles Modeling of Nonlinear Incidence Rates in Seasonal Epidemics
Source: PLoS Comput Biol. 2011 Feb 17;7(2):e1001079. doi: 10.1371/journal.pcbi.1001079 (PMC3040644; doi:10.1371/journal.pcbi.1001079)
Supplement: Dataset S1 — Dataset and Python program files. In this directory you will fine all the python code needed to reproduce the calculations in the paper, including the figures. (2.90 MB ZIP) [file pcbi.1001079.s001.zip › computations/seir/show_seir-R2/sens_isq_lon]

cnumpy.core.multiarray
_reconstruct
p0
(cnumpy
ndarray
p1
(I0
tp2
S'b'
p3
tp4
Rp5
(I1
(I3
I3
I259
tp6
cnumpy
dtype
p7
(S'f8'
p8
I0
I1
tp9
Rp10
(I3
S'<'
p11
NNNI-1
I-1
I0
tp12
bI00
S'\x00\x00\x00\x00\x00\x00\x00\x00\xa7\x02\xadW\x8bj\x83\xbea\xa2!\xd2\x97\xfc\x9c\xbe\xf3.r\xdd\t<\xae\xbe\x93F\xff\xa0\xed\xb4\xba\xbe\x91"\xcb\x8d\x05`\xc5\xbe\xaf\xdc2\xf3\xec\x00\xd0\xbe\xa5i\xd1kg\xd0\xd6\xbe\x96\x98V\xb2\x99K\xdf\xbe\xcf\xf0\xe1\xdd6\xcd\xe4\xbeo\x13\xd0zY\xef\xea\xbe\x9eC\xc3\x06 \r\xf1\xbe\x90\xa0\xbd\x89\xe1,\xf5\xbe\x8fb\xc8L#\xdc\xf9\xbe\xe5\xde5\x9ey\x1f\xff\xbe\xa7\x8c\x8a\xf2\'}\x02\xbf\xa2\x89\xc1W\x9d\xb6\x05\xbf9\xd6-\xabL9\t\xbfUJ~\x8a}\xfc\x0c\xbf\xf6\xdbXj\xbfv\x10\xbf\x14|q\x9fKu\x12\xbf\xfcs\xdc\xe6\r_\x14\xbf<VTu\x15\x0e\x16\xbf\xc6\xff\xde\x80iS\x17\xbf\xd3\'N\xe2\x17\xfe\x17\xbf\x03\xcb@\xc2<\xe7\x17\xbf5\xd8\xf1{\x90\xff\x16\xbfb0\x93F\x0eX\x15\xbf\x8cV+&\x18 \x13\xbf\x95,I3\xf3\x98\x10\xbfJ\x9b\xb9>H\t\x0c\xbfB\x9d"\xb2\xec/\x07\xbf\xfe\xac\xab!&\xe8\x02\xbf\x9f\xb6\x8fr\xf1\x9c\xfe\xbe\x87(\x0f\xce=\xc6\xf8\xbe\x19\x1e\x94\xb4\xb0*\xf4\xbe\x98tT\x07\x9e\x99\xf0\xbe.\xa6n\xd2\x8d\xbf\xeb\xbe\xde@(D\xa8\x9c\xe7\xbe\x02_.\x83\x9c{\xe4\xbe\x08\xbd\\\xa1T\x1d\xe2\xbe\xdeE\xebR5Q\xe0\xbe\xabN\xa8=\x93\xe5\xdd\xbe\x90U.\x1b\x9e\xce\xdb\xbe\x7f\xd8\xd8\xd8\x107\xda\xbeV\\\xba~\xf7\x03\xd9\xbe2\x92!E<#\xd8\xbe\xcc[\x9e\xf6\xc2\x89\xd7\xbe\x0cO\x9d7&2\xd7\xbe\xc4!\xfe\x95\xf4\x1b\xd7\xbe\x90a\x92nMK\xd7\xbeb\xb1\xdf\x05\xbf\xc8\xd7\xbe;\'zcF\xa1\xd8\xbe\xfc\xd4\n\x18O\xe6\xd9\xbe0e>E\x8f\xad\xdb\xbe\x96\x87K\x9b\x9e\x10\xde\xbe\x0b?\xee\xca\x18\x96\xe0\xbe\r\x12\xa4\xd0{\x8f\xe2\xbe\xe1*\x82\xc3\x1c\x04\xe5\xbe\x8f\xf5[-;\x03\xe8\xbetE4\r*\x9b\xeb\xbe\x1aj\x83\xf5\x1c\xd9\xef\xbeW_+z\xb3d\xf2\xbec\'\xf1\xe7\x16<\xf5\xbe\xb4\x81\x11\x989y\xf8\xbeJ\x84!\xf3\x99#\xfc\xbe\xd4Mh8\x0f"\x00\xbfIkn\xd5\x8br\x02\xbf\x04\xba\xde\x8e\xbd\x08\x05\xbf\xb3\xa6u"g\xe9\x07\xbf\xb8\x14\xf3\x10\x83\x16\x0b\xbf\x00i\x0b\xfd\xbd\x8b\x0e\xbf\xa8\xe7\xb9g\x93\x1c\x11\xbf\xe9\x9cy#&\xfe\x12\xbfC\x9e\x96\xdd\xaa\xcc\x14\xbf3\n\x9a\xea\xea[\x16\xbf;O\xaa\xc7\x92t\x17\xbfRP\xb4i\xa9\xde\x17\xbf\x7fW\x96\xb5\x82r\x17\xbf\xf5w\xd8\xc3\xb3)\x16\xbfg\t7\x0c\'&\x14\xbf@\xc1\x9fyy\xa9\x11\xbf\x05\x9d\x00(c\x01\x0e\xbf}P)\xc8\xb6\xde\x08\xbf\x886\xc4\xc9gF\x04\xbf\x14\x1e\x13\xf6\xa3d\x00\xbf\xedE\x1b\x1d\xab\x80\xfa\xbeG\xcc\xbb\xbd\xd9\x92\xf5\xbe\xf8\xdb\xa1\xa0\x90\xca\xf1\xbe\xa5[\x0e\xa0I\xdc\xed\xbe\xb0\x90\xb6CZ\x91\xe9\xbep\xe6Ua\xa2[\xe6\xbe\xac\x0e\xda\x03\xe5\xf4\xe3\xbejm\x8f\xa9\x95\'\xe2\xbe\xcaNA\xdc\xf5\xcb\xe0\xbeB\xab(;<\x8a\xdf\xbe\r\x0cp6\xd1\xfc\xdd\xbe\x9b\xae\x1c\xc0\xc4\xd2\xdc\xbe\xae&\xe4\x11\x80\xf8\xdb\xbe\xff\xbb\xf1a\x86a\xdb\xbe\x16\x96\x88\x06\xf4\x06\xdb\xbe\x85\xd2\x7fo\x87\xe6\xda\xbeZ\x94\xd6\xec\x0e\x02\xdb\xbe\xdc\xd8 \xd4\x1a_\xdb\xbep\xabU6\xd6\x06\xdc\xbem\xf92w\xe9\x05\xdd\xbe\xd4\xa9\x1ftKl\xde\xbeb?,\x0fu&\xe0\xbe\xe2\x1a\x94\x94\x8e^\xe1\xbe\x08\x004\x0b\xf3\xe9\xe2\xbe\xdak\xb8\x85\x8b\xd4\xe4\xbe\x93>\x10#H*\xe7\xbe\x91\xb5\xa3u\xe9\xf6\xe9\xbe4\xa8k\xed\x13F\xed\xbewp\xfd\xd0\xe1\x91\xf0\xbe\xe8\x98\x87Y\x93\xce\xf2\xbe\x02m\xd1\x93\xe8`\xf5\xbesk?\x06\x95R\xf8\xbe\xe1\xc9t\xd4\xee\xaf\xfb\xbekP\xe1)\x82\x88\xff\xbe\xca\xb7N}\x9e\xf7\x01\xbf\xb2\xdf\x1c\xe4\xe0|\x04\xbfw\xc1h\x0b\x11_\x07\xbf\x8c\xcc\x86T\xeb\xa6\n\xbf/\x04\xb8;5V\x0e\xbf\xe49|\x84\x1b0\x11\xbfe\xaf\x89Q\xbaO\x13\xbfp\xc4U\x1d~e\x15\xbfr\xda\xf3\x04\xb78\x17\xbf\xb0\xc5\xae\xba\x9f\x81\x18\xbf\x9ex\xbe\xaf\xb7\xf9\x18\xbfkk\x84T\x82t\x18\xbf\xef\x02>h\xbf\xf4\x16\xbf\xcd\xb8R\x7f\xc2\xaf\x14\xbf\xfb<\xfa\x17\x0e\xfb\x11\xbf}\xf8\xf1C\xf9^\x0e\xbf\x1f]\xdf\xf2Y$\t\xbfZ\x10\xa9-\xf2\x96\x04\xbf\xc6\xf5\xbe\xb2\xb4\xd3\x00\xbf\x8fXV\xf4\xc4\xa8\xfb\xbeO5\\h\x8e\x00\xf7\xbe\x98\x91\x0f\xf9\xccp\xf3\xbe\xba\xa3\xc7\xf2,\xbd\xf0\xbe\x9e\x10\xdb+\x1fc\xed\xbe\xf8t^1\xddG\xea\xbe|\xf2\x9d\xe2\xb4\xe7\xe7\xbe\xee\xf5[\xe8\x00\x12\xe6\xbe\x84\xacz\n\xfc\xa2\xe4\xbe|\x06s\xa2\xb7\x80\xe3\xbe\x13\xa1T\xc0\xa1\x98\xe2\xbe\x06*T~\xa0\xdd\xe1\xbe\xe0\xf3\xfb\xe8\xafF\xe1\xbe\xeaM\xd0#\xe9\xcd\xe0\xbe\xb8esY\xdao\xe0\xbe\xe2\x11\xf5m\x1a+\xe0\xbe\xd1\x0c\xda\xdb\x06\x00\xe0\xbeI\xe6\\i9\xe1\xdf\xbe\xe4\x05\xbfj_\x00\xe0\xbeI\x8a iA4\xe0\xbe\x8a\x0e\x8a\x87\x84\x92\xe0\xbe\x10\x07.\x1f\x8c"\xe1\xbev\x9fX\x8c\xa0\xec\xe1\xbe1\xc3\x92\xea\xab\xf9\xe2\xbe\xd9\x9a*D\x00S\xe4\xbeAS6\xbe=\x02\xe6\xbe\x02Oj\x11q\x11\xe8\xbe\x06M\xc8\xd9~\x8b\xea\xbe\xefq\xe7\x19\xe8|\xed\xbe\x06T\x00=uz\xf0\xbe\xf0z\xaa\xddz\x83\xf2\xben+H\x903\xe6\xf4\xbe\xba\x9e\xf7\xcf6\xb3\xf7\xbe\x97o\xca\x10\xed\xff\xfa\xbe\x18POr,\xe7\xfe\xbe*\xa0\x06\x9d\x81\xc4\x01\xbf\xde\x94=\x99X\x84\x04\xbf\xa5\x8e\xf74\x91\xc3\x07\xbf\xfb\xc4:&\xc5\x8b\x0b\xbf\xf2\xbd\xf9\xb3\xdf\xd5\x0f\xbf\xaf\xabK\xa1\x13>\x12\xbf\x0e7\xa8\x17\xc7\x95\x14\xbfDo\x8a\xb7\xbe\xae\x16\xbf\x13X]t\xd03\x18\xbf\xeb\xe2\xfex\xc0\xd4\x18\xbf>\x1b\xb4H\\e\x18\xbf\x07\xbdx\xea\x06\xf3\x16\xbf9\xc5\xfaD\xe5\xc0\x14\xbf;\x96,\xb4\xc3,\x12\xbf+\xe3t\x8d\xdb\x1d\x0f\xbfM\xde\x10e\xe3K\n\xbf\x8eqW\x93\xde$\x06\xbf&\x7f: t\xba\x02\xbf\x05\x0b>\xd3\x00\x01\x00\xbf\xae\x8cF\xbbX\xbe\xfb\xbe4\x98\t\x0b<p\xf8\xbe\x8c\xb7\x02\t\xdc\xe1\xf5\xbe.\x12w\xa4\xc3\xe5\xf3\xbe%hF\x9e\xb3W\xf2\xbe\x92\xed\xce\xd7\xc8\x1b\xf1\xbe\x99V\xd4\x98\x08\x1d\xf0\xbe\x88\x11v\xa1\xc3\x97\xee\xbe\xd7bC\xf7\xbf9\xed\xbe\x08\xee\xe0SB\x0f\xec\xbe\xb4\xe9\x10\x87\x19\x0c\xeb\xbeItQe\x82\'\xea\xbe=\xc7\xceeZ[\xe9\xbeU{-\xfa\x94\xa3\xe8\xbe\xcc,\x9cF\xe2\xfd\xe7\xbe\xd6b\x19\xb5xi\xe7\xbexu=\xda\xf4\xe6\xe6\xbe\xfc\xb3\x15{Dx\xe6\xbec\xfc\x1c\xe1\x92 \xe6\xbe\xa0e/\xe7.\xe4\xe5\xbe\xd7\x0e\xe2\x01g\xc8\xe5\xbeq\x16\xd6#]\xd3\xe5\xbe|\xfc5\x0c\xdb\x0b\xe6\xbew!\xb9\xba5y\xe6\xbe}K/\x9dR#\xe7\xbe\xe1_~i\xe1\x12\xe8\xbe\xd1\x87j\xc9\xdaQ\xe9\xbe\n\xec\x02\xbcO\xec\xea\xbe\xac\xa5[\xf9\x91\xf1\xec\xbe\xc02f\x8c\xbbu\xef\xbe\xcf\x84Sx\xccI\xf1\xbe\xf9\xab\xe1\xfdv7\xf3\xbe:\x8e\x10\xecu\x9b\xf5\xbe"\xd6\x90\xa9-\x94\xf8\xbe\xd9\x14nO)G\xfc\xbe\x92\x13\n+\xc6o\x00\xbf\x84\x82\x9a\xe5BD\x03\xbf\x1b\xf1!\xaca\xb0\x06\xbf$\xbc\xd4|\xfd\xb1\n\xbfN\xaf\xab\x82\x81%\x0f\xbf\xf5\x91J\xa9\x0e\xdb\x11\xbfl\xe1\x7fY\xf3\xec\x13\xbf\x02\x81\x18\xbfGt\x15\xbf\xdb1k\xe8\xf3\'\x16\xbflMJQ\xd4\xe7\x15\xbf\x03\x1b\xd29\xd6\xca\x14\xbf\x1b\xdaw\xf5!\x13\x13\xbf\x16\x8fl\xdf\xcc\x11\x11\xbf\x80\xfe:\xd6\x90\x19\x0e\xbf\x8e\x000\xd1\x80d\n\xbf\xe6\xb4\x1d\xbcH1\x07\xbfN\xe9\xe2\xf6\x11\x8a\x04\xbfpO\xc3,\xe0d\x02\xbf\x95\x10\x97!\xc9\xae\x00\xbf]A\xce\xbf\xcd\xa5\xfe\xbeJw\xcaV\xd0{\xfc\xbe\x15S\xa9<\xf1\xbe\xfa\xbe\x98[%N\xf6T\xf9\xbe\x83#\xc5Tr)\xf8\xbe\xbf\x91\xf0\xd1\xc3,\xf7\xbe\xb7\xf72\x96\x0fS\xf6\xbeg\xee\xad\x8b]\x93\xf5\xbe/\x8c\x86\xbf\xe2\xe6\xf4\xbe\xf1|m1wH\xf4\xbe\\\xc7oG1\xb4\xf3\xben\xbf\x10\xd5\x1f\'\xf3\xbe\x00\x00\x00\x00\x00\x00\x00\x00\xf50m\xdd\xd0^t>x\xf8\xffSRd\x85>K\x8a\xb5\x0c\xe3\x96\x91>M\xfa\xbd\x07\x97\xfd\x99>\x1eW\xab\xa0J\x07\xa2>\xaaz\xd7w\xe6\xee\xa7>\x9f\x03W\xbe\x8f\xb3\xae>\x0b\x9a\x02\xfb\xbb#\xb3>\x92\x0e!?\xecI\xb7>\xb8c\xc2p\xe0\xbe\xbb>\xef!g\xa0\xe4:\xc0>F\xab\x13oM\xb2\xc2>E9\xf2\xa4:B\xc5>\xbfMc{\xb0\xe7\xc7>\xf1\xa8r\xd1A\x9d\xca>\x8a\xbd\x81\x97\x00V\xcd>\xe0\x19\xf2\x86\xf0\xf5\xcf>\x96}\x89P\x03$\xd1>\xb9a,\xbar\xf9\xd1>4P!\x9d\x068\xd2>\xf3Y\xab\xe6\xa6\x86\xd1>\xd5q\x9c\xdda\x04\xcf>.k\xca\x8a\xbe\xb3\xc7>\xb9M\xa4\xd9*\xec\xb9>\x1e\xb9V\x04\'\xdcp\xbei\xc2\xe3\xccZO\xbe\xbeS\xbd\x0c\x15\xde\xb6\xcc\xbe\xc4\xe1#[\x82\x8c\xd3\xbe\x1b\x90<x\x8b\x82\xd6\xbe&8\xd5\x84\xa0,\xd7\xbeix\x9a\xeb\xfc\xf5\xd5\xbe.\xa7`\xcb<\x87\xd3\xbeC\x86\x85\xbd5\x88\xd0\xbe\xbe\xab\xe6$\x0c\xf5\xca\xbe!\nQt\xfd]\xc5\xbe@\xf9\xfe\x94N\x98\xc0\xbeaq\xec\x99|l\xb9\xbe\x9b\xc1\xb5\x9e5P\xb3\xbe\xf1\xe6\xd7\x03\x03;\xad\xbeR\x8aq)\xbc\x1c\xa6\xbew\x96dj\xbb\xc2\xa0\xbe\xefE\x8d\xddN{\x99\xbe\xa4\xef\x9f\x99\x96g\x93\xbe"I\x1e\x8b\x93|\x8d\xbe<\x9b9\xaaj\'\x86\xbe\x06k\xb7\'\xb2)\x80\xbeN\x81?M\xe1\x01v\xbe\x91\xf5\x86\x16K\ni\xbeM\x8d\xb6\x08\xa2*I\xbef\xfc\xe7\xf3t\x18[>\x951\x11\x84\xfd\xdfq>\x96\x0751x\xca~>3~\xec\x8c\xb0\x13\x87>\xb5w\x8bd\xdd$\x90>\x82\x0e\x7f\xa7:\xa7\x95>\xb5]\xef\x00\xb0-\x9c>\x0f\x91\xc6sy\xe5\xa1>\x13\x9a\xb8:\xb7B\xa6>4P@\xec\x91+\xab>\xf5\xeb\xebM\x1eL\xb0>\xc4I\xef\xf8\x80?\xb3>y\xb1}\xed\x17l\xb6>_\x86\xcb\xd9\x11\xd1\xb9>\x97\xf2i\xdc)r\xbd>\xd2x\xf93\n\xac\xc0>?\x12\xc4?\x9f\xc7\xc2>\x18v\xa8\xe5\x17\x12\xc5>\xd9\xe6:\xb9I\x8e\xc7>?\xf2\xec\r\xba5\xca>\xbbAA-q\xef\xcc>\x19.\x95\xbc\xec\x82\xcf>;\xc4\x90\x7f\x17\xc4\xd0>/J\x19\x96\xf1,\xd1>\x01\xd3\xa7\x01\xc1\x8a\xd0>\xdfr\xa7\x87\xb5\xbc\xcc>\xb1Uq\xde\x91\x89\xc4>\x89Q\xb0;\r\xdc\xb0>C\xeb\xd9x\xa5\xef\xa9\xbe\x03\xc1$\xef\xfd\xf1\xc5\xbe\x9cy\x962\x08\x99\xd1\xbe\xbbk\x98\xda\x17\x03\xd6\xbe\x8d\xeai\x90\xbc\xc7\xd7\xbe\x9dT9\xfb\x05-\xd7\xbe\xd0\xf4\xf5m\xed\xe9\xd4\xbe7fJ\xecT\xcd\xd1\xbe\x01\x92fwM\x00\xcd\xbe6sP\xd4\xb8\xdd\xc6\xbe\xbb47\x9aX\x9d\xc1\xbe\xfa\xf9\xa4\x07\xab\xb7\xba\xbe\xdaXYy\x8c\x12\xb4\xbe\x8a?0\xfdO\x07\xae\xbeTo*\xb4Ys\xa6\xbe\xf4\x0e\x8b\xd3`\xd2\xa0\xbe\xed0\xef\x89pK\x99\xbe4\xe6\xff`\xcf\x11\x93\xbe\xc95\xc9\xb2\x90\xbb\x8c\xbe\x90\xea\r\x08av\x85\xbe\x0f\x0c\x1cK\x83J\x7f\xbe J\x1e\x1e\xc0\x85u\xbe\xe6j~\x88\x90\x99i\xbe\xce\xa8RzI\xcbQ\xbe\x99\xb3\xf9)\x1b{P>\x14l\x1d\xb57\xe5j>\x8f\x8bV\x02\x07\rx>\x9c\x1f\xd3\xbd\xeb6\x82>\xed\xb8n\xa1\x10\x87\x89>\xe4\x96\x9c\xce\xb0\x16\x91>\x95\xf8\x82\xe5?+\x96>|\xde\x80g\xdd\x10\x9c>\xf43#\x9a\xd1g\xa1>\xc0q7\xe2m4\xa5>\xc9}\xbfw\xf5l\xa9>\x1c\x0b\xf9\xd0\xb2\x10\xae>i\xf1\xbd\x11p\x91\xb1>:\x16W\xce\x1eW\xb4>d\xc8\xeb\xe5\x1dd\xb7>M\xd0\xd0|\x86\xc9\xba>\\\x85\xe9\xbb\xf2\x9e\xbe>\x97]\x99j\x99\x80\xc1>p{\x16<V\x07\xc4>\x05\xb2%\x1b\xdd\xef\xc6>\xe4\xf22\xa2(<\xca>,o\x1a@\x9e\xd7\xcd>\x00.\xa3\x87\xe8\xc1\xd0>9\x1a\xaf\xde\x8b_\xd2>\xc0\xf5\xffU.V\xd3>\xb4\xa5\x1f\xde\n\x08\xd3>,\xea\xd2Q\xd2\xc1\xd0>U{-R\x89\xfb\xc7>CfM\xc4\xef\x14\xb3>\x80{\x06\xc7<\x1d\xb0\xbe\xa3\x0e^\xcc\xff\x9c\xc9\xbe\x9a\xe5"T\x91\xd5\xd3\xbe\xe1\x91\xe0\xe3S\xf9\xd7\xbe\xe19\xca\xef}\x0b\xd9\xbe|W\x85\xe27\xa9\xd7\xbe8\xb1\xf0%\xfc\xc7\xd4\xbe\x8b\xa9\xe8\x04\xdcM\xd1\xbe\xa28\x13\x0e\x91\xbb\xcb\xbeOL\x17\x9b\xaa\xa3\xc5\xbe\xec\xd7\xf9i\xdd\x98\xc0\xbe\xa9\x94\xfb\x9b\x008\xb9\xbe (Yt\x1d\x19\xb3\xbe\x97\xf2\xfd\xf6[\xfb\xac\xbe\xb4\xc2\x8ai\x90\x1f\xa6\xbe,^\xb5C\xa9\n\xa1\xbe\x0eKC\tD\x8b\x9a\xbe\x08\xa5zg\x9e\xe9\x94\xbe\xd1\xe7\x1bGy\xa6\x90\xbe4\x0e\xe7\xa2,\xb6\x8a\xbe\x1cj&)Cu\x85\xbe\xb8\x96\x84\xa5=\x15\x81\xbef:\x11\xae)tz\xbe\x1c\xda\xb1\xb6\xe8/s\xbe\xd2Y\xd4Q\x16\xb4g\xbe\xf2@\xf2mj\xd6O\xbe\xcc\xe8\x81h\x8fwS>\x1d\xa2\xb6ig2n>\x14\xc2\xf1%V\x17{>\x1dZ\n<\xd5\x95\x84>L\x86~=_\xcc\x8c>\r\x1e\x8f\xb2\x9a#\x93>|\xd7.\x01\x18\x8b\x98>\x17\xf5\xd4\'\xbb\xa2\x9e>\xa4q\xbc\x16Q\xb9\xa2>\x9c\x1fI\x18&\x85\xa6>\x9d\xbdK\xc1k\xc3\xaa>\x8f\xba\x87Q\xbd\x8c\xaf>\x06\xa7\xf0\x16e\x83\xb2>\xb2O\xc3\x00l\xb3\xb5>,\x12"r\x9ey\xb9>L\x97\x890X\x01\xbe>\xbdNg\x17\xbe\xbd\xc1>\x9e\x89y\x8c\x84\x0b\xc5>\'X\\\x94\\\xf8\xc8>?G\x95C\xcfy\xcd>\x0ca\xd2=()\xd1>Z\x1a\x83\xfeQv\xd3>\x94j\x88\xa7\xcc\x1b\xd5>c\xb5[aaP\xd5>}X5\xd080\xd3>\xceB\x94\x1b\xb9:\xcc>\xfcUT8\x83\x01\xb9>g\x84\x14a\'\x88\xa9\xbe\xfc\xc8\x9cG\x16\x8a\xc8\xbe\x97\xae\xc8\\\x9d#\xd3\xbe\xc2\\g/\x1b\xd5\xd6\xbe\t\x99V\xb2\xf0t\xd7\xbe_we\xa1L\xd5\xd5\xbe\xd0.Ih\x07\xf9\xd2\xbe\x81\x1c\x81\xf4\xc0m\xcf\xbe\xec\xe5I\xc3\x0b2\xc9\xbeI\xb0\xa7\xe3\xb4\xc8\xc3\xbe9\x9f\x92\xfa\x9d\xb8\xbe\xbeO\xfd\xd2X6\xc4\xb7\xbe; \xca\x14\x8eo\xb2\xbe\x88\xfe\xb6?\xce\xd3\xac\xbex%F+\xaa\xcf\xa6\xbeVu\xd99\xf8S\xa2\xbe\x9f\xd0\xcb\xb0\xc5\xf8\x9d\xbe\xa0<\x0e\xe6[\xf8\x98\xbe\xd3\x04\xd6a\x853\x95\xbeU\xbd\xb5\xfaZT\x92\xbeH\xb7\xb3\xadh\x1a\x90\xbe\xe3\x841g\xc0\xa8\x8c\xbe\xcc\xdc\xc6E{\xb6\x89\xbe\xda\x1b\xd8\xa0T\x1d\x87\xbem\x95E>\xd8\xa4\x84\xbe%\x1f\xb6Py\x19\x82\xbeO\xd5\x81\xce\xb9\x95~\xbe\x93\x95\x99k\x19\x17x\xbeC{\x12\xa3\x80cp\xbe\xfa\t\xe9H\x9a\xc5\\\xbeN\x83\xd8=\xfb\xe3M>\x8d\x03\xb2RX\x97p>\x07\xa8\xb0\xccM\x88\x7f>\x83\x13xB\xec\\\x88>y`\xff.\x97\x19\x91>\xa7\x1aUD\xd8\xba\x96>\x05\x1c\xca~\x0f8\x9d>\xda\xdc\xcd\x0e\xe9e\xa2>u\x08\x82\xd2\x1a\xe6\xa6>\xe6_:\xb1\xe6X\xac>5 \x82\x81\x85\x87\xb1>\xd7\x83E\x9f\xb8\xb7\xb5>\xa4_\t\x0b;\xfa\xba>T\x18\xfa{\xad\xc7\xc0> \x85m\xfa\xa3\xd4\xc4>v>\xd0(\x1a\xa4\xc9>\xe8x\x90\xcb\xe9\xfd\xce>\xd2\xdc\x10`\xe7"\xd2>I\xa9\xe3\xfd\')\xd4>OY\x89[\xcc\xb7\xd4>\xba\xd9\x19*\xcc\xe4\xd2>\xa2\xbe\x7f(lS\xcc>p\xf2\'\x99Q\x8d\xbb>g\x1a7y\x01\xfa\x98\xbe\xd2\x7f\x99\xc1\x01\xa6\xc2\xbeG\x99\xfe\xd8\xc2\xce\xcd\xbep\x0f\x98\xa9W\xb9\xd1\xbeB\xe9+:\xb2\x17\xd2\xbe\xc6\xa4\x83\xb2\'\xc8\xd0\xbe\x96:\x86\x94\x975\xcd\xbe\xeasu~\xc8\\\xc8\xbe\x04\xa2Jh\xc4\xc6\xc3\xbe\xc8\xd8Lp\xec\x9d\xbf\xbe\x8f\x1c\'\x7f\x1e\x1e\xb9\xbek<\x8b@\xbf\xfa\xb3\xbe\xcf\x90\x9e\x15F\x02\xb0\xbe\x04u\xf8\x82<\xf8\xa9\xbei\xa8\xcc\xe8\xbcg\xa5\xbej\x1a\x12"\x0b\xfb\xa1\xbe\x96\xe2\xcd\xcek\xd8\x9e\xbe\xbcC\x10\x07\xd1\n\x9b\xbe\x04\x03\x96f\xce;\x98\xbe\xd5\x1b\xc8\xb6\x03.\x96\xbe+\xda\xd4#\xcb\xb2\x94\xbe\x11\xd5\xdc\xe4\xd0\xa5\x93\xbe\x00\x00\x00\x00\x00\x00\x00\x00\x19\x08\xd4\x17\xad,a>\xebn\x06L\xd0\x97u>\x16\x03\xd0\xb6\xea\xd1\x82>\xfc\n\xb4\x9b\xdd\xa2\x8c>J\xa99\x02\xe9;\x94>c \xa8\x01\x889\x9b>\x05\xe8\xd3f\x8d\xa6\xa1>\xe3\x0e\x9f,<5\xa6>\xa9\x92\xd3Vo<\xab>\xd8]\xcc\x01\x08V\xb0>\x16\xde<\xae\xd39\xb3>\x00\xe9Y\x0f\xadB\xb6>_\xd8\x0e}\x9ek\xb9>\xfd5x\x9d\xdf\xb0\xbc>"c\xf9+\x83\x06\xc0>\x0f\xc8\x18A\xd8\xb9\xc1>\x16\xf1\x81W\x99d\xc3>\x07$|\xd1\x92\xeb\xc4>\x8a\xe1\x1b\xd9[\x1f\xc6>y`\x86\x14\x15\xb6\xc6>\t6\xc0\xea\xabI\xc6>\xe2;\xa6C>a\xc4>+\x98\x88c\x0b\x8d\xc0>~>\xaa\xed\xe8-\xb5>\xb2\xe5\x1d\x8dN\xd5\x95>&)\x01h\x8f\xe8\xa8\xbe_\xe1+$\x10\x06\xbe\xbe\xe3n\xb9+cB\xc6\xbej\xeds\xe9\x94\xf7\xca\xbe\xbd\xc1\xd5\xe7E\xcc\xcc\xbe\x14Ap0/\x13\xcc\xbe38s\xf8A\x88\xc9\xbe\xf9V\xf7\xea\x98\x00\xc6\xbe\xca\xd1\r\xdf=0\xc2\xbe\x96\xb1s\x063#\xbd\xbe\x85\xae\x8e\xf7\x8f\xcd\xb6\xbe\x89\xef\xbb\xb4\xca\x8e\xb1\xbe\xd7\xa1\xc3]\x15\xc2\xaa\xbe\xb5!\xe9\x03\xd8F\xa4\xbe\xe2\x8e\xe5\x04\xcb\xad\x9e\xbe\xb6\xd5q0\x13<\x97\xbe\x9c\r\x11\xb6\x80\xa4\x91\xbe\xcf\x9b\t\xb0\xe4\xda\x8a\xbe\xf7\xe0\x82\x9d\xc3m\x84\xbe#\xe31\x8cP\xda~\xbec4\xb5\r\xa8\xcdv\xbe\xdc\x0c\xab\xef|\x03p\xbe]y\xd4\xb1@\xd9c\xbe\xfeu\xd0\x13\xa2@P\xbe/G\x14e\x9f\xe4?>\x98\xb0\x87m\x06Ka>\xc0\xd2\xfa\x9b\xedJp>\x9b\x95\x8bR\xd5Sy>\x1a#R\xfc\xc7\x11\x82>|\xa7\x01\x91L\x8b\x88>N[\xa4\x93\xd2\x1e\x90>h\x1b\xb6cl\xa2\x94>\xf96\xfe[:\xd7\x99>0X\xe8&1\xbc\x9f>\x92\xbd\xa7i\xc5$\xa3>\xa9\x13A2\xe0\xb9\xa6>\xe0p4K\x04\x98\xaa>^\xf7\xdaa\xb5\xbc\xae>\x91k\xb5PD\x95\xb1>\xb2\x8b\x9a^\x19\xf5\xb3>\nL-2\xe0\x84\xb6>\xfb\x06w,\x96L\xb9>a~~\xef\x9eQ\xbc>{"\x07|\x8a\x90\xbf>\xf3SX\x98\x91y\xc1>\x00v\x9e\xf4\xea \xc3>\x8d\xbfG\xf7m\x88\xc4>\x94\x93\r\xa5\xb1V\xc5>\xba(\x0c/.\x0b\xc5>?\xd4\x15\xa6\xff\n\xc3>>\xd7P\xa6\xfe\x93\xbd>\x07\x88MP$$\xb0>\x87\xa3=\xf0\xb0\x06v\xbe~\xad\x85\xad"\xa3\xb4\xbex\xa0\xf5\x1eq,\xc3\xbe+\xf1W\x91\x97\xb7\xc9\xbe\x98\xa9\x12{\xc9\x18\xcd\xbeJS\xfd\x1b\x8eZ\xcd\xbew\xb5)h\x9e5\xcb\xbe\xbf\x8b\xd7I\xc9\xa6\xc7\xbe\xef0A\x8c\x1d\x94\xc3\xbe\xe7\xc6*\xa2\xe4?\xbf\xbe\xb3`\x1b\xb0\x93H\xb8\xbe3\xb9!QY\x86\xb2\xbep41e\xbb\xee\xab\xbeK\xa3\xbeV/\xed\xa4\xbehE\xef!\x1eK\x9f\xbe\xcc\x9d#\xe8\xffl\x97\xbe\xb9\xafSU\xc2\x96\x91\xbey?h\x14\xae~\x8a\xbe\x94\xdf\x97\x1c\xaa\xf8\x83\xbe\x11\xdd\xb4\xea\x16\xf4}\xbe\xa6y\x01\x00\xb0\x12v\xbe?\xb8\x91N\xe5)o\xbe\xa0_\xa7\x9b\xbd\xd7c\xbe\x8e\x97\x02\x100\x8fR\xbe5\xf3\n\xf2\xe3\xbe$>\xa3`\xc5\x85\xe5)Y>\x84PJ\xecs;i>\x83\xac\xe3K\xa1\xf0s>\xb1|g<}\x90|>\xcf\xca>\xcc#b\x83>TG\x9eq1d\x89>\x14x\xc51\x822\x90>\x891\x85r\x0b9\x94>\xd3\xc9\x12\x89\xf4\xc7\x98>\n\xfd\xe5\xc6T\xde\x9d>\xces\xb6=h\xbd\xa1>\xa0\xbc\xf6\xbb\xb9\xcf\xa4>\xc2\xa38\xbb\r+\xa8>\x8b\x86|\rT\xda\xab>\x19\xa0SG\x0c\xf0\xaf>\x84\x18*%nC\xb2>\xac\xfbS\x13P\xe0\xb4>\x0b\x95S\x08\x81\xe1\xb7>\xf2\xa2\xdey\xf0W\xbb>k\xfc\xaa\x8aLK\xbf>Z\xf0\xbb\r}\xd6\xc1>\x92n\x89{\x91!\xc4>!$\xefb\xb7E\xc6>\xdc)\x83\xa6\xa2\xcd\xc7>\xac\x01\xe4\xefO\x08\xc8>\xf8\xc5\x0c\x05\xce\x1b\xc6>D\x03W\xbc{F\xc1>\x12\tk\xde!\x9c\xb2>:\xbc\xb9V\xf9X\x81\xbe\x11\xdahI\xf9]\xb8\xbem\xe8t\xd1o\xd6\xc5\xbe[\xf5\x19qaS\xcc\xbei\x949\xa4\x93\xff\xce\xbe\xc8\xf8\x9d\xe9gL\xce\xbe`\xcd\x1f=BM\xcb\xbe\xed.>\x88\xec,\xc7\xbe6\x17\xdb}\xc1\xd5\xc2\xbe\x0c\x96\xdd\xe3^\xaf\xbd\xbem\x01\xcb\x1f\xf3\xe9\xb6\xbeX\x96\xe7\x19\x0bx\xb1\xbe\xdag\x02\xc6q|\xaa\xbe\xe4\x1f@&\xee\x13\xa4\xbe\x9b\x0c\xaf\xd2u\x93\x9e\xbe.\x06\xb4\xfb\x84w\x97\xbe\xf8\xa7\xf4\xd4h2\x92\xbe\xb2\x9d\x0b\x0bh\x8b\x8c\xbe\x8c\xa4\xa2\xa2\xef\xa2\x86\xbe\xbb\x0c\x94\xef\xfe\x1b\x82\xbed\xee\xd1\xe7 \x17}\xbe\xc0\x17\x8b\x14\x98Aw\xbe\xef\x8e\xb1C\xe49r\xbe\xa4z\x89\x01\xfa4k\xbe\xd2\xce\xec\x05\xe9\x19b\xbe\x99\x892\x1d\xe7\x0fQ\xbe\x93k\x19\xf6,\x820>\xf9q\xc1\r\xb4j\\>\xc0\x9a\xce\x1c\xbccl>uho\x0b\xcd\x84v>\xdeC\x1dVs \x80>[\x16-\xac\x19\xc4\x85>t\xd4N\x81\xf08\x8c>\x05L\xd2\xeb\x94\xc3\x91>\xc0\x07\xfc\xb4\xd7\xdb\x95>0\xec$\xa9\x18m\x9a>\x83\xe1\xa0\xb8K\x86\x9f>\x15\xccq;\xc2\xa0\xa2>7\xf8\xd4\x0c\xee\xe3\xa5>\xbb\xb9\xb6\xe1j\xaa\xa9>\xdb\x0fY\xf6\\\x1c\xae>x\x1e\xc814\xb6\xb1>X\xb1\t\xf3\xc2\xea\xb4>\xa8\xef\xd8\xfa\n\xca\xb8>\x93j:l\xe1j\xbd>\xa4\xb6N\xc5Yf\xc1><:\x0b\x1f\xc5]\xc4>\xd3f\x17cFS\xc7>Zr\xf3\'\x87\xb8\xc9>\x80S\x98\xeb\x8c\xad\xca>D6\x12Mb\x1c\xc9>\xfc\xf5\xf7J\xe9\x17\xc4>- \xcf\xe9N\xe6\xb6>\xe9\x1d\xa0x\x8c\x7f]>\x94`\x9a?\x8a\xd2\xb6\xbe\xedm<\x1a~\x10\xc5\xbe:!\xd4\xdf]\x1a\xcb\xbeO\xbf\xb8\r[3\xcd\xbe<\xb1$\x98^\x1a\xcc\xbe\x00$\xb4\xdc\xae\x04\xc9\xbe\x9f#\x9fnJ\x15\xc5\xbe\x06\x9dRZ\xbe\x1a\xc1\xbe\xb0\x83\xa1R\xfd\x10\xbb\xbe\xb4XB1\xa5\x19\xb5\xbe\xdehF\xa1\x92W\xb0\xbe\xceU\xa7|%R\xa9\xbe\x96\xea"sw\xbb\xa3\xbeQ\x06z\xdb\xeb\x13\x9f\xbe\x19\'\xc2\xee\xf2\xd1\x98\xbe\xb0\xfcl\xc2\r(\x94\xbe6\xc5\xcb\x83"\xac\x90\xbe\xe2\x1a+3\x05\x1c\x8c\xbe-\xee\xa5J\x84#\x88\xbe\xde\xb6\xaf\x11\x1a\x15\x85\xbe\xf2M\xa6\x0e\xc1\xac\x82\xbe\xd0hF\xa2c\xb5\x80\xbe\xc8;N\xc4\x9b\x07~\xbe_ /K\x08\xe6z\xbe\xe7\x88.[\x95\xc3w\xbe+(=\xfasbt\xbe\x1b\xc3\xc6\x17\x81\x88p\xbeP,\x0fL\x99\xffg\xbe0\xabw\xf6H`Z\xbe\x13\xad\xb6\xdc0"\x04\xbef\xc7\x80\x06\xc3\xc3]>\x162\xbe>\xcdNp>\x97\xe9M\xb9#\x8bz>\xaa\x89\xf04(#\x83>X\xa1y\xef\x1e\xd9\x89>\xf3\x94\x9bW\xf5\xc7\x90>\x12\xad\x17:\x8cC\x95>gDu\xf2\xc5\x8e\x9a>|x2\x16\x8av\xa0>ob}\xa3\x0c]\xa4>\x12\xa8\x138M6\xa9>%V\xa1\x9b\xb0J\xaf>\x9e\xca\xe1\xf9\xfet\xb3>K?\x05\xfe\x83-\xb8>\xfb\xe9H\x85\xdd\xdb\xbd>D\t\x86=\xca*\xc2>\xa2_?\x19\x84\x83\xc5>\xd4\xbb\xb8\x9dd^\xc8>nEu#\xda\xc7\xc9>nV\x8b\xc8\x1a\x9c\xc8>Mp\x05\xb7p\xfd\xc3>\xa3\xc1\xa1Ej\xea\xb7>x!r&\xda\xc7\x8c>\x80\xe3\x83UV\xa5\xb0\xbe\x16\xbcl%\x0cS\xc0\xbe>\xda\xd5\x94O\x11\xc5\xbeVfAI\xfd\x91\xc6\xbe\xb7R`\xbes\x9f\xc5\xbe\xe3y\xe9\xdc\x16>\xc3\xbe\x96\x08\xd6p\x9fK\xc0\xbe77\xc6$K\xb7\xba\xbe\x86G\x1a\xd18y\xb5\xbe\xf1\x14\xe8\xd90\x18\xb1\xbe\xf8]\x16a\xb3,\xab\xbe\xc5cI\t6\xb5\xa5\xbei\x05g\xf7\x7f\x85\xa1\xbeI*ci\xc5\xb3\x9c\xbe}\xcd$\xda%\xef\x97\xbe\xb8+\xae\x1f\xcd]\x94\xbe\xf6\xd2\xd2O}\xb5\x91\xbePK\x8c\x9c_{\x8f\xbe+J\xad\xc7\x82\x97\x8c\xbe:xX\n\xd8~\x8a\xbeL\xa9\xa7:\x9f\xff\x88\xbe\x00\x00\x00\x00\x00\x00\x00\x00~.*\x90\xc1\xab+\xbf\xb1\xaa\x16>\xa2=D\xbf\xc71\xdd\xfblsT\xbf\x97P\x92[\xfbHa\xbf\x0f\xb5\x9a\x95\xf3\x1ej\xbf\xe8\x05\x8e,X0r\xbf \xd4\xcdg+\xb6w\xbf\x05Wo\x98\xa2+}\xbf\x85+\x86\x89\x9b\xfd\x80\xbf8\x16\xfa\\\x0c\xbc\x82\xbf\xee)\x84\x0c$u\x83\xbf5A\xd0\xcc\xde\xcd\x82\xbf^1%btr\x80\xbf\xd55?\x12\'8x\xbfp\xe8\xbdUG[f\xbf|\x03\xf3\x94\xc2\xb4Y??\x00\xdbCO~|?I`\x90\xc7\x08>\x8b?\xcc,y\xb2c\xcf\x94?B\xfc\xc6\x9f<1\x9c?{\xeb!\x1d\xf2\x82\xa1?\xae\x83+\x93\x0c)\xa4?\xf0\xef\x8bmx|\xa5?tLN\x92>\xfb\xa4?\r\x1f\xbc\x84\x02Y\xa2?\xddQ\x14\x16\xf7H\x9b?\x11\xeb\xd1@8O\x8d?-\x1d\xca\x02\x90\x975?\x1b\x80\xbf]\x1c\xe5\x8b\xbf\x84\xa8`\x90\x08\xbd\x9a\xbf\x9f\xd3l1\xd6\x8d\xa2\xbfg\xf8\x17V\xcfZ\xa6\xbf\x896\xe3\x9c\xc2\xd3\xa8\xbf\xa7p\x0fOC*\xaa\xbfL}\x94\x9d\xd3\x9d\xaa\xbf\x12\xee\xde\x9d&m\xaa\xbft\x8d\x07\x8e"\xce\xa9\xbf\xf2\xd4\xb6W\xf2\xea\xa8\xbf\x8e\xb2\xcfT-\xe2\xa7\xbff\xc2\xc6\xc8\x83\xc8\xa6\xbf9j\xadS\xe9\xaa\xa5\xbfIC\xe8\xe7\xaa\x90\xa4\xbf\\O2\x1b.}\xa3\xbf\x80m\xe3(Hq\xa2\xbfGt\xffM4l\xa1\xbfy\xa0`\x86;l\xa0\xbf\xc0\xf3\\\xe8B\xde\x9e\xbf\x8d\x805^\xcf\xe4\x9c\xbf\xc3\xe1\xcb\xf1\xe8\xe6\x9a\xbf\t\xf6%\x81J\xdf\x98\xbf\xf0\x18\x02=\xa2\xc8\x96\xbf\x9a3\xc5\xdew\x9d\x94\xbf\xa4\x13\xa9\xc6\xf0W\x92\xbf;+\x84\x99\xdb\xe2\x8f\xbfb\xd4\xcd\xbe\x05\xc4\x8a\xbf\x07\x80\xc6\n\xa5?\x85\xbf\x9a0\x8f\x96\x94y~\xbf|w\x1c0\x828q\xbf\xd5\xa6K\x05\r\x81C\xbfv\x97\xdcu\xc9pl?\xd0\x9d\xdd\x956\x92\x80?\xb8\xc4\xe4s\x02_\x8b?h\xf9\x87[L\xdc\x93?\x99\xe3!U\xad\xe9\x9a?\xc3\xcc\x1bS\xc0w\xa1?\xe2l\x0e]\x9b\x00\xa6?\xab\x11\xe0\xd62\x15\xab?8\n \x0f6Z\xb0?\xcc^\x8b1\xa4h\xb3?&Y\x87\\\x88\xa5\xb6?\x1c\x8b\xd0w\x1b\xf1\xb9?\xe6\xeb\xd1*W\x15\xbd?\x1d9\xf6\xe2\x9c\xbf\xbf?L\xde\xf1\xb9i\xbf\xc0?k\xd3\xf8\xe4(\xe6\xc0?l\xe0\x89\x04\xf0\x12\xc0?;\xbfI\x02\xcc8\xbc?W\xfd\xfcXr\x10\xb6?b\xeb\xad\x10\xb1[\xac?M\xddn\x03K\xc7\x95?K\x07\xe1\xd8\x03\x15\x89\xbf\xc7\xb2\xc8\x9f\xb5n\xa5\xbfP\x8a\x92\xac*\xcb\xb0\xbf\xf1\xee\x1e\x89p9\xb5\xbf\n\x0f\x0f\x96\xb0"\xb8\xbf\x83d\xef\x8a?\xcc\xb9\xbf\x00\xee\x14\x92^\x85\xba\xbf\xa3\xaa\xaa\xed\xb5\x96\xba\xbf\x01\x12\xb9j\x04;\xba\xbf\x95\xa4pK\xcf\x9d\xb9\xbfec\x11\xad!\xdd\xb8\xbf:\xe6\xd6\x13c\x0c\xb8\xbf\xbc\xb3_,27\xb7\xbf\x82\x1f\x06"\xccc\xb6\xbf|ID\xea\xe0\x94\xb5\xbf\xdb\xa0\xcf4\xdf\xca\xb4\xbf\xa3\xd2\xfeb\xd2\x04\xb4\xbf>\x15\xdc\xf7\xee@\xb3\xbf\xde\xbe\xee\x1c\xe6|\xb2\xbfc?KK\x13\xb6\xb1\xbfL\x1d\x8e\xdf\x91\xe9\xb0\xbf\xcck\xb1\x16D\x14\xb0\xbf\xbb)n\x8a\xa3e\xae\xbf\xd5\x19\xd0\xc7E\x83\xac\xbf`\x9eW0\xb1y\xaa\xbf\x8c\xf8\xf2\xf5\x8c@\xa8\xbf\xde\x11f\xcf\xda\xce\xa5\xbf\xfb&\xc2\xb4\xf1\x1a\xa3\xbf\xe4{ "\x7f\x1a\xa0\xbf\x14\x9f\xc2\x87\x1d\x85\x99\xbfQ\x17v\x14+\x0f\x92\xbf\xa1F\x17\xa4\xe4u\x83\xbf\x81=\xad^\xcf\xc4;\xbfx\xc2\x00\x8bv\xde\x83?\x82\x8b\xc6s\xa1|\x95?\x1dR"\xbb\x1e,\xa1?~+A\xae\x07R\xa8?\x9c\xbd\x11\xae(!\xb0?i\x85\xbb\xbd\xbc\x87\xb4?\x13\xf2\xb2\x15\xbcd\xb9?4\x8c\xb1\xd8\x0f\xbc\xbe?\xc4\xfa\x93\x8d<D\xc2?\xb3\xf4\x85;\xa0Y\xc5?\xe4\x81c\x06\xfe\x83\xc8?\x92\xc0\x06V\x8b\x92\xcb?\x04\xbdh\x92\x896\xce?W40\xdb\x8a\x00\xd0?@\xbc\xae\xc5\xe86\xd0?\x8e\x96j\xa3O\x01\xcf?w\x99\x11 \xcdx\xcb?\xd7\xbc[lg\xf7\xc5?\xd2>\xda\xf6z#\xbe?\xf6\xca\xf7\x85C\x9b\xae?B,\xcfG\x88\x04s?xP\xbdx\xeb\xd6\xa5\xbf\x0c\x9a\xa0\x8c\xcai\xb4\xbf?\x82\xc4J\xb2E\xbb\xbf^|\xd2Zc\xd7\xbf\xbfU\xaeX\xf6\x1eN\xc1\xbfy\xe9u\x00\x82\x08\xc2\xbf\xfd\x11.3\x90O\xc2\xbf\xecM\xb4\xd8\x96K\xc2\xbf!\xc7+\xe6I\x19\xc2\xbfs\xe0\x12\xa4\xf7\xcb\xc1\xbf\xa7\xe0%\xa4\xf0o\xc1\xbf]0\x92\x07\x9d\x0c\xc1\xbf\xc0\xe1\xd4o\x17\xa6\xc0\xbf\xfc\xc4\x08\x04S>\xc0\xbf\x8d\xdd\xa8\xfd\xc4\xab\xbf\xbfp\x0eBn\xf1\xd8\xbe\xbf\xa8+\xb9\x99o\x02\xbe\xbf^\xcd\x9f\x95\xbe%\xbd\xbf\xb7\xc7\xd6\x0e\xca?\xbc\xbf\xe5\xae\x86\xf8\x01M\xbb\xbf\x93\xfc\x19zcI\xba\xbf\x99k\xe8\xf7z0\xb9\xbf7\x03P\xc0d\xfd\xb7\xbf\xc8\xac\xec3\xd0\xaa\xb6\xbf\x13h\x89\xb2\x073\xb5\xbf\x95\xe7e\xcc\xfd\x8f\xb3\xbf1\x86}\xf3]\xbb\xb1\xbf>\xfd ^8]\xaf\xbf9Q\xc1\x0c\xf9\xc5\xaa\xbfnX\x02y\x11\xa3\xa5\xbf^\x08=@\xaa\xcb\x9f\xbf\x92\xads\x8b\x8b\xfc\x92\xbfa\xc7\xe2J\xb6\xd1r\xbf\x0b\x89\xc5~;o\x86?M\x7fO\x98\x8b\xfb\x9c?\xc8@\xf5E@k\xa8?\xb6\xa4]\xf1\xf1\xc4\xb1?\x1fe+\x14C\x02\xb8?\xbb\x99\x1a\x15\xcd\x03\xbf?:B~\x113n\xc3?5\xdd\xce\xaa\xa6\xc9\xc7?\xb5\xbfi"\xf8\x8a\xcc?\xdc\xce2\x9a\x7f\xc8\xd0?\xe3& \xca)J\xd3?k,\xab\xe3\xa4\x8c\xd5?\xa3\x1fSI\xec5\xd7?\xef\xcc\xff3#\xda\xd7?2\x1af\xf3\x04\x18\xd7?\xf8fz!g\xc2\xd4?\x07\xf92\x17\x81\x01\xd1?\x13\xd2\t\xb5\x8e\xa3\xc8?-G\xcb\x03\x10j\xbd?\xc9_\xfb:\xbe\xa6\xa5?\xb6U+\x9c/\xb9\x93\xbf\x07D\xfeR\x0bA\xb1\xbf\xc2o\x08\xdd\'D\xba\xbf\x0e\xd4$\x18B=\xc0\xbf\x94\xc2\xa3\x82\xb5B\xc2\xbf\xcf\xc2\x1cY\xe7}\xc3\xbf\xb0\xb4\xa5~\x81,\xc4\xbf)h\xf0\xfa\xda|\xc4\xbf\x8a\x8e\x85\x86\xd0\x8f\xc4\xbfu\x07_\x9b\xad{\xc4\xbf\x1a\xa59\xd0\x02O\xc4\xbfz#\r\xf7\xf9\x12\xc4\xbf\xe4\xf2\xe8\xe8\x13\xcd\xc3\xbf\xb7Y\xdacb\x80\xc3\xbf\x82\xe7\xedo[.\xc3\xbfa\xabj\x9bb\xd7\xc2\xbf\x00D\x18\x02\x1f{\xc2\xbf\x04\xc9G5\xaf\x18\xc2\xbf\xa9U\x1e*\xc7\xae\xc1\xbf\x1cP\x95\xa6\xc0;\xc1\xbfD6\x18\x19\xa4\xbd\xc0\xbf\xda\x95\x18\r.2\xc0\xbf\x0fa\x0fc\xa8-\xbf\xbf5\xcb<\xa5\x97\xd1\xbd\xbf`\x05\x1a\xf3$J\xbc\xbf"\xd5\x92\xe0\xef\x90\xba\xbf\x94\xcd\x92^N\x9f\xb8\xbft\xd1\xcb\xf5Sn\xb6\xbf\x19\x07\xf5A\xc3\xf6\xb3\xbf\xb7\xd8R\xc6\xdd0\xb1\xbf\xed~G\x17\x10(\xac\xbf"\x93\xfc\xfax,\xa5\xbf\x9a\x85\x14\x9e8\xad\x9a\xbf\xc9h\x95\x1d\' \x82\xbf\xc8\xf4o\xa3\xc0\x96\x85?G&\xd2`\xc3\xa2\xa0?\xa7\x97\x9fO!j\xad?\x0c :\xb8R\x00\xb6?\xac\x0b\xca\x9a:X\xbe?6\x9d4\x9eP\xef\xc3?\x87\x9e\x9a\x01\x19S\xc9?\\\xa0\xdfz\x9fN\xcf?\x98\xc7e\x13G\xdb\xd2?S\x18Ak(\x14\xd6?@\xb6\xe0\x1b\x0f\xfc\xd8?\x166\x08\xc1\xef\x18\xdb?\x8a\xc9k\xf6\n\xe1\xdb?\xa7y\xd1\xf7b\xe7\xda?x\xb0\x13\x8c\xf4\x10\xd8?\xa6`F\xe2\xbf\xb0\xd3?\x0b\xca?%#\xe1\xcc?\x87\xd1"\xe4\x9a#\xc2?s].|\x14\xbc\xb0?\x9f\xb5\xba\xa4\x07c^?f\x1b\x03;\x96K\xa8\xbfu\xfdgbum\xb5\xbf\xcc\x92\xfaY\xeb\xf4\xbb\xbf\x8eeg<\xae0\xc0\xbf1\x18\xf4\x85\xb1\xa2\xc1\xbf9\x8f`\'\xd3\x8a\xc2\xbf\xa2\xe2/\xa8m\x14\xc3\xbf\x7f\x16L\x9cC^\xc3\xbf{\xd0mXm}\xc3\xbfW\x9b\n~\xff\x7f\xc3\xbf\xeb\'\xa9,%o\xc3\xbf"\x83\xa3\xf5\xabP\xc3\xbf\x93\xa02#\x19(\xc3\xbf\xbe9X\x06e\xf7\xc2\xbf\x91-\xde\xcfu\xbf\xc2\xbf\xe2\xb3E\xeam\x80\xc2\xbf\x95O\xf1q\xdc9\xc2\xbf\x00\x00\x00\x00\x00\x00\x00\x00\xd4e\x85\xd5\x00\xf5\x1c?\xcb\xa9\xcf\xc7C}-?\x0fS\xf4b2\t7?\x99\xabN\x89\xb8\x9d??%Q=\xe1\xf5\xd8C?\xec1#(}\x1bG?\xb5\r\xa4[\x84\xf7H?J}_\xeb\x03\xc9H?c\xe0\x1b\x98o\xfdE?\x1d\xb9\xc9\xce\xf5(@?\x90|\xa1\xa9{T,?\xb14\xc8\x15\x16\xe7$\xbf\xf9X1u\xb9\x86D\xbf\xad\x08|\xc6\xff/S\xbf|\xff\xce\x0bw\x0e]\xbf\x9e\xcb\xd1\xcdy\xb3c\xbf\xf9|\xd9\x95h\xc6h\xbf\xf3\xa8\xe6)VBm\xbf87\xd9\xd4):p\xbfI\xe5\t(\xdd\xb6p\xbfU1\xee\x85\xb8\x13o\xbfS\x1as\xe8eWh\xbf\x15,\x80\xdf\x0cBY\xbf\xc5\xb1\x83\xa7\x05(=?\x9f\x0eb\x9b\x96\xa7f?4\xd0\xef\xc9\x14\xa5t?\xdf\xbb\x1f\x1c*\xff{?\x00\xdf\x00L\xf8\x01\x80?\xe3\xf7}\x00!\x1e\x80?\x13s{o\t)}?M\x84\x88@\x05\xecw?TO\x04e\xe9\xcaq?\xb8\xba&!\xae\x9fg?\xe3\xf7\xf2={\x85Z?\xf0"\x00\r\x98;D?\xe4\xae\xbf\xe5\xab\x86\x1e\xbf\xcfpk\xa5\xd51D\xbf\x98\xb8\x95uv|N\xbf\x05\xa8g:\xff&R\xbfQ\x1f\xe7=\x99\x87S\xbf%$EX\x13\xefS\xbf\xcf\x14\xbf\xee/\xc7S\xbf\xdc\\\xb6\xee\xcbYS\xbf\x1a\xe5\xc4\x1d\xef\xd7R\xbf\xbc\x0e\xb0\xad\x92`R\xbf\xcdit\x08B\x06R\xbfa\x90@\xa6a\xd3Q\xbf.\xa3\x0c\xaa>\xcdQ\xbf\xa4\x8fG\xde.\xf6Q\xbf\x10\xc2\r#\x12OR\xbf\xb1F\xa6\x1e\x82\xd8R\xbf\xdf\xcb9{\xf0\x93S\xbfk`\x14\x86\xde\x84T\xbfJ\x10\x0bi7\xb2U\xbf%6\x01\r\xa8\'W\xbf\x9f\xb1\xf5t\x9d\xf6X\xbfAut\x96p6[\xbfF\xf4=\xc7P\x03^\xbf\xddV\x1d\xe5\xe2\xbd`\xbf\xec\xe4y\xcd\x8d\xdeb\xbf\xf67O\x99\xbfoe\xbft\xe2,\x88\\yh\xbf\xb3j\x19`\x08\xfek\xbf\xb0:3\x9c\x7f\xfao\xbf\xd4\xca\xf0 K2r\xbf\x11\xc3S%G\x94t\xbf\x86;\xf7\x0f\x89\x11w\xbf\xea\xc8\x03`\xfa\x8ay\xbf\xb4\xc1\xf1\xa7\x0c\xcb{\xbf\xc0\x81g6\x13y}\xbf\xe2y\xdeI\x9d\n~\xbf\xc9G5;U\xb8|\xbfm"\xcfn\x94\x82x\xbf\xb3\xca\xb0\xc3pYp\xbf\xaf\xdeJ\xb2\x95\xe4K\xbfZl6mF\xddk??^!\x18X$\x81?\x17>6/\x85-\x8b?\xb4 `9\x83\x87\x91?ur\xe0\x90\x93\x8f\x93?\x1e\xdb\xdd\xb0-a\x93?\x1048YKL\x91?YT\xcc\xa1\x97\x11\x8c?\xec\xef\x17C\xa0\xc2\x84?\xf4\xd3\x9b\x87\x8c\xcb{?W(\xee3\xd2Wp?&\xb9yyGo^?!\xdc\xa2\x81\x95\xe36?\x12\x8b\x06I\x98"E\xbf\xb3u\xcf]\xd6\x85T\xbfd\xf4\xb7m\xd2\x0bZ\xbf\x9el\xa3\x1e9\xab\\\xbf\xd4\xc5\xf63\x04\x87]\xbf\xb0\xab\xcf\x96\xbbj]\xbf\x93\x95\x89.\x1f\xde\\\xbfv\xe8\xa0\xc558\\\xbf\xe4vUB\x0c\xaf[\xbf\xe1c\xa8\x87\x93c[\xbfD\xbb\xd6%\x04j[\xbf\xb9\xac\x1f\x15\x82\xcf[\xbf\xd9\x8e\xce@\xbc\x9d\\\xbf\x94\x1a-\x84$\xdd]\xbf\x07\x86;D6\x96_\xbf:&M\x8a\x0f\xe9`\xbf#l\xea}\x80Mb\xbf\x91\x0f;L\xf8\xfdc\xbf\xf3\xc0\x1f\x02a\x00f\xbfRM{\x8b\xd7Zh\xbf*3|\xe5q\x13k\xbf\xf1"\x004\x060n\xbfV-t;\x06\xdbp\xbfy\xf82\xe6^\xd5r\xbf`\xf5\x06\x8a\xc7\tu\xbf\xb1\x08\xaab\x83{w\xbf\x96v*\xe7\xd9.z\xbfJ\xe6\x1f\xba])}\xbfvJA\xa7\xc58\x80\xbf{s\xfek\x8a\x06\x82\xbf\xd3K\xdc\xd4t\xfe\x83\xbfCD\xb8"\xd2\x1a\x86\xbf\n\xfb-\xe8JI\x88\xbf.\xf7\x89\x95\xb5`\x8a\xbfK\xc5\xb8\x93\xa2\x12\x8c\xbf\xf4\x10\xdb\x83\xf4\xd9\x8c\xbfRF\x81S\xa1\xec\x8b\xbf\xbc:,[l?\x88\xbf\xc6!\\\nr\xb4\x80\xbf}\xed\xbd\x16\xd93b\xbf\xfdSfR\x80\xd3w?9\xf36\xf6S\xc1\x8e?\x96\xf0\xfb\x80\xd5@\x98?>\xdap\xb4f\xa4\x9e?Y\xe4o%\xd4\x9e\xa0?S#\xa6\x1fI\xf0\x9f?\x8c\xf7\xecc\xc8\xb4\x9b?bH\xc7c0\xfe\x95?]/\x0c\xdf\xd8\x1b\x90?\x96\xadsY\x99\xce\x85?\x07\xfa\xd4@l\xffz?\xe6\x07\xe5\x9d\x8aom?\xbe\x14\xf3c\xa6\xbfX?q\x01s/:Q"?h\x0e\xbf\xcb\xe0~G\xbf;dF?\xab\rT\xbf\x0b\xdc\xecqC\xa9X\xbf\x1a\xc0=$]\x04[\xbf\xff\xe3"\xba\x88\x1a\\\xbf<\xa7\xd0\xeb1\x91\\\xbfV\xd0?t\xbe\xd2\\\xbf\x02\x9bl\x8f\x10#]\xbf\x8c\x88\x1d"\x12\xae]\xbf\x8a"B\x98\x8a\x91^\xbf+\xa9\xd0\xd4\x80\xe3_\xbf1\x1a\xddh\x17\xdb`\xbf#\xe0{ #\rb\xbfA\xa4\xc7\xc5\x04\x90c\xbf\xbc\xcd\xb6\x0b\xc9ke\xbf\xf1\x85\x93iB\xa8g\xbf\x06(9\xa5\xb7Lj\xbf\x8a\xc2iw\x87_m\xbf\x1e\xc0\xf9\x1d\xf5rp\xbf\xe83\xb8H\x01rr\xbf\x15\x90:\x8f\xb7\xaet\xbfTbb\xbbA+w\xbf\x95\x8e\xf7\x16\x18\xeby\xbf\to+1:\xf4|\xbf\xac\xa9\x19O?(\x80\xbfC\x86\'mX\x07\x82\xbfNkO\xd3\x8b!\x84\xbf\xbfx\x81\xcei\x83\x86\xbf\xc6\x8d-\xa8\x9a:\x89\xbf\x83\x9b\x81.\xcaR\x8c\xbf\xdf\xcf\x99\xeb\x9d\xcf\x8f\xbfJ\xcb\x1aI\xef\xd0\x91\xbf\x8a\xd8F\x84\xbe\xca\x93\xbf\xa1\x16:\xf2O\x9b\x95\xbf\xc6\xcd\x9c\xfa\xb7\xd7\x96\xbfjl\x05\x80\x15\xd5\x96\xbf\x97Wk\x94\xb8\xaa\x94\xbf\x16\xbd\xae\x19S\xbd\x8e\xbf\x14^F9:Ly\xbfW\x92kg\x86qx?m]45\xe6*\x94?0|_UVy\xa0?\xf7\xf2\x8c \xd3\xc8\xa4?\xbf}$\xe2\xc6?\xa6?E,\xa3\x01\xd3\x0c\xa5?\xf1\xb3\nB\n\r\xa2?d\x98\xdcZ\xa1\x92\x9c?\xef\xdb\xe8\xca\xc1%\x95?h;\xb3\xcd\x83\x84\x8d?\xb9\n\\Oly\x83?T=T\xd0\xd6%x?\xcd\xe1\xae\x84\xfa\x83k?\xc9B0\xc2W\xefZ?N\xe0\x8e\x8ck\x00A?\x8d\xc8\x90\xc3\xa0\x84*\xbf\x03FB\'d\x8aE\xbf`\xdc\xf5\xe9\xcd\xebN\xbfa\xb6\xab\'\x81yR\xbfv\x85*\xb8u\x8aT\xbfv\x1e!\x8fe$V\xbf\x85\tQ\xde\xcf\x99W\xbf\x83\x02N\x9e7#Y\xbf\xc9k[\xedP\xe9Z\xbf\x01\x911$\x9b\x0b]\xbfg\xe3c\x1bx\xa4_\xbfDnCt\xc0ea\xbf\x86\x17\xf8\xd7MKc\xbf\x05\xb9\x17\xa8\x18\x8de\xbfo\xba\x8b\x03j4h\xbf-HP\x1aWIk\xbfS\x9b\x81N\x91\xd2n\xbf\xf7\xf3hq\xc6jq\xbf\x1b,U\x82\x9e\xabs\xbf\x1aT\xa9\xb4\xca.v\xbf\xe6j\xb1b\xf0\xf8x\xbfmY\xc4\xa0\xe6\x11|\xbf\xe1\x13\xa8\'p\x86\x7f\xbfnA\x98\x00\xf7\xb4\x81\xbf\xa8\x9fo\x86\xdf\xeb\x83\xbf\x08`\xa7V\xf2y\x86\xbf \x81\xde\x8d!u\x89\xbf\x05\xc9\x03\x13\xa2\xf5\x8c\xbf\xa5\'\x0b\xa7\xe5\x88\x90\xbf\x0c\xbcA!\xc6\xea\x92\xbfF@\x9eB5\x99\x95\xbf\xfd\xf2\x06\x88\x1dr\x98\xbf#\xa6\xf6\xc4\xfc#\x9b\xbf\xdf\x81r\xc3|\x14\x9d\xbf4\xeb\xa3\x1dBM\x9d\xbf\xa1\xf9;\x04+\x89\x9a\xbf\x90\xd242\x87\x88\x93\xbf\x9c\x9bVf\xc5\x01\x7f\xbf\x0e\x8e\xc3\xb6|X\x7f?-\x14\xff1Ou\x98?S\xbc\xda\xa7\xf00\xa3?\xb6\xd3i\x19FN\xa7?C9\x0b\x96\x1e\x1c\xa8?\xd4\xa6\xdeu\x151\xa6?A\xb0\xd5\xd9p\xad\xa2?5\xce\xff_\x1dR\x9d?R\xfa\xb7<\xfa\xc7\x95?\x8b7\x86\xdb\xa7\xf3\x8e?\x1f\xf9Q\xc58-\x85?\xd3U\xb2.K\xfa{?\xff\xd8\xd6\x86\xd3\xcbq?\x88\xa8L\x11\x1b\x8ce?K\x99\x12\xb2\x1a\x0fX?\x97\xd5ka\xb7\x8fF?\xee\x91j\xf5=\xa3%?\xe9\xc7\xe8\xf8\x9c\xf6(\xbf\x97xXH\xc1\xc7<\xbf\xca\x82zZ\x89fD\xbfX\xc0<o\xea2I\xbf\xe1\xb8\x16P\xc0lM\xbf<N\xe6\x1bK\xc4P\xbf\x1c\xfe>\xa2\xcb\xeeR\xbf\x00\x00\x00\x00\x00\x00\x00\x00~\xdd\xf07\xb4\x80\x08?\x7f\xe0\xe5E\xcd\x0f\x1e?7\xf9\xb5\xaf\xe1\x10)?\x9f\xc8>\xb4<\xda1?\xe4\x1a\x95L9\x0b7?y\xd6\xdf\xd8\xe5\x80;?\x05s\x89\x99\n~>?\xff`\x15\xb0~6??\x0c\x9d\xe8\x13\xde\xe9<?$\x9c\x874\x11\xff6?Si\xd4\xfc\x893*?o\xc7.\x8a^W\xeb\xbe\x91\x85\n\x9c\x19\xab2\xbfkp\x87\x7fI\xf0C\xbfV\xa8\xea5\xbf\xe0O\xbf\xa8]\r\x15\xf6PV\xbf\xe6\x1a@q\x91\xba\\\xbf\x9f]xYLQa\xbf\xf2{\x8d\x94\xed\xa0c\xbf\xd5_nD.\xc4d\xbf\x17e\xb7\x12\xe0\x12d\xbf\x7f\x92\x1aE\x1d\xde`\xbf\xffQ\x9cO%PU\xbf\x86\x9bx\x05nW\'\xbf6\x8a\xc2\x05\r\xceS?T\xa1{\xac\xad\xbfe? L@\xbfe\xeao?\x0fU\x0b\x8bU<s?X@\xf1\xf4\x985t?\x92n\x964\x95\xfcr?L\x93\n\xe4\xd5&p?\xdb\xd7\x19X$\xf7h?\x83:6]B`a?\xa7QA,;\x0bU?\xd1\x83\xb1l/\xa6C?5}\xe1\x8e\xeb\xa2\x15?\xb1\x13\xdf\x9d\xa7^2\xbf\x7fy\xc2\x04d\xea@\xbf\x83\xc7\x90\\\x89\x7fE\xbf\xd0\xa5\x90\x9f\xc6\xdcG\xbf\x83\xbci\x1d\x8f\xc5H\xbf\x18\xc7\x89CP\xceH\xbf\xe4![\n\x12aH\xbf\x85\xeb\x8a\xd7\xb0\xc5G\xbf\xdf\xaf\x15\xf8\x86*G\xbfh\xa9\xd3\x9f\xfc\xabF\xbf\x87\xaa\xefSxZF\xbf\xbbx""\xb8>F\xbf%/\xf8\xb9\xde\\F\xbf\xd4^\x9a|\x96\xb6F\xbf\xf7|\xb7\xe7\xacLG\xbf\xeea\xdb\xc2| H\xbf.\x7f\xa0\xd9f5I\xbf%\xdf\xe4\xa0t\x92J\xbf\xe9\x85\x83\xbf\x0bDL\xbf\x01\xc6\x91_[]N\xbf\xe6\xfc\xdfh||P\xbf\xb51P<\x0c\x1cR\xbf\xad\x9bO#\x07 T\xbf:\x14\x15\xa4"\x9bV\xbf\x8d_\x7fc\xbb\x9dY\xbf\xce\xabhJ\xa03]\xbf\xb0\xef\xb0^?\xb1`\xbf~\xe3\x1e\xdbv\x14c\xbf\xb1dD\xf7\xb3\xbee\xbf\xe0C\t\xea\xe7\xa5h\xbfq\xad,f\xc3\xb7k\xbf\xe9\xb5\xa4\xfd\xe7\xd3n\xbf{\x8f\x992\x14\xe1p\xbf\x8dm\xde\x1c$\x12r\xbfM\xea0\xce)\xb2r\xbf\xd2/\xb1\xadCRr\xbf\xd8\xa8\xf9Or^p\xbfF\x841\xb0\xf3[h\xbf\xac\xcf7\x85\xd9\xc9T\xbf\xf6\xa6\xb3\x97W\xd5R?\xfa\xabW\xaf\xfb\xdcp?\xc9\xc7\xb2\x12>\x99}?\x98a7\xa6\x13D\x84?\\\x9dQ\x99\xd0\xaf\x87?\xd6\r\xea(<o\x88?\x84\xe9\xab\xb5\x91\xa2\x86?9,\x1df2\x07\x83?2\x16\x12R2.}?K$g@\x15Zt?\xb6u\xb5\x1d)Wi?\xa7d\x86\xf6PqZ?k\xb6\xba4\xc3\x90A?\x88\x1bH\xd4\x9c\x99)\xbf\x18c5o\x84\x87E\xbf\xd9\xd9\xd0\xc36LN\xbf\xbe\xaa\x88~\xabdQ\xbf\xbc3N\xf9SKR\xbf\xdc\xd5\xc7\xd8\x0elR\xbf\xabW\xd5T\x1c*R\xbf\x80z\x05\x86(\xc6Q\xbf\x11w\xdfT\xe5hQ\xbf\xach9\xc9N+Q\xbf~\x97\xc5\xe3\xa8\x1cQ\xbf\xa1\x92]\xe9\x9bFQ\xbft\x1aV\\\xe5\xafQ\xbf \xd5g\xc0\x06^R\xbfb}\x86rDVS\xbf\xacv\'40\x9eT\xbf/\x87\xd8\x1c\xe8;V\xbf\xe3\r\x03\xe8#6X\xbf\t\xf4\x00\xa2\x1f\x94Z\xbf\x96\x92\x9c\xe2k]]\xbf\x97\xcd~U\xd5L`\xbf\xc7%9<#(b\xbf\xb8\x0c\xbf.\x1fDd\xbf\xfe\x95\xe3\xad\x17\xa4f\xbfHF-\x02bKi\xbfF\xb4:\xb2\xcc=l\xbfc\x92\xc0\xfd5\x80o\xbf4\xe2\x0c/\x81\x8cq\xbf\x95{}\xc2\xfb\x87s\xbf\xc1\xed\xf8\xff_\xb6u\xbfcv\xe5Z\x85\x19x\xbf\xa0\xc9o)e\xadz\xbf+I}\x1cFa}\xbf\x81\xe4\xbcd\\\x06\x80\xbf\xccw\x1c@\xb5/\x81\xbf9\x1f\xa6\xea:\xe6\x81\xbf\xf0C\x14\xb28\xbb\x81\xbft\xb3_\x11S\x15\x80\xbf\xb0\xef\xbb+H\x86x\xbf\xa5bn\x17\x05\xccf\xbf\xe3{FfZc]?i\xc9\x84\x99\x13\n~?\x8a,w\xef\xb5|\x8a?\xc3\x97\xcb\xef\xb6\xd7\x91?W\xc4\xe8x[S\x94?\xc3/WP\xd6Z\x94?\xa1\xd3\xa7"\x85P\x92?;u/\xa2\xe0\r\x8e?\x0eYh\xc9R\xb6\x86?\x9e[^\xee\xb7\xbf\x7f?\xd2x\xe8\xf5\x89kt?6\xdf\x98tO\x99g?\xf8\xee/\xc8Z\xa6V?\xcf\x9a\x9cAI\x878?\xc1\xcdN\x86\xac\xad1\xbf|\xc1\x9b\xb5\x86\xa0E\xbf|\xf92S\xe6\xedL\xbf\x9f\x95\x1a\xb03gP\xbf!a\xaetzWQ\xbfL\x06\x94\x8d]\xc1Q\xbf\x1f\xd8\xdbo\xc2\xf3Q\xbf\xd2S\xed\x8a"!R\xbfg\xf7)\xb1\xeaiR\xbf\x96U%m\xa1\xe3R\xbf\xa8\xe9)w\x9f\x9dS\xbf?\xce\x93\x87\x0b\xa4T\xbf\xeeE\x84g\xa0\x01V\xbftR\x0c\x1a\x9c\xc0W\xbf\x05\xe2\xe2\x7f\x18\xebY\xbfo\x1aL\xd1\xfa\x8a\\\xbf\x01S\x87V\x9f\xa9_\xbfA\xd843\xb4\xa7a\xbfw\xa0\xc4\x0f\xb0\xc1c\xbf\xd8\xc4\x12Z\x93%f\xbf`\xeb\xe8\x19\xb6\xd5h\xbf\xff\xde\x1f\xee\x95\xd4k\xbf\x8f\x0b\'\xbd\xe0%o\xbfHp3\xb4\xefgq\xbf\xa0\xdav\xab\x89ns\xbf]\xe9\xf4\xe8\xdb\xaeu\xbf\xb0I\x9e\xbaZ4x\xbf\x1d\xb2\xc0\x19\xb4\r{\xbf\x8dU\xd3d\xa3K~\xbf\xe0J\x89\x08\xf8\xfe\x80\xbf\x9d@X\xf6\xa6\x16\x83\xbf\xf7\xe9z3\rh\x85\xbf\r\xaf\x99\xac\x9c\xdb\x87\xbf@\x87\x80\xd858\x8a\xbf\xdc\xc4\x89S.\x0f\x8c\xbf\xbd\xdd\x9f\x85\xef\xa7\x8c\xbf\x1e2\xab\x7f\x8c\xf9\x8a\xbf\xfc\x1b\xb9\x9f\xab\xcd\x85\xbf\xac#\xff\x92\x03Xx\xbf\x8dh\xe6\x1dM\x1fO?S\x8eQe\xa6\xf7\x82?\xfd%\xfc\xf7e\xdb\x91?C\xdf=C\x1b=\x98?\x1eM1\xb0\x0eW\x9b?Q.b\x19\xee\xf9\x9a?\xb0\xfa\xf5BP\xf5\x97?x\xc1\xa1K\xbe\x88\x93?\xf2\x07\xe18\x99\xab\x8d?\x0f\xa1\x85>]2\x85?\x0bG\x96^@\xa0|?3\x06x\x89\xab:r?&\x8a\xf5\x10\xe3\x94e?\x07\xf0<H\x1c\xbeV?a\x19\xd2\xa2I\\B?0A%\xb6\xc8\xd6\xf9>\x9aY\xed\x1f\x07\xad4\xbf\xc9\x9cW\xfdtZA\xbf\xb6r\xde:\x94\xd0E\xbfw\xe9\xf3\xba\xed\xc8H\xbf\xcc\xe4\xac\xaap\xf8J\xbf\x1dp}Tr\xd7L\xbf\xcf\xa3k7j\xb7N\xbf\xa2Y\x0f\x8c\xe3hP\xbf\xcci\xb8\x98\xd9\xa8Q\xbf\xe1\xe84\xba -S\xbfR\x95\xe4I\x0b\x05U\xbf(\x8a\xd6\xe0\xa5>W\xbf\xd3?\x9f3\x08\xe7Y\xbf\xaa,lt:\n]\xbf9=\x00\xedqY`\xbf\x11\x98K\xf7\xfftb\xbf\x83\xa00\x18r\xdbd\xbf\xa6\x97\xccz\xf2\x8fg\xbf\x8c\x80\x9a\xc7\xee\x95j\xbfZ\xad\xb6=_\xf2m\xbf\xfa\xd0"\xff\xc3\xd6p\xbf\xbe\xa4\xc2\xe6\x86\xear\xbf\x7f\xedh\x83\x0e?u\xbf\x1e\x94\xe8\xd8\xa5\xe3w\xbf\x84\\4\x9f\xe1\xecz\xbf\xca\x10\xa1\xbc\x7ft~\xbf\xe2\xe6\x89\x97\xf8K\x81\xbf\x84{\xac\xd71\xba\x83\xbf^/\x84C\x1c\x8f\x86\xbf\xf6\xe5\xe7\x7fJ\xc8\x89\xbf\xe9\x84\xe0\xe1FH\x8d\xbf;h\xdf\xe2\xf7_\x90\xbf!\xb9b\x926\xc8\x91\xbf\xd0[s\xaf\x8dW\x92\xbf\x84\x14\xd8\xbb\x9aR\x91\xbf\xc9\xc4\xdc\xd5\x16\xd7\x8b\xbf\n\x87olTp~\xbf\xb9\xad\x96\xcf\x02\xbaU?\xef\xb8\xc2\x86\xb0E\x87?&9I~\x92\r\x95?sY\x13\x91\n\x84\x9b?K\xa5\xc4\xbc*\xf8\x9d?\xcb\xe9a2\x0f\xb6\x9c?\xe4\x85\xea\xa5\xad\xf3\x98?\x96\x9b\x97\x1d]\x19\x94?\xaf\xee\x87\xe9E\x7f\x8e?,I\xbb\x8f\n\r\x86?\xd1\x19\xda\xa6\x02\xa3~?I\x94\x1a\xe4\xec\x88t?_\xecBD\xd0\x8cj?O\xd8\x85\xbb n`?\xed\xf8\x94g\x81\x0cS?\x14\x87\x94\xd4\xeb|C?E@\xc1FU\x02,?\xb4\xa6\x19]\xe8\xe6\x06\xbfr0\x85<\xdd\x04-\xbf2^3\x02g\xe86\xbf\x84u]-9f=\xbf\xf3d /\xb2sA\xbf\x94\xea\xf5\x19\xa6\x08D\xbf?V]\xf2\x8e\xaeF\xbf\x00\x00\x00\x00\x00\x00\x00\x00\x0e\\\xe3K\x8d\x1e\x11@\xcd\xc3\xb59\xfc\x9d(@\xeb\xbe\x82\xe9\'\xb98@\xb3V\xb6{y\x03E@\x08\xc0\xbf\xc9\x9b,P@\x8d\x83lQ\xafHW@d\xd5\x01\xec\r\xe8_@\xeb\xb9\xfaCj\te@a\x1f\xbc\x0f\xfa\xe2j@6\xb5\xbb\xa3\xcc\xbcp@\x98\xaa\x12\xae\x84`t@y7\xd4g;Tx@;\xb6o\xa8M\x8d|@~\xb29\xcc7\x7f\x80@bV\x8e69\xcb\x82@]\xaa\xa3\x81\xff\x1e\x85@U\xe7\xfbg\x10j\x87@\xb7\\V\xf7\xde\x94\x89@\x8b\x9f\xe2]R~\x8b@\x8f\x80V\x81\xea\xf9\x8c@\xa4=\xf2\xe6\n\xd0\x8d@$\x96>\x1c\x98\xc2\x8d@\x81h\x0b\x8c\xe3\x97\x8c@\xd7\xe5\xd2\x1d\xc9+\x8a@\x9d\xe3t\x92\x87\x82\x86@7J\xc6hV\xd4\x81@\x99\xed\xb9mJ\x11y@\x03\xff[\x9c5}l@\xdf\xe1\x93k\x13\x87P@\x1b>\x0fl\xeaZR\xc0zs\xfb\xca\xf2(g\xc0V\x02!\xbc\x11\xd0p\xc0J\xce\xc8UOwt\xc0>\xae\x1b\xf3j\xd1v\xc0\x90;>\xae\xf7)x\xc0\x88\xf5\xa6\x06\x98\xc4x\xc0PY\xfbe\xdb\xd7x\xc05\xaeV\xf4\x9d\x8cx\xc0\x81\xefL\x91\xa6\xffw\xc0)T\xcc\xc7\x05Dw\xc0~\xac\xb8\xa5gev\xc0\xc47\x83\xe7\xffiu\xc0\xd3rD4\xfaSt\xc0\xf9\xf1\x9c\xafw"s\xc0\xf1\xd3\xb0\xad.\xd2q\xc0\x84\x02\xd7\x0b\xc3]p\xc0n\xe0\xaen\xd7{m\xc0o\xd2\xc2#\xef\xd2i\xc0n\xe2\xd5h\x85\xaae\xc0\xdc\xac\xc9\xf9Z\xe8`\xc0K\x13]\xde\xa1\xdcV\xc00\x91\xf9EOkD\xc0\xae\xe2\xdb%\xe7\xb11@\xb3W\x03\x83\x15TU@\xab\x96\xda3\x9edd@I\x84\xce\xf1)\x86o@a4\xcfg\x0b\x14v@\x9b\t\xc9[#-}@K\x8a\xcb\x90F\x88\x82@\x9a~`\xf7+\xdd\x86@+C\xfa\x99c\x90\x8b@\xad\xe6.vPM\x90@\x00\xe1\x07\x84a\xf9\x92@S\xf1\xfeV\'\xc7\x95@\xbc/|\xef\xbb\xb0\x98@t^\xf1\x0e2\xaf\x9b@]v\ry\xa5\xb9\x9e@\xb4\xd3F\xbe\xc5\xe1\xa0@J \x85\xb4\x0b]\xa2@\x0e\x14\xaa\x00N\xc0\xa3@\xf1QV8\r\xf6\xa4@4K\xdcpl\xdf\xa5@\xc8\x02\x9bp\tS\xa6@\x02\xd8\xc6\x00\xbe\x1e\xa6@n\x88\xfe\\\xb3\x0e\xa5@V\xaa]\xb5S\xfb\xa2@\xcaS\x9b\r0\xb8\x9f@\xd9w\x8es\xf3\xae\x97@\x88\xfeU\xebe\x13\x8d@\xc0T\xd27\x0c\xd0t@\x8d\x84\xfe,\x8dUk\xc0\xfb\xa4\xab,WV\x85\xc0\xfe\xdf\xe7q\x83A\x90\xc0\x85\\)\xc8\xdc3\x94\xc0Qu-\xa2\xae\xbc\x96\xc0\x0c\x15a\xdb}+\x98\xc0\xf6\xe4\xa27\xa0\xce\x98\xc0\xfc\x83\xafM\xcf\xe7\x98\xc0\xf4\xb9)S\xc8\xa8\x98\xc0\x8f4\xf5\xfff4\x98\xc0)S\xf5\xac\x8a\xa1\x97\xc0\x19\xab\x01\x8e9\xfe\x96\xc0\\\xad\xceJPR\x96\xc0Q\x0c\xee,\x8b\xa1\x95\xc0\xf8\x80v^\xf2\xec\x94\xc0\xbf;j0\xc83\x94\xc0\x0c\x8d\xd5\xdb\x1at\x93\xc0e{"5\x16\xab\x92\xc0\xdc\x8a\x1f.+\xd5\x91\xc0\x16\xe99P\x1d\xee\x90\xc0L~\x1b\xb8\x04\xe2\x8f\xc06\xc1\x11\xde{\xb0\x8d\xc0{\xb5;\x08\x04;\x8b\xc0\x9f>ER\xb9s\x88\xc0\xe0\xe17\xe6\xb4K\x85\xc0\x9b9\xcf0\x86\xb3\x81\xc0\x9e\x83\xf4\x19\xc57{\xc0\t\xca\xb6)\x00\xedq\xc0?\x8f\xe1\x8a\xfd\xb7]\xc0\x1e9t\x08%bQ@\xe8j\xef\'ssq@\x92#j\xc3\x17\xe9\x7f@\x9a\xba\xafJ0\xdd\x87@\x12\xef\xd0b69\x90@\x88\xfaE\xe0W\xd9\x94@\x0fw1"\xb1\xce\x99@\xd91\xbac\xe5\x19\x9f@\x81\xe4p\xc2@^\xa2@R\x1do\x9a\x19\\\xa5@\x8f\xe3\x9a/j\x86\xa8@H=MN\\\xda\xab@\xf2\r|\x18=O\xaf@\x12\xcd\xe9D\xddh\xb1@y\xc9#\xff\xa3\x1e\xb3@\xf5\xba\xbe~%\xaa\xb4@\x96\xa8\xd0#\xc5\xdc\xb5@\xb2\xa0\xbd\xc5$x\xb6@S\xfe\x81%\x8d5\xb6@\x96\xbf\xbd\xa0\xd8\xd7\xb4@|\xd4\x0b\xf1\x87E\xb2@\x86\x1c\x03\xba\xd4>\xad@\xd8\x15\x9e\xfa\x9b\x86\xa4@\xb4lZ4\x9b\xcc\x96@\xf2\xdb\xa3D\xdb\xc6v@G\xa9W\x9c\xf8\xca\x81\xc0 ]\xf2\n3a\x94\xc0\xf7(\xeb\xe9d\xce\x9c\xc0\x02\x8b\xd2\x9c\x9cM\xa1\xc0~\xa0\xe2\xdcu,\xa3\xc0\x99BIy\xdfI\xa4\xc0\x85\x87\x15=$\xe0\xa4\xc0\x8d\xe0\x0cTt\x1b\xa5\xc0\xbc\xf9w[9\x1b\xa5\xc0\xecK\xdc?\xb1\xf4\xa4\xc0~\nT,\x98\xb5\xa4\xc0\x9c\xf4$*bf\xa4\xc0N\xacKC\xe7\x0b\xa4\xc0\x00n\xb6\xfa\x8f\xa8\xa3\xc0\xd4\xd0\x89b\x1d=\xa3\xc0\tB\xe2!(\xc9\xa2\xc0F\x1f5\x04mK\xa2\xc0\x05\x84\xd2K\xf8\xc1\xa1\xc0,\xda\x9e\x93<*\xa1\xc0~\x804\xf4\x1e\x81\xa0\xc0\xc2\x96^^\x00\x86\x9f\xc0o\xf9\xae\xc7\x92\xd7\x9d\xc0;\xea"S\x03\xee\x9b\xc0\xb7Hjr\xe0\xbf\x99\xc0r\xea\xcf\n\x98C\x97\xc0Y\xed\xfe,\xebo\x94\xc0\xe677Mf<\x91\xc0\x99\x06\xd4?\x8aC\x8b\xc0\x94\x96\x8bwI4\x83\xc0J\x9cy2\xa6\x83t\xc0/\xe6\xa6\x0f\xf8$)\xc0k\xc6\x88\xe1\x00\xd6t@\x8d\xb9~\xb5\x936\x86@\xb6Q\x1d0(\x86\x91@\x0f\x12T\xc5\x91\x80\x98@\xbf\xd1\x13\xa3\x9a\x0c\xa0@3;A\x8f\x9c1\xa4@\xc2\xdc6z\xb6\xba\xa8@\xda\xae\x1a\xbd\xd2\xb3\xad@\xa3Q\xa0M>\x93\xb1@CG\xea\r;\x8a\xb4@.~\xd6\xb7D\xb7\xb7@\xd5\xd5\xc2aJ\x03\xbb@\xf8\x05/Q\xb5>\xbe@\xbeL\x97\x07W\x8c\xc0@\x80\xab\r!a\x8e\xc1@,\x12o\xc4)\xe0\xc1@#*\xd5O\x84C\xc1@\x0e\xf8-\xf7\xe07\xbf@\xf4\x85}\x01\xdb\x07\xba@]\xfeA\xe3\xbc\x98\xb3@\xbf]n\x12\x8f\x88\xa9@\xe6\xb1\xa3\xb76L\x99@\xf9\x98\xf1\xa190i@S\x9f\x84lk\x15\x8d\xc0,e\xd0\xc3 \xe0\x9b\xc03a~\x893\xbc\xa2\xc0\xd6\xdbO]v\x0e\xa6\xc0\xd1L3\xa8\xafF\xa8\xc0\x00\xbcl\xa7W\xb4\xa9\xc0\x12\xfb\xcb+\'\x94\xaa\xc0\xd8\x12\x8b\x9a\x12\x12\xab\xc0\x81\xcai\x01\xb5L\xab\xc0\xe7\xd0eY\xb7X\xab\xc05I\x9a\xa3\xa3C\xab\xc0\xef0\xda\xef\x06\x16\xab\xc0\xbd _\xe1\xf5\xd4\xaa\xc0dh\x08\x95\x15\x83\xaa\xc0\xcc\x1dw\x1dJ!\xaa\xc0%4\x95\n&\xaf\xa9\xc0\xc9\xe7L\'0+\xa9\xc0\xe2\xa2\x16p\x0f\x93\xa8\xc0B\x04`\x8c\xa9\xe3\xa7\xc0\xeb\xaf\x00u=\x19\xa7\xc03\x00\xf6\xc9\x81/\xa6\xc0\x17\x95\x10\xf1\xcb!\xa5\xc0\x8b^\xca\xd1A\xeb\xa3\xc0|\xcc\xb8\xa1\x13\x87\xa2\xc0\xc9\x94\x1e\x1f\xb6\xf0\xa0\xc0\x0eG\xac\xe3!H\x9e\xc0}g\x02\xb8$;\x9a\xc0\xd4\x9d\xda\xc34\xb4\x95\xc0\x8d\xe25\x0bi\xad\x90\xc0\x10\x80\xc1\xe3{@\x86\xc0\xb1L\x1a\'3\x11t\xc08\x087\xe0\x88#[@w\x0e\xd0\x8fK(\x82@\xc8\x16W\x11\xe48\x91@\x9a\xa7\xfd\x9b\xbd?\x9a@\x04>%\xf6C(\xa2@\xcfV\xee\x91}\xcd\xa7@\xd2\x8cb\x97\xb3)\xae@e\xae\xdd8\x9f\xaa\xb2@\x07Dk\xb2&\xaf\xb6@\xf84\xddE\x03\x1d\xbb@}\xac\xcd\xbb\xab\xd6\xbf@\xbd.\xdc\x0f\xbcK\xc2@\x07\x10:\xfa\x07s\xc4@\xd56\x1f\xb7\xc9\t\xc6@\xee\xf0W\xddu\xab\xc6@\n\x96\xac}\xa1\x05\xc6@\xb6\x803\xa5\xc8\xfe\xc3@q\x10\xab\x9e\x90\xcc\xc0@i\x14\xe8 \x84\xcb\xb9@\xd5K@\x88\x96\xac\xb1@\xf5 >(\x19G\xa4@a e\xda\xb0\xc4\x8d@\x9f+:\x19\x16~v\xc0\xeb\x801\xb9\x1c?\x95\xc0\xdb7\x08\xda\x1e_\xa0\xc0\xd4n\xdc\x00\xe9~\xa4\xc0(\xaf\x90u>f\xa7\xc0\x80O\xfd\xbc\xa9i\xa9\xc0G\xb8\xe4\xaa\xbe\xc9\xaa\xc0\xe6\xaf@\x02\xab\xb5\xab\xc0%\xd3\nj\xdbN\xac\xc0\x15|\xf0\xebr\xac\xac\xc0\x88\x0fN\xa6 \xde\xac\xc0,\xae\xa9\x11C\xee\xac\xc0\x8e\t\x0bNp\xe3\xac\xc0&CU\x9a\x85\xc1\xac\xc0k\x13\xd7X^\x8a\xac\xc0\xced\xd9UM>\xac\xc0kR>#m\xdc\xab\xc0\x00\x00\x00\x00\x00\x00\x00\x00)\xd1\x86$>\xd1\x01\xc0+\x80\xd6D\t\xc6\x11\xc0H\r\xea,R\xb8\x1b\xc0YE\x17H?g#\xc0\x95\xce\x90\x04\xd7})\xc0\x03$h\xd6\xb5\x050\xc0\xec\xb1\x0et\x0bw3\xc0\x91\x1b\x17\xa3\xbf\xfc6\xc0\xcc\xee\xc2\xd1\xca}:\xc0E%\x9a\x0c\xf0\xe0=\xc0\xde\'\xa1ga\x87@\xc0\x8a\x0b\x86=\x10\xf9A\xc0\x9a\x03\x9c\x174;C\xc0Y\xf2\xca\xdf\x89AD\xc0\xe0\xdc\xbd8W\xfaD\xc0[\xebz1\xc2IE\xc0J\x0c\x9f\x1f\x82\x04E\xc0|\xef]\x0b\x12\xebC\xc0\xcdx\x04\xc8\xd9\xa7A\xc0\x8e\x93l\xd7s\xa9;\xc0\x13\x92\xb0\xb0z\x1c0\xc0\xfd+\xb2\xe0\x88\xf5\xc9\xbf\x1f-\xbd\xa6\xd4\xc33@f\xe5\x1c\x10V(E@\xca\x89*\xfd:+P@>\xc8\xb3+F\xd1T@^\x11\xc1\xd8g\xb4W@5m\xf7\x01\xc3cX@\x06c\x1f\xc9N\xf7V@b\xb0T\xb0h\xfaS@\x0e\x84(C\xe4+P@5\xd3\x90u6xH@\xdf\xd72\xd3^LA@A\x9bW+Q\xa36@\xb3\x9a\xcb\x0b-\x97*@\x15?(\xee\xc0_\x19@vd\x1dB\xd3\x9c\xf5?\x18\xb8>\x0e\x01@\x01\xc0]\xe8t\xbd\xefk\x12\xc0\xed\xa3$\x1aib\x19\xc0!\x8e\\\x08\xdb\x96\x1e\xc0\x12\x80u\x99Pk!\xc0\x9b\r$\x11\xdc\\#\xc0\x0fr\x1b\xf7gY%\xc0*\xe9/\xdb^\x8e\'\xc0\x1d\x8cx\x18l"*\xc0\x7f\xd1gd69-\xc0\x0f\x15_-\xe6z0\xc0\xb2\xe3-\xf4\xeb\xbd2\xc0/\xd6\x134\xc9w5\xc0\t\x80\x1c\xe9.\xba8\xc0\xe5\xe7\xc2\x07\xf3\x94<\xc0\xc8\xc1b\x9e\xf3\x89@\xc0\x01s\x10+\x0f\x1eC\xc0\x1a\xa0\x90\xeb\x81\x04F\xc0cq:b\xf54I\xc0\xd3D[Jr\xa0L\xc0/hD\xb8\xe8\x18P\xc0\xec\'s\xa1\xb0\xe7Q\xc0\x02\x1bV\x82\xca\xaeS\xc0\xfa\xa7\n0\x14aU\xc0p.z\x04h\xf3V\xc0l\xbeWW<]X\xc0\x17M\xc1\x84\x1f\x98Y\xc0`wc\xf8\xcc\x9dZ\xc06\x1b\xd7\xfd\xb9d[\xc0\x9ea}b\x07\xdb[\xc0\x89\xfd$\xd2\xc8\xdf[\xc0\x8c]\xa0\xbb\xbb:[\xc0\x84\x1el\x015\x93Y\xc0-\xf8zp\xcfhV\xc0\xbaa\x91\x86\xcf\x13Q\xc0h\xd7\xb6\xd4)\xb0A\xc0\x9d\xfd\x19\xeew7\'@\xe7\xec\x01\xe1\x04HR@\xfdfR\xd4\xde9b@\xb4\xb2fv4\xa4k@]e\xb2i/\xe3q@\xa9K/q\x96xt@I\x13\xd4\xac\x01\tu@=\x06\x00MT\x96s@\x19\xeb\xd9\x96\x8b\xa5p@sw\xccbz\xf6i@\xd8\x0e\xb4Td\x9bb@\x88\xc8\xf5 SYX@h\xe25R\xa0UL@e$\x7fl\x03\xdb:@\x07\n-v\x9e\x9a\x19@z\x91\xbd\x0cSd\x1b\xc0\x9b\xb5KD \xf2-\xc0\xe94B(\xb3\xb03\xc0-\xf0\xd5\xff\xe3I6\xc05\x91Z*`\xad7\xc0fp\xc7$\x94x8\xc0\x97+ ih\x139\xc0\x1cI\r\x8aE\xc29\xc0ub\xa7\xef\x8e\xb3:\xc0\xbb\x93|\x90\x17\t<\xc0Jvacm\xde=\xc0\x8f|\x91Sc&@\xc0\xf9l-6\x92\xb6A\xc0\x95W\xa8I\x81\xacC\xc0n\xa2\x04\xf4\xdf\x14F\xc0F\x85\xd3\xc5i\xfbH\xc0\xbd\x8b\x00\x94wiL\xc0d\xb3V\xdb\x162P\xc0:\xe0Z0JuR\xc0\xa7\x9c\\\xdd\x08\xfaT\xc0GS"j\xec\xb7W\xc0(\x91\xd6\x1a\xea\xa2Z\xc0\xc7\xbf\xf2\xea\xa6\xac]\xc0\xb4\x90lJGc`\xc0\xf0<\x81\x16&\xf2a\xc0\x03Ui\xb2\x06\x7fc\xc0HBJ\x9c\xf4\x08e\xc0q\x8b\x9cf\xec\x91f\xc0\xf2.\n8\xeb\x1dh\xc08\'\x8b\x9a\xe2\xb0i\xc0T\xb0\x8d\x1eMKk\xc0\x1a\\w3\xeb\xe4l\xc0\xcb\xbd\xc7E\xecdn\xc0(\x905)\xb1\x96o\xc03\x06\x14vw\rp\xc0\x0b\xa7\x8d\xd7?Wo\xc0\xa4\xe3\xf5\xc1\x86kl\xc0\r\xa3\x9d0\x9f=f\xc0ud\xe0\x91YjW\xc0tN\xe3\xc7\x13\x12>@\xafe:\x97\x7f\x81g@M\x18\x81d\xae\x8cv@g\x8d\xf7{\xe6#\x80@\x9f|T\xceYm\x83@\xaaB\xe7#N\x7f\x84@\x84Q\xca|\x8cc\x83@\x9c\x19d\xca\xb1\xb6\x80@"\xe7\xb8\xdb\x11\x9cz@\x93\x17\xe0\x9fq\xc3s@\x18}o\xef<\x90k@\x90\x16V\xcc\xd5\x0cb@x\x92\x02\x1du\xf7U@=\xc8K\xb2\xfb\xfaG@\x84\x89$\x9a\xfe\xdd4@w\xa1\xbb\xb9\xfe\xfc\x07@\x11\x95\xb78\x89!!\xc0\x8d\xa4\x07\x00\x91\x030\xc0O\xcbG\x16t\xe74\xc0 &|\xd8\nO8\xc0\x01m\xd42\x97\xf4:\xc0\xaa\x95k\x02\xd6V=\xc0S\xf2]\xc0V\xce?\xc0\xcdhh\xca2NA\xc0N&\xb2\x18{\xfaB\xc0|=\xcb\x1cg\x02E\xc0\x18\xa6\xfb\xb5jzG\xc0h\xb9)\x1a\x90uJ\xc0\xc6\x92Z\xfb\n\x05N\xc0\x12\xca/\xca\x82\x1bQ\xc0Q\x89I\x07s\x8aS\xc0,\xb4M*\xb8PV\xc0\xa7\xb8\x9e>\xaakY\xc0\x80B\xfd\x0ck\xd4\\\xc0\x03\x1e\xd5\x8aJ@`\xc0\xd5\xf00\x94\xf71b\xc0[+#\x82\x869d\xc0\xae8\x9f\xd1=Sf\xc0\x8e\xa6\x83`\xf0~h\xc0j\xa9l@3\xc1j\xc0D\xfd\xec\xe5\xf2#m\xc0I\xb6\xaaF4\xb6o\xc0l\x16\xf9XhEq\xc07\xf4\t\xa3\xe9\xdar\xc0\n\xa8S\xaf\xdc\xa3t\xc0 A\xf0q\x96\xa2v\xc0\x11\xe7\xa4\x9fz\xccx\xc0\x12\xa21^\x9a\xfez\xc0\x1d\x18\xffw\xd9\xec|\xc0A\x81\xeb\xff\xb8\x0c~\xc0\xe8\x85\x7f\xb8\x16\x83}\xc0j\xd5F1\xc9\'z\xc0\xe8\x88\xf5*\xf2\xber\xc0\xaaB;H\x90\x11Z\xc0\xdbTr\xe3S\x18d@\x88\x90\x01#3\xa9|@2\xe2\x08\xadP\xcb\x86@\xfa\x02\xc5,\x8c\x8d\x8c@\xc2\xc5\xce0!\x9b\x8e@\x9d\xfdb\xb5\x88+\x8d@\xb9\x1e\xb8\x82>X\x89@\xc0I^\x19\x0fv\x84@\x19\x85\xf3\x1b\xb9)\x7f@\xfd\x9eZ\xc4\xf9\xa4v@\x9d\x92m\x8e\x95\xa7o@K\xd0\xd5\xe8\xa8^e@\x89\x1a\xa01\xf1\xd7[@N\x92eH\x19YQ@tIp-\x89%D@`\x1e.\xa9\x94=4@\xb8z|N\x92W\x19@\xa0/\xe2f\xa6"\x0c\xc0{h\xf4(G\x96%\xc0\x98\xea!\r{\x860\xc0\x0b\xaf2\x94\xc3o5\xc0\x81\x17.\x8cB\x0c:\xc0\x85F\xd6\xa6\xaf\xbf>\xc0\x81\xb9\xe6_S\xecA\xc0\xceW\x07c5\xccD\xc0/8sU\x87\x1bH\xc0llo\xa6e\xf2K\xc0\xf4\x8c@kI2P\xc0\x18"\xb9\xf3%\xc0R\xc0K\xf03Xj\xa6U\xc0uL\x01z\xac\xe4X\xc0K~[\xe6kv\\\xc0YpQ\xf4\xef)`\xc0\xd0\xa1]i\xe69b\xc0\xf3\xe9\xcb\xa7(gd\xc0\x98\x91\xf3l+\xb0f\xc0{\x81\x8e\xf2\x8e\x17i\xc0-\xf1\xea\x10\xaa\xa5k\xc0\xb5\xf6J\xec\xa0in\xc0\xfa\xc93\x00\xf2\xbcp\xc0s\xca\xe9#\xfdyr\xc0N\x1ca\xb0\xa9}t\xc0\x98\xcbS\xd98\xdbv\xc0\x7f!\xb0%w\xa4y\xc0da\xce\xa8\xca\xe3|\xc0\xdb\xcag\xdb\x8eH\x80\xc0\xe0)Z\x00j?\x82\xc0N\x14\xfe\x95R\x1e\x84\xc0,\xb5\xa9\xd0cy\x85\xc0Tn\xb2Y\x1d\xa2\x85\xc0\xe9\rN\xb1l\xae\x83\xc0\x1c\xe3\x19\xf7*c}\xc0u\xaa\xd4>\xf6\xdeh\xc0dqF\xb3_\x89d@\xa1\xf2\x13\x13\x10p\x81@\xcc-\xdd\xadc\x02\x8c@\x90+^,NM\x91@\x06Tx-/5\x92@\xf0\x18v\xeaN\x15\x91@\x8a\xbcj\xfd\xffi\x8d@\x1f\x92T\x06i\xbb\x87@\x0f\x17\x84\x97\xa4=\x82@\'1\x15\x91\x8c\r{@\x134\x08\xd1\xa9\x8as@\xfb\xd4\xcb\xdd\xf5\xb0k@c\xdb\x1e\xd8\x9cSc@$\xf6:\x0f\x12\x9cZ@\x8e\x80 \xa6r\x05R@\xbeH\xa3\xe4o\xcbG@\xfd\xacg9\x99\xf3=@!0e\xf9B\xfb0@\x9c\xaa\xc3\x136p\x1c@\xba\xdcu\xe0/\x15\xe9\xbf4V\xe29\xb4\x04\x1e\xc0QN\xff\xf8\x92J+\xc0\xe3\xc2\xf6\x03\x84\xa83\xc0\x81=\xc2xH\xe69\xc0\x00\x00\x00\x00\x00\x00\x00\x00\\\xf2\x88\x1c\x07]\xee\xbf\xa9\xd6\x00\x01\xd03\x02\xc0\xcf:M\x8c&$\x0e\xc0K\x16\xf5?\xa7\xbe\x15\xc0\x93\x8b@\x18X\x1d\x1d\xc0\xdc\x7f\xaf\xa2a\x8d"\xc0\x03\x0f\x89\x1c-\xc9&\xc0\xca\xe64,\x87(+\xc0Z\x81\x82^@\x8d/\xc09r\xabK\xdf\xeb1\xc0\x19\xa8\xfe\xaa\xed\xf43\xc0\x8e\x9b2\x9f\x1c\xd45\xc0O[\x95j\x89|7\xc06\x85\'(\xf3\xdf8\xc0\xcf\xee\xafj\xe9\xea9\xc0v\xa7\x8d_v\x7f:\xc0\xa4~\xe9\xac\xb8n:\xc0K\xfaO\xd2\x89r9\xc0\x11Ja\x95\xa2)7\xc0I9\xcd\xf0\xdd\x1a3\xc0\xf7\x9b|\xfbe\x8d)\xc0\x1b\xf2\xfa\xfe\xbas\x0e\xc0\xe9\x06\x1fN54\x1f@\x12o\xc7\xc3\x16e5@\xe3\x8eo\xc6\xe2\xc2A@0CV\xbb]\x0cH@\xd2S\xefX\xabzL@0\x88(8\xb3QN@\x0c\x96\x0bj\xc9rM@\x99/\x7f\xe6\xa7\\J@\xdfI\xf5\x81\xb1\xebE@\x15\xfd(\xda\xf0\x05A@H\xa6\x91F\xbc\xbb8@1\t\x14\x9a\x0e\xb80@\x13\xfc\x11\xd4\x0b\x9c$@S:l\x8at\xc5\x15@\x12\xae\x07\xa9=s\xfe?\xaf\xf7N\xfaNU\xe3\xbfR%hX\xd7\xdc\x02\xc0\xa7\x8c\xcdW$\xc0\x0c\xc0O\xb79\xa1\xab\xfd\x11\xc0\x7f\x95\x1c\x13\x92\xd6\x14\xc00gW\xdb\x10U\x17\xc0+\xe7\xc4"\xa7\xc8\x19\xc0\x81\xbb\xa6\xd9\x08o\x1c\xc0\x83W\x898F{\x1f\xc0\x9a\xafx\x93\x8b\x8d!\xc0\xc5\t5\xb1:\xbd#\xc01\xb7B\xf0\xd3b&\xc0\x14\x14\xa5\xcf\xe1\x94)\xc0\xd8\xf6\xd0\xf0\xc3i-\xc0\xe2\x17\x89\x13\x1c\xfb0\xc0-L("|\xa53\xc0\x0fg\x8bY\xc6\xb86\xc0S\xae\x99\x8cZ4:\xc0T\x19\x99c\x8c\x10>\xc0Yo\x95\xe4\xcc\x1eA\xc0\xc0\xc5\xb6~\xdfQC\xc0\xfeUgV^\x92E\xc0\x89\xd6"\x1db\xcfG\xc0>d\x8e\x1c\x1f\xf8I\xc0$\x03\xde\x8d\xb5\xfdK\xc0[q*\xc7R\xd4M\xc0\x11\xd4\x87\x1e\x13sO\xc0\x03w\x16N\x1fiP\xc0\x85\x00=z\xd4\xf3P\xc0\xf8~l\x0b\x8cPQ\xc0\x7f\x85\xa0\xf2MnQ\xc0\x8b\xa7c\x94o/Q\xc0(q\xc6\x87\x07dP\xc0\\\x8a\xdf\x83\xa3\x89M\xc0P\xcd\xf4\x9c\xd5\xe2G\xc0\x00N\xf7.;\xde=\xc0\x13.\xa0\xe9\x80x\r\xc01\xf7^\x92Z\x94?@5\x1e\x05\x18\xe3\xaeR@\xff\x19(L\x7ff^@Z\xf5G\x8a3\xa0d@\x8a\x8fG,4\x8fh@\xc1\xfa\xfd\xff\x88,j@\xc2\xad\x90 \x9b;i@\xe2\x86?q",f@\xf5i\x94W$\xdda@\xfb)\x98\xd9syZ@\x05\xf2)\x89s\xfdQ@\x07\xbf\xb5\xf6\x18\rF@C22\xa8N\x177@\x92\xfdL#\x17\x99 @\xfd\xb5ZL\\/\xf8\xbf(.\xea\xad\xe8\xac\x1e\xc0\x8d#\xb6\xbb\xb7\xa8&\xc0\xe3\x98O$\x06\xc9*\xc0\x83\xf3\x1f\xee\x01\x04-\xc0\xc4\xc7KZj>.\xc0\x85\xa5\xd3\xe3\xa8\x10/\xc0\n6\xea\xda\x14\xdf/\xc0"\x90OUdv0\xc0s\x13n\x1a\x9741\xc0;\x94\xa7+\x9b<2\xc0\xb8\xb8\x86\x1a\xa2\x9e3\xc0+\x84\xaf\xddNj5\xc0\xddc\x80\x9at\xaf7\xc0P\xf2\x7f\n\x00~:\xc0\xc7\xe4\xe2\x88\x1c\xe5=\xc0\x81"C\x81\xd2\xf8@\xc0\x842h\xec\x02VC\xc0GV\xbe \xef\nF\xc0\x0c\xbe0\x16\xf2\x13I\xc0\x84\xae\xf21\\hL\xc0\x92\x1b>1\xae\xfaO\xc0\x04\xa04\xa7\xef\xdcQ\xc0\xa5\xa6=\x0f\xd4\xc9S\xc0g\xa0wo\xbb\xbbU\xc0\x15X,\x15\xb3\xacW\xc0I\xd4h\xc34\x9aY\xc0\x0c[\x8bew\x85[\xc0\xe2\xe1\xa1\xbb\xaer]\xc0\xf5A\xa9\xf3\xfdf_\xc0\x93\x80\x13,j\xb2`\xc0\x1f)\xc8V\x1b\xb3a\xc0\x92\x97}\xb1\x13\xaab\xc0\xaa\xa0\xa3^\x14}c\xc0\xb8}R?\x9c\xfac\xc0\x1f\x88\x8a\xd1\xd3\xcfc\xc0\x81h\x9er4\x80b\xc0\xbbm\xea\xbf2\xce^\xc0\xdd\x9d\x92\x97\xf8\xa2S\xc0Q2\x1a\xf14\xf7#\xc0\xe7\xb5\xce\xaa\x8aeT@\x03D0\x9fQfg@w\xebn\xe6\x1c\x17r@\xa5\x06\xe7\xb4y\xf4v@\xc0\x13\xd6R!Jy@"\x7f\x12E%\xd7x@T\xb8\xd94\x8e#v@\xc0\xc7\xe4*?\'r@\x16\xef\xfa\xd1\xf2\xb1k@{\xad\x96W\x06\xcec@U\xd6\xa3m\xdc\x9fZ@\xc5\xad\x82\xb6\x12\xbaP@\x89\xc0\xa7\xfa53C@9\r\x03aE\xbe2@\xbb\x8eA\x8c\x1a\x82\x16@\xb0\x85\xf8(;f\x07\xc0\xe2\r$E]\xe1 \xc0\xee\x8b1=\x04\x0e(\xc0\xc4\x00\x81\x82p\xeb,\xc0\xbe/\xb8\x0e\xdaC0\xc0\xe1)\xd1\x1c\x17\xcd1\xc0\xb8I6\x8e\xbdP3\xc0\xbdQF8m\xfc4\xc0\x8e\xe3oW[\xf36\xc0\x1c\n\xac;\xfaR9\xc0q\xad\xd1c\xa85<\xc0|8\xf3*\xd5\xb3?\xc0\x1aa$\xfa\xf0\xf1A\xc0:\x04\xea\xb4{lD\xc0\x99\x93*\x9e\x89PG\xc0k\x98x\xf4\\\xa1J\xc0Q>V\xc6v]N\xc0\x9f\xc7\t\xb6\r?Q\xc0M\xb9\n\xe5\xe3{S\xc05\xd4\xd5\xdc\xee\xddU\xc0\x16\xabj\x0e\xc4]X\xc06K\xd3\x8d\xbe\xf5Z\xc0T\x94s\x0f\xfb\xa3]\xc0\xe4\xc3R\r\x046`\xc0N\xb1\xcf\xc1\xf5\xaba\xc0c*4u\x1a<c\xc0e\x10\xba\x87p\xf1d\xc0\xebJ9\x0fZ\xd8f\xc0P\xb6\r6\'\xfch\xc06\xcbH0\xc4bk\xc0\x05I\xce\x8fQ\x05n\xc0\x85\xf9\xf6\xd6\xf9ap\xc0\x16\x9fj\xb7\x9a\xa9q\xc0\x91\xe7n\x12\x98\x91r\xc0\x0bw\x05\xbb?\xa3r\xc0\xf6\xc1\x05\xdd\x945q\xc0\xe84\xc08\xfe\x07k\xc0\x08\xc2Y\xef\x9a\xcb[\xc0\x9e\xc4\x0b\xa9\xda\xefC@M\x16 g\xd7\x8fk@kHX\x9c\xde\xddx@\x07R|\xc2\xb7\xad\x80@\xdc\xc9\xef\xdf\x1c\xca\x82@\\\x08\xe8\xe5\xed\xa2\x82@\x80\xb0\\\xcds\xbb\x80@\t\x8b\x9b\xf8%\xc1{@\x8c\x84?\x87e\x9bu@\xef\x06d68\xfao@ \x15v\xab\xee\xb2f@\xb5\n\xca\x1e!\x16_@\xe3\xd7kl \x8fT@;\x1c\xb1d\xfa\x1fJ@\x04.\x89\x9e\x8dU?@\xc9>0\xbc\x83\xe40@\xc8\xb0+~I\xa3\x1b@\xc8\x86\xc4\xd5\xc0\xd0\xb8\xbf\xb8\xa5\xbf\x7f>\xb9\x14\xc0\xc8I\x8e*{)"\xc0\xc5a\xe5\xf2\x02\xa1(\xc0\xb9B\xad\x0c\xa7\x7f.\xc0\xdfH\xfa\x85\x08(2\xc0\xf8\xd5i\xfa\xa8>5\xc0q\x1aE\x9aK\xaf8\xc0>F\x0c\n\xf5\x9e<\xc0\x84\xc7\x8a\x99\xc4\x96@\xc0\xeb\xc8\x00C\xdd:C\xc0\x81F\xf1\xd5\xf0EF\xc0\x1f\xbf4\xe2!\xbeI\xc0\xb0\xd0\x1fC\xbd\xa4M\xc0#\x8a\xc0\x11\xf6\xfaP\xc0(\\\x1c\x8f\xa8TS\xc0eO\xff\x90\xee\xd9U\xc0+\x00\n\xe2r\x85X\xc0%KO\x9d\x18T[\xc0\xf8\xddPe1G^\xc0\x08\xa6\x19\xceD\xb3`\xc0|_\x01\x87\xfd`b\xc08\x06\x15W(9d\xc0\xe8\x1b\x86A\xabLf\xc0\xd9\xcb\xc6ek\xb0h\xc0\x1c\xf5\xe6V\xef{k\xc0\xfdu\x1f\xf1g\xc6n\xc0is\xf8YYPq\xc05H\xa9{\xfb\x84s\xc0\n\xb5\xba\xfd\xc9\xedu\xc0\xde\xf2l\xe6\x9bTx\xc0\xb4\x94:k\xd8Jz\xc0._\x99\x9ae\x14{\xc0f;\xd7\xe5\xf5\xa4y\xc0\xeb\x03\xce\xea!\xcft\xc0\x98\x0b\xe4\xdd\xb8\x83g\xc0\xe0\xea8;\x9e\x024@\xbfi\xd4\x11d`p@\xe4\xe3\x1f\xa4\xad\x87~@\tK\xcf\xaeIP\x84@Y\x87y\xb40\x7f\x86@\x05\x08h?\x0f\xf2\x85@\x11\x00\xe8\x9b7z\x83@\xbc%\xe3\x17\x94\x17\x80@\x81\x06\x12c\xec0y@\xa0\xbd\x95z!\xf0r@=\xc7H\xe1\xbe\xa3k@\xaf\xd1q+\xa0\xbbc@\x8f\xdc\x19\xb40\xb6[@T\xa8`O\xa2/S@\xb7\x0fG\xfb\xa3+J@\x02\x86\xd6B\x13yA@\xcb\xd5\xf1\xf5\xb2y6@\xfa\xf9\xd108\xc6*@\x1e\xbd\x1d\xdd\xe1E\x1a@\xeaV]AA\x94\xf3?\xe7\x7fN\xc5\x02\xbb\t\xc0<\x7f\x99\xbd(\xab\x1c\xc0\xd8\xed\xec\xae\x96\xe1%\xc0\x8c\xd2\x81&4\x8f-\xc0'
p13
tp14
b.
