# Supplementary material for: First Principles Modeling of Nonlinear Incidence Rates in Seasonal Epidemics
Source: PLoS Comput Biol. 2011 Feb 17;7(2):e1001079. doi: 10.1371/journal.pcbi.1001079 (PMC3040644; doi:10.1371/journal.pcbi.1001079)
Supplement: Dataset S1 — Dataset and Python program files. In this directory you will fine all the python code needed to reproduce the calculations in the paper, including the figures. (2.90 MB ZIP) [file pcbi.1001079.s001.zip › computations/sirs/classic_finland/clas_fin_pois_hess.txt]

2.52008500e-06 -6.75202775e-09 -1.25466999e-07
-6.75202775e-09 6.17770393e-11 -4.48104331e-10
-1.25466999e-07 -4.48104331e-10 2.08887986e-06
