# Supplementary material for: First Principles Modeling of Nonlinear Incidence Rates in Seasonal Epidemics
Source: PLoS Comput Biol. 2011 Feb 17;7(2):e1001079. doi: 10.1371/journal.pcbi.1001079 (PMC3040644; doi:10.1371/journal.pcbi.1001079)
Supplement: Dataset S1 — Dataset and Python program files. In this directory you will fine all the python code needed to reproduce the calculations in the paper, including the figures. (2.90 MB ZIP) [file pcbi.1001079.s001.zip › computations/sirs/classic_finland/clas_fin_pois_ySoln.txt]

8.68082508e+01
1.49198977e+02
1.21884552e+02
5.66875151e+01
1.95115832e+01
6.00419072e+00
2.00345468e+00
8.85680864e-01
6.07071872e-01
6.98824864e-01
1.31422284e+00
3.47841497e+00
1.01501504e+01
2.46382057e+01
3.91564017e+01
3.67462727e+01
2.18627452e+01
1.00492316e+01
4.61629457e+00
2.72268894e+00
2.47805165e+00
3.78167307e+00
9.23384398e+00
2.95869076e+01
8.68073511e+01
1.49197868e+02
1.21884310e+02
5.66876315e+01
1.95116752e+01
6.00423018e+00
2.00346997e+00
8.85689146e-01
6.07082086e-01
6.98833284e-01
1.31423461e+00
3.47844611e+00
1.01501107e+01
2.46378465e+01
3.91557782e+01
3.67458926e+01
2.18626123e+01
1.00491968e+01
4.61629056e+00
2.72269340e+00
2.47806286e+00
3.78168700e+00
9.23388429e+00
2.95871015e+01
8.68079593e+01
1.49198572e+02
1.21884421e+02
5.66875202e+01
1.95116020e+01
6.00420058e+00
2.00345824e+00
8.85683180e-01
6.07077220e-01
6.98827445e-01
1.31422289e+00
3.47840996e+00
1.01499771e+01
2.46375275e+01
3.91553362e+01
3.67456347e+01
2.18625084e+01
1.00491337e+01
4.61628127e+00
2.72271736e+00
2.47808503e+00
3.78170574e+00
9.23395568e+00
2.95873061e+01
8.68084735e+01
1.49199102e+02
1.21884437e+02
5.66873969e+01
1.95115326e+01
6.00417391e+00
2.00344800e+00
8.85678002e-01
6.07072763e-01
6.98822610e-01
1.31421329e+00
3.47838252e+00
1.01499520e+01
2.46375197e+01
3.91554176e+01
3.67455986e+01
2.18624711e+01
1.00491230e+01
4.61627594e+00
2.72271276e+00
2.47807974e+00
3.78167707e+00
9.23388316e+00
2.95871140e+01
8.68080480e+01
1.49198815e+02
1.21884574e+02
5.66875811e+01
1.95116164e+01
6.00419721e+00
