# Supplementary material for: First Principles Modeling of Nonlinear Incidence Rates in Seasonal Epidemics
Source: PLoS Comput Biol. 2011 Feb 17;7(2):e1001079. doi: 10.1371/journal.pcbi.1001079 (PMC3040644; doi:10.1371/journal.pcbi.1001079)
Supplement: Dataset S1 — Dataset and Python program files. In this directory you will fine all the python code needed to reproduce the calculations in the paper, including the figures. (2.90 MB ZIP) [file pcbi.1001079.s001.zip › computations/sirs/classic_finland/clas_finland1.txt]

4.273699592491053778e+01 2.999931261207586797e-01 8.329126191593558826e-01 -8.298510786797787659e+03
4.350017004049605873e+01 3.280038385959717639e-01 3.756772363192512620e-01 -8.731130369912305468e+03
4.264866514842672984e+01 2.733708062073956224e-01 5.903667986167316917e-01 -8.811098085998737588e+03
4.303434270923212779e+01 2.872838341304501664e-01 3.934269253808719835e-01 -8.893243452241307750e+03
4.521507486205137383e+01 2.831099429518648680e-01 3.442860285053799263e-01 -8.556532837964869032e+03
4.226380450115654241e+01 2.778474367403656053e-01 7.887016342067550978e-01 -8.433909205910505989e+03
4.241175024156137141e+01 2.929609338471870217e-01 5.124669688161709313e-01 -8.882981177851219400e+03
4.254197385382969543e+01 3.225465665647682112e-01 3.915773993638708150e-01 -8.827767342676183034e+03
