# Supplementary material for: First Principles Modeling of Nonlinear Incidence Rates in Seasonal Epidemics
Source: PLoS Comput Biol. 2011 Feb 17;7(2):e1001079. doi: 10.1371/journal.pcbi.1001079 (PMC3040644; doi:10.1371/journal.pcbi.1001079)
Supplement: Dataset S1 — Dataset and Python program files. In this directory you will fine all the python code needed to reproduce the calculations in the paper, including the figures. (2.90 MB ZIP) [file pcbi.1001079.s001.zip › computations/sirs/classic_finland/clas_finland2.txt]

4.241367703963209834e+01 2.773792883270280729e-01 6.006055035840079936e-01 -8.777317590838840260e+03
4.325109811357326350e+01 2.711042900432916181e-01 4.362055002893312494e-01 -8.911664149219406681e+03
4.364954808829762811e+01 2.437501433781313898e-01 6.191510545648031272e-01 -8.539910927352453655e+03
4.220136115266514309e+01 3.360810098475667251e-01 8.423867576350111408e-01 -8.313438776720022361e+03
4.258436282494764669e+01 3.009975946787450396e-01 5.464792877584319086e-01 -8.880115736381450915e+03
4.341911591909520496e+01 2.662973828329457393e-01 5.153307370386307484e-01 -8.858310855176297991e+03
4.309095305622102501e+01 2.428084454272987358e-01 4.319038471510632249e-01 -8.637972934049304968e+03
4.345155679014668237e+01 2.677821487293249869e-01 3.402566826491502106e-01 -8.810608223682214884e+03
