# Supplementary material for: First Principles Modeling of Nonlinear Incidence Rates in Seasonal Epidemics
Source: PLoS Comput Biol. 2011 Feb 17;7(2):e1001079. doi: 10.1371/journal.pcbi.1001079 (PMC3040644; doi:10.1371/journal.pcbi.1001079)
Supplement: Dataset S1 — Dataset and Python program files. In this directory you will fine all the python code needed to reproduce the calculations in the paper, including the figures. (2.90 MB ZIP) [file pcbi.1001079.s001.zip › computations/sirs/classic_finland/clas_finland3.txt]

4.235221673673384402e+01 3.158788122552923516e-01 4.805388617695933728e-01 -8.878483516210406378e+03
4.349704996515595212e+01 2.841972228154465152e-01 3.764694155382658503e-01 -8.858048517206481847e+03
4.362302465500164317e+01 2.376103389350632811e-01 5.965746478391430463e-01 -8.445352324945946748e+03
4.449511869773233030e+01 2.432521924772491628e-01 2.949610269412110686e-01 -8.488435330543030432e+03
4.307322110692228279e+01 3.098466770983544505e-01 6.429346692523026929e-01 -8.651250051854338381e+03
4.309948909126313055e+01 2.504267184855821782e-01 2.583108893395046901e-01 -8.371340361432872669e+03
4.274584911065147708e+01 2.533661560935951407e-01 7.039441297512184503e-01 -8.486228396268048527e+03
4.304729828281934090e+01 3.036586961300671295e-01 4.060830545928190149e-01 -8.882458716432285655e+03
