# Supplementary material for: First Principles Modeling of Nonlinear Incidence Rates in Seasonal Epidemics
Source: PLoS Comput Biol. 2011 Feb 17;7(2):e1001079. doi: 10.1371/journal.pcbi.1001079 (PMC3040644; doi:10.1371/journal.pcbi.1001079)
Supplement: Dataset S1 — Dataset and Python program files. In this directory you will fine all the python code needed to reproduce the calculations in the paper, including the figures. (2.90 MB ZIP) [file pcbi.1001079.s001.zip › computations/sirs/classic_finland/clas_finland4.txt]

4.264923269354778057e+01 2.976297511795978346e-01 4.725701731938723449e-01 -8.915355752987206870e+03
4.235643890316332971e+01 3.248150420581260578e-01 6.238729126033938366e-01 -8.763242399580085475e+03
3.943460011100346918e+01 2.072902673204037871e-01 9.293857773321597682e-01 -8.153635973009300869e+03
4.345487625102285278e+01 2.731691491482000633e-01 5.272304101724238912e-01 -8.842254460975633265e+03
4.253903304877858460e+01 2.911882523633392839e-01 5.962901580568611415e-01 -8.830801749386771917e+03
4.365550923677925255e+01 2.759180577494717568e-01 4.346905894982839857e-01 -8.875437988524079628e+03
4.271664562151880773e+01 3.191509066599997335e-01 5.090651261344719680e-01 -8.870078105638502166e+03
4.236292220912356754e+01 3.024822131060048713e-01 3.999116140521110641e-01 -8.826557432612151388e+03
