# Supplementary material for: First Principles Modeling of Nonlinear Incidence Rates in Seasonal Epidemics
Source: PLoS Comput Biol. 2011 Feb 17;7(2):e1001079. doi: 10.1371/journal.pcbi.1001079 (PMC3040644; doi:10.1371/journal.pcbi.1001079)
Supplement: Dataset S1 — Dataset and Python program files. In this directory you will fine all the python code needed to reproduce the calculations in the paper, including the figures. (2.90 MB ZIP) [file pcbi.1001079.s001.zip › computations/sirs/classic_finland/clas_finland5.txt]

4.240476101703617218e+01 3.234050846197785711e-01 4.415654553109491509e-01 -8.861265765421134347e+03
4.309603309779696190e+01 2.677031174944302649e-01 6.804008124723330830e-01 -8.628797895310381136e+03
4.290137839143003617e+01 2.867681134931007181e-01 5.325313945189847908e-01 -8.891874984124799084e+03
4.325996808186511799e+01 2.654622429347105461e-01 3.673562090362034183e-01 -8.847435767066941480e+03
4.275376392756047750e+01 2.848760678601924834e-01 5.728548897930207939e-01 -8.856544308809236099e+03
4.655888077321199603e+01 1.349537052026829331e-01 3.059904842805706848e-01 -8.097610631392103642e+03
4.306260505881979128e+01 2.916900921716448214e-01 5.475467196100850531e-01 -8.855495725674021742e+03
4.311327240984786613e+01 2.800008695754013233e-01 4.597710421160426941e-01 -8.921241738616994553e+03
