# Supplementary material for: First Principles Modeling of Nonlinear Incidence Rates in Seasonal Epidemics
Source: PLoS Comput Biol. 2011 Feb 17;7(2):e1001079. doi: 10.1371/journal.pcbi.1001079 (PMC3040644; doi:10.1371/journal.pcbi.1001079)
Supplement: Dataset S1 — Dataset and Python program files. In this directory you will fine all the python code needed to reproduce the calculations in the paper, including the figures. (2.90 MB ZIP) [file pcbi.1001079.s001.zip › computations/sirs/classic_finland/clas_finland6.txt]

4.323008660550645033e+01 2.663881527192792920e-01 3.940091653297229657e-01 -8.880572912370393169e+03
4.354866499223818010e+01 2.665207257034560295e-01 5.545532699068034255e-01 -8.790112205701681887e+03
4.609906053583736707e+01 2.688533162908044449e-01 3.595783348503035493e-01 -8.427726781745615881e+03
4.304918476831203122e+01 2.984460582027734232e-01 3.209211024845029514e-01 -8.753139811508022831e+03
4.313318531190053307e+01 2.774954326194492560e-01 4.688117071186548301e-01 -8.918366496436894522e+03
4.307541508963377197e+01 2.888609467852712998e-01 4.588708755169544351e-01 -8.918356435187002717e+03
4.284674021100497754e+01 2.913593453275295508e-01 4.633004642601298850e-01 -8.923334889588048100e+03
4.434599562602549128e+01 2.788699705736987777e-01 2.605471772137522013e-01 -8.513280188906470357e+03
