# Supplementary material for: First Principles Modeling of Nonlinear Incidence Rates in Seasonal Epidemics
Source: PLoS Comput Biol. 2011 Feb 17;7(2):e1001079. doi: 10.1371/journal.pcbi.1001079 (PMC3040644; doi:10.1371/journal.pcbi.1001079)
Supplement: Dataset S1 — Dataset and Python program files. In this directory you will fine all the python code needed to reproduce the calculations in the paper, including the figures. (2.90 MB ZIP) [file pcbi.1001079.s001.zip › computations/sirs/classic_finland/clas_finland7.txt]

4.287811587570872263e+01 2.421816623898802034e-01 4.804111347459067982e-01 -8.500908868901919050e+03
4.229406457858794965e+01 3.124376824248995543e-01 6.058357492052047766e-01 -8.804990406392169461e+03
4.294269218461388249e+01 2.828339704760579609e-01 4.914234530972607651e-01 -8.917936149682498581e+03
4.206235980768438765e+01 3.067799930286249088e-01 4.453722255964202015e-01 -8.785949536356507451e+03
4.363583077822104173e+01 2.772987170576841076e-01 4.260793648017582314e-01 -8.876868832412183110e+03
4.506689785545605531e+01 2.657200327710135812e-01 4.282243998262346696e-01 -8.632975456619320539e+03
3.917877272632322416e+01 1.904029685282473683e-01 9.280325519656549282e-01 -8.142433458189458179e+03
4.338458159183741714e+01 3.240042827829883731e-01 3.448689000011934125e-01 -8.723329848102968754e+03
