# Supplementary material for: First Principles Modeling of Nonlinear Incidence Rates in Seasonal Epidemics
Source: PLoS Comput Biol. 2011 Feb 17;7(2):e1001079. doi: 10.1371/journal.pcbi.1001079 (PMC3040644; doi:10.1371/journal.pcbi.1001079)
Supplement: Dataset S1 — Dataset and Python program files. In this directory you will fine all the python code needed to reproduce the calculations in the paper, including the figures. (2.90 MB ZIP) [file pcbi.1001079.s001.zip › computations/sirs/classic_finland/clas_finland8.txt]

4.350493412894120837e+01 2.409582010385151740e-01 5.405634041000767498e-01 -8.626891701816222849e+03
4.373492649147841149e+01 3.015640966397190592e-01 3.650514003230728166e-01 -8.772635703892077800e+03
4.251256806838183877e+01 2.770820563001106240e-01 4.240509278600683718e-01 -8.836161253087020668e+03
4.291557705299965164e+01 2.817577742311400124e-01 5.406092158099048417e-01 -8.884244863072703083e+03
4.248915518725724638e+01 3.027735411830122514e-01 6.280556735751695596e-01 -8.786045594286772030e+03
4.329668573484796923e+01 2.782631152157629684e-01 4.546612092524816018e-01 -8.910807863711444952e+03
4.228988838292012531e+01 2.664489421946292791e-01 4.606243753885092551e-01 -8.648475631873843668e+03
4.275306494741896302e+01 2.864327302185935009e-01 4.704373902678614661e-01 -8.920538620213088507e+03
