# Supplementary material for: First Principles Modeling of Nonlinear Incidence Rates in Seasonal Epidemics
Source: PLoS Comput Biol. 2011 Feb 17;7(2):e1001079. doi: 10.1371/journal.pcbi.1001079 (PMC3040644; doi:10.1371/journal.pcbi.1001079)
Supplement: Dataset S1 — Dataset and Python program files. In this directory you will fine all the python code needed to reproduce the calculations in the paper, including the figures. (2.90 MB ZIP) [file pcbi.1001079.s001.zip › computations/sirs/classic_finland/finland.txt]

0
0
0
0
7
0
5
0
20
148
193
59
28
8
4
0
0
0
0
0
0
0
0
4
3
8
16
18
8
16
11
0
6
38
120
173
61
12
5
3
3
0
0
0
0
0
0
0
2
5
14
28
56
40
14
14
3
22
63
129
113
54
19
3
0
0
0
0
0
0
0
2
2
13
29
32
16
25
13
2
3
19
96
232
146
45
9
1
0
0
0
0
0
0
0
3
3
1
13
41
43
26
13
4
10
86
217
217
98
16
13
