# Supplementary material for: First Principles Modeling of Nonlinear Incidence Rates in Seasonal Epidemics
Source: PLoS Comput Biol. 2011 Feb 17;7(2):e1001079. doi: 10.1371/journal.pcbi.1001079 (PMC3040644; doi:10.1371/journal.pcbi.1001079)
Supplement: Dataset S1 — Dataset and Python program files. In this directory you will fine all the python code needed to reproduce the calculations in the paper, including the figures. (2.90 MB ZIP) [file pcbi.1001079.s001.zip › computations/sirs/classic_finland/scores_clas_fin.txt]

4.273699592491053778e+01 2.999931261207586797e-01 8.329126191593558826e-01 -8.298510786797787659e+03
4.350017004049605873e+01 3.280038385959717639e-01 3.756772363192512620e-01 -8.731130369912305468e+03
4.264866514842672984e+01 2.733708062073956224e-01 5.903667986167316917e-01 -8.811098085998737588e+03
4.303434270923212779e+01 2.872838341304501664e-01 3.934269253808719835e-01 -8.893243452241307750e+03
4.521507486205137383e+01 2.831099429518648680e-01 3.442860285053799263e-01 -8.556532837964869032e+03
4.226380450115654241e+01 2.778474367403656053e-01 7.887016342067550978e-01 -8.433909205910505989e+03
4.241175024156137141e+01 2.929609338471870217e-01 5.124669688161709313e-01 -8.882981177851219400e+03
4.254197385382969543e+01 3.225465665647682112e-01 3.915773993638708150e-01 -8.827767342676183034e+03
4.241367703963209834e+01 2.773792883270280729e-01 6.006055035840079936e-01 -8.777317590838840260e+03
4.325109811357326350e+01 2.711042900432916181e-01 4.362055002893312494e-01 -8.911664149219406681e+03
4.364954808829762811e+01 2.437501433781313898e-01 6.191510545648031272e-01 -8.539910927352453655e+03
4.220136115266514309e+01 3.360810098475667251e-01 8.423867576350111408e-01 -8.313438776720022361e+03
4.258436282494764669e+01 3.009975946787450396e-01 5.464792877584319086e-01 -8.880115736381450915e+03
4.341911591909520496e+01 2.662973828329457393e-01 5.153307370386307484e-01 -8.858310855176297991e+03
4.309095305622102501e+01 2.428084454272987358e-01 4.319038471510632249e-01 -8.637972934049304968e+03
4.345155679014668237e+01 2.677821487293249869e-01 3.402566826491502106e-01 -8.810608223682214884e+03
4.235221673673384402e+01 3.158788122552923516e-01 4.805388617695933728e-01 -8.878483516210406378e+03
4.349704996515595212e+01 2.841972228154465152e-01 3.764694155382658503e-01 -8.858048517206481847e+03
4.362302465500164317e+01 2.376103389350632811e-01 5.965746478391430463e-01 -8.445352324945946748e+03
4.449511869773233030e+01 2.432521924772491628e-01 2.949610269412110686e-01 -8.488435330543030432e+03
4.307322110692228279e+01 3.098466770983544505e-01 6.429346692523026929e-01 -8.651250051854338381e+03
4.309948909126313055e+01 2.504267184855821782e-01 2.583108893395046901e-01 -8.371340361432872669e+03
4.274584911065147708e+01 2.533661560935951407e-01 7.039441297512184503e-01 -8.486228396268048527e+03
4.304729828281934090e+01 3.036586961300671295e-01 4.060830545928190149e-01 -8.882458716432285655e+03
4.264923269354778057e+01 2.976297511795978346e-01 4.725701731938723449e-01 -8.915355752987206870e+03
4.235643890316332971e+01 3.248150420581260578e-01 6.238729126033938366e-01 -8.763242399580085475e+03
3.943460011100346918e+01 2.072902673204037871e-01 9.293857773321597682e-01 -8.153635973009300869e+03
4.345487625102285278e+01 2.731691491482000633e-01 5.272304101724238912e-01 -8.842254460975633265e+03
4.253903304877858460e+01 2.911882523633392839e-01 5.962901580568611415e-01 -8.830801749386771917e+03
4.365550923677925255e+01 2.759180577494717568e-01 4.346905894982839857e-01 -8.875437988524079628e+03
4.271664562151880773e+01 3.191509066599997335e-01 5.090651261344719680e-01 -8.870078105638502166e+03
4.236292220912356754e+01 3.024822131060048713e-01 3.999116140521110641e-01 -8.826557432612151388e+03
4.240476101703617218e+01 3.234050846197785711e-01 4.415654553109491509e-01 -8.861265765421134347e+03
4.309603309779696190e+01 2.677031174944302649e-01 6.804008124723330830e-01 -8.628797895310381136e+03
4.290137839143003617e+01 2.867681134931007181e-01 5.325313945189847908e-01 -8.891874984124799084e+03
4.325996808186511799e+01 2.654622429347105461e-01 3.673562090362034183e-01 -8.847435767066941480e+03
4.275376392756047750e+01 2.848760678601924834e-01 5.728548897930207939e-01 -8.856544308809236099e+03
4.655888077321199603e+01 1.349537052026829331e-01 3.059904842805706848e-01 -8.097610631392103642e+03
4.306260505881979128e+01 2.916900921716448214e-01 5.475467196100850531e-01 -8.855495725674021742e+03
4.311327240984786613e+01 2.800008695754013233e-01 4.597710421160426941e-01 -8.921241738616994553e+03
4.323008660550645033e+01 2.663881527192792920e-01 3.940091653297229657e-01 -8.880572912370393169e+03
4.354866499223818010e+01 2.665207257034560295e-01 5.545532699068034255e-01 -8.790112205701681887e+03
4.609906053583736707e+01 2.688533162908044449e-01 3.595783348503035493e-01 -8.427726781745615881e+03
4.304918476831203122e+01 2.984460582027734232e-01 3.209211024845029514e-01 -8.753139811508022831e+03
4.313318531190053307e+01 2.774954326194492560e-01 4.688117071186548301e-01 -8.918366496436894522e+03
4.307541508963377197e+01 2.888609467852712998e-01 4.588708755169544351e-01 -8.918356435187002717e+03
4.284674021100497754e+01 2.913593453275295508e-01 4.633004642601298850e-01 -8.923334889588048100e+03
4.434599562602549128e+01 2.788699705736987777e-01 2.605471772137522013e-01 -8.513280188906470357e+03
4.287811587570872263e+01 2.421816623898802034e-01 4.804111347459067982e-01 -8.500908868901919050e+03
4.229406457858794965e+01 3.124376824248995543e-01 6.058357492052047766e-01 -8.804990406392169461e+03
4.294269218461388249e+01 2.828339704760579609e-01 4.914234530972607651e-01 -8.917936149682498581e+03
4.206235980768438765e+01 3.067799930286249088e-01 4.453722255964202015e-01 -8.785949536356507451e+03
4.363583077822104173e+01 2.772987170576841076e-01 4.260793648017582314e-01 -8.876868832412183110e+03
4.506689785545605531e+01 2.657200327710135812e-01 4.282243998262346696e-01 -8.632975456619320539e+03
3.917877272632322416e+01 1.904029685282473683e-01 9.280325519656549282e-01 -8.142433458189458179e+03
4.338458159183741714e+01 3.240042827829883731e-01 3.448689000011934125e-01 -8.723329848102968754e+03
4.350493412894120837e+01 2.409582010385151740e-01 5.405634041000767498e-01 -8.626891701816222849e+03
4.373492649147841149e+01 3.015640966397190592e-01 3.650514003230728166e-01 -8.772635703892077800e+03
4.251256806838183877e+01 2.770820563001106240e-01 4.240509278600683718e-01 -8.836161253087020668e+03
4.291557705299965164e+01 2.817577742311400124e-01 5.406092158099048417e-01 -8.884244863072703083e+03
4.248915518725724638e+01 3.027735411830122514e-01 6.280556735751695596e-01 -8.786045594286772030e+03
4.329668573484796923e+01 2.782631152157629684e-01 4.546612092524816018e-01 -8.910807863711444952e+03
4.228988838292012531e+01 2.664489421946292791e-01 4.606243753885092551e-01 -8.648475631873843668e+03
4.275306494741896302e+01 2.864327302185935009e-01 4.704373902678614661e-01 -8.920538620213088507e+03
