# Supplementary material for: First Principles Modeling of Nonlinear Incidence Rates in Seasonal Epidemics
Source: PLoS Comput Biol. 2011 Feb 17;7(2):e1001079. doi: 10.1371/journal.pcbi.1001079 (PMC3040644; doi:10.1371/journal.pcbi.1001079)
Supplement: Dataset S1 — Dataset and Python program files. In this directory you will fine all the python code needed to reproduce the calculations in the paper, including the figures. (2.90 MB ZIP) [file pcbi.1001079.s001.zip › computations/sirs/classic_gambia/clas_gam_pois_ySoln.txt]

2.89797827e+01
1.23667856e+01
6.16433168e+00
3.47436537e+00
2.11651881e+00
1.43201258e+00
1.20444272e+00
1.47947044e+00
3.04922347e+00
1.05245690e+01
3.89203716e+01
5.66301990e+01
2.89797775e+01
1.23667879e+01
6.16432996e+00
3.47436315e+00
2.11651708e+00
1.43201046e+00
1.20443984e+00
1.47946607e+00
3.04921409e+00
1.05245540e+01
3.89203621e+01
5.66302292e+01
2.89797937e+01
1.23667894e+01
6.16433319e+00
3.47436600e+00
2.11651907e+00
1.43201180e+00
1.20444142e+00
1.47946980e+00
3.04922520e+00
1.05245739e+01
3.89203783e+01
5.66301907e+01
