# Supplementary material for: First Principles Modeling of Nonlinear Incidence Rates in Seasonal Epidemics
Source: PLoS Comput Biol. 2011 Feb 17;7(2):e1001079. doi: 10.1371/journal.pcbi.1001079 (PMC3040644; doi:10.1371/journal.pcbi.1001079)
Supplement: Dataset S1 — Dataset and Python program files. In this directory you will fine all the python code needed to reproduce the calculations in the paper, including the figures. (2.90 MB ZIP) [file pcbi.1001079.s001.zip › computations/sirs/classic_gambia/clas_gambia1.txt]

6.731247131977673348e+01 2.022796567716259319e-01 2.830361449229189530e-01 -1.143198718330074826e+03
6.729911452581441722e+01 2.020555100464287990e-01 2.832469288978470834e-01 -1.143198856881819438e+03
6.731985165994447584e+01 2.024393958521567005e-01 2.830770126314701152e-01 -1.143198554068953854e+03
6.730318270115429868e+01 2.021205252754039450e-01 2.832234243664316642e-01 -1.143198861061017624e+03
6.729548608791083097e+01 2.019931203791918151e-01 2.832464345021338259e-01 -1.143198815383605506e+03
6.730928437793997432e+01 2.022142078192200598e-01 2.831964273937218612e-01 -1.143198815833328354e+03
6.729383916102923990e+01 2.019994297815041751e-01 2.833315993883450679e-01 -1.143198767908503896e+03
6.730731932150581542e+01 2.021894326999427449e-01 2.832179020329551045e-01 -1.143198830718529734e+03
