# Supplementary material for: First Principles Modeling of Nonlinear Incidence Rates in Seasonal Epidemics
Source: PLoS Comput Biol. 2011 Feb 17;7(2):e1001079. doi: 10.1371/journal.pcbi.1001079 (PMC3040644; doi:10.1371/journal.pcbi.1001079)
Supplement: Dataset S1 — Dataset and Python program files. In this directory you will fine all the python code needed to reproduce the calculations in the paper, including the figures. (2.90 MB ZIP) [file pcbi.1001079.s001.zip › computations/sirs/classic_gambia/clas_gambia2.txt]

6.733921626480531586e+01 2.026705252114287537e-01 2.832330513025376195e-01 -1.143197703453163285e+03
6.730315154259454857e+01 2.021274330633322514e-01 2.832288153901004191e-01 -1.143198861155667828e+03
6.730295038110286043e+01 2.021092941283149091e-01 2.832223998487804484e-01 -1.143198860718643800e+03
6.911957026552329353e+01 2.738842127911432778e-01 2.466021176098858181e-01 -1.113654086279197372e+03
6.730235185021416555e+01 2.021092043900482305e-01 2.832261406302774009e-01 -1.143198859746347352e+03
6.732031133827834424e+01 2.024903371243088612e-01 2.830465191432563477e-01 -1.143198415595150891e+03
6.730836718945683117e+01 2.022136157692932534e-01 2.831934248217092276e-01 -1.143198820681305506e+03
6.729825379896846016e+01 2.020460797107828943e-01 2.832498535415965968e-01 -1.143198849778704243e+03
