# Supplementary material for: First Principles Modeling of Nonlinear Incidence Rates in Seasonal Epidemics
Source: PLoS Comput Biol. 2011 Feb 17;7(2):e1001079. doi: 10.1371/journal.pcbi.1001079 (PMC3040644; doi:10.1371/journal.pcbi.1001079)
Supplement: Dataset S1 — Dataset and Python program files. In this directory you will fine all the python code needed to reproduce the calculations in the paper, including the figures. (2.90 MB ZIP) [file pcbi.1001079.s001.zip › computations/sirs/classic_gambia/clas_gambia3.txt]

6.730304923613849155e+01 2.021233670546132566e-01 2.832264378754450473e-01 -1.143198860626389887e+03
6.730297262086187970e+01 2.021049513180039059e-01 2.832360310993852770e-01 -1.143198859662697259e+03
6.730972552682617049e+01 2.022238845389247031e-01 2.832259012518844599e-01 -1.143198808979228488e+03
7.404016151220409370e+01 3.171292368519049165e-01 2.625759123162235142e-01 -1.114994857715832268e+03
6.728907567223865271e+01 2.019145259935029857e-01 2.832626677375913449e-01 -1.143198687046975465e+03
6.730188428212635188e+01 2.021292052081809787e-01 2.832039820202323921e-01 -1.143198846175717335e+03
6.731487806827486509e+01 2.022845858438691025e-01 2.831950518283275486e-01 -1.143198749434838192e+03
6.730686220781545614e+01 2.021776536038578931e-01 2.832032216732652818e-01 -1.143198834022294704e+03
