# Supplementary material for: First Principles Modeling of Nonlinear Incidence Rates in Seasonal Epidemics
Source: PLoS Comput Biol. 2011 Feb 17;7(2):e1001079. doi: 10.1371/journal.pcbi.1001079 (PMC3040644; doi:10.1371/journal.pcbi.1001079)
Supplement: Dataset S1 — Dataset and Python program files. In this directory you will fine all the python code needed to reproduce the calculations in the paper, including the figures. (2.90 MB ZIP) [file pcbi.1001079.s001.zip › computations/sirs/classic_gambia/clas_gambia4.txt]

6.729689773459548974e+01 2.020263431617228822e-01 2.832466841770900912e-01 -1.143198835667520143e+03
6.730066645985776574e+01 2.020934643117310303e-01 2.832347939878483434e-01 -1.143198852844105431e+03
6.729715743405557760e+01 2.020278159387297878e-01 2.832499403014324679e-01 -1.143198838578806544e+03
6.730376462359775758e+01 2.021372149713558108e-01 2.832199283936631673e-01 -1.143198861242035491e+03
6.731175411050379864e+01 2.022641324020487408e-01 2.831249812621062234e-01 -1.143198807817983834e+03
6.730442182806007168e+01 2.021293114090577658e-01 2.832939274351924386e-01 -1.143198843061052685e+03
6.730549880599023993e+01 2.021655313843699620e-01 2.832149903475787989e-01 -1.143198838732429294e+03
6.733054785531416542e+01 2.024368989470753388e-01 2.833540662807639277e-01 -1.143197930006267597e+03
