# Supplementary material for: First Principles Modeling of Nonlinear Incidence Rates in Seasonal Epidemics
Source: PLoS Comput Biol. 2011 Feb 17;7(2):e1001079. doi: 10.1371/journal.pcbi.1001079 (PMC3040644; doi:10.1371/journal.pcbi.1001079)
Supplement: Dataset S1 — Dataset and Python program files. In this directory you will fine all the python code needed to reproduce the calculations in the paper, including the figures. (2.90 MB ZIP) [file pcbi.1001079.s001.zip › computations/sirs/classic_gambia/clas_gambia5.txt]

6.729548743312896875e+01 2.020007481938744243e-01 2.832603035053429252e-01 -1.143198813156700453e+03
6.729714033945438700e+01 2.020252715207219441e-01 2.832709156711981091e-01 -1.143198836657904167e+03
6.730154425367749127e+01 2.020960239460099506e-01 2.832210056411032517e-01 -1.143198857917568830e+03
6.729684649126677698e+01 2.020241811498429130e-01 2.832850542062526067e-01 -1.143198831279741626e+03
6.729954209933951859e+01 2.020620066229092404e-01 2.832492962753335730e-01 -1.143198859871204832e+03
6.730315307080986997e+01 2.021198850484130227e-01 2.832206874639416894e-01 -1.143198860974862100e+03
6.730371886221747957e+01 2.022057479427780968e-01 2.826251099815754730e-01 -1.143197638051483864e+03
6.732839908818840513e+01 2.025086919071152625e-01 2.829559431516229240e-01 -1.143198236208017306e+03
