# Supplementary material for: First Principles Modeling of Nonlinear Incidence Rates in Seasonal Epidemics
Source: PLoS Comput Biol. 2011 Feb 17;7(2):e1001079. doi: 10.1371/journal.pcbi.1001079 (PMC3040644; doi:10.1371/journal.pcbi.1001079)
Supplement: Dataset S1 — Dataset and Python program files. In this directory you will fine all the python code needed to reproduce the calculations in the paper, including the figures. (2.90 MB ZIP) [file pcbi.1001079.s001.zip › computations/sirs/classic_gambia/clas_gambia6.txt]

7.261303906393932550e+01 2.961251899465004445e-01 2.775790690528308624e-01 -1.123692728618373849e+03
6.731457993835246612e+01 2.023568664113146454e-01 2.832653254889258010e-01 -1.143198679170740206e+03
6.729875181743940971e+01 2.020458163425603026e-01 2.832241892634110303e-01 -1.143198852261004959e+03
6.732211891338370435e+01 2.024211384915320100e-01 2.831474596853245096e-01 -1.143198550782863549e+03
6.729846688110890796e+01 2.020768371463422253e-01 2.832618137028413141e-01 -1.143198836241180516e+03
6.730696518866555778e+01 2.021686708983075065e-01 2.832285073334384062e-01 -1.143198831300047004e+03
6.732577710719506570e+01 2.024743920069599079e-01 2.831650501324439184e-01 -1.143198426380178034e+03
6.729775540686473789e+01 2.020389968619947241e-01 2.832470030333402167e-01 -1.143198845029135327e+03
