# Supplementary material for: First Principles Modeling of Nonlinear Incidence Rates in Seasonal Epidemics
Source: PLoS Comput Biol. 2011 Feb 17;7(2):e1001079. doi: 10.1371/journal.pcbi.1001079 (PMC3040644; doi:10.1371/journal.pcbi.1001079)
Supplement: Dataset S1 — Dataset and Python program files. In this directory you will fine all the python code needed to reproduce the calculations in the paper, including the figures. (2.90 MB ZIP) [file pcbi.1001079.s001.zip › computations/sirs/classic_gambia/clas_gambia7.txt]

6.729716364230017689e+01 2.020330945448147453e-01 2.832431556532031269e-01 -1.143198838509038296e+03
6.730654527301122414e+01 2.021909868694395096e-01 2.832271381145496369e-01 -1.143198829836861478e+03
6.730420159212803810e+01 2.021323034946530817e-01 2.833287968456461026e-01 -1.143198825368955795e+03
6.729598951181134225e+01 2.019891405469854961e-01 2.832434528453542932e-01 -1.143198816431213345e+03
6.729824436330099502e+01 2.020087771557117495e-01 2.832527658691895711e-01 -1.143198829409659538e+03
6.731320282343152428e+01 2.022548895397391633e-01 2.831613242634477556e-01 -1.143198758310028325e+03
6.730322840635119519e+01 2.021259431766803949e-01 2.832215605465185915e-01 -1.143198861596378947e+03
6.731105692260047135e+01 2.022634895246123721e-01 2.832119831989431402e-01 -1.143198824377151141e+03
