# Supplementary material for: First Principles Modeling of Nonlinear Incidence Rates in Seasonal Epidemics
Source: PLoS Comput Biol. 2011 Feb 17;7(2):e1001079. doi: 10.1371/journal.pcbi.1001079 (PMC3040644; doi:10.1371/journal.pcbi.1001079)
Supplement: Dataset S1 — Dataset and Python program files. In this directory you will fine all the python code needed to reproduce the calculations in the paper, including the figures. (2.90 MB ZIP) [file pcbi.1001079.s001.zip › computations/sirs/classic_gambia/clas_gambia8.txt]

6.729979500011171467e+01 2.020713376941919437e-01 2.832378966495552874e-01 -1.143198862124588914e+03
6.730369047026927376e+01 2.021282739262102723e-01 2.832256647249554171e-01 -1.143198862094037622e+03
6.730216111736385187e+01 2.021077048240547402e-01 2.832409475039036617e-01 -1.143198860461971208e+03
6.730435565833984413e+01 2.021396867797139452e-01 2.832285539924214723e-01 -1.143198861442260295e+03
6.729889558115640114e+01 2.020543649991791424e-01 2.832050177819336878e-01 -1.143198851184032264e+03
6.730004862788651110e+01 2.020694610899341492e-01 2.832522145632168642e-01 -1.143198862834935881e+03
6.729977375923368754e+01 2.020699200079661140e-01 2.832381783526314867e-01 -1.143198862009938239e+03
6.730374451749786147e+01 2.021317452164357320e-01 2.832280685395138775e-01 -1.143198861884319967e+03
