# Supplementary material for: First Principles Modeling of Nonlinear Incidence Rates in Seasonal Epidemics
Source: PLoS Comput Biol. 2011 Feb 17;7(2):e1001079. doi: 10.1371/journal.pcbi.1001079 (PMC3040644; doi:10.1371/journal.pcbi.1001079)
Supplement: Dataset S1 — Dataset and Python program files. In this directory you will fine all the python code needed to reproduce the calculations in the paper, including the figures. (2.90 MB ZIP) [file pcbi.1001079.s001.zip › computations/sirs/classic_gambia/gambia.txt]

      50
      42
       7
       2
       3
       2
       0
       1
       1
       4
      29
      50
       8
       2
       0
       0
       0
       0
       2
       0
       6
      11
      56
      41
      30
      16
       7
       7
       2
       0
       3
       1
       2
       6
      58
      50
