# Supplementary material for: First Principles Modeling of Nonlinear Incidence Rates in Seasonal Epidemics
Source: PLoS Comput Biol. 2011 Feb 17;7(2):e1001079. doi: 10.1371/journal.pcbi.1001079 (PMC3040644; doi:10.1371/journal.pcbi.1001079)
Supplement: Dataset S1 — Dataset and Python program files. In this directory you will fine all the python code needed to reproduce the calculations in the paper, including the figures. (2.90 MB ZIP) [file pcbi.1001079.s001.zip › computations/sirs/classic_gambia/scores_clas_gam.txt]

6.731247131977673348e+01 2.022796567716259319e-01 2.830361449229189530e-01 -1.143198718330074826e+03
6.729911452581441722e+01 2.020555100464287990e-01 2.832469288978470834e-01 -1.143198856881819438e+03
6.731985165994447584e+01 2.024393958521567005e-01 2.830770126314701152e-01 -1.143198554068953854e+03
6.730318270115429868e+01 2.021205252754039450e-01 2.832234243664316642e-01 -1.143198861061017624e+03
6.729548608791083097e+01 2.019931203791918151e-01 2.832464345021338259e-01 -1.143198815383605506e+03
6.730928437793997432e+01 2.022142078192200598e-01 2.831964273937218612e-01 -1.143198815833328354e+03
6.729383916102923990e+01 2.019994297815041751e-01 2.833315993883450679e-01 -1.143198767908503896e+03
6.730731932150581542e+01 2.021894326999427449e-01 2.832179020329551045e-01 -1.143198830718529734e+03
6.733921626480531586e+01 2.026705252114287537e-01 2.832330513025376195e-01 -1.143197703453163285e+03
6.730315154259454857e+01 2.021274330633322514e-01 2.832288153901004191e-01 -1.143198861155667828e+03
6.730295038110286043e+01 2.021092941283149091e-01 2.832223998487804484e-01 -1.143198860718643800e+03
6.911957026552329353e+01 2.738842127911432778e-01 2.466021176098858181e-01 -1.113654086279197372e+03
6.730235185021416555e+01 2.021092043900482305e-01 2.832261406302774009e-01 -1.143198859746347352e+03
6.732031133827834424e+01 2.024903371243088612e-01 2.830465191432563477e-01 -1.143198415595150891e+03
6.730836718945683117e+01 2.022136157692932534e-01 2.831934248217092276e-01 -1.143198820681305506e+03
6.729825379896846016e+01 2.020460797107828943e-01 2.832498535415965968e-01 -1.143198849778704243e+03
6.730304923613849155e+01 2.021233670546132566e-01 2.832264378754450473e-01 -1.143198860626389887e+03
6.730297262086187970e+01 2.021049513180039059e-01 2.832360310993852770e-01 -1.143198859662697259e+03
6.730972552682617049e+01 2.022238845389247031e-01 2.832259012518844599e-01 -1.143198808979228488e+03
7.404016151220409370e+01 3.171292368519049165e-01 2.625759123162235142e-01 -1.114994857715832268e+03
6.728907567223865271e+01 2.019145259935029857e-01 2.832626677375913449e-01 -1.143198687046975465e+03
6.730188428212635188e+01 2.021292052081809787e-01 2.832039820202323921e-01 -1.143198846175717335e+03
6.731487806827486509e+01 2.022845858438691025e-01 2.831950518283275486e-01 -1.143198749434838192e+03
6.730686220781545614e+01 2.021776536038578931e-01 2.832032216732652818e-01 -1.143198834022294704e+03
6.729689773459548974e+01 2.020263431617228822e-01 2.832466841770900912e-01 -1.143198835667520143e+03
6.730066645985776574e+01 2.020934643117310303e-01 2.832347939878483434e-01 -1.143198852844105431e+03
6.729715743405557760e+01 2.020278159387297878e-01 2.832499403014324679e-01 -1.143198838578806544e+03
6.730376462359775758e+01 2.021372149713558108e-01 2.832199283936631673e-01 -1.143198861242035491e+03
6.731175411050379864e+01 2.022641324020487408e-01 2.831249812621062234e-01 -1.143198807817983834e+03
6.730442182806007168e+01 2.021293114090577658e-01 2.832939274351924386e-01 -1.143198843061052685e+03
6.730549880599023993e+01 2.021655313843699620e-01 2.832149903475787989e-01 -1.143198838732429294e+03
6.733054785531416542e+01 2.024368989470753388e-01 2.833540662807639277e-01 -1.143197930006267597e+03
6.729548743312896875e+01 2.020007481938744243e-01 2.832603035053429252e-01 -1.143198813156700453e+03
6.729714033945438700e+01 2.020252715207219441e-01 2.832709156711981091e-01 -1.143198836657904167e+03
6.730154425367749127e+01 2.020960239460099506e-01 2.832210056411032517e-01 -1.143198857917568830e+03
6.729684649126677698e+01 2.020241811498429130e-01 2.832850542062526067e-01 -1.143198831279741626e+03
6.729954209933951859e+01 2.020620066229092404e-01 2.832492962753335730e-01 -1.143198859871204832e+03
6.730315307080986997e+01 2.021198850484130227e-01 2.832206874639416894e-01 -1.143198860974862100e+03
6.730371886221747957e+01 2.022057479427780968e-01 2.826251099815754730e-01 -1.143197638051483864e+03
6.732839908818840513e+01 2.025086919071152625e-01 2.829559431516229240e-01 -1.143198236208017306e+03
7.261303906393932550e+01 2.961251899465004445e-01 2.775790690528308624e-01 -1.123692728618373849e+03
6.731457993835246612e+01 2.023568664113146454e-01 2.832653254889258010e-01 -1.143198679170740206e+03
6.729875181743940971e+01 2.020458163425603026e-01 2.832241892634110303e-01 -1.143198852261004959e+03
6.732211891338370435e+01 2.024211384915320100e-01 2.831474596853245096e-01 -1.143198550782863549e+03
6.729846688110890796e+01 2.020768371463422253e-01 2.832618137028413141e-01 -1.143198836241180516e+03
6.730696518866555778e+01 2.021686708983075065e-01 2.832285073334384062e-01 -1.143198831300047004e+03
6.732577710719506570e+01 2.024743920069599079e-01 2.831650501324439184e-01 -1.143198426380178034e+03
6.729775540686473789e+01 2.020389968619947241e-01 2.832470030333402167e-01 -1.143198845029135327e+03
6.729716364230017689e+01 2.020330945448147453e-01 2.832431556532031269e-01 -1.143198838509038296e+03
6.730654527301122414e+01 2.021909868694395096e-01 2.832271381145496369e-01 -1.143198829836861478e+03
6.730420159212803810e+01 2.021323034946530817e-01 2.833287968456461026e-01 -1.143198825368955795e+03
6.729598951181134225e+01 2.019891405469854961e-01 2.832434528453542932e-01 -1.143198816431213345e+03
6.729824436330099502e+01 2.020087771557117495e-01 2.832527658691895711e-01 -1.143198829409659538e+03
6.731320282343152428e+01 2.022548895397391633e-01 2.831613242634477556e-01 -1.143198758310028325e+03
6.730322840635119519e+01 2.021259431766803949e-01 2.832215605465185915e-01 -1.143198861596378947e+03
6.731105692260047135e+01 2.022634895246123721e-01 2.832119831989431402e-01 -1.143198824377151141e+03
6.729979500011171467e+01 2.020713376941919437e-01 2.832378966495552874e-01 -1.143198862124588914e+03
6.730369047026927376e+01 2.021282739262102723e-01 2.832256647249554171e-01 -1.143198862094037622e+03
6.730216111736385187e+01 2.021077048240547402e-01 2.832409475039036617e-01 -1.143198860461971208e+03
6.730435565833984413e+01 2.021396867797139452e-01 2.832285539924214723e-01 -1.143198861442260295e+03
6.729889558115640114e+01 2.020543649991791424e-01 2.832050177819336878e-01 -1.143198851184032264e+03
6.730004862788651110e+01 2.020694610899341492e-01 2.832522145632168642e-01 -1.143198862834935881e+03
6.729977375923368754e+01 2.020699200079661140e-01 2.832381783526314867e-01 -1.143198862009938239e+03
6.730374451749786147e+01 2.021317452164357320e-01 2.832280685395138775e-01 -1.143198861884319967e+03
