# Supplementary material for: First Principles Modeling of Nonlinear Incidence Rates in Seasonal Epidemics
Source: PLoS Comput Biol. 2011 Feb 17;7(2):e1001079. doi: 10.1371/journal.pcbi.1001079 (PMC3040644; doi:10.1371/journal.pcbi.1001079)
Supplement: Dataset S1 — Dataset and Python program files. In this directory you will fine all the python code needed to reproduce the calculations in the paper, including the figures. (2.90 MB ZIP) [file pcbi.1001079.s001.zip › computations/sirs/lhd_finland/lhd_fin_pois_hess.txt]

7.25586459e-08 2.81350358e-09 -1.21346053e-14 4.31928872e-08
2.81350358e-09 1.57371764e-08 4.31177040e-14 4.31445050e-08
-1.21346053e-14 4.31177040e-14 1.24732507e-19 1.05551042e-13
4.31928872e-08 4.31445050e-08 1.05551042e-13 2.59575720e-06
