# Supplementary material for: First Principles Modeling of Nonlinear Incidence Rates in Seasonal Epidemics
Source: PLoS Comput Biol. 2011 Feb 17;7(2):e1001079. doi: 10.1371/journal.pcbi.1001079 (PMC3040644; doi:10.1371/journal.pcbi.1001079)
Supplement: Dataset S1 — Dataset and Python program files. In this directory you will fine all the python code needed to reproduce the calculations in the paper, including the figures. (2.90 MB ZIP) [file pcbi.1001079.s001.zip › computations/sirs/lhd_finland/lhd_fin_pois_ySoln.txt]

9.49645656e+01
1.55578020e+02
1.27549212e+02
6.16685221e+01
2.24364249e+01
7.36613672e+00
2.61494689e+00
1.20578576e+00
8.32039744e-01
9.25254416e-01
1.63493096e+00
4.03485126e+00
1.10451356e+01
2.56409737e+01
4.02694084e+01
3.87558160e+01
2.43523016e+01
1.20063389e+01
5.90391840e+00
3.65521297e+00
3.38320305e+00
5.06523555e+00
1.17527337e+01
3.49889206e+01
9.49643670e+01
1.55577793e+02
1.27549100e+02
6.16685122e+01
2.24364339e+01
7.36614262e+00
2.61494932e+00
1.20578723e+00
8.32041327e-01
9.25258757e-01
1.63493513e+00
4.03486493e+00
1.10452481e+01
2.56412527e+01
4.02697554e+01
3.87560479e+01
2.43523926e+01
1.20063359e+01
5.90390347e+00
3.65520138e+00
3.38319827e+00
5.06522627e+00
1.17526947e+01
3.49887830e+01
9.49640156e+01
1.55577460e+02
1.27549038e+02
6.16685880e+01
2.24364827e+01
7.36616321e+00
2.61495823e+00
1.20579189e+00
8.32044717e-01
9.25261289e-01
1.63494345e+00
4.03488572e+00
1.10452352e+01
2.56411673e+01
4.02696823e+01
3.87559642e+01
2.43523465e+01
1.20063042e+01
5.90389363e+00
3.65519588e+00
3.38318796e+00
5.06522586e+00
1.17527067e+01
3.49888856e+01
9.49642869e+01
1.55577684e+02
1.27549071e+02
6.16685183e+01
2.24364414e+01
7.36614631e+00
2.61495095e+00
1.20578813e+00
8.32042076e-01
9.25259879e-01
1.63493788e+00
4.03486221e+00
1.10450239e+01
2.56404240e+01
4.02684764e+01
3.87550973e+01
2.43519812e+01
1.20062395e+01
5.90388022e+00
3.65517447e+00
3.38317883e+00
5.06525661e+00
1.17528360e+01
3.49893546e+01
9.49655457e+01
1.55579046e+02
1.27549279e+02
6.16682895e+01
2.24362826e+01
7.36607744e+00
