# Supplementary material for: First Principles Modeling of Nonlinear Incidence Rates in Seasonal Epidemics
Source: PLoS Comput Biol. 2011 Feb 17;7(2):e1001079. doi: 10.1371/journal.pcbi.1001079 (PMC3040644; doi:10.1371/journal.pcbi.1001079)
Supplement: Dataset S1 — Dataset and Python program files. In this directory you will fine all the python code needed to reproduce the calculations in the paper, including the figures. (2.90 MB ZIP) [file pcbi.1001079.s001.zip › computations/sirs/lhd_finland/lhd_finland1.txt]

8.483861667193349376e+01 4.313076349429316725e-01 1.620929984255848819e-02 7.525194170698900065e-01 1.010000000116329488e+02
5.403335958414018592e+01 7.279499974796854733e-02 1.000000000000000021e-03 5.059148658343436411e-01 1.020000000000000000e+02
5.428209155913940975e+01 8.153353654942027684e-02 1.388016643143065551e-04 2.056853078354723974e-01 -7.839639347691107105e+03
4.763657351381819183e+01 1.205426302196259680e-01 4.884152365637617083e-05 4.031582090404094432e-01 -8.084134361448240270e+03
4.451665226970325051e+01 2.782451766382619263e-01 9.999999999999999547e-07 2.386829559704266579e-01 -8.392731838119894746e+03
4.320027691584721197e+01 2.891461199283947847e-01 9.999999999999999547e-07 6.184944909269087798e-01 -8.750585630921004849e+03
4.299563078443932795e+01 2.898989692325484313e-01 9.999999999999999547e-08 4.137489862307096034e-01 -8.911282314142050382e+03
4.428726846265038120e+01 2.705033744078701452e-01 1.000000000000000021e-08 3.925968412618306425e-01 -8.784198314715029483e+03
