# Supplementary material for: First Principles Modeling of Nonlinear Incidence Rates in Seasonal Epidemics
Source: PLoS Comput Biol. 2011 Feb 17;7(2):e1001079. doi: 10.1371/journal.pcbi.1001079 (PMC3040644; doi:10.1371/journal.pcbi.1001079)
Supplement: Dataset S1 — Dataset and Python program files. In this directory you will fine all the python code needed to reproduce the calculations in the paper, including the figures. (2.90 MB ZIP) [file pcbi.1001079.s001.zip › computations/sirs/lhd_finland/lhd_finland2.txt]

6.153935403866888265e+01 9.985016795820820246e-01 1.000000000000000021e-02 3.094574167416065391e-01 1.020000000000000000e+02
4.206875547195225806e+01 5.116074298411354970e-02 1.000000000000000021e-03 7.292982161990230194e-01 1.020000000000000000e+02
4.727729386425509972e+01 1.427530815575785983e-01 1.000000000000000048e-04 5.122984198318012439e-01 1.020000000000000000e+02
4.188112106245840494e+01 1.152245976973802211e-01 1.725866943243557113e-05 7.149539532556958843e-01 -7.993654977982087075e+03
4.380441853876766345e+01 2.861345716957405250e-01 3.029442597015606157e-06 6.650867080100973938e-01 -8.499280096919375865e+03
4.258779489714920885e+01 2.816858604473561067e-01 9.999999999999999547e-07 6.776653619729829936e-01 -8.743154187920388722e+03
4.387667141662404191e+01 2.925221779972404512e-01 9.180907095032473824e-08 3.163276219429135838e-01 -8.701481603140624429e+03
4.456916386979836631e+01 3.179522891235688764e-01 6.767088469218275500e-09 3.368740394494275092e-01 -8.492935342806758854e+03
