# Supplementary material for: First Principles Modeling of Nonlinear Incidence Rates in Seasonal Epidemics
Source: PLoS Comput Biol. 2011 Feb 17;7(2):e1001079. doi: 10.1371/journal.pcbi.1001079 (PMC3040644; doi:10.1371/journal.pcbi.1001079)
Supplement: Dataset S1 — Dataset and Python program files. In this directory you will fine all the python code needed to reproduce the calculations in the paper, including the figures. (2.90 MB ZIP) [file pcbi.1001079.s001.zip › computations/sirs/lhd_finland/lhd_finland3.txt]

6.969454542727550006e+01 5.127022798908015266e-01 1.240886948054091554e-02 5.453033489352946406e-01 1.010000000141542671e+02
9.141388959777326306e+01 4.431910910686254201e-02 1.000000000000000021e-03 1.782539933190393500e-01 1.020000000000000000e+02
4.602371671267599140e+01 1.111778127774939451e-01 1.000000000000000048e-04 1.712922973458858023e-01 1.020000000000000000e+02
4.609396333821688074e+01 1.506754474453154691e-01 2.754396111207980873e-05 4.354815642275721155e-01 -8.127796603539595708e+03
4.345692821119419591e+01 3.138846534018429058e-01 1.805280050761324170e-06 7.581016024564186662e-01 -8.249545716979619101e+03
4.264613690158706305e+01 3.363396170552245823e-01 5.034067209403181078e-07 5.329547344438502199e-01 -8.824745606841795961e+03
4.495310331347815236e+01 2.445959703972775401e-01 2.245126514793525593e-08 3.716529748758423679e-01 -8.467033149307855638e+03
4.232393845491951367e+01 3.062441248132188876e-01 1.000000000000000021e-08 4.710320033097756820e-01 -8.877321058016847019e+03
