# Supplementary material for: First Principles Modeling of Nonlinear Incidence Rates in Seasonal Epidemics
Source: PLoS Comput Biol. 2011 Feb 17;7(2):e1001079. doi: 10.1371/journal.pcbi.1001079 (PMC3040644; doi:10.1371/journal.pcbi.1001079)
Supplement: Dataset S1 — Dataset and Python program files. In this directory you will fine all the python code needed to reproduce the calculations in the paper, including the figures. (2.90 MB ZIP) [file pcbi.1001079.s001.zip › computations/sirs/lhd_finland/lhd_finland4.txt]

1.892093211079610882e+01 8.492552558182779876e-01 1.000000000000000021e-02 8.639585947891684770e-01 1.020000000000000000e+02
5.113739623970877801e+01 4.815230792421720807e-02 1.000000000000000021e-03 5.365852081554449704e-01 1.020000000000000000e+02
5.444905407697815036e+01 6.530636464316712242e-02 1.698895560926025751e-04 2.229558610218405068e-01 -7.834178802967320735e+03
4.635145990277557360e+01 2.753956164994879607e-01 1.000000000000000082e-05 3.752985358217012513e-01 1.020000000000000000e+02
4.287799027867900747e+01 2.707606677900177283e-01 2.431007199967899955e-06 5.078318150443495993e-01 -8.981687324729462489e+03
4.242552108482369277e+01 2.815437087889368639e-01 9.999999999999999547e-07 3.666763151514329522e-01 -8.789022076634313635e+03
4.298609876703694255e+01 3.062314426687483548e-01 3.062305724003718346e-08 3.246712866966303679e-01 -8.750258980275579233e+03
4.452176445646695413e+01 2.548336673519345785e-01 1.000000000000000021e-08 3.602228300637341785e-01 -8.729223790161193392e+03
