# Supplementary material for: First Principles Modeling of Nonlinear Incidence Rates in Seasonal Epidemics
Source: PLoS Comput Biol. 2011 Feb 17;7(2):e1001079. doi: 10.1371/journal.pcbi.1001079 (PMC3040644; doi:10.1371/journal.pcbi.1001079)
Supplement: Dataset S1 — Dataset and Python program files. In this directory you will fine all the python code needed to reproduce the calculations in the paper, including the figures. (2.90 MB ZIP) [file pcbi.1001079.s001.zip › computations/sirs/lhd_finland/lhd_finland5.txt]

9.203042593999266785e+01 9.710023318883401755e-01 1.909097126706670033e-02 8.547235733101328226e-01 9.900000008252985140e+01
5.255080676269635376e+01 4.254313220038863363e-02 1.000000000000000021e-03 5.139636857035345674e-01 1.020000000000000000e+02
4.763822218124222729e+01 2.714377194898545120e-01 1.000000000000000048e-04 4.460802117421740487e-01 1.020000000000000000e+02
4.582453390398411841e+01 1.427838334707799139e-01 2.889017107571890499e-05 3.319023468515005515e-01 -8.130488045730377962e+03
4.342937315079241500e+01 2.572864306375892696e-01 3.940865048587400501e-06 6.550766084319166183e-01 -8.735749191370485278e+03
4.450420467632046240e+01 2.764093356000523194e-01 9.999999999999999547e-08 2.874384723672545050e-01 -8.594106901024870240e+03
4.264615070135690189e+01 2.555472837274539444e-01 4.183851302659177409e-08 5.060735880754863025e-01 -8.721531228514128088e+03
4.302772612559360965e+01 2.766329157612861245e-01 1.000000000000000062e-09 3.257666505932981238e-01 -8.767680574201751369e+03
