# Supplementary material for: First Principles Modeling of Nonlinear Incidence Rates in Seasonal Epidemics
Source: PLoS Comput Biol. 2011 Feb 17;7(2):e1001079. doi: 10.1371/journal.pcbi.1001079 (PMC3040644; doi:10.1371/journal.pcbi.1001079)
Supplement: Dataset S1 — Dataset and Python program files. In this directory you will fine all the python code needed to reproduce the calculations in the paper, including the figures. (2.90 MB ZIP) [file pcbi.1001079.s001.zip › computations/sirs/lhd_finland/lhd_finland6.txt]

5.668122125134690492e+01 3.124257762130899785e-02 1.000000000000000021e-02 3.695431691575955524e-01 1.020000000000000000e+02
7.807482186689986747e+01 1.122143020635746336e-02 1.000000000000000021e-03 1.531936333054132460e-01 1.020000000000000000e+02
9.151923982876292030e+01 6.166636810374104272e-03 3.550043233097622273e-04 1.412757208872930104e-01 -7.162290811137721903e+03
5.018665410990099218e+01 1.579758375456661867e-01 3.939517805249224958e-05 3.604804005005989853e-01 -7.994759152032903330e+03
4.378183172415631930e+01 2.359744477618880010e-01 5.926448009503415083e-06 2.925607656681040170e-01 -8.755370264536864852e+03
4.300715833513910979e+01 2.753232083272323938e-01 9.999999999999999547e-07 4.481588290051518597e-01 -8.952366852830033167e+03
4.252526158617764906e+01 3.217045126025427360e-01 9.999999999999999547e-08 4.318186254268899793e-01 -8.870048635058712534e+03
4.438605367711111427e+01 3.023233646963155441e-01 1.000000000000000062e-09 5.873827262700580532e-01 -8.367391978394378384e+03
