# Supplementary material for: First Principles Modeling of Nonlinear Incidence Rates in Seasonal Epidemics
Source: PLoS Comput Biol. 2011 Feb 17;7(2):e1001079. doi: 10.1371/journal.pcbi.1001079 (PMC3040644; doi:10.1371/journal.pcbi.1001079)
Supplement: Dataset S1 — Dataset and Python program files. In this directory you will fine all the python code needed to reproduce the calculations in the paper, including the figures. (2.90 MB ZIP) [file pcbi.1001079.s001.zip › computations/sirs/lhd_finland/lhd_finland7.txt]

9.395161324176947915e+01 9.252356318579489924e-01 1.000000000000000021e-02 6.450842232436362345e-01 1.020000000000000000e+02
5.105856609117805789e+01 3.012587104059488707e-01 1.000000000000000021e-03 1.239711977051044522e-01 1.020000000000000000e+02
5.521234098288990566e+01 7.315310713348771587e-02 1.621763226284444548e-04 2.572638599405546178e-01 -7.808566512339519250e+03
4.631668181559254549e+01 1.666310627508321984e-01 1.000000001470948181e-05 3.969522185747651477e-01 -8.138464039877585492e+03
4.510008319786697228e+01 1.738242191494710209e-01 1.000000000000000082e-05 3.857431769008118905e-01 -8.162622796335450403e+03
4.463417994217364537e+01 2.423419714270050318e-01 9.999999999999999547e-07 4.973422498493712540e-01 -8.583578308912046850e+03
4.304255118028974891e+01 2.787214249061576998e-01 9.999999999999999547e-08 3.920794241735995889e-01 -8.894276538179803538e+03
4.329083463419778610e+01 2.914487815915521307e-01 8.134341400426909451e-09 3.039866448109704855e-01 -8.715748960706829166e+03
