# Supplementary material for: First Principles Modeling of Nonlinear Incidence Rates in Seasonal Epidemics
Source: PLoS Comput Biol. 2011 Feb 17;7(2):e1001079. doi: 10.1371/journal.pcbi.1001079 (PMC3040644; doi:10.1371/journal.pcbi.1001079)
Supplement: Dataset S1 — Dataset and Python program files. In this directory you will fine all the python code needed to reproduce the calculations in the paper, including the figures. (2.90 MB ZIP) [file pcbi.1001079.s001.zip › computations/sirs/lhd_finland/lhd_finland8.txt]

5.164227040956455284e+01 2.943749281357521674e-01 1.000000000000000021e-02 2.628195578061944815e-01 1.020000000000000000e+02
9.759529085360271949e+01 9.097675656227616897e-03 1.000009003387757793e-03 2.214722889497945935e-01 1.020000000000000000e+02
4.482470388259627470e+01 1.395115831878133150e-01 1.000450971871966806e-04 5.341187071573929579e-01 1.020000000000000000e+02
4.134837244248618049e+01 1.549781058222888808e-01 1.000000000000000082e-05 6.204557207291666598e-01 1.020000000000000000e+02
4.093621901709455102e+01 3.262549769712295711e-01 9.999999999999999547e-07 5.279672995721433892e-01 -7.883965854974026115e+03
4.356464801579170398e+01 1.737101323885393012e-01 4.184463349031994713e-07 4.609261222927358292e-01 -8.166235937757746797e+03
4.242228595461574514e+01 2.973712102786467137e-01 9.999999999999999547e-08 5.131847239239926139e-01 -8.892799917913591344e+03
4.453364343200030362e+01 2.566595934277663416e-01 1.000000000000000021e-08 3.361145287711279628e-01 -8.707889201689520632e+03
