# Supplementary material for: First Principles Modeling of Nonlinear Incidence Rates in Seasonal Epidemics
Source: PLoS Comput Biol. 2011 Feb 17;7(2):e1001079. doi: 10.1371/journal.pcbi.1001079 (PMC3040644; doi:10.1371/journal.pcbi.1001079)
Supplement: Dataset S1 — Dataset and Python program files. In this directory you will fine all the python code needed to reproduce the calculations in the paper, including the figures. (2.90 MB ZIP) [file pcbi.1001079.s001.zip › computations/sirs/lhd_finland/run_lhd_sirs.pl]

#!/usr/bin/perl

for ( $i  = 0; $i < 8; $i++){
    
    $eps = (1,2,3,4,5,6,7,8)[$i];
    system("python IsquareFinland.py $eps &");
    
}
