# Supplementary material for: First Principles Modeling of Nonlinear Incidence Rates in Seasonal Epidemics
Source: PLoS Comput Biol. 2011 Feb 17;7(2):e1001079. doi: 10.1371/journal.pcbi.1001079 (PMC3040644; doi:10.1371/journal.pcbi.1001079)
Supplement: Dataset S1 — Dataset and Python program files. In this directory you will fine all the python code needed to reproduce the calculations in the paper, including the figures. (2.90 MB ZIP) [file pcbi.1001079.s001.zip › computations/sirs/lhd_finland/scores_lhd_fin.txt]

8.483861667193349376e+01 4.313076349429316725e-01 1.620929984255848819e-02 7.525194170698900065e-01 1.010000000116329488e+02
5.403335958414018592e+01 7.279499974796854733e-02 1.000000000000000021e-03 5.059148658343436411e-01 1.020000000000000000e+02
5.428209155913940975e+01 8.153353654942027684e-02 1.388016643143065551e-04 2.056853078354723974e-01 -7.839639347691107105e+03
4.763657351381819183e+01 1.205426302196259680e-01 4.884152365637617083e-05 4.031582090404094432e-01 -8.084134361448240270e+03
4.451665226970325051e+01 2.782451766382619263e-01 9.999999999999999547e-07 2.386829559704266579e-01 -8.392731838119894746e+03
4.320027691584721197e+01 2.891461199283947847e-01 9.999999999999999547e-07 6.184944909269087798e-01 -8.750585630921004849e+03
4.299563078443932795e+01 2.898989692325484313e-01 9.999999999999999547e-08 4.137489862307096034e-01 -8.911282314142050382e+03
4.428726846265038120e+01 2.705033744078701452e-01 1.000000000000000021e-08 3.925968412618306425e-01 -8.784198314715029483e+03
6.153935403866888265e+01 9.985016795820820246e-01 1.000000000000000021e-02 3.094574167416065391e-01 1.020000000000000000e+02
4.206875547195225806e+01 5.116074298411354970e-02 1.000000000000000021e-03 7.292982161990230194e-01 1.020000000000000000e+02
4.727729386425509972e+01 1.427530815575785983e-01 1.000000000000000048e-04 5.122984198318012439e-01 1.020000000000000000e+02
4.188112106245840494e+01 1.152245976973802211e-01 1.725866943243557113e-05 7.149539532556958843e-01 -7.993654977982087075e+03
4.380441853876766345e+01 2.861345716957405250e-01 3.029442597015606157e-06 6.650867080100973938e-01 -8.499280096919375865e+03
4.258779489714920885e+01 2.816858604473561067e-01 9.999999999999999547e-07 6.776653619729829936e-01 -8.743154187920388722e+03
4.387667141662404191e+01 2.925221779972404512e-01 9.180907095032473824e-08 3.163276219429135838e-01 -8.701481603140624429e+03
4.456916386979836631e+01 3.179522891235688764e-01 6.767088469218275500e-09 3.368740394494275092e-01 -8.492935342806758854e+03
6.969454542727550006e+01 5.127022798908015266e-01 1.240886948054091554e-02 5.453033489352946406e-01 1.010000000141542671e+02
9.141388959777326306e+01 4.431910910686254201e-02 1.000000000000000021e-03 1.782539933190393500e-01 1.020000000000000000e+02
4.602371671267599140e+01 1.111778127774939451e-01 1.000000000000000048e-04 1.712922973458858023e-01 1.020000000000000000e+02
4.609396333821688074e+01 1.506754474453154691e-01 2.754396111207980873e-05 4.354815642275721155e-01 -8.127796603539595708e+03
4.345692821119419591e+01 3.138846534018429058e-01 1.805280050761324170e-06 7.581016024564186662e-01 -8.249545716979619101e+03
4.264613690158706305e+01 3.363396170552245823e-01 5.034067209403181078e-07 5.329547344438502199e-01 -8.824745606841795961e+03
4.495310331347815236e+01 2.445959703972775401e-01 2.245126514793525593e-08 3.716529748758423679e-01 -8.467033149307855638e+03
4.232393845491951367e+01 3.062441248132188876e-01 1.000000000000000021e-08 4.710320033097756820e-01 -8.877321058016847019e+03
1.892093211079610882e+01 8.492552558182779876e-01 1.000000000000000021e-02 8.639585947891684770e-01 1.020000000000000000e+02
5.113739623970877801e+01 4.815230792421720807e-02 1.000000000000000021e-03 5.365852081554449704e-01 1.020000000000000000e+02
5.444905407697815036e+01 6.530636464316712242e-02 1.698895560926025751e-04 2.229558610218405068e-01 -7.834178802967320735e+03
4.635145990277557360e+01 2.753956164994879607e-01 1.000000000000000082e-05 3.752985358217012513e-01 1.020000000000000000e+02
4.287799027867900747e+01 2.707606677900177283e-01 2.431007199967899955e-06 5.078318150443495993e-01 -8.981687324729462489e+03
4.242552108482369277e+01 2.815437087889368639e-01 9.999999999999999547e-07 3.666763151514329522e-01 -8.789022076634313635e+03
4.298609876703694255e+01 3.062314426687483548e-01 3.062305724003718346e-08 3.246712866966303679e-01 -8.750258980275579233e+03
4.452176445646695413e+01 2.548336673519345785e-01 1.000000000000000021e-08 3.602228300637341785e-01 -8.729223790161193392e+03
9.203042593999266785e+01 9.710023318883401755e-01 1.909097126706670033e-02 8.547235733101328226e-01 9.900000008252985140e+01
5.255080676269635376e+01 4.254313220038863363e-02 1.000000000000000021e-03 5.139636857035345674e-01 1.020000000000000000e+02
4.763822218124222729e+01 2.714377194898545120e-01 1.000000000000000048e-04 4.460802117421740487e-01 1.020000000000000000e+02
4.582453390398411841e+01 1.427838334707799139e-01 2.889017107571890499e-05 3.319023468515005515e-01 -8.130488045730377962e+03
4.342937315079241500e+01 2.572864306375892696e-01 3.940865048587400501e-06 6.550766084319166183e-01 -8.735749191370485278e+03
4.450420467632046240e+01 2.764093356000523194e-01 9.999999999999999547e-08 2.874384723672545050e-01 -8.594106901024870240e+03
4.264615070135690189e+01 2.555472837274539444e-01 4.183851302659177409e-08 5.060735880754863025e-01 -8.721531228514128088e+03
4.302772612559360965e+01 2.766329157612861245e-01 1.000000000000000062e-09 3.257666505932981238e-01 -8.767680574201751369e+03
5.668122125134690492e+01 3.124257762130899785e-02 1.000000000000000021e-02 3.695431691575955524e-01 1.020000000000000000e+02
7.807482186689986747e+01 1.122143020635746336e-02 1.000000000000000021e-03 1.531936333054132460e-01 1.020000000000000000e+02
9.151923982876292030e+01 6.166636810374104272e-03 3.550043233097622273e-04 1.412757208872930104e-01 -7.162290811137721903e+03
5.018665410990099218e+01 1.579758375456661867e-01 3.939517805249224958e-05 3.604804005005989853e-01 -7.994759152032903330e+03
4.378183172415631930e+01 2.359744477618880010e-01 5.926448009503415083e-06 2.925607656681040170e-01 -8.755370264536864852e+03
4.300715833513910979e+01 2.753232083272323938e-01 9.999999999999999547e-07 4.481588290051518597e-01 -8.952366852830033167e+03
4.252526158617764906e+01 3.217045126025427360e-01 9.999999999999999547e-08 4.318186254268899793e-01 -8.870048635058712534e+03
4.438605367711111427e+01 3.023233646963155441e-01 1.000000000000000062e-09 5.873827262700580532e-01 -8.367391978394378384e+03
9.395161324176947915e+01 9.252356318579489924e-01 1.000000000000000021e-02 6.450842232436362345e-01 1.020000000000000000e+02
5.105856609117805789e+01 3.012587104059488707e-01 1.000000000000000021e-03 1.239711977051044522e-01 1.020000000000000000e+02
5.521234098288990566e+01 7.315310713348771587e-02 1.621763226284444548e-04 2.572638599405546178e-01 -7.808566512339519250e+03
4.631668181559254549e+01 1.666310627508321984e-01 1.000000001470948181e-05 3.969522185747651477e-01 -8.138464039877585492e+03
4.510008319786697228e+01 1.738242191494710209e-01 1.000000000000000082e-05 3.857431769008118905e-01 -8.162622796335450403e+03
4.463417994217364537e+01 2.423419714270050318e-01 9.999999999999999547e-07 4.973422498493712540e-01 -8.583578308912046850e+03
4.304255118028974891e+01 2.787214249061576998e-01 9.999999999999999547e-08 3.920794241735995889e-01 -8.894276538179803538e+03
4.329083463419778610e+01 2.914487815915521307e-01 8.134341400426909451e-09 3.039866448109704855e-01 -8.715748960706829166e+03
5.164227040956455284e+01 2.943749281357521674e-01 1.000000000000000021e-02 2.628195578061944815e-01 1.020000000000000000e+02
9.759529085360271949e+01 9.097675656227616897e-03 1.000009003387757793e-03 2.214722889497945935e-01 1.020000000000000000e+02
4.482470388259627470e+01 1.395115831878133150e-01 1.000450971871966806e-04 5.341187071573929579e-01 1.020000000000000000e+02
4.134837244248618049e+01 1.549781058222888808e-01 1.000000000000000082e-05 6.204557207291666598e-01 1.020000000000000000e+02
4.093621901709455102e+01 3.262549769712295711e-01 9.999999999999999547e-07 5.279672995721433892e-01 -7.883965854974026115e+03
4.356464801579170398e+01 1.737101323885393012e-01 4.184463349031994713e-07 4.609261222927358292e-01 -8.166235937757746797e+03
4.242228595461574514e+01 2.973712102786467137e-01 9.999999999999999547e-08 5.131847239239926139e-01 -8.892799917913591344e+03
4.453364343200030362e+01 2.566595934277663416e-01 1.000000000000000021e-08 3.361145287711279628e-01 -8.707889201689520632e+03
