# Supplementary material for: First Principles Modeling of Nonlinear Incidence Rates in Seasonal Epidemics
Source: PLoS Comput Biol. 2011 Feb 17;7(2):e1001079. doi: 10.1371/journal.pcbi.1001079 (PMC3040644; doi:10.1371/journal.pcbi.1001079)
Supplement: Dataset S1 — Dataset and Python program files. In this directory you will fine all the python code needed to reproduce the calculations in the paper, including the figures. (2.90 MB ZIP) [file pcbi.1001079.s001.zip › computations/sirs/lhd_gambia/IsquareGambia.py]

from numpy import hstack,linspace,cos,log,where
from numpy import pi,array,zeros,loadtxt,savetxt
from numpy import random,nonzero,copy,ones
from scipy import integrate,linalg,optimize
from pylab import plot,show,subplot,xlabel,ylabel,title,grid,text
import sys

# functions

def func(y, t, p): 
    f = zeros([2]) 
    betaIS = p[0]*(1.0 + p[1]*cos(2.0*pi*t))*y[0]*y[1]**2/(y[1] + p[2])
    f[0] = xi - xi*y[0] - gamma*y[1] - betaIS
    f[1] = -eta*y[1] + betaIS
    return f

# classes

class ForwardMapping(object):
    
    def __init__(self,pl,pu):
        self.data = loadtxt('gambia.txt')
        self.n = len(self.data)
        self.tdata = linspace(1.0/12.0,self.n/12.0,self.n)
        self.pl = pl
        self.pu = pu
        
    def evaluate(self,p): 
        k = 4
        dt = p[3]/(12*2**k)*ones([self.n])
        n_romb = (2**k)*(self.n) + 1		
        y0 =[S0,self.data[0]/N]
        y0 = integrate.odeint(func,y0,linspace(0.0,200.0,2000),args=(p,))[-1,:]
        t_romb = linspace(0.0,self.tdata[-1],n_romb)
        beta_romb = p[0]*(1.0 + p[1]*cos(2.0*pi*t_romb))
        ySoln_romb = integrate.odeint(func,y0,t_romb,args=(p,))*N
        ss = copy(ySoln_romb[0:-1,0])
        ss.shape = self.n,2**k
        ssn = copy(ss[:,0])
        ssn.shape = self.n,1
        ssn[0:-1] = ssn[1:]
        ssn[-1] = ySoln_romb[-1,0]
        ss = hstack((ss,ssn))
        ii = copy(ySoln_romb[0:-1,1])
        ii.shape = self.n,2**k
        iin = copy(ii[:,0])
        iin.shape = self.n,1
        iin[0:-1] = iin[1:]
        iin[-1] = ySoln_romb[-1,1]
        ii = hstack((ii,iin))
        beta = copy(beta_romb[0:-1])
        beta.shape = self.n,2**k
        betan = copy(beta[:,0])
        betan.shape = self.n,1
        betan[0:-1] = betan[1:]
        betan[-1] = beta_romb[-1]
        beta = hstack((beta,betan))		        
        result = array(map(integrate.romb,beta*ii**2*ss/((ii + p[2])*N),dt))
        result.shape = self.n
        return result

    def residue(self,p):
        ySoln = self.evaluate(p)
        ind1 = where(ySoln < 10**-8)
        ySoln[ind1] = ones(len(ind1))
        res = ySoln - self.data*log(ySoln)
        return res

    def error(self,p):
        try:
            abserror = sum(self.residue(p))
        except ValueError:
            abserror = 10.0**10
        return abserror

    def ShowSoln(self,p):
        subplot(221)        
        ySoln = self.evaluate(p)
        plot(self.tdata+1991.75,self.data,'k.-')
        plot(self.tdata+1991.75,ySoln,'k')
        title('Gambia')
        ylabel('Infected')
        grid()
        show()

# procedural part

Ninit = 1000
N = 736.0
mu = 0.041
nu = 36.0
gamma = 1.8
xi = gamma + mu
eta = nu + mu
S0 = 0.85

pl = array([0.0, 0.0, 0.0, 0.0])
pu = array([100.0, 1.0, 1.0, 1.0])
l = 2
u = 1

mysearch = ForwardMapping(pl,pu)

aaa = loadtxt('scores_lhd_gam.txt')
index = where(aaa[:,-1]==aaa[:,-1].min())
q = aaa[index[0][0],:]
ySoln = mysearch.evaluate(q)
mysearch.ShowSoln(q)
print q[-1]
print ' '
print mysearch.error(q)

#savetxt("birmingham.txt",mysearch.data,fmt='%12.8e')
savetxt("lhd_gam_pois_ySoln.txt",ySoln,fmt='%12.8e')

bbb = optimize.leastsq(mysearch.residue,q[0:3],full_output=1,maxfev=1)

print bbb[0]
print bbb[1]

savetxt("lhd_gam_pois_hess.txt",bbb[1],fmt='%12.8e')
        

# myrows = 8
# myscores = zeros([myrows,5])
# for k in range(myrows):
#     bounds = [(0.0,100.0), (0.0,1.0), (10.0**-l,10.0**-u), (0.0,1.0)]
#     pmat = pl + abs(random.uniform(size = (Ninit,len(pl))))*(pu-pl)
#     pmat[:,2] = -log(pmat[:,2])*5.0*10.0**-l
#     rop = map(mysearch.error,pmat)
#     bestguessindex = nonzero(rop==min(rop))
#     p = pmat[bestguessindex,:][0][0]
#     q_temp = optimize.fmin_l_bfgs_b(mysearch.error,p,approx_grad=1,bounds=bounds)
#     myscores[k,0:4] = q_temp[0]
#     myscores[k,-1] = q_temp[1]
#     l = l + 1
#     u = u + 1
    
# fnum = sys.argv[1]
# fnam = "lhd_gambia" + str(fnum) + ".txt"
# savetxt(fnam, myscores)
