# Supplementary material for: First Principles Modeling of Nonlinear Incidence Rates in Seasonal Epidemics
Source: PLoS Comput Biol. 2011 Feb 17;7(2):e1001079. doi: 10.1371/journal.pcbi.1001079 (PMC3040644; doi:10.1371/journal.pcbi.1001079)
Supplement: Dataset S1 — Dataset and Python program files. In this directory you will fine all the python code needed to reproduce the calculations in the paper, including the figures. (2.90 MB ZIP) [file pcbi.1001079.s001.zip › computations/sirs/lhd_gambia/lhd_gambia1.txt]

9.697325478285382871e+01 3.846008421603486216e-02 8.601680474629956608e-02 9.773616261967871255e-01 3.600000000000000000e+01
7.582708831105138358e+01 3.089575816599221536e-01 1.000000000000000021e-03 1.017321000939055420e-01 3.600000000000000000e+01
6.426081207741499668e+01 1.737080718722729955e-01 1.000000000000000048e-04 3.518641867527296796e-01 3.600000000000000000e+01
6.857476255076944938e+01 1.860998363526829846e-01 9.090176905908968876e-05 3.237920968884350215e-01 -1.137631979169229226e+03
6.620157434498472071e+01 1.851724824232905686e-01 9.999999999999999547e-07 2.843440143005558363e-01 -1.142039260588160005e+03
6.643044561998381425e+01 1.893149728358914652e-01 9.999999999999999547e-08 2.978150213686771020e-01 -1.142160362105280910e+03
6.961402481337640324e+01 2.406866886079160328e-01 9.999999999999999547e-08 2.723306097265615899e-01 -1.139025936359958450e+03
6.731021699444124806e+01 2.022612773944016396e-01 1.000000000000000062e-09 2.831688335764909747e-01 -1.143198820836676759e+03
