# Supplementary material for: First Principles Modeling of Nonlinear Incidence Rates in Seasonal Epidemics
Source: PLoS Comput Biol. 2011 Feb 17;7(2):e1001079. doi: 10.1371/journal.pcbi.1001079 (PMC3040644; doi:10.1371/journal.pcbi.1001079)
Supplement: Dataset S1 — Dataset and Python program files. In this directory you will fine all the python code needed to reproduce the calculations in the paper, including the figures. (2.90 MB ZIP) [file pcbi.1001079.s001.zip › computations/sirs/lhd_gambia/lhd_gambia2.txt]

7.744225005693023434e+01 9.518444463314723603e-02 1.000000000000000021e-02 5.303726819517030622e-01 3.600000000000000000e+01
6.883427229564766492e+01 1.763747014885249653e-01 1.000000000000000021e-03 5.370140230479972798e-01 3.600000000000000000e+01
6.628527915204570320e+01 1.530939277669525200e-01 1.000000000000000048e-04 2.896748659713390128e-01 -1.138360823950990834e+03
7.155938397724555955e+01 2.380424147832493897e-01 6.233097978464926809e-05 2.609444694462448311e-01 -1.135010111340997355e+03
6.731184162628973411e+01 2.017117708807858456e-01 9.999999999999999547e-07 2.834892193111477332e-01 -1.143195137534913556e+03
7.205556578116755873e+01 2.835451825689929151e-01 9.999999999999999547e-07 2.663097752956330999e-01 -1.127728989654563065e+03
6.597822152508977922e+01 1.828362880458384299e-01 1.000000000000000021e-08 2.894817819937060555e-01 -1.141602354304104892e+03
6.740862230541279132e+01 2.022129852944245521e-01 1.000000000000000021e-08 2.903748744185484787e-01 -1.142981623135281552e+03
