# Supplementary material for: First Principles Modeling of Nonlinear Incidence Rates in Seasonal Epidemics
Source: PLoS Comput Biol. 2011 Feb 17;7(2):e1001079. doi: 10.1371/journal.pcbi.1001079 (PMC3040644; doi:10.1371/journal.pcbi.1001079)
Supplement: Dataset S1 — Dataset and Python program files. In this directory you will fine all the python code needed to reproduce the calculations in the paper, including the figures. (2.90 MB ZIP) [file pcbi.1001079.s001.zip › computations/sirs/lhd_gambia/lhd_gambia3.txt]

9.045929713956891760e+01 4.040091736068505135e-01 4.768150057522375918e-02 1.780994916873520628e-01 3.600000000000000000e+01
6.282833866632307718e+01 1.342989758307732151e-01 1.000000000000000021e-03 4.612142429901361362e-01 3.600000000000000000e+01
6.895884527911947259e+01 1.349199134228484531e-01 1.596158119936320777e-04 2.528031401853365612e-01 -1.090849732260748851e+03
6.997030971159895785e+01 2.072707029801506284e-01 7.860157601526054276e-05 3.248036125653549488e-01 -1.133871345622221270e+03
6.844658979122816334e+01 2.161743498391792973e-01 1.000000000000000082e-05 2.777866197102909496e-01 -1.142336376310623564e+03
6.813654755668137852e+01 2.145727164760754535e-01 9.999999999999999547e-07 2.790790987540159307e-01 -1.142639685093736261e+03
6.731746905723159102e+01 2.023349599702755075e-01 1.000000000000000021e-08 2.831745631139334085e-01 -1.143198652730668982e+03
6.769246284293267024e+01 2.081218844934079049e-01 1.000000000000000021e-08 2.808281440714985866e-01 -1.143069278066094284e+03
