# Supplementary material for: First Principles Modeling of Nonlinear Incidence Rates in Seasonal Epidemics
Source: PLoS Comput Biol. 2011 Feb 17;7(2):e1001079. doi: 10.1371/journal.pcbi.1001079 (PMC3040644; doi:10.1371/journal.pcbi.1001079)
Supplement: Dataset S1 — Dataset and Python program files. In this directory you will fine all the python code needed to reproduce the calculations in the paper, including the figures. (2.90 MB ZIP) [file pcbi.1001079.s001.zip › computations/sirs/lhd_gambia/lhd_gambia4.txt]

9.239189604489855867e+01 5.233056927506116729e-01 2.301809762718098895e-02 4.864158158400541110e-01 3.600000000000000000e+01
6.438569308606238906e+01 1.948798187733944420e-01 1.000000000000000021e-03 1.706676537358965406e-01 3.600000000000000000e+01
6.968632019685976786e+01 2.845857651312819758e-01 1.000000000000000048e-04 2.989496616743121393e-01 3.600000000000000000e+01
6.743716705667389988e+01 2.001749899849206427e-01 1.000000000000000082e-05 2.830185266424566914e-01 -1.143166284598410130e+03
6.741646335799528345e+01 2.034426926088015453e-01 9.999999999999999547e-07 2.828424103496047226e-01 -1.143187223394318153e+03
7.230982186846730997e+01 2.825698343991493444e-01 9.999999999999999547e-07 2.683224891918190580e-01 -1.126329477466146727e+03
6.567954051616435152e+01 1.764606050784436886e-01 1.000000000000000021e-08 2.981523786425204769e-01 -1.140517911351120119e+03
6.887756387349350007e+01 2.268693131104230210e-01 1.000000000000000021e-08 2.780850292087446163e-01 -1.141224122154103497e+03
