# Supplementary material for: First Principles Modeling of Nonlinear Incidence Rates in Seasonal Epidemics
Source: PLoS Comput Biol. 2011 Feb 17;7(2):e1001079. doi: 10.1371/journal.pcbi.1001079 (PMC3040644; doi:10.1371/journal.pcbi.1001079)
Supplement: Dataset S1 — Dataset and Python program files. In this directory you will fine all the python code needed to reproduce the calculations in the paper, including the figures. (2.90 MB ZIP) [file pcbi.1001079.s001.zip › computations/sirs/lhd_gambia/lhd_gambia5.txt]

1.071908252453669341e+01 8.681491113884414190e-01 1.000000000000000056e-01 4.857598103712434945e-02 3.600000000000000000e+01
7.788371317423758455e+01 1.236290174968158739e-01 1.000000000000000021e-03 3.360014818576635420e-01 3.600000000000000000e+01
7.522389717007759202e+01 2.477265189073071250e-01 1.000000000000000048e-04 4.797088575692649570e-01 3.600000000000000000e+01
6.769855936316507439e+01 1.779969893063907960e-01 7.889468091513645687e-05 2.918307209498005039e-01 -1.142385246147018734e+03
6.686282797610742534e+01 1.951202440376618441e-01 9.999999999999999547e-07 2.851042663333168692e-01 -1.143015659269030493e+03
6.986171847830200932e+01 2.448848657479514301e-01 9.999999999999999547e-07 2.693063719915879672e-01 -1.138123187424396747e+03
6.831572574837052514e+01 2.171790749747309623e-01 9.999999999999999547e-08 2.792767850597425161e-01 -1.142360067312852834e+03
6.931239886186961030e+01 2.330087054041381223e-01 1.000000000000000021e-08 2.764324356302260144e-01 -1.140043513685916196e+03
