# Supplementary material for: First Principles Modeling of Nonlinear Incidence Rates in Seasonal Epidemics
Source: PLoS Comput Biol. 2011 Feb 17;7(2):e1001079. doi: 10.1371/journal.pcbi.1001079 (PMC3040644; doi:10.1371/journal.pcbi.1001079)
Supplement: Dataset S1 — Dataset and Python program files. In this directory you will fine all the python code needed to reproduce the calculations in the paper, including the figures. (2.90 MB ZIP) [file pcbi.1001079.s001.zip › computations/sirs/lhd_gambia/lhd_gambia6.txt]

8.621475269906954964e+01 3.211917068703967759e-01 1.000000000000000021e-02 9.059126200636169468e-01 3.600000000000000000e+01
5.873654727795888419e+01 1.064721392069999384e-01 1.000000000000000021e-03 3.582317016279332744e-01 3.600000000000000000e+01
6.501739437502551766e+01 7.078953556779182810e-02 2.614081206823911925e-04 3.125116442361852709e-01 -1.045469161403682619e+03
7.511696910066068256e+01 2.981095133222300131e-01 4.178703625043152166e-05 2.676209714829434483e-01 -1.111889874390629302e+03
7.356459917342152721e+01 3.023172964411797170e-01 1.000000000000000082e-05 2.610527889016819314e-01 -1.119669571911772664e+03
6.730743496465352393e+01 2.016951058648008277e-01 4.954362494154620838e-07 2.832245474431491772e-01 -1.143196049929771107e+03
7.006484227811317567e+01 2.517891276325969763e-01 9.999999999999999547e-08 3.034148226890123756e-01 -1.134314322403193955e+03
6.731492823167387485e+01 2.023440664672314648e-01 1.000000000000000062e-09 2.834655784251840505e-01 -1.143198464462049969e+03
