# Supplementary material for: First Principles Modeling of Nonlinear Incidence Rates in Seasonal Epidemics
Source: PLoS Comput Biol. 2011 Feb 17;7(2):e1001079. doi: 10.1371/journal.pcbi.1001079 (PMC3040644; doi:10.1371/journal.pcbi.1001079)
Supplement: Dataset S1 — Dataset and Python program files. In this directory you will fine all the python code needed to reproduce the calculations in the paper, including the figures. (2.90 MB ZIP) [file pcbi.1001079.s001.zip › computations/sirs/lhd_gambia/lhd_gambia7.txt]

7.477879012999082420e+01 3.811128343350955738e-03 1.000000000000000021e-02 2.642368651326097995e-01 3.600000000000000000e+01
7.882391850369432973e+01 2.621612315058622356e-01 1.000000000000000021e-03 3.183190083830595984e-01 3.600000000000000000e+01
6.555291716433627869e+01 1.454423628947615066e-01 1.000000000000000048e-04 2.955815183434802873e-01 -1.134905277434265145e+03
6.894214161995220991e+01 1.927045563728849720e-01 8.652609096326155890e-05 2.766998368172031153e-01 -1.142667056640197870e+03
6.985324411614963935e+01 2.381440327746613128e-01 1.000000000000000082e-05 2.730869901212432116e-01 -1.138780950642523521e+03
6.986021407658043358e+01 2.418460013513862583e-01 9.999999999999999547e-07 2.696647822242025372e-01 -1.138216475833859477e+03
6.619471613231652896e+01 1.843575893936884036e-01 1.000000000000000021e-08 2.862860824440910945e-01 -1.142053488244861455e+03
6.730375979888977156e+01 2.021299199626868937e-01 1.000000000000000062e-09 2.832154957771697013e-01 -1.143198858724974798e+03
