# Supplementary material for: First Principles Modeling of Nonlinear Incidence Rates in Seasonal Epidemics
Source: PLoS Comput Biol. 2011 Feb 17;7(2):e1001079. doi: 10.1371/journal.pcbi.1001079 (PMC3040644; doi:10.1371/journal.pcbi.1001079)
Supplement: Dataset S1 — Dataset and Python program files. In this directory you will fine all the python code needed to reproduce the calculations in the paper, including the figures. (2.90 MB ZIP) [file pcbi.1001079.s001.zip › computations/sirs/lhd_gambia/lhd_gambia8.txt]

2.142545279074505871e+01 2.720015608411855412e-01 9.537278993974381003e-02 3.931429273846107630e-01 3.600000000000000000e+01
9.532209894698983987e+01 1.817270840693833156e-01 1.000000000000000021e-03 2.670501042110319245e-01 3.600000000000000000e+01
6.781336685164778544e+01 2.167783263773849223e-01 1.000000000000000048e-04 3.239505907667692419e-01 3.600000000000000000e+01
6.742502438119564090e+01 1.997829552895899197e-01 1.000000000000000082e-05 2.825037829395242728e-01 -1.143164465573953294e+03
6.731466277249684538e+01 2.018962567225237037e-01 9.999999999999999547e-07 2.832024635094111398e-01 -1.143195656406369380e+03
7.132456906013023001e+01 2.695588553116151087e-01 9.999999999999999547e-07 2.741772191130412706e-01 -1.131702533734762937e+03
6.732120185345304719e+01 2.024311676110421843e-01 1.000000000000000021e-08 2.830908827665709615e-01 -1.143198520126337598e+03
6.978812537968322260e+01 2.420374765666257755e-01 1.000000000000000021e-08 2.760477497173449701e-01 -1.138477378819289925e+03
