# Supplementary material for: First Principles Modeling of Nonlinear Incidence Rates in Seasonal Epidemics
Source: PLoS Comput Biol. 2011 Feb 17;7(2):e1001079. doi: 10.1371/journal.pcbi.1001079 (PMC3040644; doi:10.1371/journal.pcbi.1001079)
Supplement: Dataset S1 — Dataset and Python program files. In this directory you will fine all the python code needed to reproduce the calculations in the paper, including the figures. (2.90 MB ZIP) [file pcbi.1001079.s001.zip › computations/sirs/lhd_gambia/scores_lhd_gam.txt]

9.697325478285382871e+01 3.846008421603486216e-02 8.601680474629956608e-02 9.773616261967871255e-01 3.600000000000000000e+01
7.582708831105138358e+01 3.089575816599221536e-01 1.000000000000000021e-03 1.017321000939055420e-01 3.600000000000000000e+01
6.426081207741499668e+01 1.737080718722729955e-01 1.000000000000000048e-04 3.518641867527296796e-01 3.600000000000000000e+01
6.857476255076944938e+01 1.860998363526829846e-01 9.090176905908968876e-05 3.237920968884350215e-01 -1.137631979169229226e+03
6.620157434498472071e+01 1.851724824232905686e-01 9.999999999999999547e-07 2.843440143005558363e-01 -1.142039260588160005e+03
6.643044561998381425e+01 1.893149728358914652e-01 9.999999999999999547e-08 2.978150213686771020e-01 -1.142160362105280910e+03
6.961402481337640324e+01 2.406866886079160328e-01 9.999999999999999547e-08 2.723306097265615899e-01 -1.139025936359958450e+03
6.731021699444124806e+01 2.022612773944016396e-01 1.000000000000000062e-09 2.831688335764909747e-01 -1.143198820836676759e+03
7.744225005693023434e+01 9.518444463314723603e-02 1.000000000000000021e-02 5.303726819517030622e-01 3.600000000000000000e+01
6.883427229564766492e+01 1.763747014885249653e-01 1.000000000000000021e-03 5.370140230479972798e-01 3.600000000000000000e+01
6.628527915204570320e+01 1.530939277669525200e-01 1.000000000000000048e-04 2.896748659713390128e-01 -1.138360823950990834e+03
7.155938397724555955e+01 2.380424147832493897e-01 6.233097978464926809e-05 2.609444694462448311e-01 -1.135010111340997355e+03
6.731184162628973411e+01 2.017117708807858456e-01 9.999999999999999547e-07 2.834892193111477332e-01 -1.143195137534913556e+03
7.205556578116755873e+01 2.835451825689929151e-01 9.999999999999999547e-07 2.663097752956330999e-01 -1.127728989654563065e+03
6.597822152508977922e+01 1.828362880458384299e-01 1.000000000000000021e-08 2.894817819937060555e-01 -1.141602354304104892e+03
6.740862230541279132e+01 2.022129852944245521e-01 1.000000000000000021e-08 2.903748744185484787e-01 -1.142981623135281552e+03
9.045929713956891760e+01 4.040091736068505135e-01 4.768150057522375918e-02 1.780994916873520628e-01 3.600000000000000000e+01
6.282833866632307718e+01 1.342989758307732151e-01 1.000000000000000021e-03 4.612142429901361362e-01 3.600000000000000000e+01
6.895884527911947259e+01 1.349199134228484531e-01 1.596158119936320777e-04 2.528031401853365612e-01 -1.090849732260748851e+03
6.997030971159895785e+01 2.072707029801506284e-01 7.860157601526054276e-05 3.248036125653549488e-01 -1.133871345622221270e+03
6.844658979122816334e+01 2.161743498391792973e-01 1.000000000000000082e-05 2.777866197102909496e-01 -1.142336376310623564e+03
6.813654755668137852e+01 2.145727164760754535e-01 9.999999999999999547e-07 2.790790987540159307e-01 -1.142639685093736261e+03
6.731746905723159102e+01 2.023349599702755075e-01 1.000000000000000021e-08 2.831745631139334085e-01 -1.143198652730668982e+03
6.769246284293267024e+01 2.081218844934079049e-01 1.000000000000000021e-08 2.808281440714985866e-01 -1.143069278066094284e+03
9.239189604489855867e+01 5.233056927506116729e-01 2.301809762718098895e-02 4.864158158400541110e-01 3.600000000000000000e+01
6.438569308606238906e+01 1.948798187733944420e-01 1.000000000000000021e-03 1.706676537358965406e-01 3.600000000000000000e+01
6.968632019685976786e+01 2.845857651312819758e-01 1.000000000000000048e-04 2.989496616743121393e-01 3.600000000000000000e+01
6.743716705667389988e+01 2.001749899849206427e-01 1.000000000000000082e-05 2.830185266424566914e-01 -1.143166284598410130e+03
6.741646335799528345e+01 2.034426926088015453e-01 9.999999999999999547e-07 2.828424103496047226e-01 -1.143187223394318153e+03
7.230982186846730997e+01 2.825698343991493444e-01 9.999999999999999547e-07 2.683224891918190580e-01 -1.126329477466146727e+03
6.567954051616435152e+01 1.764606050784436886e-01 1.000000000000000021e-08 2.981523786425204769e-01 -1.140517911351120119e+03
6.887756387349350007e+01 2.268693131104230210e-01 1.000000000000000021e-08 2.780850292087446163e-01 -1.141224122154103497e+03
1.071908252453669341e+01 8.681491113884414190e-01 1.000000000000000056e-01 4.857598103712434945e-02 3.600000000000000000e+01
7.788371317423758455e+01 1.236290174968158739e-01 1.000000000000000021e-03 3.360014818576635420e-01 3.600000000000000000e+01
7.522389717007759202e+01 2.477265189073071250e-01 1.000000000000000048e-04 4.797088575692649570e-01 3.600000000000000000e+01
6.769855936316507439e+01 1.779969893063907960e-01 7.889468091513645687e-05 2.918307209498005039e-01 -1.142385246147018734e+03
6.686282797610742534e+01 1.951202440376618441e-01 9.999999999999999547e-07 2.851042663333168692e-01 -1.143015659269030493e+03
6.986171847830200932e+01 2.448848657479514301e-01 9.999999999999999547e-07 2.693063719915879672e-01 -1.138123187424396747e+03
6.831572574837052514e+01 2.171790749747309623e-01 9.999999999999999547e-08 2.792767850597425161e-01 -1.142360067312852834e+03
6.931239886186961030e+01 2.330087054041381223e-01 1.000000000000000021e-08 2.764324356302260144e-01 -1.140043513685916196e+03
8.621475269906954964e+01 3.211917068703967759e-01 1.000000000000000021e-02 9.059126200636169468e-01 3.600000000000000000e+01
5.873654727795888419e+01 1.064721392069999384e-01 1.000000000000000021e-03 3.582317016279332744e-01 3.600000000000000000e+01
6.501739437502551766e+01 7.078953556779182810e-02 2.614081206823911925e-04 3.125116442361852709e-01 -1.045469161403682619e+03
7.511696910066068256e+01 2.981095133222300131e-01 4.178703625043152166e-05 2.676209714829434483e-01 -1.111889874390629302e+03
7.356459917342152721e+01 3.023172964411797170e-01 1.000000000000000082e-05 2.610527889016819314e-01 -1.119669571911772664e+03
6.730743496465352393e+01 2.016951058648008277e-01 4.954362494154620838e-07 2.832245474431491772e-01 -1.143196049929771107e+03
7.006484227811317567e+01 2.517891276325969763e-01 9.999999999999999547e-08 3.034148226890123756e-01 -1.134314322403193955e+03
6.731492823167387485e+01 2.023440664672314648e-01 1.000000000000000062e-09 2.834655784251840505e-01 -1.143198464462049969e+03
7.477879012999082420e+01 3.811128343350955738e-03 1.000000000000000021e-02 2.642368651326097995e-01 3.600000000000000000e+01
7.882391850369432973e+01 2.621612315058622356e-01 1.000000000000000021e-03 3.183190083830595984e-01 3.600000000000000000e+01
6.555291716433627869e+01 1.454423628947615066e-01 1.000000000000000048e-04 2.955815183434802873e-01 -1.134905277434265145e+03
6.894214161995220991e+01 1.927045563728849720e-01 8.652609096326155890e-05 2.766998368172031153e-01 -1.142667056640197870e+03
6.985324411614963935e+01 2.381440327746613128e-01 1.000000000000000082e-05 2.730869901212432116e-01 -1.138780950642523521e+03
6.986021407658043358e+01 2.418460013513862583e-01 9.999999999999999547e-07 2.696647822242025372e-01 -1.138216475833859477e+03
6.619471613231652896e+01 1.843575893936884036e-01 1.000000000000000021e-08 2.862860824440910945e-01 -1.142053488244861455e+03
6.730375979888977156e+01 2.021299199626868937e-01 1.000000000000000062e-09 2.832154957771697013e-01 -1.143198858724974798e+03
2.142545279074505871e+01 2.720015608411855412e-01 9.537278993974381003e-02 3.931429273846107630e-01 3.600000000000000000e+01
9.532209894698983987e+01 1.817270840693833156e-01 1.000000000000000021e-03 2.670501042110319245e-01 3.600000000000000000e+01
6.781336685164778544e+01 2.167783263773849223e-01 1.000000000000000048e-04 3.239505907667692419e-01 3.600000000000000000e+01
6.742502438119564090e+01 1.997829552895899197e-01 1.000000000000000082e-05 2.825037829395242728e-01 -1.143164465573953294e+03
6.731466277249684538e+01 2.018962567225237037e-01 9.999999999999999547e-07 2.832024635094111398e-01 -1.143195656406369380e+03
7.132456906013023001e+01 2.695588553116151087e-01 9.999999999999999547e-07 2.741772191130412706e-01 -1.131702533734762937e+03
6.732120185345304719e+01 2.024311676110421843e-01 1.000000000000000021e-08 2.830908827665709615e-01 -1.143198520126337598e+03
6.978812537968322260e+01 2.420374765666257755e-01 1.000000000000000021e-08 2.760477497173449701e-01 -1.138477378819289925e+03
