# Supplementary material for: First Principles Modeling of Nonlinear Incidence Rates in Seasonal Epidemics
Source: PLoS Comput Biol. 2011 Feb 17;7(2):e1001079. doi: 10.1371/journal.pcbi.1001079 (PMC3040644; doi:10.1371/journal.pcbi.1001079)
Supplement: Dataset S1 — Dataset and Python program files. In this directory you will fine all the python code needed to reproduce the calculations in the paper, including the figures. (2.90 MB ZIP) [file pcbi.1001079.s001.zip › computations/sirs/show_sirs/BICcalcSIRS.R]

####------------------- function to calculate the loglikelihood scores --------------#

loglike <- function(model=0, Iobs, Ipred,weather = 0,omega = 0,ssqw = 0){
	qp1  <- length(Iobs)
	
	if(model==0){
		#logL <- dpois(x=Iobs,lambda=Ipred, log=TRUE)
		logL <- rep(0,qp1)
		for(i in 1:qp1){
			logL[i] <- dpois(x=Iobs[i], lambda=Ipred[i], log=TRUE)
			#print(c(logL[i], Iobs[i],Ipred[i]))
			}
		
		
		}else{
			logL1 <- rep(0,qp1)
			for(i in 1:qp1){
				logL1[i] <- dpois(x=Iobs[i], lambda=Ipred[i], log=TRUE)
				#print(c(logL1[i], Iobs[i],Ipred[i]))
			}

			logL2 <- dnorm(x=Iobs,mean=Ipred, sd= sqrt(ssqw/(qp1)),log=TRUE)
			logL <- logL1 + logL2			
		}	
		
		return(sum(logL))
}


# Upload Finland's data (Infected +  weather)
Iobs.Finland  <- as.matrix(read.table("finland.txt"), header=FALSE)
lenfin        <- length(Iobs.Finland)
Iobs.Finland  <- Iobs.Finland[10:lenfin]


# Upload predicted Finland's infected
Ipred.ClasFinPois      <- as.matrix(read.table("clas_fin_pois_ySoln.txt", header = FALSE))
Ipred.IsqFinPois       <- as.matrix(read.table("lhd_fin_pois_ySoln.txt", header = FALSE))

Iobs.Gambia <- as.matrix(read.table("gambia.txt", header=FALSE))
lengam   <- length(Iobs.Gambia)

# Upload predicted Gambia's infected
Ipred.ClasGamPois      <- as.matrix(read.table("clas_gam_pois_ySoln.txt", header = FALSE))
Ipred.IsqGamPois      <- as.matrix(read.table("lhd_gam_pois_ySoln.txt", header = FALSE))


#  Log-likelihoods for Finland
llike.ClasFinPois      <- loglike(model=0, Iobs= Iobs.Finland,Ipred = Ipred.ClasFinPois)#
llike.IsqFinPois       <- loglike(model=0, Iobs= Iobs.Finland,Ipred = Ipred.IsqFinPois)

# Log-likelihoods for Gambia
llike.ClasGamPois      <- loglike(model=0, Iobs= Iobs.Gambia,Ipred = Ipred.ClasGamPois)
llike.IsqGamPois       <- loglike(model=0, Iobs= Iobs.Gambia,Ipred = Ipred.IsqGamPois)

# BIC's
BIC.ClasFinPois     <- -2*llike.ClasFinPois + 3*log(lenfin) 
BIC.ClasGamPois     <- -2*llike.ClasGamPois + 3*log(lengam) 

BIC.IsqFinPois      <- -2*llike.IsqFinPois + 4*log(lenfin)
BIC.IsqGamPois      <- -2*llike.IsqGamPois + 4*log(lengam)

# AIC's
AIC.ClasFinPois     <- -2*llike.ClasFinPois + 3*2 
AIC.ClasGamPois     <- -2*llike.ClasGamPois + 3*2 

AIC.IsqFinPois      <- -2*llike.IsqFinPois + 4*2
AIC.IsqGamPois      <- -2*llike.IsqGamPois + 4*2


print("BIC's for Finland")
BIC.ClasFinPois      
BIC.IsqFinPois  

print("BIC's for Gambia")
BIC.ClasGamPois   
BIC.IsqGamPois    

print("AIC's for Finland")
AIC.ClasFinPois      
AIC.IsqFinPois  

print("AIC's for Gambia")
AIC.ClasGamPois   
AIC.IsqGamPois    

print("log-likelihoods for Finland")
#  Log-likelihoods for Finland
llike.ClasFinPois      
llike.IsqFinPois       

print("log-likelihoods for Gambia")
# Log-likelihoods for Gambia
llike.ClasGamPois      
llike.IsqGamPois       

##############################################################################
#> print("BIC's for Finland")
#[1] "BIC's for Finland"
#> BIC.ClasFinPois      
#[1] 3308.929
#> BIC.IsqFinPois  
#[1] 3196.933
#> 
#> print("BIC's for Gambia")
#[1] "BIC's for Gambia"
#> BIC.ClasGamPois   
#[1] 293.1468
#> BIC.IsqGamPois    
#[1] 296.7303
#> 
#> print("AIC's for Finland")
#[1] "AIC's for Finland"
#> AIC.ClasFinPois      
#[1] 3300.8
#> AIC.IsqFinPois  
#[1] 3186.095
#> 
#> print("AIC's for Gambia")
#[1] "AIC's for Gambia"
#> AIC.ClasGamPois   
#[1] 288.3962
#> AIC.IsqGamPois    
#[1] 290.3962
#> 
#> print("log-likelihoods for Finland")
#[1] "log-likelihoods for Finland"
#> #  Log-likelihoods for Finland
#> llike.ClasFinPois      
#[1] -1647.4
#> llike.IsqFinPois       
#[1] -1589.048
#> 
#> print("log-likelihoods for Gambia")
#[1] "log-likelihoods for Gambia"
#> # Log-likelihoods for Gambia
#> llike.ClasGamPois      
#[1] -141.1981
#> llike.IsqGamPois       
#[1] -141.1981
###############################################################################
