# Supplementary material for: First Principles Modeling of Nonlinear Incidence Rates in Seasonal Epidemics
Source: PLoS Comput Biol. 2011 Feb 17;7(2):e1001079. doi: 10.1371/journal.pcbi.1001079 (PMC3040644; doi:10.1371/journal.pcbi.1001079)
Supplement: Dataset S1 — Dataset and Python program files. In this directory you will fine all the python code needed to reproduce the calculations in the paper, including the figures. (2.90 MB ZIP) [file pcbi.1001079.s001.zip › computations/sirs/show_sirs/figures_4_y_5_sirs/scores_plos_sirs.txt]

classic finland

4.28467402e+01,   2.91359345e-01,   4.63300464e-01,
        -8.92333489e+03

lhd finland

4.28779903e+01,   2.70760668e-01,   2.43100720e-06,
         5.07831815e-01,  -8.98168732e+03

classic gambia

6.73000486e+01,   2.02069461e-01,   2.83252215e-01,
        -1.14319886e+03

lhd gambia

6.73037598e+01,   2.02129920e-01,   1.00000000e-09,
         2.83215496e-01,  -1.14319886e+03
